# Supplementary material for: Recursive random forest algorithm for constructing multilayered hierarchical gene regulatory networks that govern biological pathways
Source: PLoS One. 2017 Feb 3;12(2):e0171532. doi: 10.1371/journal.pone.0171532 (PMC5291523; doi:10.1371/journal.pone.0171532)
Supplement: S1 File — (ZIP) [file pone.0171532.s001.zip]

Archive with 36 entries (27 files):
- Supplemental_file_1/
- Supplemental_file_1/.DS_Store
- __MACOSX/
- __MACOSX/Supplemental_file_1/
- __MACOSX/Supplemental_file_1/._.DS_Store
- Supplemental_file_1/chip_seq_result.txt
- __MACOSX/Supplemental_file_1/._chip_seq_result.txt
- Supplemental_file_1/mouse_data1/
- Supplemental_file_1/mouse_data1/.DS_Store
- __MACOSX/Supplemental_file_1/mouse_data1/
- __MACOSX/Supplemental_file_1/mouse_data1/._.DS_Store
- Supplemental_file_1/mouse_data1/bwerf_result_data1.csv
- __MACOSX/Supplemental_file_1/mouse_data1/._bwerf_result_data1.csv
- Supplemental_file_1/mouse_data1/genie3_result_data1.csv
- __MACOSX/Supplemental_file_1/mouse_data1/._genie3_result_data1.csv
- Supplemental_file_1/mouse_data1/pathway_data_data1.csv
- __MACOSX/Supplemental_file_1/mouse_data1/._pathway_data_data1.csv
- Supplemental_file_1/mouse_data1/tf_data_data1.csv
- __MACOSX/Supplemental_file_1/mouse_data1/._tf_data_data1.csv
- Supplemental_file_1/mouse_data2/
- Supplemental_file_1/mouse_data2/bwerf_result_data2.csv
- __MACOSX/Supplemental_file_1/mouse_data2/
- __MACOSX/Supplemental_file_1/mouse_data2/._bwerf_result_data2.csv
- Supplemental_file_1/mouse_data2/genie3_result_data2.csv
- Supplemental_file_1/mouse_data2/pathway_data_data2.csv
- Supplemental_file_1/mouse_data2/tf_data_data2.csv
- __MACOSX/Supplemental_file_1/mouse_data2/._tf_data_data2.csv
- Supplemental_file_1/mouse_data3/
- Supplemental_file_1/mouse_data3/bwerf_result_data3.csv
- Supplemental_file_1/mouse_data3/genie3_result_data3.csv
- __MACOSX/Supplemental_file_1/mouse_data3/
- __MACOSX/Supplemental_file_1/mouse_data3/._genie3_result_data3.csv
- Supplemental_file_1/mouse_data3/pathway_data_data3.csv
- __MACOSX/Supplemental_file_1/mouse_data3/._pathway_data_data3.csv
- Supplemental_file_1/mouse_data3/tf_data_data3.csv
- __MACOSX/Supplemental_file_1/mouse_data3/._tf_data_data3.csv
