# Supplementary material for: Recursive random forest algorithm for constructing multilayered hierarchical gene regulatory networks that govern biological pathways
Source: PLoS One. 2017 Feb 3;12(2):e0171532. doi: 10.1371/journal.pone.0171532 (PMC5291523; doi:10.1371/journal.pone.0171532)
Supplement: S1 File — (ZIP) [file pone.0171532.s001.zip › Supplemental_file_1/chip_seq_result.txt]

sourceName	sourceID	targetName	targetID	pmid	chipType	cellType	modification_date
CHD7	320790	APOA1	11806	19251738	ChIP-chip	MESC	11/5/2010
CHD7	320790	ARHGAP26	71302	19251738	ChIP-chip	MESC	11/5/2010
CHD7	320790	ATP11A	50770	19251738	ChIP-chip	MESC	11/5/2010
CHD7	320790	ATP5O	28080	19251738	ChIP-chip	MESC	11/5/2010
CHD7	320790	AXIN1	12005	19251738	ChIP-chip	MESC	11/5/2010
CHD7	320790	BCL11B	58208	19251738	ChIP-chip	MESC	11/5/2010
CHD7	320790	BMP4	12159	19251738	ChIP-chip	MESC	11/5/2010
CHD7	320790	BRWD1	93871	19251738	ChIP-chip	MESC	11/5/2010
CHD7	320790	BUD13	215051	19251738	ChIP-chip	MESC	11/5/2010
CHD7	320790	C21ORF59	0	19251738	ChIP-chip	MESC	11/5/2010
CHD7	320790	C21ORF63	0	19251738	ChIP-chip	MESC	11/5/2010
CHD7	320790	C21ORF66	67367	19251738	ChIP-chip	MESC	11/5/2010
CHD7	320790	C22ORF24	0	19251738	ChIP-chip	MESC	11/5/2010
CHD7	320790	C5ORF35	0	19251738	ChIP-chip	MESC	11/5/2010
CHD7	320790	C9ORF106	0	19251738	ChIP-chip	MESC	11/5/2010
CHD7	320790	CACNG6	54378	19251738	ChIP-chip	MESC	11/5/2010
CHD7	320790	CAPZA2	12343	19251738	ChIP-chip	MESC	11/5/2010
CHD7	320790	CAV1	12389	19251738	ChIP-chip	MESC	11/5/2010
CHD7	320790	CAV2	12390	19251738	ChIP-chip	MESC	11/5/2010
CHD7	320790	CCDC93	70829	19251738	ChIP-chip	MESC	11/5/2010
CHD7	320790	CDH2	12558	19251738	ChIP-chip	MESC	11/5/2010
CHD7	320790	CFTR	12638	19251738	ChIP-chip	MESC	11/5/2010
CHD7	320790	CGN	70737	19251738	ChIP-chip	MESC	11/5/2010
CHD7	320790	CHPF	74241	19251738	ChIP-chip	MESC	11/5/2010
CHD7	320790	CRAT	12908	19251738	ChIP-chip	MESC	11/5/2010
CHD7	320790	CRYZL1	66609	19251738	ChIP-chip	MESC	11/5/2010
CHD7	320790	CTAG1B	0	19251738	ChIP-chip	MESC	11/5/2010
CHD7	320790	CTGF	14219	19251738	ChIP-chip	MESC	11/5/2010
CHD7	320790	CTTNBP2	30785	19251738	ChIP-chip	MESC	11/5/2010
CHD7	320790	DDHD1	114874	19251738	ChIP-chip	MESC	11/5/2010
CHD7	320790	DDX43	100042356	19251738	ChIP-chip	MESC	11/5/2010
CHD7	320790	DEPDC5	277854	19251738	ChIP-chip	MESC	11/5/2010
CHD7	320790	DKC1	245474	19251738	ChIP-chip	MESC	11/5/2010
CHD7	320790	DONSON	60364	19251738	ChIP-chip	MESC	11/5/2010
CHD7	320790	EEF1A1	13627	19251738	ChIP-chip	MESC	11/5/2010
CHD7	320790	EIF4ENIF1	74203	19251738	ChIP-chip	MESC	11/5/2010
CHD7	320790	EVX1	14028	19251738	ChIP-chip	MESC	11/5/2010
CHD7	320790	EXT1	14042	19251738	ChIP-chip	MESC	11/5/2010
CHD7	320790	F8A2	0	19251738	ChIP-chip	MESC	11/5/2010
CHD7	320790	FAM3A	66294	19251738	ChIP-chip	MESC	11/5/2010
CHD7	320790	FAM83C	71405	19251738	ChIP-chip	MESC	11/5/2010
CHD7	320790	FBXO7	69754	19251738	ChIP-chip	MESC	11/5/2010
CHD7	320790	FGF1	14164	19251738	ChIP-chip	MESC	11/5/2010
CHD7	320790	FLJ21062	0	19251738	ChIP-chip	MESC	11/5/2010
CHD7	320790	FLJ45139	0	19251738	ChIP-chip	MESC	11/5/2010
CHD7	320790	FLNA	192176	19251738	ChIP-chip	MESC	11/5/2010
CHD7	320790	FOXP4	74123	19251738	ChIP-chip	MESC	11/5/2010
CHD7	320790	FZD1	14362	19251738	ChIP-chip	MESC	11/5/2010
CHD7	320790	GDI1	14567	19251738	ChIP-chip	MESC	11/5/2010
CHD7	320790	GTPBP10	207704	19251738	ChIP-chip	MESC	11/5/2010
CHD7	320790	HBE1	0	19251738	ChIP-chip	MESC	11/5/2010
CHD7	320790	HBQ1	216635	19251738	ChIP-chip	MESC	11/5/2010
CHD7	320790	HCCA2	0	19251738	ChIP-chip	MESC	11/5/2010
CHD7	320790	HMGB1	15289	19251738	ChIP-chip	MESC	11/5/2010
CHD7	320790	HOXA1	15394	19251738	ChIP-chip	MESC	11/5/2010
CHD7	320790	HOXA10	15395	19251738	ChIP-chip	MESC	11/5/2010
CHD7	320790	HOXA11	15396	19251738	ChIP-chip	MESC	11/5/2010
CHD7	320790	HOXA13	15398	19251738	ChIP-chip	MESC	11/5/2010
CHD7	320790	HOXA3	15400	19251738	ChIP-chip	MESC	11/5/2010
CHD7	320790	HOXA4	15401	19251738	ChIP-chip	MESC	11/5/2010
CHD7	320790	HOXA5	15402	19251738	ChIP-chip	MESC	11/5/2010
CHD7	320790	HOXA6	15403	19251738	ChIP-chip	MESC	11/5/2010
CHD7	320790	HOXA7	15404	19251738	ChIP-chip	MESC	11/5/2010
CHD7	320790	HOXA9	15405	19251738	ChIP-chip	MESC	11/5/2010
CHD7	320790	IER5L	72500	19251738	ChIP-chip	MESC	11/5/2010
CHD7	320790	IFNAR1	15975	19251738	ChIP-chip	MESC	11/5/2010
CHD7	320790	IFNAR2	15976	19251738	ChIP-chip	MESC	11/5/2010
CHD7	320790	IFNGR2	15980	19251738	ChIP-chip	MESC	11/5/2010
CHD7	320790	IKBKG	16151	19251738	ChIP-chip	MESC	11/5/2010
CHD7	320790	IL10RB	16155	19251738	ChIP-chip	MESC	11/5/2010
CHD7	320790	INHA	16322	19251738	ChIP-chip	MESC	11/5/2010
CHD7	320790	IRF1	16362	19251738	ChIP-chip	MESC	11/5/2010
CHD7	320790	ITSN1	16443	19251738	ChIP-chip	MESC	11/5/2010
CHD7	320790	KATNAL1	231912	19251738	ChIP-chip	MESC	11/5/2010
CHD7	320790	KHDC1	98582	19251738	ChIP-chip	MESC	11/5/2010
CHD7	320790	KIAA0999	0	19251738	ChIP-chip	MESC	11/5/2010
CHD7	320790	KIR2DL1	0	19251738	ChIP-chip	MESC	11/5/2010
CHD7	320790	LENG9	243813	19251738	ChIP-chip	MESC	11/5/2010
CHD7	320790	MAP3K1	26401	19251738	ChIP-chip	MESC	11/5/2010
CHD7	320790	MCF2L	17207	19251738	ChIP-chip	MESC	11/5/2010
CHD7	320790	MDFIC	16543	19251738	ChIP-chip	MESC	11/5/2010
CHD7	320790	MED30	69790	19251738	ChIP-chip	MESC	11/5/2010
CHD7	320790	MET	66660	19251738	ChIP-chip	MESC	11/5/2010
CHD7	320790	MIER3	218613	19251738	ChIP-chip	MESC	11/5/2010
CHD7	320790	MOXD1	59012	19251738	ChIP-chip	MESC	11/5/2010
CHD7	320790	MPP1	17524	19251738	ChIP-chip	MESC	11/5/2010
CHD7	320790	MRPL23	19935	19251738	ChIP-chip	MESC	11/5/2010
CHD7	320790	MRPS6	121022	19251738	ChIP-chip	MESC	11/5/2010
CHD7	320790	MTCP1	17763	19251738	ChIP-chip	MESC	11/5/2010
CHD7	320790	NDUFA3	66091	19251738	ChIP-chip	MESC	11/5/2010
CHD7	320790	NFS1	18041	19251738	ChIP-chip	MESC	11/5/2010
CHD7	320790	NLRP12	378425	19251738	ChIP-chip	MESC	11/5/2010
CHD7	320790	NR2E1	21907	19251738	ChIP-chip	MESC	11/5/2010
CHD7	320790	NRXN1	18189	19251738	ChIP-chip	MESC	11/5/2010
CHD7	320790	OR51G2	0	19251738	ChIP-chip	MESC	11/5/2010
CHD7	320790	OR51T1	0	19251738	ChIP-chip	MESC	11/5/2010
CHD7	320790	PIP5K1A	18720	19251738	ChIP-chip	MESC	11/5/2010
CHD7	320790	PISD	320951	19251738	ChIP-chip	MESC	11/5/2010
CHD7	320790	POGZ	229584	19251738	ChIP-chip	MESC	11/5/2010
CHD7	320790	PPP2R4	110854	19251738	ChIP-chip	MESC	11/5/2010
CHD7	320790	PRKCG	18752	19251738	ChIP-chip	MESC	11/5/2010
CHD7	320790	PSMG1	56088	19251738	ChIP-chip	MESC	11/5/2010
CHD7	320790	RAB11FIP3	215445	19251738	ChIP-chip	MESC	11/5/2010
CHD7	320790	RAD50	19360	19251738	ChIP-chip	MESC	11/5/2010
CHD7	320790	RBM39	170791	19251738	ChIP-chip	MESC	11/5/2010
CHD7	320790	RPL10	110954	19251738	ChIP-chip	MESC	11/5/2010
CHD7	320790	RPS9	76846	19251738	ChIP-chip	MESC	11/5/2010
CHD7	320790	SEC63	140740	19251738	ChIP-chip	MESC	11/5/2010
CHD7	320790	SELENBP1	20341	19251738	ChIP-chip	MESC	11/5/2010
CHD7	320790	SERF2	378702	19251738	ChIP-chip	MESC	11/5/2010
CHD7	320790	SHROOM1	71774	19251738	ChIP-chip	MESC	11/5/2010
CHD7	320790	SLC22A11	0	19251738	ChIP-chip	MESC	11/5/2010
CHD7	320790	SLC22A5	20520	19251738	ChIP-chip	MESC	11/5/2010
CHD7	320790	SLC4A3	20536	19251738	ChIP-chip	MESC	11/5/2010
CHD7	320790	SLC5A1	20537	19251738	ChIP-chip	MESC	11/5/2010
CHD7	320790	SNX27	76742	19251738	ChIP-chip	MESC	11/5/2010
CHD7	320790	SON	20658	19251738	ChIP-chip	MESC	11/5/2010
CHD7	320790	SPAG4	245865	19251738	ChIP-chip	MESC	11/5/2010
CHD7	320790	SPP2	433323	19251738	ChIP-chip	MESC	11/5/2010
CHD7	320790	ST7	64213	19251738	ChIP-chip	MESC	11/5/2010
CHD7	320790	STAG2	20843	19251738	ChIP-chip	MESC	11/5/2010
CHD7	320790	STEAP1	70358	19251738	ChIP-chip	MESC	11/5/2010
CHD7	320790	STEAP2	74051	19251738	ChIP-chip	MESC	11/5/2010
CHD7	320790	SYN3	27204	19251738	ChIP-chip	MESC	11/5/2010
CHD7	320790	SYT8	55925	19251738	ChIP-chip	MESC	11/5/2010
CHD7	320790	TCP10L	0	19251738	ChIP-chip	MESC	11/5/2010
CHD7	320790	TES	21753	19251738	ChIP-chip	MESC	11/5/2010
CHD7	320790	TH	21829	19251738	ChIP-chip	MESC	11/5/2010
CHD7	320790	THOC2	331401	19251738	ChIP-chip	MESC	11/5/2010
CHD7	320790	TIMP3	21859	19251738	ChIP-chip	MESC	11/5/2010
CHD7	320790	TMEM50B	77975	19251738	ChIP-chip	MESC	11/5/2010
CHD7	320790	TP53BP1	27223	19251738	ChIP-chip	MESC	11/5/2010
CHD7	320790	TRAM1L1	229801	19251738	ChIP-chip	MESC	11/5/2010
CHD7	320790	TRIM34	94094	19251738	ChIP-chip	MESC	11/5/2010
CHD7	320790	TRIM5	667823	19251738	ChIP-chip	MESC	11/5/2010
CHD7	320790	TRIM6	94088	19251738	ChIP-chip	MESC	11/5/2010
CHD7	320790	TRPM8	171382	19251738	ChIP-chip	MESC	11/5/2010
CHD7	320790	TUFT1	22156	19251738	ChIP-chip	MESC	11/5/2010
CHD7	320790	UGT1A1	394436	19251738	ChIP-chip	MESC	11/5/2010
CHD7	320790	VPS72	21427	19251738	ChIP-chip	MESC	11/5/2010
CHD7	320790	XIAP	11798	19251738	ChIP-chip	MESC	11/5/2010
CNOT3	232791	0610007P08RIK	76251	19339689	ChIP-chip	MESC	11/5/2010
CNOT3	232791	0610007P22RIK	68327	19339689	ChIP-chip	MESC	11/5/2010
CNOT3	232791	0610010K14RIK	104457	19339689	ChIP-chip	MESC	11/5/2010
CNOT3	232791	0610011F06RIK	68347	19339689	ChIP-chip	MESC	11/5/2010
CNOT3	232791	0610038D11RIK	67674	19339689	ChIP-chip	MESC	11/5/2010
CNOT3	232791	1110003E01RIK	68552	19339689	ChIP-chip	MESC	11/5/2010
CNOT3	232791	1110006G06RIK	73833	19339689	ChIP-chip	MESC	11/5/2010
CNOT3	232791	1110014K08RIK	319370	19339689	ChIP-chip	MESC	11/5/2010
CNOT3	232791	1110029E03RIK	242406	19339689	ChIP-chip	MESC	11/5/2010
CNOT3	232791	1110034A24RIK	109065	19339689	ChIP-chip	MESC	11/5/2010
CNOT3	232791	1110034C04RIK	68734	19339689	ChIP-chip	MESC	11/5/2010
CNOT3	232791	1110036O03RIK	66180	19339689	ChIP-chip	MESC	11/5/2010
CNOT3	232791	1110049F12RIK	66193	19339689	ChIP-chip	MESC	11/5/2010
CNOT3	232791	1190002N15RIK	68861	19339689	ChIP-chip	MESC	11/5/2010
CNOT3	232791	1200011O22RIK	71735	19339689	ChIP-chip	MESC	11/5/2010
CNOT3	232791	1300002K09RIK	74152	19339689	ChIP-chip	MESC	11/5/2010
CNOT3	232791	1300018I05RIK	74157	19339689	ChIP-chip	MESC	11/5/2010
CNOT3	232791	1500004A08RIK	216505	19339689	ChIP-chip	MESC	11/5/2010
CNOT3	232791	1500041N16RIK	67836	19339689	ChIP-chip	MESC	11/5/2010
CNOT3	232791	1700012G19RIK	67078	19339689	ChIP-chip	MESC	11/5/2010
CNOT3	232791	1700012H17RIK	242297	19339689	ChIP-chip	MESC	11/5/2010
CNOT3	232791	1700016C15RIK	69428	19339689	ChIP-chip	MESC	11/5/2010
CNOT3	232791	1700017B05RIK	74211	19339689	ChIP-chip	MESC	11/5/2010
CNOT3	232791	1700019N12RIK	67077	19339689	ChIP-chip	MESC	11/5/2010
CNOT3	232791	1700021F05RIK	67851	19339689	ChIP-chip	MESC	11/5/2010
CNOT3	232791	1700034H14RIK	67105	19339689	ChIP-chip	MESC	11/5/2010
CNOT3	232791	1700052K11RIK	73431	19339689	ChIP-chip	MESC	11/5/2010
CNOT3	232791	1700065D16RIK	73410	19339689	ChIP-chip	MESC	11/5/2010
CNOT3	232791	1810008A14RIK	66268	19339689	ChIP-chip	MESC	11/5/2010
CNOT3	232791	1810008A18RIK	108707	19339689	ChIP-chip	MESC	11/5/2010
CNOT3	232791	2010001M09RIK	69816	19339689	ChIP-chip	MESC	11/5/2010
CNOT3	232791	2010003O18RIK	384281	19339689	ChIP-chip	MESC	11/5/2010
CNOT3	232791	2010007H12RIK	69871	19339689	ChIP-chip	MESC	11/5/2010
CNOT3	232791	2010011I20RIK	67017	19339689	ChIP-chip	MESC	11/5/2010
CNOT3	232791	2010016I18RIK	69206	19339689	ChIP-chip	MESC	11/5/2010
CNOT3	232791	2010107G23RIK	69894	19339689	ChIP-chip	MESC	11/5/2010
CNOT3	232791	2210403B10RIK	75668	19339689	ChIP-chip	MESC	11/5/2010
CNOT3	232791	2310003H01RIK	71885	19339689	ChIP-chip	MESC	11/5/2010
CNOT3	232791	2310007F21RIK	66939	19339689	ChIP-chip	MESC	11/5/2010
CNOT3	232791	2310014L17RIK	381845	19339689	ChIP-chip	MESC	11/5/2010
CNOT3	232791	2310016E02RIK	67695	19339689	ChIP-chip	MESC	11/5/2010
CNOT3	232791	2310016M24RIK	66379	19339689	ChIP-chip	MESC	11/5/2010
CNOT3	232791	2310020F24RIK	74253	19339689	ChIP-chip	MESC	11/5/2010
CNOT3	232791	2310028N02RIK	66950	19339689	ChIP-chip	MESC	11/5/2010
CNOT3	232791	2310037I24RIK	69612	19339689	ChIP-chip	MESC	11/5/2010
CNOT3	232791	2310042G06RIK	66390	19339689	ChIP-chip	MESC	11/5/2010
CNOT3	232791	2310046O06RIK	78323	19339689	ChIP-chip	MESC	11/5/2010
CNOT3	232791	2310057D15RIK	67870	19339689	ChIP-chip	MESC	11/5/2010
CNOT3	232791	2310061J03RIK	66391	19339689	ChIP-chip	MESC	11/5/2010
CNOT3	232791	2410004P22RIK	0	19339689	ChIP-chip	MESC	11/5/2010
CNOT3	232791	2410016O06RIK	71952	19339689	ChIP-chip	MESC	11/5/2010
CNOT3	232791	2410018C20RIK	67873	19339689	ChIP-chip	MESC	11/5/2010
CNOT3	232791	2410193C02RIK	76775	19339689	ChIP-chip	MESC	11/5/2010
CNOT3	232791	2510009E07RIK	72190	19339689	ChIP-chip	MESC	11/5/2010
CNOT3	232791	2510039O18RIK	77034	19339689	ChIP-chip	MESC	11/5/2010
CNOT3	232791	2600005C20RIK	72462	19339689	ChIP-chip	MESC	11/5/2010
CNOT3	232791	2600011E07RIK	72125	19339689	ChIP-chip	MESC	11/5/2010
CNOT3	232791	2610024E20RIK	225358	19339689	ChIP-chip	MESC	11/5/2010
CNOT3	232791	2610101N10RIK	67958	19339689	ChIP-chip	MESC	11/5/2010
CNOT3	232791	2610209A20RIK	67164	19339689	ChIP-chip	MESC	11/5/2010
CNOT3	232791	2810002N01RIK	68020	19339689	ChIP-chip	MESC	11/5/2010
CNOT3	232791	2810008M24RIK	75616	19339689	ChIP-chip	MESC	11/5/2010
CNOT3	232791	2810021B07RIK	66308	19339689	ChIP-chip	MESC	11/5/2010
CNOT3	232791	2810452K22RIK	67236	19339689	ChIP-chip	MESC	11/5/2010
CNOT3	232791	2810485I05RIK	72826	19339689	ChIP-chip	MESC	11/5/2010
CNOT3	232791	2900009I07RIK	68034	19339689	ChIP-chip	MESC	11/5/2010
CNOT3	232791	2900024O10RIK	72852	19339689	ChIP-chip	MESC	11/5/2010
CNOT3	232791	2900062L11RIK	76976	19339689	ChIP-chip	MESC	11/5/2010
CNOT3	232791	3110005G23RIK	73067	19339689	ChIP-chip	MESC	11/5/2010
CNOT3	232791	3110048E14RIK	73225	19339689	ChIP-chip	MESC	11/5/2010
CNOT3	232791	3230401I01RIK	67417	19339689	ChIP-chip	MESC	11/5/2010
CNOT3	232791	4430402I18RIK	381218	19339689	ChIP-chip	MESC	11/5/2010
CNOT3	232791	4631402N15RIK	74841	19339689	ChIP-chip	MESC	11/5/2010
CNOT3	232791	4733401H18RIK	66706	19339689	ChIP-chip	MESC	11/5/2010
CNOT3	232791	4833421E05RIK	67732	19339689	ChIP-chip	MESC	11/5/2010
CNOT3	232791	4930402E16RIK	319518	19339689	ChIP-chip	MESC	11/5/2010
CNOT3	232791	4930518F03RIK	320558	19339689	ChIP-chip	MESC	11/5/2010
CNOT3	232791	4930543L23RIK	75171	19339689	ChIP-chip	MESC	11/5/2010
CNOT3	232791	4930572J05RIK	223626	19339689	ChIP-chip	MESC	11/5/2010
CNOT3	232791	4931440F15RIK	216622	19339689	ChIP-chip	MESC	11/5/2010
CNOT3	232791	4931440P22RIK	71004	19339689	ChIP-chip	MESC	11/5/2010
CNOT3	232791	4932417H02RIK	74370	19339689	ChIP-chip	MESC	11/5/2010
CNOT3	232791	4932418E24RIK	329366	19339689	ChIP-chip	MESC	11/5/2010
CNOT3	232791	4933406E20RIK	74443	19339689	ChIP-chip	MESC	11/5/2010
CNOT3	232791	4933439F11RIK	66784	19339689	ChIP-chip	MESC	11/5/2010
CNOT3	232791	4933439F18RIK	66771	19339689	ChIP-chip	MESC	11/5/2010
CNOT3	232791	5033414K04RIK	98496	19339689	ChIP-chip	MESC	11/5/2010
CNOT3	232791	5230400G24RIK	75734	19339689	ChIP-chip	MESC	11/5/2010
CNOT3	232791	5330421F07RIK	78286	19339689	ChIP-chip	MESC	11/5/2010
CNOT3	232791	5330438D12RIK	327824	19339689	ChIP-chip	MESC	11/5/2010
CNOT3	232791	5730420B22RIK	70561	19339689	ChIP-chip	MESC	11/5/2010
CNOT3	232791	5730557B15RIK	67434	19339689	ChIP-chip	MESC	11/5/2010
CNOT3	232791	5730590G19RIK	77011	19339689	ChIP-chip	MESC	11/5/2010
CNOT3	232791	5730593N15RIK	77583	19339689	ChIP-chip	MESC	11/5/2010
CNOT3	232791	5830417C01RIK	78825	19339689	ChIP-chip	MESC	11/5/2010
CNOT3	232791	5830433M19RIK	67770	19339689	ChIP-chip	MESC	11/5/2010
CNOT3	232791	6030446N20RIK	338363	19339689	ChIP-chip	MESC	11/5/2010
CNOT3	232791	6330406I15RIK	70717	19339689	ChIP-chip	MESC	11/5/2010
CNOT3	232791	6330416L11RIK	70713	19339689	ChIP-chip	MESC	11/5/2010
CNOT3	232791	6330442E10RIK	268567	19339689	ChIP-chip	MESC	11/5/2010
CNOT3	232791	6330578E17RIK	76178	19339689	ChIP-chip	MESC	11/5/2010
CNOT3	232791	6530401D17RIK	76219	19339689	ChIP-chip	MESC	11/5/2010
CNOT3	232791	6530418L21RIK	109050	19339689	ChIP-chip	MESC	11/5/2010
CNOT3	232791	6720416L17RIK	399588	19339689	ChIP-chip	MESC	11/5/2010
CNOT3	232791	6820408C15RIK	228778	19339689	ChIP-chip	MESC	11/5/2010
CNOT3	232791	6820429M01	233905	19339689	ChIP-chip	MESC	11/5/2010
CNOT3	232791	8430406I07RIK	74528	19339689	ChIP-chip	MESC	11/5/2010
CNOT3	232791	9030227G01RIK	72313	19339689	ChIP-chip	MESC	11/5/2010
CNOT3	232791	9130019P16RIK	378878	19339689	ChIP-chip	MESC	11/5/2010
CNOT3	232791	9430010O03RIK	234023	19339689	ChIP-chip	MESC	11/5/2010
CNOT3	232791	9430067K14RIK	241075	19339689	ChIP-chip	MESC	11/5/2010
CNOT3	232791	9430078G10RIK	619307	19339689	ChIP-chip	MESC	11/5/2010
CNOT3	232791	9530056K15RIK	320650	19339689	ChIP-chip	MESC	11/5/2010
CNOT3	232791	9530058B02RIK	68241	19339689	ChIP-chip	MESC	11/5/2010
CNOT3	232791	9630046K23RIK	224143	19339689	ChIP-chip	MESC	11/5/2010
CNOT3	232791	9830147P19RIK	244923	19339689	ChIP-chip	MESC	11/5/2010
CNOT3	232791	9930021D14RIK	319259	19339689	ChIP-chip	MESC	11/5/2010
CNOT3	232791	A130092J06RIK	241303	19339689	ChIP-chip	MESC	11/5/2010
CNOT3	232791	A230050P20RIK	319278	19339689	ChIP-chip	MESC	11/5/2010
CNOT3	232791	A230051G13RIK	216792	19339689	ChIP-chip	MESC	11/5/2010
CNOT3	232791	A430057M04RIK	319486	19339689	ChIP-chip	MESC	11/5/2010
CNOT3	232791	A430106J12RIK	108686	19339689	ChIP-chip	MESC	11/5/2010
CNOT3	232791	A530095I07RIK	210373	19339689	ChIP-chip	MESC	11/5/2010
CNOT3	232791	A630047E20RIK	271981	19339689	ChIP-chip	MESC	11/5/2010
CNOT3	232791	A830031A19RIK	268391	19339689	ChIP-chip	MESC	11/5/2010
CNOT3	232791	A830073O21RIK	320262	19339689	ChIP-chip	MESC	11/5/2010
CNOT3	232791	A830091I15RIK	237868	19339689	ChIP-chip	MESC	11/5/2010
CNOT3	232791	A930037G23RIK	320678	19339689	ChIP-chip	MESC	11/5/2010
CNOT3	232791	AA467197	433470	19339689	ChIP-chip	MESC	11/5/2010
CNOT3	232791	AAAS	223921	19339689	ChIP-chip	MESC	11/5/2010
CNOT3	232791	AANAT	11298	19339689	ChIP-chip	MESC	11/5/2010
CNOT3	232791	ABHD1	57742	19339689	ChIP-chip	MESC	11/5/2010
CNOT3	232791	ABHD5	67469	19339689	ChIP-chip	MESC	11/5/2010
CNOT3	232791	ABLIM2	231148	19339689	ChIP-chip	MESC	11/5/2010
CNOT3	232791	ABTB2	99382	19339689	ChIP-chip	MESC	11/5/2010
CNOT3	232791	ACOT1	26897	19339689	ChIP-chip	MESC	11/5/2010
CNOT3	232791	ACOT12	74156	19339689	ChIP-chip	MESC	11/5/2010
CNOT3	232791	ACOT2	171210	19339689	ChIP-chip	MESC	11/5/2010
CNOT3	232791	ACOT3	171281	19339689	ChIP-chip	MESC	11/5/2010
CNOT3	232791	ACOT4	171282	19339689	ChIP-chip	MESC	11/5/2010
CNOT3	232791	ACOT5	217698	19339689	ChIP-chip	MESC	11/5/2010
CNOT3	232791	ACOT6	217700	19339689	ChIP-chip	MESC	11/5/2010
CNOT3	232791	ACSL3	74205	19339689	ChIP-chip	MESC	11/5/2010
CNOT3	232791	ACTB	11461	19339689	ChIP-chip	MESC	11/5/2010
CNOT3	232791	ACTG	11465	19339689	ChIP-chip	MESC	11/5/2010
CNOT3	232791	ACTG1	11465	19339689	ChIP-chip	MESC	11/5/2010
CNOT3	232791	ACTR1B	226977	19339689	ChIP-chip	MESC	11/5/2010
CNOT3	232791	ACY1L2	242377	19339689	ChIP-chip	MESC	11/5/2010
CNOT3	232791	ADAMTS2	216725	19339689	ChIP-chip	MESC	11/5/2010
CNOT3	232791	ADAMTS20	223838	19339689	ChIP-chip	MESC	11/5/2010
CNOT3	232791	ADAMTSL4	229595	19339689	ChIP-chip	MESC	11/5/2010
CNOT3	232791	ADCK4	76889	19339689	ChIP-chip	MESC	11/5/2010
CNOT3	232791	ADCY2	210044	19339689	ChIP-chip	MESC	11/5/2010
CNOT3	232791	ADCY7	11513	19339689	ChIP-chip	MESC	11/5/2010
CNOT3	232791	ADD3	27360	19339689	ChIP-chip	MESC	11/5/2010
CNOT3	232791	ADPGK	72141	19339689	ChIP-chip	MESC	11/5/2010
CNOT3	232791	ADPRHL2	100206	19339689	ChIP-chip	MESC	11/5/2010
CNOT3	232791	ADRA2C	11553	19339689	ChIP-chip	MESC	11/5/2010
CNOT3	232791	ADRB2	11555	19339689	ChIP-chip	MESC	11/5/2010
CNOT3	232791	ADRM1	56436	19339689	ChIP-chip	MESC	11/5/2010
CNOT3	232791	ADSS	11566	19339689	ChIP-chip	MESC	11/5/2010
CNOT3	232791	AF397014	0	19339689	ChIP-chip	MESC	11/5/2010
CNOT3	232791	AFG3L1	114896	19339689	ChIP-chip	MESC	11/5/2010
CNOT3	232791	AGPAT2	67512	19339689	ChIP-chip	MESC	11/5/2010
CNOT3	232791	AI413582	106672	19339689	ChIP-chip	MESC	11/5/2010
CNOT3	232791	AI839735	104885	19339689	ChIP-chip	MESC	11/5/2010
CNOT3	232791	AI841794	211187	19339689	ChIP-chip	MESC	11/5/2010
CNOT3	232791	AI847670	330050	19339689	ChIP-chip	MESC	11/5/2010
CNOT3	232791	AI851790	268354	19339689	ChIP-chip	MESC	11/5/2010
CNOT3	232791	AKAP1	11640	19339689	ChIP-chip	MESC	11/5/2010
CNOT3	232791	AKAP10	56697	19339689	ChIP-chip	MESC	11/5/2010
CNOT3	232791	AKAP2	11641	19339689	ChIP-chip	MESC	11/5/2010
CNOT3	232791	AKR1B3	11677	19339689	ChIP-chip	MESC	11/5/2010
CNOT3	232791	ALAS1	11655	19339689	ChIP-chip	MESC	11/5/2010
CNOT3	232791	ALDH1L2	216188	19339689	ChIP-chip	MESC	11/5/2010
CNOT3	232791	ALG5	66248	19339689	ChIP-chip	MESC	11/5/2010
CNOT3	232791	ALKBH2	231642	19339689	ChIP-chip	MESC	11/5/2010
CNOT3	232791	ALKBH4	72041	19339689	ChIP-chip	MESC	11/5/2010
CNOT3	232791	ALKBH5	268420	19339689	ChIP-chip	MESC	11/5/2010
CNOT3	232791	ALOXE3	23801	19339689	ChIP-chip	MESC	11/5/2010
CNOT3	232791	AMPD3	11717	19339689	ChIP-chip	MESC	11/5/2010
CNOT3	232791	ANGPTL1	72713	19339689	ChIP-chip	MESC	11/5/2010
CNOT3	232791	ANKIB1	70797	19339689	ChIP-chip	MESC	11/5/2010
CNOT3	232791	ANKRD10	102334	19339689	ChIP-chip	MESC	11/5/2010
CNOT3	232791	ANKRD13C	433667	19339689	ChIP-chip	MESC	11/5/2010
CNOT3	232791	ANKRD17	81702	19339689	ChIP-chip	MESC	11/5/2010
CNOT3	232791	ANKRD37	654824	19339689	ChIP-chip	MESC	11/5/2010
CNOT3	232791	ANKRD38	242553	19339689	ChIP-chip	MESC	11/5/2010
CNOT3	232791	ANKRD49	56503	19339689	ChIP-chip	MESC	11/5/2010
CNOT3	232791	ANKRD54	223690	19339689	ChIP-chip	MESC	11/5/2010
CNOT3	232791	ANKRD58	245381	19339689	ChIP-chip	MESC	11/5/2010
CNOT3	232791	ANKS1	224650	19339689	ChIP-chip	MESC	11/5/2010
CNOT3	232791	ANTXR2	71914	19339689	ChIP-chip	MESC	11/5/2010
CNOT3	232791	APBB2	11787	19339689	ChIP-chip	MESC	11/5/2010
CNOT3	232791	APLN	30878	19339689	ChIP-chip	MESC	11/5/2010
CNOT3	232791	APLP2	11804	19339689	ChIP-chip	MESC	11/5/2010
CNOT3	232791	APOBEC3	80287	19339689	ChIP-chip	MESC	11/5/2010
CNOT3	232791	APPBP1	234664	19339689	ChIP-chip	MESC	11/5/2010
CNOT3	232791	ARC	78688	19339689	ChIP-chip	MESC	11/5/2010
CNOT3	232791	ARF2	11841	19339689	ChIP-chip	MESC	11/5/2010
CNOT3	232791	ARF4	11843	19339689	ChIP-chip	MESC	11/5/2010
CNOT3	232791	ARF6	11845	19339689	ChIP-chip	MESC	11/5/2010
CNOT3	232791	ARHGDIA	192662	19339689	ChIP-chip	MESC	11/5/2010
CNOT3	232791	ARIH1	23806	19339689	ChIP-chip	MESC	11/5/2010
CNOT3	232791	ARL1	104303	19339689	ChIP-chip	MESC	11/5/2010
CNOT3	232791	ARL8B	67166	19339689	ChIP-chip	MESC	11/5/2010
CNOT3	232791	ARMC6	76813	19339689	ChIP-chip	MESC	11/5/2010
CNOT3	232791	ARMC7	276905	19339689	ChIP-chip	MESC	11/5/2010
CNOT3	232791	ARMC9	78795	19339689	ChIP-chip	MESC	11/5/2010
CNOT3	232791	ARPC5	67771	19339689	ChIP-chip	MESC	11/5/2010
CNOT3	232791	ARPC5L	74192	19339689	ChIP-chip	MESC	11/5/2010
CNOT3	232791	ARRDC2	70807	19339689	ChIP-chip	MESC	11/5/2010
CNOT3	232791	ARV1	68865	19339689	ChIP-chip	MESC	11/5/2010
CNOT3	232791	ARVCF	11877	19339689	ChIP-chip	MESC	11/5/2010
CNOT3	232791	ASB6	72323	19339689	ChIP-chip	MESC	11/5/2010
CNOT3	232791	ASB8	78541	19339689	ChIP-chip	MESC	11/5/2010
CNOT3	232791	ATF5	107503	19339689	ChIP-chip	MESC	11/5/2010
CNOT3	232791	ATG16L1	77040	19339689	ChIP-chip	MESC	11/5/2010
CNOT3	232791	ATG3	67841	19339689	ChIP-chip	MESC	11/5/2010
CNOT3	232791	ATG4B	66615	19339689	ChIP-chip	MESC	11/5/2010
CNOT3	232791	ATOX1	11927	19339689	ChIP-chip	MESC	11/5/2010
CNOT3	232791	ATP10A	11982	19339689	ChIP-chip	MESC	11/5/2010
CNOT3	232791	ATP13A1	170759	19339689	ChIP-chip	MESC	11/5/2010
CNOT3	232791	ATP5C1	11949	19339689	ChIP-chip	MESC	11/5/2010
CNOT3	232791	ATP6AP2	70495	19339689	ChIP-chip	MESC	11/5/2010
CNOT3	232791	ATP6V1B2	11966	19339689	ChIP-chip	MESC	11/5/2010
CNOT3	232791	ATPAF2	246782	19339689	ChIP-chip	MESC	11/5/2010
CNOT3	232791	ATPBD3	233189	19339689	ChIP-chip	MESC	11/5/2010
CNOT3	232791	ATPIF1	11983	19339689	ChIP-chip	MESC	11/5/2010
CNOT3	232791	ATXN7L2	72522	19339689	ChIP-chip	MESC	11/5/2010
CNOT3	232791	AU014645	433702	19339689	ChIP-chip	MESC	11/5/2010
CNOT3	232791	AU022252	230696	19339689	ChIP-chip	MESC	11/5/2010
CNOT3	232791	AW049765	106766	19339689	ChIP-chip	MESC	11/5/2010
CNOT3	232791	AW822216	98733	19339689	ChIP-chip	MESC	11/5/2010
CNOT3	232791	AY074887	246735	19339689	ChIP-chip	MESC	11/5/2010
CNOT3	232791	B230208H17RIK	227624	19339689	ChIP-chip	MESC	11/5/2010
CNOT3	232791	B3GALT6	117592	19339689	ChIP-chip	MESC	11/5/2010
CNOT3	232791	B3GNT1	108902	19339689	ChIP-chip	MESC	11/5/2010
CNOT3	232791	B430319F04RIK	619306	19339689	ChIP-chip	MESC	11/5/2010
CNOT3	232791	B4GALNT3	330406	19339689	ChIP-chip	MESC	11/5/2010
CNOT3	232791	B4GALT1	14595	19339689	ChIP-chip	MESC	11/5/2010
CNOT3	232791	B4GALT3	57370	19339689	ChIP-chip	MESC	11/5/2010
CNOT3	232791	BAG5	70369	19339689	ChIP-chip	MESC	11/5/2010
CNOT3	232791	BANP	53325	19339689	ChIP-chip	MESC	11/5/2010
CNOT3	232791	BC003331	226499	19339689	ChIP-chip	MESC	11/5/2010
CNOT3	232791	BC004853	0	19339689	ChIP-chip	MESC	11/5/2010
CNOT3	232791	BC019561	225655	19339689	ChIP-chip	MESC	11/5/2010
CNOT3	232791	BC021891	234878	19339689	ChIP-chip	MESC	11/5/2010
CNOT3	232791	BC030477	0	19339689	ChIP-chip	MESC	11/5/2010
CNOT3	232791	BC031181	407819	19339689	ChIP-chip	MESC	11/5/2010
CNOT3	232791	BC034204	270151	19339689	ChIP-chip	MESC	11/5/2010
CNOT3	232791	BC035295	0	19339689	ChIP-chip	MESC	11/5/2010
CNOT3	232791	BC035954	0	19339689	ChIP-chip	MESC	11/5/2010
CNOT3	232791	BC037034	231807	19339689	ChIP-chip	MESC	11/5/2010
CNOT3	232791	BC040758	0	19339689	ChIP-chip	MESC	11/5/2010
CNOT3	232791	BC043934	270185	19339689	ChIP-chip	MESC	11/5/2010
CNOT3	232791	BC046331	230967	19339689	ChIP-chip	MESC	11/5/2010
CNOT3	232791	BC051227	0	19339689	ChIP-chip	MESC	11/5/2010
CNOT3	232791	BC052055	0	19339689	ChIP-chip	MESC	11/5/2010
CNOT3	232791	BC056474	414077	19339689	ChIP-chip	MESC	11/5/2010
CNOT3	232791	BC056923	0	19339689	ChIP-chip	MESC	11/5/2010
CNOT3	232791	BC057627	0	19339689	ChIP-chip	MESC	11/5/2010
CNOT3	232791	BC057893	0	19339689	ChIP-chip	MESC	11/5/2010
CNOT3	232791	BC060631	0	19339689	ChIP-chip	MESC	11/5/2010
CNOT3	232791	BC088983	382010	19339689	ChIP-chip	MESC	11/5/2010
CNOT3	232791	BC107364	329716	19339689	ChIP-chip	MESC	11/5/2010
CNOT3	232791	BCL11A	14025	19339689	ChIP-chip	MESC	11/5/2010
CNOT3	232791	BCL11B	58208	19339689	ChIP-chip	MESC	11/5/2010
CNOT3	232791	BCLAF1	72567	19339689	ChIP-chip	MESC	11/5/2010
CNOT3	232791	BCOR	71458	19339689	ChIP-chip	MESC	11/5/2010
CNOT3	232791	BICD2	76895	19339689	ChIP-chip	MESC	11/5/2010
CNOT3	232791	BIRC6	12211	19339689	ChIP-chip	MESC	11/5/2010
CNOT3	232791	BMP1	12153	19339689	ChIP-chip	MESC	11/5/2010
CNOT3	232791	BMPER	73230	19339689	ChIP-chip	MESC	11/5/2010
CNOT3	232791	BMPR2	12168	19339689	ChIP-chip	MESC	11/5/2010
CNOT3	232791	BNC2	242509	19339689	ChIP-chip	MESC	11/5/2010
CNOT3	232791	BNIP2	12175	19339689	ChIP-chip	MESC	11/5/2010
CNOT3	232791	BOP1	12181	19339689	ChIP-chip	MESC	11/5/2010
CNOT3	232791	BRCA1	12189	19339689	ChIP-chip	MESC	11/5/2010
CNOT3	232791	BRCA2	12190	19339689	ChIP-chip	MESC	11/5/2010
CNOT3	232791	BRE	107976	19339689	ChIP-chip	MESC	11/5/2010
CNOT3	232791	BRMS1	107392	19339689	ChIP-chip	MESC	11/5/2010
CNOT3	232791	BTBD4	72147	19339689	ChIP-chip	MESC	11/5/2010
CNOT3	232791	BTBD5	66689	19339689	ChIP-chip	MESC	11/5/2010
CNOT3	232791	BTBD6	399566	19339689	ChIP-chip	MESC	11/5/2010
CNOT3	232791	C130040N14RIK	619324	19339689	ChIP-chip	MESC	11/5/2010
CNOT3	232791	C1QBP	12261	19339689	ChIP-chip	MESC	11/5/2010
CNOT3	232791	C1QL1	23829	19339689	ChIP-chip	MESC	11/5/2010
CNOT3	232791	C1QTNF3	81799	19339689	ChIP-chip	MESC	11/5/2010
CNOT3	232791	C230021P08RIK	380969	19339689	ChIP-chip	MESC	11/5/2010
CNOT3	232791	C76566	97440	19339689	ChIP-chip	MESC	11/5/2010
CNOT3	232791	C85492	215494	19339689	ChIP-chip	MESC	11/5/2010
CNOT3	232791	CABIN1	104248	19339689	ChIP-chip	MESC	11/5/2010
CNOT3	232791	CABLES1	63955	19339689	ChIP-chip	MESC	11/5/2010
CNOT3	232791	CABP7	192650	19339689	ChIP-chip	MESC	11/5/2010
CNOT3	232791	CACNA2D3	12294	19339689	ChIP-chip	MESC	11/5/2010
CNOT3	232791	CACYBP	12301	19339689	ChIP-chip	MESC	11/5/2010
CNOT3	232791	CALM1	12315	19339689	ChIP-chip	MESC	11/5/2010
CNOT3	232791	CALM3	12315	19339689	ChIP-chip	MESC	11/5/2010
CNOT3	232791	CAMK2B	12323	19339689	ChIP-chip	MESC	11/5/2010
CNOT3	232791	CAMK2G	12325	19339689	ChIP-chip	MESC	11/5/2010
CNOT3	232791	CAPN7	12339	19339689	ChIP-chip	MESC	11/5/2010
CNOT3	232791	CAR5A	12352	19339689	ChIP-chip	MESC	11/5/2010
CNOT3	232791	CAR7	12354	19339689	ChIP-chip	MESC	11/5/2010
CNOT3	232791	CASP14	12365	19339689	ChIP-chip	MESC	11/5/2010
CNOT3	232791	CASP9	12371	19339689	ChIP-chip	MESC	11/5/2010
CNOT3	232791	CASR	12374	19339689	ChIP-chip	MESC	11/5/2010
CNOT3	232791	CATSPER2	212670	19339689	ChIP-chip	MESC	11/5/2010
CNOT3	232791	CBFB	12400	19339689	ChIP-chip	MESC	11/5/2010
CNOT3	232791	CBLN1	12404	19339689	ChIP-chip	MESC	11/5/2010
CNOT3	232791	CBX8	30951	19339689	ChIP-chip	MESC	11/5/2010
CNOT3	232791	CCDC101	75565	19339689	ChIP-chip	MESC	11/5/2010
CNOT3	232791	CCDC103	73293	19339689	ChIP-chip	MESC	11/5/2010
CNOT3	232791	CCDC12	72654	19339689	ChIP-chip	MESC	11/5/2010
CNOT3	232791	CCDC124	234388	19339689	ChIP-chip	MESC	11/5/2010
CNOT3	232791	CCDC131	216345	19339689	ChIP-chip	MESC	11/5/2010
CNOT3	232791	CCDC18	73254	19339689	ChIP-chip	MESC	11/5/2010
CNOT3	232791	CCDC44	70207	19339689	ChIP-chip	MESC	11/5/2010
CNOT3	232791	CCDC69	52570	19339689	ChIP-chip	MESC	11/5/2010
CNOT3	232791	CCNE1	12447	19339689	ChIP-chip	MESC	11/5/2010
CNOT3	232791	CCNE2	12448	19339689	ChIP-chip	MESC	11/5/2010
CNOT3	232791	CCNL2	56036	19339689	ChIP-chip	MESC	11/5/2010
CNOT3	232791	CCT6A	12466	19339689	ChIP-chip	MESC	11/5/2010
CNOT3	232791	CD151	12476	19339689	ChIP-chip	MESC	11/5/2010
CNOT3	232791	CD164	53599	19339689	ChIP-chip	MESC	11/5/2010
CNOT3	232791	CD247	12503	19339689	ChIP-chip	MESC	11/5/2010
CNOT3	232791	CD320	54219	19339689	ChIP-chip	MESC	11/5/2010
CNOT3	232791	CD36	20778	19339689	ChIP-chip	MESC	11/5/2010
CNOT3	232791	CD3D	12500	19339689	ChIP-chip	MESC	11/5/2010
CNOT3	232791	CD3G	12502	19339689	ChIP-chip	MESC	11/5/2010
CNOT3	232791	CD83	12522	19339689	ChIP-chip	MESC	11/5/2010
CNOT3	232791	CDC2L1	12537	19339689	ChIP-chip	MESC	11/5/2010
CNOT3	232791	CDC5L	71702	19339689	ChIP-chip	MESC	11/5/2010
CNOT3	232791	CDC7	12545	19339689	ChIP-chip	MESC	11/5/2010
CNOT3	232791	CDCA4	71963	19339689	ChIP-chip	MESC	11/5/2010
CNOT3	232791	CDH1	56371	19339689	ChIP-chip	MESC	11/5/2010
CNOT3	232791	CDKN1B	12576	19339689	ChIP-chip	MESC	11/5/2010
CNOT3	232791	CDS2	110911	19339689	ChIP-chip	MESC	11/5/2010
CNOT3	232791	CENPL	70454	19339689	ChIP-chip	MESC	11/5/2010
CNOT3	232791	CEP135	381644	19339689	ChIP-chip	MESC	11/5/2010
CNOT3	232791	CEP57	74360	19339689	ChIP-chip	MESC	11/5/2010
CNOT3	232791	CEP68	216543	19339689	ChIP-chip	MESC	11/5/2010
CNOT3	232791	CEP78	208518	19339689	ChIP-chip	MESC	11/5/2010
CNOT3	232791	CFL1	12631	19339689	ChIP-chip	MESC	11/5/2010
CNOT3	232791	CHAF1A	27221	19339689	ChIP-chip	MESC	11/5/2010
CNOT3	232791	CHCHD1	66121	19339689	ChIP-chip	MESC	11/5/2010
CNOT3	232791	CHERP	27967	19339689	ChIP-chip	MESC	11/5/2010
CNOT3	232791	CHGB	12653	19339689	ChIP-chip	MESC	11/5/2010
CNOT3	232791	CHIT1	71884	19339689	ChIP-chip	MESC	11/5/2010
CNOT3	232791	CHML	12663	19339689	ChIP-chip	MESC	11/5/2010
CNOT3	232791	CHMP2A	68953	19339689	ChIP-chip	MESC	11/5/2010
CNOT3	232791	CHST2	54371	19339689	ChIP-chip	MESC	11/5/2010
CNOT3	232791	CHST8	68947	19339689	ChIP-chip	MESC	11/5/2010
CNOT3	232791	CIB1	23991	19339689	ChIP-chip	MESC	11/5/2010
CNOT3	232791	CIDEB	12684	19339689	ChIP-chip	MESC	11/5/2010
CNOT3	232791	CKAP2	80986	19339689	ChIP-chip	MESC	11/5/2010
CNOT3	232791	CLCA2	229933	19339689	ChIP-chip	MESC	11/5/2010
CNOT3	232791	CLCN2	12724	19339689	ChIP-chip	MESC	11/5/2010
CNOT3	232791	CLDN3	12739	19339689	ChIP-chip	MESC	11/5/2010
CNOT3	232791	CLK1	12747	19339689	ChIP-chip	MESC	11/5/2010
CNOT3	232791	CLOCK	12753	19339689	ChIP-chip	MESC	11/5/2010
CNOT3	232791	CML1	66116	19339689	ChIP-chip	MESC	11/5/2010
CNOT3	232791	CMTM4	97487	19339689	ChIP-chip	MESC	11/5/2010
CNOT3	232791	CMTM8	70031	19339689	ChIP-chip	MESC	11/5/2010
CNOT3	232791	CNBP	12785	19339689	ChIP-chip	MESC	11/5/2010
CNOT3	232791	CNIH3	72978	19339689	ChIP-chip	MESC	11/5/2010
CNOT3	232791	CNN3	71994	19339689	ChIP-chip	MESC	11/5/2010
CNOT3	232791	CNNM2	94219	19339689	ChIP-chip	MESC	11/5/2010
CNOT3	232791	CNOT2	72068	19339689	ChIP-chip	MESC	11/5/2010
CNOT3	232791	CNOT3	232791	19339689	ChIP-chip	MESC	11/5/2010
CNOT3	232791	CNOT7	18983	19339689	ChIP-chip	MESC	11/5/2010
CNOT3	232791	COG4	102339	19339689	ChIP-chip	MESC	11/5/2010
CNOT3	232791	COL15A1	12819	19339689	ChIP-chip	MESC	11/5/2010
CNOT3	232791	COL16A1	107581	19339689	ChIP-chip	MESC	11/5/2010
CNOT3	232791	COL18A1	12822	19339689	ChIP-chip	MESC	11/5/2010
CNOT3	232791	COL27A1	373864	19339689	ChIP-chip	MESC	11/5/2010
CNOT3	232791	COL4A1	12826	19339689	ChIP-chip	MESC	11/5/2010
CNOT3	232791	COL4A2	12827	19339689	ChIP-chip	MESC	11/5/2010
CNOT3	232791	COMTD1	69156	19339689	ChIP-chip	MESC	11/5/2010
CNOT3	232791	COPG2	54160	19339689	ChIP-chip	MESC	11/5/2010
CNOT3	232791	COQ2	71883	19339689	ChIP-chip	MESC	11/5/2010
CNOT3	232791	CORO6	216961	19339689	ChIP-chip	MESC	11/5/2010
CNOT3	232791	COX4NB	18117	19339689	ChIP-chip	MESC	11/5/2010
CNOT3	232791	COX5A	12858	19339689	ChIP-chip	MESC	11/5/2010
CNOT3	232791	COX6A1	12861	19339689	ChIP-chip	MESC	11/5/2010
CNOT3	232791	CPE	12876	19339689	ChIP-chip	MESC	11/5/2010
CNOT3	232791	CPNE1	266692	19339689	ChIP-chip	MESC	11/5/2010
CNOT3	232791	CPNE2	234577	19339689	ChIP-chip	MESC	11/5/2010
CNOT3	232791	CPSF4	54188	19339689	ChIP-chip	MESC	11/5/2010
CNOT3	232791	CREB1	12912	19339689	ChIP-chip	MESC	11/5/2010
CNOT3	232791	CREB3L3	208677	19339689	ChIP-chip	MESC	11/5/2010
CNOT3	232791	CREBL2	232430	19339689	ChIP-chip	MESC	11/5/2010
CNOT3	232791	CRTAP	56693	19339689	ChIP-chip	MESC	11/5/2010
CNOT3	232791	CRTC1	382056	19339689	ChIP-chip	MESC	11/5/2010
CNOT3	232791	CRY1	12952	19339689	ChIP-chip	MESC	11/5/2010
CNOT3	232791	CRYBA1	12957	19339689	ChIP-chip	MESC	11/5/2010
CNOT3	232791	CSNK1D	104318	19339689	ChIP-chip	MESC	11/5/2010
CNOT3	232791	CTGF	14219	19339689	ChIP-chip	MESC	11/5/2010
CNOT3	232791	CTNNAL1	54366	19339689	ChIP-chip	MESC	11/5/2010
CNOT3	232791	CTPS	51797	19339689	ChIP-chip	MESC	11/5/2010
CNOT3	232791	CTRL	109660	19339689	ChIP-chip	MESC	11/5/2010
CNOT3	232791	CUGBP1	13046	19339689	ChIP-chip	MESC	11/5/2010
CNOT3	232791	CUL2	71745	19339689	ChIP-chip	MESC	11/5/2010
CNOT3	232791	CUL5	75717	19339689	ChIP-chip	MESC	11/5/2010
CNOT3	232791	CXXC4	319478	19339689	ChIP-chip	MESC	11/5/2010
CNOT3	232791	CYFIP2	76884	19339689	ChIP-chip	MESC	11/5/2010
CNOT3	232791	CYLD	74256	19339689	ChIP-chip	MESC	11/5/2010
CNOT3	232791	CYP2R1	244209	19339689	ChIP-chip	MESC	11/5/2010
CNOT3	232791	CYP2S1	74134	19339689	ChIP-chip	MESC	11/5/2010
CNOT3	232791	D030011O10RIK	320560	19339689	ChIP-chip	MESC	11/5/2010
CNOT3	232791	D030051N19RIK	228361	19339689	ChIP-chip	MESC	11/5/2010
CNOT3	232791	D11BWG0434E	52898	19339689	ChIP-chip	MESC	11/5/2010
CNOT3	232791	D11ERTD636E	52670	19339689	ChIP-chip	MESC	11/5/2010
CNOT3	232791	D11WSU47E	276852	19339689	ChIP-chip	MESC	11/5/2010
CNOT3	232791	D11WSU99E	28081	19339689	ChIP-chip	MESC	11/5/2010
CNOT3	232791	D12ERTD551E	52635	19339689	ChIP-chip	MESC	11/5/2010
CNOT3	232791	D130058I21RIK	276829	19339689	ChIP-chip	MESC	11/5/2010
CNOT3	232791	D130079A08RIK	320671	19339689	ChIP-chip	MESC	11/5/2010
CNOT3	232791	D17H6S56E-5	110956	19339689	ChIP-chip	MESC	11/5/2010
CNOT3	232791	D1BWG0212E	52846	19339689	ChIP-chip	MESC	11/5/2010
CNOT3	232791	D230037D09RIK	320351	19339689	ChIP-chip	MESC	11/5/2010
CNOT3	232791	D230039L06RIK	269152	19339689	ChIP-chip	MESC	11/5/2010
CNOT3	232791	D330012F22RIK	269952	19339689	ChIP-chip	MESC	11/5/2010
CNOT3	232791	D430039N05RIK	241520	19339689	ChIP-chip	MESC	11/5/2010
CNOT3	232791	D4BWG0951E	52829	19339689	ChIP-chip	MESC	11/5/2010
CNOT3	232791	D530031C13RIK	320817	19339689	ChIP-chip	MESC	11/5/2010
CNOT3	232791	D530033C11RIK	78581	19339689	ChIP-chip	MESC	11/5/2010
CNOT3	232791	D730040F13RIK	242474	19339689	ChIP-chip	MESC	11/5/2010
CNOT3	232791	D7WSU128E	28018	19339689	ChIP-chip	MESC	11/5/2010
CNOT3	232791	D830050J10RIK	352968	19339689	ChIP-chip	MESC	11/5/2010
CNOT3	232791	D8ERTD738E	101966	19339689	ChIP-chip	MESC	11/5/2010
CNOT3	232791	D930005D10RIK	231858	19339689	ChIP-chip	MESC	11/5/2010
CNOT3	232791	D930049A15RIK	414118	19339689	ChIP-chip	MESC	11/5/2010
CNOT3	232791	DALRD3	67789	19339689	ChIP-chip	MESC	11/5/2010
CNOT3	232791	DARS2	226539	19339689	ChIP-chip	MESC	11/5/2010
CNOT3	232791	DAXX	13163	19339689	ChIP-chip	MESC	11/5/2010
CNOT3	232791	DBNDD2	52840	19339689	ChIP-chip	MESC	11/5/2010
CNOT3	232791	DCK	13178	19339689	ChIP-chip	MESC	11/5/2010
CNOT3	232791	DCLRE1A	55947	19339689	ChIP-chip	MESC	11/5/2010
CNOT3	232791	DCTD	320685	19339689	ChIP-chip	MESC	11/5/2010
CNOT3	232791	DCTN6	22428	19339689	ChIP-chip	MESC	11/5/2010
CNOT3	232791	DDX20	53975	19339689	ChIP-chip	MESC	11/5/2010
CNOT3	232791	DDX46	212880	19339689	ChIP-chip	MESC	11/5/2010
CNOT3	232791	DEAF1	54006	19339689	ChIP-chip	MESC	11/5/2010
CNOT3	232791	DEFB14	244332	19339689	ChIP-chip	MESC	11/5/2010
CNOT3	232791	DEFB4	56519	19339689	ChIP-chip	MESC	11/5/2010
CNOT3	232791	DENND1A	227801	19339689	ChIP-chip	MESC	11/5/2010
CNOT3	232791	DENND2D	72121	19339689	ChIP-chip	MESC	11/5/2010
CNOT3	232791	DENR	68184	19339689	ChIP-chip	MESC	11/5/2010
CNOT3	232791	DERL3	70377	19339689	ChIP-chip	MESC	11/5/2010
CNOT3	232791	DFFB	13368	19339689	ChIP-chip	MESC	11/5/2010
CNOT3	232791	DFNA5H	54722	19339689	ChIP-chip	MESC	11/5/2010
CNOT3	232791	DGAT1	13350	19339689	ChIP-chip	MESC	11/5/2010
CNOT3	232791	DGCR8	94223	19339689	ChIP-chip	MESC	11/5/2010
CNOT3	232791	DGKZ	104418	19339689	ChIP-chip	MESC	11/5/2010
CNOT3	232791	DHDDS	67422	19339689	ChIP-chip	MESC	11/5/2010
CNOT3	232791	DHX9	13211	19339689	ChIP-chip	MESC	11/5/2010
CNOT3	232791	DIAP1	13367	19339689	ChIP-chip	MESC	11/5/2010
CNOT3	232791	DLL1	13388	19339689	ChIP-chip	MESC	11/5/2010
CNOT3	232791	DLX3	13393	19339689	ChIP-chip	MESC	11/5/2010
CNOT3	232791	DMBT1	12945	19339689	ChIP-chip	MESC	11/5/2010
CNOT3	232791	DMN	233335	19339689	ChIP-chip	MESC	11/5/2010
CNOT3	232791	DNA2L	327762	19339689	ChIP-chip	MESC	11/5/2010
CNOT3	232791	DNAHC5	110082	19339689	ChIP-chip	MESC	11/5/2010
CNOT3	232791	DNAJA1	15502	19339689	ChIP-chip	MESC	11/5/2010
CNOT3	232791	DNAJB4	67035	19339689	ChIP-chip	MESC	11/5/2010
CNOT3	232791	DNAJC1	13418	19339689	ChIP-chip	MESC	11/5/2010
CNOT3	232791	DNAJC16	214063	19339689	ChIP-chip	MESC	11/5/2010
CNOT3	232791	DNAJC19	67713	19339689	ChIP-chip	MESC	11/5/2010
CNOT3	232791	DNAJC2	22791	19339689	ChIP-chip	MESC	11/5/2010
CNOT3	232791	DNAJC5	13002	19339689	ChIP-chip	MESC	11/5/2010
CNOT3	232791	DNAJC8	68598	19339689	ChIP-chip	MESC	11/5/2010
CNOT3	232791	DNASE1L2	66705	19339689	ChIP-chip	MESC	11/5/2010
CNOT3	232791	DNER	227325	19339689	ChIP-chip	MESC	11/5/2010
CNOT3	232791	DNM1L	74006	19339689	ChIP-chip	MESC	11/5/2010
CNOT3	232791	DOCK4	238130	19339689	ChIP-chip	MESC	11/5/2010
CNOT3	232791	DOCK7	67299	19339689	ChIP-chip	MESC	11/5/2010
CNOT3	232791	DOHH	102115	19339689	ChIP-chip	MESC	11/5/2010
CNOT3	232791	DOLPP1	57170	19339689	ChIP-chip	MESC	11/5/2010
CNOT3	232791	DPP8	74388	19339689	ChIP-chip	MESC	11/5/2010
CNOT3	232791	DRCTNNB1A	84652	19339689	ChIP-chip	MESC	11/5/2010
CNOT3	232791	DSCR1L1	53901	19339689	ChIP-chip	MESC	11/5/2010
CNOT3	232791	DSG2	13511	19339689	ChIP-chip	MESC	11/5/2010
CNOT3	232791	DSTN	56431	19339689	ChIP-chip	MESC	11/5/2010
CNOT3	232791	DTX4	207521	19339689	ChIP-chip	MESC	11/5/2010
CNOT3	232791	DUS3L	224907	19339689	ChIP-chip	MESC	11/5/2010
CNOT3	232791	DUSP15	252864	19339689	ChIP-chip	MESC	11/5/2010
CNOT3	232791	DUSP26	66959	19339689	ChIP-chip	MESC	11/5/2010
CNOT3	232791	DVL1	13542	19339689	ChIP-chip	MESC	11/5/2010
CNOT3	232791	DYNLL2	68097	19339689	ChIP-chip	MESC	11/5/2010
CNOT3	232791	DZIP1L	72507	19339689	ChIP-chip	MESC	11/5/2010
CNOT3	232791	E130016E03RIK	623474	19339689	ChIP-chip	MESC	11/5/2010
CNOT3	232791	E130303B06RIK	102124	19339689	ChIP-chip	MESC	11/5/2010
CNOT3	232791	E130307M08RIK	68047	19339689	ChIP-chip	MESC	11/5/2010
CNOT3	232791	E130311K13RIK	329659	19339689	ChIP-chip	MESC	11/5/2010
CNOT3	232791	E2F5	13559	19339689	ChIP-chip	MESC	11/5/2010
CNOT3	232791	E2F7	52679	19339689	ChIP-chip	MESC	11/5/2010
CNOT3	232791	E330016A19RIK	214763	19339689	ChIP-chip	MESC	11/5/2010
CNOT3	232791	EAF2	106389	19339689	ChIP-chip	MESC	11/5/2010
CNOT3	232791	ECEL1	13599	19339689	ChIP-chip	MESC	11/5/2010
CNOT3	232791	ECH1	51798	19339689	ChIP-chip	MESC	11/5/2010
CNOT3	232791	EDC4	234699	19339689	ChIP-chip	MESC	11/5/2010
CNOT3	232791	EDG7	65086	19339689	ChIP-chip	MESC	11/5/2010
CNOT3	232791	EEA1	216238	19339689	ChIP-chip	MESC	11/5/2010
CNOT3	232791	EFHA1	68514	19339689	ChIP-chip	MESC	11/5/2010
CNOT3	232791	EFTUD2	20624	19339689	ChIP-chip	MESC	11/5/2010
CNOT3	232791	EG13909	13909	19339689	ChIP-chip	MESC	11/5/2010
CNOT3	232791	EG545370	545370	19339689	ChIP-chip	MESC	11/5/2010
CNOT3	232791	EIF3S10	13669	19339689	ChIP-chip	MESC	11/5/2010
CNOT3	232791	EIF3S3	68135	19339689	ChIP-chip	MESC	11/5/2010
CNOT3	232791	EIF3S5	66085	19339689	ChIP-chip	MESC	11/5/2010
CNOT3	232791	EIF4A2	75705	19339689	ChIP-chip	MESC	11/5/2010
CNOT3	232791	EIF5B	226982	19339689	ChIP-chip	MESC	11/5/2010
CNOT3	232791	ELOVL1	54325	19339689	ChIP-chip	MESC	11/5/2010
CNOT3	232791	EMILIN1	100952	19339689	ChIP-chip	MESC	11/5/2010
CNOT3	232791	ENO1	433182	19339689	ChIP-chip	MESC	11/5/2010
CNOT3	232791	ENO3	13808	19339689	ChIP-chip	MESC	11/5/2010
CNOT3	232791	ENPP4	224794	19339689	ChIP-chip	MESC	11/5/2010
CNOT3	232791	EPB4.1L5	226352	19339689	ChIP-chip	MESC	11/5/2010
CNOT3	232791	EPC1	13831	19339689	ChIP-chip	MESC	11/5/2010
CNOT3	232791	EPHB2	13844	19339689	ChIP-chip	MESC	11/5/2010
CNOT3	232791	EPRS	107508	19339689	ChIP-chip	MESC	11/5/2010
CNOT3	232791	ERAL1	57837	19339689	ChIP-chip	MESC	11/5/2010
CNOT3	232791	ERGIC2	67456	19339689	ChIP-chip	MESC	11/5/2010
CNOT3	232791	ERO1LB	67475	19339689	ChIP-chip	MESC	11/5/2010
CNOT3	232791	ESRRA	26379	19339689	ChIP-chip	MESC	11/5/2010
CNOT3	232791	ETF1	225363	19339689	ChIP-chip	MESC	11/5/2010
CNOT3	232791	ETV6	14011	19339689	ChIP-chip	MESC	11/5/2010
CNOT3	232791	EXOC2	66482	19339689	ChIP-chip	MESC	11/5/2010
CNOT3	232791	EXOSC8	69639	19339689	ChIP-chip	MESC	11/5/2010
CNOT3	232791	F630043A04RIK	219114	19339689	ChIP-chip	MESC	11/5/2010
CNOT3	232791	FADS6	328035	19339689	ChIP-chip	MESC	11/5/2010
CNOT3	232791	FANCM	104806	19339689	ChIP-chip	MESC	11/5/2010
CNOT3	232791	FARSLA	66590	19339689	ChIP-chip	MESC	11/5/2010
CNOT3	232791	FASN	14104	19339689	ChIP-chip	MESC	11/5/2010
CNOT3	232791	FASTKD5	380601	19339689	ChIP-chip	MESC	11/5/2010
CNOT3	232791	FBL	14113	19339689	ChIP-chip	MESC	11/5/2010
CNOT3	232791	FBLN1	14114	19339689	ChIP-chip	MESC	11/5/2010
CNOT3	232791	FBXL11	225876	19339689	ChIP-chip	MESC	11/5/2010
CNOT3	232791	FBXL15	68431	19339689	ChIP-chip	MESC	11/5/2010
CNOT3	232791	FBXL4	269514	19339689	ChIP-chip	MESC	11/5/2010
CNOT3	232791	FBXL7	448987	19339689	ChIP-chip	MESC	11/5/2010
CNOT3	232791	FBXO46	243867	19339689	ChIP-chip	MESC	11/5/2010
CNOT3	232791	FBXO8	50753	19339689	ChIP-chip	MESC	11/5/2010
CNOT3	232791	FDX1	14148	19339689	ChIP-chip	MESC	11/5/2010
CNOT3	232791	FEM1B	14155	19339689	ChIP-chip	MESC	11/5/2010
CNOT3	232791	FERD3L	114712	19339689	ChIP-chip	MESC	11/5/2010
CNOT3	232791	FGD6	13998	19339689	ChIP-chip	MESC	11/5/2010
CNOT3	232791	FGF18	14172	19339689	ChIP-chip	MESC	11/5/2010
CNOT3	232791	FGF3	14174	19339689	ChIP-chip	MESC	11/5/2010
CNOT3	232791	FKBP10	14230	19339689	ChIP-chip	MESC	11/5/2010
CNOT3	232791	FKBP3	30795	19339689	ChIP-chip	MESC	11/5/2010
CNOT3	232791	FKBP5	14229	19339689	ChIP-chip	MESC	11/5/2010
CNOT3	232791	FKHL18	14239	19339689	ChIP-chip	MESC	11/5/2010
CNOT3	232791	FLIIH	14248	19339689	ChIP-chip	MESC	11/5/2010
CNOT3	232791	FLT3	14255	19339689	ChIP-chip	MESC	11/5/2010
CNOT3	232791	FMNL1	57778	19339689	ChIP-chip	MESC	11/5/2010
CNOT3	232791	FNDC3B	72007	19339689	ChIP-chip	MESC	11/5/2010
CNOT3	232791	FOXA3	15377	19339689	ChIP-chip	MESC	11/5/2010
CNOT3	232791	FOXC2	14234	19339689	ChIP-chip	MESC	11/5/2010
CNOT3	232791	FOXD2	17301	19339689	ChIP-chip	MESC	11/5/2010
CNOT3	232791	FOXF1A	15227	19339689	ChIP-chip	MESC	11/5/2010
CNOT3	232791	FOXO1	56458	19339689	ChIP-chip	MESC	11/5/2010
CNOT3	232791	FOXO3A	56484	19339689	ChIP-chip	MESC	11/5/2010
CNOT3	232791	FOXQ1	15220	19339689	ChIP-chip	MESC	11/5/2010
CNOT3	232791	FRMD6	319710	19339689	ChIP-chip	MESC	11/5/2010
CNOT3	232791	FSTL1	14314	19339689	ChIP-chip	MESC	11/5/2010
CNOT3	232791	FSTL4	320027	19339689	ChIP-chip	MESC	11/5/2010
CNOT3	232791	FUBP1	51886	19339689	ChIP-chip	MESC	11/5/2010
CNOT3	232791	FUBP3	320267	19339689	ChIP-chip	MESC	11/5/2010
CNOT3	232791	FUT11	73068	19339689	ChIP-chip	MESC	11/5/2010
CNOT3	232791	FZR1	56371	19339689	ChIP-chip	MESC	11/5/2010
CNOT3	232791	G430002G23RIK	114601	19339689	ChIP-chip	MESC	11/5/2010
CNOT3	232791	GA17	98221	19339689	ChIP-chip	MESC	11/5/2010
CNOT3	232791	GABRA5	110886	19339689	ChIP-chip	MESC	11/5/2010
CNOT3	232791	GALNT14	71685	19339689	ChIP-chip	MESC	11/5/2010
CNOT3	232791	GALNT3	14425	19339689	ChIP-chip	MESC	11/5/2010
CNOT3	232791	GALR3	14429	19339689	ChIP-chip	MESC	11/5/2010
CNOT3	232791	GARS	353172	19339689	ChIP-chip	MESC	11/5/2010
CNOT3	232791	GAS1	14451	19339689	ChIP-chip	MESC	11/5/2010
CNOT3	232791	GAS2L1	78926	19339689	ChIP-chip	MESC	11/5/2010
CNOT3	232791	GBA2	230101	19339689	ChIP-chip	MESC	11/5/2010
CNOT3	232791	GBAS	14467	19339689	ChIP-chip	MESC	11/5/2010
CNOT3	232791	GBX2	14472	19339689	ChIP-chip	MESC	11/5/2010
CNOT3	232791	GCAP14	72972	19339689	ChIP-chip	MESC	11/5/2010
CNOT3	232791	GCAT	26912	19339689	ChIP-chip	MESC	11/5/2010
CNOT3	232791	GCN5L2	14534	19339689	ChIP-chip	MESC	11/5/2010
CNOT3	232791	GDF1	14559	19339689	ChIP-chip	MESC	11/5/2010
CNOT3	232791	GDF6	242316	19339689	ChIP-chip	MESC	11/5/2010
CNOT3	232791	GFRA4	14588	19339689	ChIP-chip	MESC	11/5/2010
CNOT3	232791	GGA2	74105	19339689	ChIP-chip	MESC	11/5/2010
CNOT3	232791	GGA3	260302	19339689	ChIP-chip	MESC	11/5/2010
CNOT3	232791	GJC1	353155	19339689	ChIP-chip	MESC	11/5/2010
CNOT3	232791	GLOXD1	242642	19339689	ChIP-chip	MESC	11/5/2010
CNOT3	232791	GLT25D2	269132	19339689	ChIP-chip	MESC	11/5/2010
CNOT3	232791	GLUL	14645	19339689	ChIP-chip	MESC	11/5/2010
CNOT3	232791	GM1008	381405	19339689	ChIP-chip	MESC	11/5/2010
CNOT3	232791	GM1568	380768	19339689	ChIP-chip	MESC	11/5/2010
CNOT3	232791	GM266	212539	19339689	ChIP-chip	MESC	11/5/2010
CNOT3	232791	GM603	239731	19339689	ChIP-chip	MESC	11/5/2010
CNOT3	232791	GM960	381196	19339689	ChIP-chip	MESC	11/5/2010
CNOT3	232791	GM962	381201	19339689	ChIP-chip	MESC	11/5/2010
CNOT3	232791	GM973	381260	19339689	ChIP-chip	MESC	11/5/2010
CNOT3	232791	GMEB2	229004	19339689	ChIP-chip	MESC	11/5/2010
CNOT3	232791	GMPPB	331026	19339689	ChIP-chip	MESC	11/5/2010
CNOT3	232791	GNA14	14675	19339689	ChIP-chip	MESC	11/5/2010
CNOT3	232791	GNAS	14683	19339689	ChIP-chip	MESC	11/5/2010
CNOT3	232791	GNB1L	13972	19339689	ChIP-chip	MESC	11/5/2010
CNOT3	232791	GNPDA1	26384	19339689	ChIP-chip	MESC	11/5/2010
CNOT3	232791	GNPTG	214505	19339689	ChIP-chip	MESC	11/5/2010
CNOT3	232791	GOLPH3	66629	19339689	ChIP-chip	MESC	11/5/2010
CNOT3	232791	GOLT1B	66964	19339689	ChIP-chip	MESC	11/5/2010
CNOT3	232791	GORASP2	70231	19339689	ChIP-chip	MESC	11/5/2010
CNOT3	232791	GOT1	14718	19339689	ChIP-chip	MESC	11/5/2010
CNOT3	232791	GP1BB	14724	19339689	ChIP-chip	MESC	11/5/2010
CNOT3	232791	GPATC3	242691	19339689	ChIP-chip	MESC	11/5/2010
CNOT3	232791	GPR103	229214	19339689	ChIP-chip	MESC	11/5/2010
CNOT3	232791	GPRC5C	70355	19339689	ChIP-chip	MESC	11/5/2010
CNOT3	232791	GPS1	209318	19339689	ChIP-chip	MESC	11/5/2010
CNOT3	232791	GRCC10	14790	19339689	ChIP-chip	MESC	11/5/2010
CNOT3	232791	GRHL3	230824	19339689	ChIP-chip	MESC	11/5/2010
CNOT3	232791	GSC	14836	19339689	ChIP-chip	MESC	11/5/2010
CNOT3	232791	GSE1	382034	19339689	ChIP-chip	MESC	11/5/2010
CNOT3	232791	GSPT1	14852	19339689	ChIP-chip	MESC	11/5/2010
CNOT3	232791	GSTCD	67553	19339689	ChIP-chip	MESC	11/5/2010
CNOT3	232791	GTF2A2	235459	19339689	ChIP-chip	MESC	11/5/2010
CNOT3	232791	GTF2F1	98053	19339689	ChIP-chip	MESC	11/5/2010
CNOT3	232791	GTF3A	66596	19339689	ChIP-chip	MESC	11/5/2010
CNOT3	232791	GTF3C1	233863	19339689	ChIP-chip	MESC	11/5/2010
CNOT3	232791	GTL3	14894	19339689	ChIP-chip	MESC	11/5/2010
CNOT3	232791	GTLF3B	24083	19339689	ChIP-chip	MESC	11/5/2010
CNOT3	232791	GTPBP1	14904	19339689	ChIP-chip	MESC	11/5/2010
CNOT3	232791	H1F0	14958	19339689	ChIP-chip	MESC	11/5/2010
CNOT3	232791	H2-KE6	14979	19339689	ChIP-chip	MESC	11/5/2010
CNOT3	232791	H2AFJ	232440	19339689	ChIP-chip	MESC	11/5/2010
CNOT3	232791	H2AFX	15270	19339689	ChIP-chip	MESC	11/5/2010
CNOT3	232791	H2AFZ	51788	19339689	ChIP-chip	MESC	11/5/2010
CNOT3	232791	HAS3	15118	19339689	ChIP-chip	MESC	11/5/2010
CNOT3	232791	HBLD2	69046	19339689	ChIP-chip	MESC	11/5/2010
CNOT3	232791	HCCS	15159	19339689	ChIP-chip	MESC	11/5/2010
CNOT3	232791	HEATR3	234549	19339689	ChIP-chip	MESC	11/5/2010
CNOT3	232791	HECW2	329152	19339689	ChIP-chip	MESC	11/5/2010
CNOT3	232791	HELLS	15201	19339689	ChIP-chip	MESC	11/5/2010
CNOT3	232791	HHAT	226861	19339689	ChIP-chip	MESC	11/5/2010
CNOT3	232791	HHEX	15242	19339689	ChIP-chip	MESC	11/5/2010
CNOT3	232791	HINT2	68917	19339689	ChIP-chip	MESC	11/5/2010
CNOT3	232791	HIP2	53323	19339689	ChIP-chip	MESC	11/5/2010
CNOT3	232791	HIST1H1A	80838	19339689	ChIP-chip	MESC	11/5/2010
CNOT3	232791	HIST1H1B	56702	19339689	ChIP-chip	MESC	11/5/2010
CNOT3	232791	HIST1H2AB	319191	19339689	ChIP-chip	MESC	11/5/2010
CNOT3	232791	HIST1H2AC	319191	19339689	ChIP-chip	MESC	11/5/2010
CNOT3	232791	HIST1H2AD	319191	19339689	ChIP-chip	MESC	11/5/2010
CNOT3	232791	HIST1H2AE	319191	19339689	ChIP-chip	MESC	11/5/2010
CNOT3	232791	HIST1H2AF	319173	19339689	ChIP-chip	MESC	11/5/2010
CNOT3	232791	HIST1H2AH	319168	19339689	ChIP-chip	MESC	11/5/2010
CNOT3	232791	HIST1H2AI	319191	19339689	ChIP-chip	MESC	11/5/2010
CNOT3	232791	HIST1H2AO	665433	19339689	ChIP-chip	MESC	11/5/2010
CNOT3	232791	HIST1H2BB	319178	19339689	ChIP-chip	MESC	11/5/2010
CNOT3	232791	HIST1H2BC	319181	19339689	ChIP-chip	MESC	11/5/2010
CNOT3	232791	HIST1H2BF	319187	19339689	ChIP-chip	MESC	11/5/2010
CNOT3	232791	HIST1H2BH	319182	19339689	ChIP-chip	MESC	11/5/2010
CNOT3	232791	HIST1H2BJ	319187	19339689	ChIP-chip	MESC	11/5/2010
CNOT3	232791	HIST1H2BK	319184	19339689	ChIP-chip	MESC	11/5/2010
CNOT3	232791	HIST1H2BL	319187	19339689	ChIP-chip	MESC	11/5/2010
CNOT3	232791	HIST1H2BM	319186	19339689	ChIP-chip	MESC	11/5/2010
CNOT3	232791	HIST1H2BP	319188	19339689	ChIP-chip	MESC	11/5/2010
CNOT3	232791	HIST1H3A	360198	19339689	ChIP-chip	MESC	11/5/2010
CNOT3	232791	HIST1H3B	319154	19339689	ChIP-chip	MESC	11/5/2010
CNOT3	232791	HIST1H3C	319154	19339689	ChIP-chip	MESC	11/5/2010
CNOT3	232791	HIST1H3D	319154	19339689	ChIP-chip	MESC	11/5/2010
CNOT3	232791	HIST1H3E	319154	19339689	ChIP-chip	MESC	11/5/2010
CNOT3	232791	HIST1H3F	319154	19339689	ChIP-chip	MESC	11/5/2010
CNOT3	232791	HIST1H3G	360198	19339689	ChIP-chip	MESC	11/5/2010
CNOT3	232791	HIST1H3H	360198	19339689	ChIP-chip	MESC	11/5/2010
CNOT3	232791	HIST1H3I	360198	19339689	ChIP-chip	MESC	11/5/2010
CNOT3	232791	HIST1H4A	326619	19339689	ChIP-chip	MESC	11/5/2010
CNOT3	232791	HIST1H4B	326620	19339689	ChIP-chip	MESC	11/5/2010
CNOT3	232791	HIST1H4C	319155	19339689	ChIP-chip	MESC	11/5/2010
CNOT3	232791	HIST1H4D	319156	19339689	ChIP-chip	MESC	11/5/2010
CNOT3	232791	HIST1H4J	319159	19339689	ChIP-chip	MESC	11/5/2010
CNOT3	232791	HIST1H4M	319161	19339689	ChIP-chip	MESC	11/5/2010
CNOT3	232791	HIST2H2AA1	319192	19339689	ChIP-chip	MESC	11/5/2010
CNOT3	232791	HIST2H2AA2	319192	19339689	ChIP-chip	MESC	11/5/2010
CNOT3	232791	HIST2H2BB	319189	19339689	ChIP-chip	MESC	11/5/2010
CNOT3	232791	HIST2H3B	319154	19339689	ChIP-chip	MESC	11/5/2010
CNOT3	232791	HIST2H3C1	319154	19339689	ChIP-chip	MESC	11/5/2010
CNOT3	232791	HIST2H3C2	319154	19339689	ChIP-chip	MESC	11/5/2010
CNOT3	232791	HIST2H4	97122	19339689	ChIP-chip	MESC	11/5/2010
CNOT3	232791	HIST4H4	320332	19339689	ChIP-chip	MESC	11/5/2010
CNOT3	232791	HMGA1	111241	19339689	ChIP-chip	MESC	11/5/2010
CNOT3	232791	HMGA2	15364	19339689	ChIP-chip	MESC	11/5/2010
CNOT3	232791	HMGB2L1	70823	19339689	ChIP-chip	MESC	11/5/2010
CNOT3	232791	HMGN1	15312	19339689	ChIP-chip	MESC	11/5/2010
CNOT3	232791	HMGN2	15331	19339689	ChIP-chip	MESC	11/5/2010
CNOT3	232791	HNRPA3	229279	19339689	ChIP-chip	MESC	11/5/2010
CNOT3	232791	HNRPAB	15384	19339689	ChIP-chip	MESC	11/5/2010
CNOT3	232791	HNRPDL	50926	19339689	ChIP-chip	MESC	11/5/2010
CNOT3	232791	HNRPU	51810	19339689	ChIP-chip	MESC	11/5/2010
CNOT3	232791	HOD	74318	19339689	ChIP-chip	MESC	11/5/2010
CNOT3	232791	HOMER1	26556	19339689	ChIP-chip	MESC	11/5/2010
CNOT3	232791	HOXA11	15396	19339689	ChIP-chip	MESC	11/5/2010
CNOT3	232791	HOXA3	15400	19339689	ChIP-chip	MESC	11/5/2010
CNOT3	232791	HOXA5	15402	19339689	ChIP-chip	MESC	11/5/2010
CNOT3	232791	HOXC12	15421	19339689	ChIP-chip	MESC	11/5/2010
CNOT3	232791	HOXD10	15430	19339689	ChIP-chip	MESC	11/5/2010
CNOT3	232791	HOXD8	15437	19339689	ChIP-chip	MESC	11/5/2010
CNOT3	232791	HPS6	20170	19339689	ChIP-chip	MESC	11/5/2010
CNOT3	232791	HS3ST3B1	54710	19339689	ChIP-chip	MESC	11/5/2010
CNOT3	232791	HS6ST1	50785	19339689	ChIP-chip	MESC	11/5/2010
CNOT3	232791	HSD11B2	15484	19339689	ChIP-chip	MESC	11/5/2010
CNOT3	232791	HSD17B4	15488	19339689	ChIP-chip	MESC	11/5/2010
CNOT3	232791	HSDL1	72552	19339689	ChIP-chip	MESC	11/5/2010
CNOT3	232791	HSF1	15499	19339689	ChIP-chip	MESC	11/5/2010
CNOT3	232791	HSF4	26386	19339689	ChIP-chip	MESC	11/5/2010
CNOT3	232791	HSPD1	432551	19339689	ChIP-chip	MESC	11/5/2010
CNOT3	232791	HSPE1	15528	19339689	ChIP-chip	MESC	11/5/2010
CNOT3	232791	HTF9C	15547	19339689	ChIP-chip	MESC	11/5/2010
CNOT3	232791	HTR7	15566	19339689	ChIP-chip	MESC	11/5/2010
CNOT3	232791	HUNK	26559	19339689	ChIP-chip	MESC	11/5/2010
CNOT3	232791	HYAL2	15587	19339689	ChIP-chip	MESC	11/5/2010
CNOT3	232791	IARS	105148	19339689	ChIP-chip	MESC	11/5/2010
CNOT3	232791	ICAM5	15898	19339689	ChIP-chip	MESC	11/5/2010
CNOT3	232791	ID4	15904	19339689	ChIP-chip	MESC	11/5/2010
CNOT3	232791	IDH2	269951	19339689	ChIP-chip	MESC	11/5/2010
CNOT3	232791	IER5	15939	19339689	ChIP-chip	MESC	11/5/2010
CNOT3	232791	IFIT2	15958	19339689	ChIP-chip	MESC	11/5/2010
CNOT3	232791	IFRD1	15982	19339689	ChIP-chip	MESC	11/5/2010
CNOT3	232791	IGSF1	209268	19339689	ChIP-chip	MESC	11/5/2010
CNOT3	232791	IGSF21	230868	19339689	ChIP-chip	MESC	11/5/2010
CNOT3	232791	IGSF8	140559	19339689	ChIP-chip	MESC	11/5/2010
CNOT3	232791	IHH	16147	19339689	ChIP-chip	MESC	11/5/2010
CNOT3	232791	IKZF3	22780	19339689	ChIP-chip	MESC	11/5/2010
CNOT3	232791	IL16	16170	19339689	ChIP-chip	MESC	11/5/2010
CNOT3	232791	IL17RC	171095	19339689	ChIP-chip	MESC	11/5/2010
CNOT3	232791	IL6RA	16194	19339689	ChIP-chip	MESC	11/5/2010
CNOT3	232791	ILKAP	67444	19339689	ChIP-chip	MESC	11/5/2010
CNOT3	232791	IMPAD1	242291	19339689	ChIP-chip	MESC	11/5/2010
CNOT3	232791	IMPDH1	23917	19339689	ChIP-chip	MESC	11/5/2010
CNOT3	232791	ING1	26356	19339689	ChIP-chip	MESC	11/5/2010
CNOT3	232791	INHA	16322	19339689	ChIP-chip	MESC	11/5/2010
CNOT3	232791	INSIG2	72999	19339689	ChIP-chip	MESC	11/5/2010
CNOT3	232791	INSM1	53626	19339689	ChIP-chip	MESC	11/5/2010
CNOT3	232791	INSM2	56856	19339689	ChIP-chip	MESC	11/5/2010
CNOT3	232791	INTS12	71793	19339689	ChIP-chip	MESC	11/5/2010
CNOT3	232791	INTS8	72656	19339689	ChIP-chip	MESC	11/5/2010
CNOT3	232791	IPMK	69718	19339689	ChIP-chip	MESC	11/5/2010
CNOT3	232791	IPO11	76582	19339689	ChIP-chip	MESC	11/5/2010
CNOT3	232791	IPO9	226432	19339689	ChIP-chip	MESC	11/5/2010
CNOT3	232791	IQCG	69707	19339689	ChIP-chip	MESC	11/5/2010
CNOT3	232791	IQSEC3	243621	19339689	ChIP-chip	MESC	11/5/2010
CNOT3	232791	IRAK3	73914	19339689	ChIP-chip	MESC	11/5/2010
CNOT3	232791	IRX6	64379	19339689	ChIP-chip	MESC	11/5/2010
CNOT3	232791	ISL2	104360	19339689	ChIP-chip	MESC	11/5/2010
CNOT3	232791	ITFG1	71927	19339689	ChIP-chip	MESC	11/5/2010
CNOT3	232791	ITGAV	16410	19339689	ChIP-chip	MESC	11/5/2010
CNOT3	232791	ITGB1	16412	19339689	ChIP-chip	MESC	11/5/2010
CNOT3	232791	ITGB4	192897	19339689	ChIP-chip	MESC	11/5/2010
CNOT3	232791	ITPKC	233011	19339689	ChIP-chip	MESC	11/5/2010
CNOT3	232791	JAK1	16451	19339689	ChIP-chip	MESC	11/5/2010
CNOT3	232791	JARID1B	75605	19339689	ChIP-chip	MESC	11/5/2010
CNOT3	232791	JOSD1	74158	19339689	ChIP-chip	MESC	11/5/2010
CNOT3	232791	JUB	16475	19339689	ChIP-chip	MESC	11/5/2010
CNOT3	232791	JUND1	16478	19339689	ChIP-chip	MESC	11/5/2010
CNOT3	232791	KCNC3	16504	19339689	ChIP-chip	MESC	11/5/2010
CNOT3	232791	KCNMB4	58802	19339689	ChIP-chip	MESC	11/5/2010
CNOT3	232791	KCNN2	140492	19339689	ChIP-chip	MESC	11/5/2010
CNOT3	232791	KCNQ1	16535	19339689	ChIP-chip	MESC	11/5/2010
CNOT3	232791	KCTD18	51960	19339689	ChIP-chip	MESC	11/5/2010
CNOT3	232791	KCTD3	226823	19339689	ChIP-chip	MESC	11/5/2010
CNOT3	232791	KCTD5	69259	19339689	ChIP-chip	MESC	11/5/2010
CNOT3	232791	KHDRBS1	20218	19339689	ChIP-chip	MESC	11/5/2010
CNOT3	232791	KHK	16548	19339689	ChIP-chip	MESC	11/5/2010
CNOT3	232791	KHSRP	16549	19339689	ChIP-chip	MESC	11/5/2010
CNOT3	232791	KIF13A	16553	19339689	ChIP-chip	MESC	11/5/2010
CNOT3	232791	KIF22	110033	19339689	ChIP-chip	MESC	11/5/2010
CNOT3	232791	KIN	16588	19339689	ChIP-chip	MESC	11/5/2010
CNOT3	232791	KIT	16590	19339689	ChIP-chip	MESC	11/5/2010
CNOT3	232791	KLF13	50794	19339689	ChIP-chip	MESC	11/5/2010
CNOT3	232791	KLF4	16600	19339689	ChIP-chip	MESC	11/5/2010
CNOT3	232791	KLF5	12224	19339689	ChIP-chip	MESC	11/5/2010
CNOT3	232791	KLHDC4	234825	19339689	ChIP-chip	MESC	11/5/2010
CNOT3	232791	KLHDC8A	213417	19339689	ChIP-chip	MESC	11/5/2010
CNOT3	232791	KLHL21	242785	19339689	ChIP-chip	MESC	11/5/2010
CNOT3	232791	KNDC1	76484	19339689	ChIP-chip	MESC	11/5/2010
CNOT3	232791	KPNA2	16647	19339689	ChIP-chip	MESC	11/5/2010
CNOT3	232791	KRIT1	79264	19339689	ChIP-chip	MESC	11/5/2010
CNOT3	232791	KRT25	70810	19339689	ChIP-chip	MESC	11/5/2010
CNOT3	232791	KRT6A	16687	19339689	ChIP-chip	MESC	11/5/2010
CNOT3	232791	LARGE	16795	19339689	ChIP-chip	MESC	11/5/2010
CNOT3	232791	LASS1	93898	19339689	ChIP-chip	MESC	11/5/2010
CNOT3	232791	LDLRAP1	100017	19339689	ChIP-chip	MESC	11/5/2010
CNOT3	232791	LEPRE1	56401	19339689	ChIP-chip	MESC	11/5/2010
CNOT3	232791	LETM1	56384	19339689	ChIP-chip	MESC	11/5/2010
CNOT3	232791	LIG4	319583	19339689	ChIP-chip	MESC	11/5/2010
CNOT3	232791	LIMK2	16886	19339689	ChIP-chip	MESC	11/5/2010
CNOT3	232791	LIPE	16890	19339689	ChIP-chip	MESC	11/5/2010
CNOT3	232791	LIX1	66643	19339689	ChIP-chip	MESC	11/5/2010
CNOT3	232791	LMLN	239833	19339689	ChIP-chip	MESC	11/5/2010
CNOT3	232791	LMNB2	16907	19339689	ChIP-chip	MESC	11/5/2010
CNOT3	232791	LMO2	16909	19339689	ChIP-chip	MESC	11/5/2010
CNOT3	232791	LMX1A	110648	19339689	ChIP-chip	MESC	11/5/2010
CNOT3	232791	LNX2	140887	19339689	ChIP-chip	MESC	11/5/2010
CNOT3	232791	LOC380994	380994	19339689	ChIP-chip	MESC	11/5/2010
CNOT3	232791	LOC432637	0	19339689	ChIP-chip	MESC	11/5/2010
CNOT3	232791	LOC432743	0	19339689	ChIP-chip	MESC	11/5/2010
CNOT3	232791	LOC432982	0	19339689	ChIP-chip	MESC	11/5/2010
CNOT3	232791	LOC434280	0	19339689	ChIP-chip	MESC	11/5/2010
CNOT3	232791	LOC628586	0	19339689	ChIP-chip	MESC	11/5/2010
CNOT3	232791	LOC639653	0	19339689	ChIP-chip	MESC	11/5/2010
CNOT3	232791	LONP1	74142	19339689	ChIP-chip	MESC	11/5/2010
CNOT3	232791	LRIG2	269473	19339689	ChIP-chip	MESC	11/5/2010
CNOT3	232791	LRRC24	378937	19339689	ChIP-chip	MESC	11/5/2010
CNOT3	232791	LRRC25	211228	19339689	ChIP-chip	MESC	11/5/2010
CNOT3	232791	LRRC40	67144	19339689	ChIP-chip	MESC	11/5/2010
CNOT3	232791	LRRC50	68270	19339689	ChIP-chip	MESC	11/5/2010
CNOT3	232791	LRRC58	320184	19339689	ChIP-chip	MESC	11/5/2010
CNOT3	232791	LRRK2	66725	19339689	ChIP-chip	MESC	11/5/2010
CNOT3	232791	LSM11	72290	19339689	ChIP-chip	MESC	11/5/2010
CNOT3	232791	LSM6	78651	19339689	ChIP-chip	MESC	11/5/2010
CNOT3	232791	LTB4R1	16995	19339689	ChIP-chip	MESC	11/5/2010
CNOT3	232791	LYPD1	72585	19339689	ChIP-chip	MESC	11/5/2010
CNOT3	232791	LYRM2	108755	19339689	ChIP-chip	MESC	11/5/2010
CNOT3	232791	MAFG	17134	19339689	ChIP-chip	MESC	11/5/2010
CNOT3	232791	MAN2A1	17158	19339689	ChIP-chip	MESC	11/5/2010
CNOT3	232791	MAN2B1	17159	19339689	ChIP-chip	MESC	11/5/2010
CNOT3	232791	MAP1LC3B	67443	19339689	ChIP-chip	MESC	11/5/2010
CNOT3	232791	MAP2K2	26396	19339689	ChIP-chip	MESC	11/5/2010
CNOT3	232791	MAP2K5	23938	19339689	ChIP-chip	MESC	11/5/2010
CNOT3	232791	MAP3K4	26407	19339689	ChIP-chip	MESC	11/5/2010
CNOT3	232791	MAP3K5	26408	19339689	ChIP-chip	MESC	11/5/2010
CNOT3	232791	MAP3K6	53608	19339689	ChIP-chip	MESC	11/5/2010
CNOT3	232791	MAP6D1	208158	19339689	ChIP-chip	MESC	11/5/2010
CNOT3	232791	MAPK1	26413	19339689	ChIP-chip	MESC	11/5/2010
CNOT3	232791	MARS	216443	19339689	ChIP-chip	MESC	11/5/2010
CNOT3	232791	MARS2	212679	19339689	ChIP-chip	MESC	11/5/2010
CNOT3	232791	MAT2A	232087	19339689	ChIP-chip	MESC	11/5/2010
CNOT3	232791	MATR3	17184	19339689	ChIP-chip	MESC	11/5/2010
CNOT3	232791	MBP	19074	19339689	ChIP-chip	MESC	11/5/2010
CNOT3	232791	MCART1	230125	19339689	ChIP-chip	MESC	11/5/2010
CNOT3	232791	MCHR1	207911	19339689	ChIP-chip	MESC	11/5/2010
CNOT3	232791	MCM7	17220	19339689	ChIP-chip	MESC	11/5/2010
CNOT3	232791	MCOLN1	94178	19339689	ChIP-chip	MESC	11/5/2010
CNOT3	232791	MCPH1	244329	19339689	ChIP-chip	MESC	11/5/2010
CNOT3	232791	MECR	26922	19339689	ChIP-chip	MESC	11/5/2010
CNOT3	232791	MED25	192191	19339689	ChIP-chip	MESC	11/5/2010
CNOT3	232791	MESP2	17293	19339689	ChIP-chip	MESC	11/5/2010
CNOT3	232791	MFN1	67414	19339689	ChIP-chip	MESC	11/5/2010
CNOT3	232791	MGAT3	17309	19339689	ChIP-chip	MESC	11/5/2010
CNOT3	232791	MGC107702	0	19339689	ChIP-chip	MESC	11/5/2010
CNOT3	232791	MIA3	338366	19339689	ChIP-chip	MESC	11/5/2010
CNOT3	232791	MIER1	71148	19339689	ChIP-chip	MESC	11/5/2010
CNOT3	232791	MIPEP	70478	19339689	ChIP-chip	MESC	11/5/2010
CNOT3	232791	MIXL1	27217	19339689	ChIP-chip	MESC	11/5/2010
CNOT3	232791	MMAA	109136	19339689	ChIP-chip	MESC	11/5/2010
CNOT3	232791	MMP15	17388	19339689	ChIP-chip	MESC	11/5/2010
CNOT3	232791	MOBKL1A	68473	19339689	ChIP-chip	MESC	11/5/2010
CNOT3	232791	MOCOS	68591	19339689	ChIP-chip	MESC	11/5/2010
CNOT3	232791	MOSC2	67247	19339689	ChIP-chip	MESC	11/5/2010
CNOT3	232791	MPPE1	225651	19339689	ChIP-chip	MESC	11/5/2010
CNOT3	232791	MRE11A	17535	19339689	ChIP-chip	MESC	11/5/2010
CNOT3	232791	MRO	71263	19339689	ChIP-chip	MESC	11/5/2010
CNOT3	232791	MRP63	67840	19339689	ChIP-chip	MESC	11/5/2010
CNOT3	232791	MRPL12	56282	19339689	ChIP-chip	MESC	11/5/2010
CNOT3	232791	MRPL32	75398	19339689	ChIP-chip	MESC	11/5/2010
CNOT3	232791	MRPL48	52443	19339689	ChIP-chip	MESC	11/5/2010
CNOT3	232791	MRPL49	18120	19339689	ChIP-chip	MESC	11/5/2010
CNOT3	232791	MRPL52	68836	19339689	ChIP-chip	MESC	11/5/2010
CNOT3	232791	MRPS26	99045	19339689	ChIP-chip	MESC	11/5/2010
CNOT3	232791	MRPS7	50529	19339689	ChIP-chip	MESC	11/5/2010
CNOT3	232791	MSH6	17688	19339689	ChIP-chip	MESC	11/5/2010
CNOT3	232791	MSI2	76626	19339689	ChIP-chip	MESC	11/5/2010
CNOT3	232791	MSN	17698	19339689	ChIP-chip	MESC	11/5/2010
CNOT3	232791	MTAP6	17760	19339689	ChIP-chip	MESC	11/5/2010
CNOT3	232791	MTCH2	56428	19339689	ChIP-chip	MESC	11/5/2010
CNOT3	232791	MTDH	67154	19339689	ChIP-chip	MESC	11/5/2010
CNOT3	232791	MTF2	17765	19339689	ChIP-chip	MESC	11/5/2010
CNOT3	232791	MTHFD1L	270685	19339689	ChIP-chip	MESC	11/5/2010
CNOT3	232791	MTHFSD	234814	19339689	ChIP-chip	MESC	11/5/2010
CNOT3	232791	MTL5	17771	19339689	ChIP-chip	MESC	11/5/2010
CNOT3	232791	MTMR4	170749	19339689	ChIP-chip	MESC	11/5/2010
CNOT3	232791	MTMR9	210376	19339689	ChIP-chip	MESC	11/5/2010
CNOT3	232791	MTO1	68291	19339689	ChIP-chip	MESC	11/5/2010
CNOT3	232791	MTUS1	102103	19339689	ChIP-chip	MESC	11/5/2010
CNOT3	232791	MTVR2	17826	19339689	ChIP-chip	MESC	11/5/2010
CNOT3	232791	MTX2	53375	19339689	ChIP-chip	MESC	11/5/2010
CNOT3	232791	MUS81	71711	19339689	ChIP-chip	MESC	11/5/2010
CNOT3	232791	MYBL2	17865	19339689	ChIP-chip	MESC	11/5/2010
CNOT3	232791	MYO10	17909	19339689	ChIP-chip	MESC	11/5/2010
CNOT3	232791	MYO5A	17918	19339689	ChIP-chip	MESC	11/5/2010
CNOT3	232791	MYO5B	17919	19339689	ChIP-chip	MESC	11/5/2010
CNOT3	232791	MYOZ1	59011	19339689	ChIP-chip	MESC	11/5/2010
CNOT3	232791	NADK	192185	19339689	ChIP-chip	MESC	11/5/2010
CNOT3	232791	NAGS	217214	19339689	ChIP-chip	MESC	11/5/2010
CNOT3	232791	NALP10	244202	19339689	ChIP-chip	MESC	11/5/2010
CNOT3	232791	NANS	94181	19339689	ChIP-chip	MESC	11/5/2010
CNOT3	232791	NAPRT1	223646	19339689	ChIP-chip	MESC	11/5/2010
CNOT3	232791	NARFL	67563	19339689	ChIP-chip	MESC	11/5/2010
CNOT3	232791	NBR1	17966	19339689	ChIP-chip	MESC	11/5/2010
CNOT3	232791	NCAM1	17967	19339689	ChIP-chip	MESC	11/5/2010
CNOT3	232791	NCAPD3	78658	19339689	ChIP-chip	MESC	11/5/2010
CNOT3	232791	NCBP2	68092	19339689	ChIP-chip	MESC	11/5/2010
CNOT3	232791	NCL	17975	19339689	ChIP-chip	MESC	11/5/2010
CNOT3	232791	NCOA5	228869	19339689	ChIP-chip	MESC	11/5/2010
CNOT3	232791	NCOR1	20185	19339689	ChIP-chip	MESC	11/5/2010
CNOT3	232791	NDEL1	83431	19339689	ChIP-chip	MESC	11/5/2010
CNOT3	232791	NDNL2	66647	19339689	ChIP-chip	MESC	11/5/2010
CNOT3	232791	NDRG3	29812	19339689	ChIP-chip	MESC	11/5/2010
CNOT3	232791	NDUFA13	67184	19339689	ChIP-chip	MESC	11/5/2010
CNOT3	232791	NDUFA6	67130	19339689	ChIP-chip	MESC	11/5/2010
CNOT3	232791	NDUFS5	595136	19339689	ChIP-chip	MESC	11/5/2010
CNOT3	232791	NEBL	74103	19339689	ChIP-chip	MESC	11/5/2010
CNOT3	232791	NEFH	380684	19339689	ChIP-chip	MESC	11/5/2010
CNOT3	232791	NENF	66208	19339689	ChIP-chip	MESC	11/5/2010
CNOT3	232791	NES	18008	19339689	ChIP-chip	MESC	11/5/2010
CNOT3	232791	NEUROG2	11924	19339689	ChIP-chip	MESC	11/5/2010
CNOT3	232791	NFASC	269116	19339689	ChIP-chip	MESC	11/5/2010
CNOT3	232791	NFAT5	54446	19339689	ChIP-chip	MESC	11/5/2010
CNOT3	232791	NFYC	18046	19339689	ChIP-chip	MESC	11/5/2010
CNOT3	232791	NGFR	18053	19339689	ChIP-chip	MESC	11/5/2010
CNOT3	232791	NHLRC1	105193	19339689	ChIP-chip	MESC	11/5/2010
CNOT3	232791	NHLRC2	66866	19339689	ChIP-chip	MESC	11/5/2010
CNOT3	232791	NHP2L1	20826	19339689	ChIP-chip	MESC	11/5/2010
CNOT3	232791	NIF3L1	65102	19339689	ChIP-chip	MESC	11/5/2010
CNOT3	232791	NIPBL	71175	19339689	ChIP-chip	MESC	11/5/2010
CNOT3	232791	NKD2	72293	19339689	ChIP-chip	MESC	11/5/2010
CNOT3	232791	NKX2-4	228731	19339689	ChIP-chip	MESC	11/5/2010
CNOT3	232791	NKX6-2	14912	19339689	ChIP-chip	MESC	11/5/2010
CNOT3	232791	NOG	18121	19339689	ChIP-chip	MESC	11/5/2010
CNOT3	232791	NOL1	110109	19339689	ChIP-chip	MESC	11/5/2010
CNOT3	232791	NOL3	78688	19339689	ChIP-chip	MESC	11/5/2010
CNOT3	232791	NOL4	319211	19339689	ChIP-chip	MESC	11/5/2010
CNOT3	232791	NOL7	70078	19339689	ChIP-chip	MESC	11/5/2010
CNOT3	232791	NOTCH2	18129	19339689	ChIP-chip	MESC	11/5/2010
CNOT3	232791	NPTX1	18164	19339689	ChIP-chip	MESC	11/5/2010
CNOT3	232791	NPTX2	53324	19339689	ChIP-chip	MESC	11/5/2010
CNOT3	232791	NPTXR	73340	19339689	ChIP-chip	MESC	11/5/2010
CNOT3	232791	NR1D2	353187	19339689	ChIP-chip	MESC	11/5/2010
CNOT3	232791	NR4A2	18227	19339689	ChIP-chip	MESC	11/5/2010
CNOT3	232791	NRARP	67122	19339689	ChIP-chip	MESC	11/5/2010
CNOT3	232791	NRG3	18183	19339689	ChIP-chip	MESC	11/5/2010
CNOT3	232791	NRTN	18188	19339689	ChIP-chip	MESC	11/5/2010
CNOT3	232791	NRXN2	18190	19339689	ChIP-chip	MESC	11/5/2010
CNOT3	232791	NSFL1C	386649	19339689	ChIP-chip	MESC	11/5/2010
CNOT3	232791	NSG1	18196	19339689	ChIP-chip	MESC	11/5/2010
CNOT3	232791	NSUN2	28114	19339689	ChIP-chip	MESC	11/5/2010
CNOT3	232791	NTNG2	171171	19339689	ChIP-chip	MESC	11/5/2010
CNOT3	232791	NUDT19	110959	19339689	ChIP-chip	MESC	11/5/2010
CNOT3	232791	NUMA1	101706	19339689	ChIP-chip	MESC	11/5/2010
CNOT3	232791	NUP188	227699	19339689	ChIP-chip	MESC	11/5/2010
CNOT3	232791	NUP43	69912	19339689	ChIP-chip	MESC	11/5/2010
CNOT3	232791	NUP62	18226	19339689	ChIP-chip	MESC	11/5/2010
CNOT3	232791	NUP98	269966	19339689	ChIP-chip	MESC	11/5/2010
CNOT3	232791	OAS1G	23960	19339689	ChIP-chip	MESC	11/5/2010
CNOT3	232791	OCLN	18260	19339689	ChIP-chip	MESC	11/5/2010
CNOT3	232791	OG9X	18292	19339689	ChIP-chip	MESC	11/5/2010
CNOT3	232791	OGG1	18294	19339689	ChIP-chip	MESC	11/5/2010
CNOT3	232791	OLFR1164	258634	19339689	ChIP-chip	MESC	11/5/2010
CNOT3	232791	OLFR1415	258228	19339689	ChIP-chip	MESC	11/5/2010
CNOT3	232791	OLFR1419	257938	19339689	ChIP-chip	MESC	11/5/2010
CNOT3	232791	OLFR482	258728	19339689	ChIP-chip	MESC	11/5/2010
CNOT3	232791	OLFR539	258963	19339689	ChIP-chip	MESC	11/5/2010
CNOT3	232791	OLFR556	258749	19339689	ChIP-chip	MESC	11/5/2010
CNOT3	232791	OLFR605	258156	19339689	ChIP-chip	MESC	11/5/2010
CNOT3	232791	OLFR606	259098	19339689	ChIP-chip	MESC	11/5/2010
CNOT3	232791	OLFR94	258219	19339689	ChIP-chip	MESC	11/5/2010
CNOT3	232791	OLIG1	50914	19339689	ChIP-chip	MESC	11/5/2010
CNOT3	232791	ONECUT1	15379	19339689	ChIP-chip	MESC	11/5/2010
CNOT3	232791	ONECUT3	246086	19339689	ChIP-chip	MESC	11/5/2010
CNOT3	232791	OPN3	13603	19339689	ChIP-chip	MESC	11/5/2010
CNOT3	232791	OPRD1	18386	19339689	ChIP-chip	MESC	11/5/2010
CNOT3	232791	ORC6L	56452	19339689	ChIP-chip	MESC	11/5/2010
CNOT3	232791	ORMDL3	66612	19339689	ChIP-chip	MESC	11/5/2010
CNOT3	232791	OSR2	107587	19339689	ChIP-chip	MESC	11/5/2010
CNOT3	232791	OSTB	330962	19339689	ChIP-chip	MESC	11/5/2010
CNOT3	232791	OTOP2	237987	19339689	ChIP-chip	MESC	11/5/2010
CNOT3	232791	OTX1	18423	19339689	ChIP-chip	MESC	11/5/2010
CNOT3	232791	OVOL1	18426	19339689	ChIP-chip	MESC	11/5/2010
CNOT3	232791	P42POP	232934	19339689	ChIP-chip	MESC	11/5/2010
CNOT3	232791	P4HB	18453	19339689	ChIP-chip	MESC	11/5/2010
CNOT3	232791	PACS1	107975	19339689	ChIP-chip	MESC	11/5/2010
CNOT3	232791	PAIP1	218693	19339689	ChIP-chip	MESC	11/5/2010
CNOT3	232791	PAK1IP1	68083	19339689	ChIP-chip	MESC	11/5/2010
CNOT3	232791	PALM2	242481	19339689	ChIP-chip	MESC	11/5/2010
CNOT3	232791	PAM	105689	19339689	ChIP-chip	MESC	11/5/2010
CNOT3	232791	PAPOLB	56522	19339689	ChIP-chip	MESC	11/5/2010
CNOT3	232791	PAPSS1	23971	19339689	ChIP-chip	MESC	11/5/2010
CNOT3	232791	PAQR9	75552	19339689	ChIP-chip	MESC	11/5/2010
CNOT3	232791	PARD3	93742	19339689	ChIP-chip	MESC	11/5/2010
CNOT3	232791	PAX2	18504	19339689	ChIP-chip	MESC	11/5/2010
CNOT3	232791	PBX3	18516	19339689	ChIP-chip	MESC	11/5/2010
CNOT3	232791	PCDHA5	12941	19339689	ChIP-chip	MESC	11/5/2010
CNOT3	232791	PCDHB12	93883	19339689	ChIP-chip	MESC	11/5/2010
CNOT3	232791	PCDHB13	93884	19339689	ChIP-chip	MESC	11/5/2010
CNOT3	232791	PCDHB21	93892	19339689	ChIP-chip	MESC	11/5/2010
CNOT3	232791	PCDHGA11	93723	19339689	ChIP-chip	MESC	11/5/2010
CNOT3	232791	PCDHGA8	93716	19339689	ChIP-chip	MESC	11/5/2010
CNOT3	232791	PCDHGA9	93717	19339689	ChIP-chip	MESC	11/5/2010
CNOT3	232791	PCDHGB4	93701	19339689	ChIP-chip	MESC	11/5/2010
CNOT3	232791	PCDHGB5	93702	19339689	ChIP-chip	MESC	11/5/2010
CNOT3	232791	PCDHGB7	93704	19339689	ChIP-chip	MESC	11/5/2010
CNOT3	232791	PCGF2	22658	19339689	ChIP-chip	MESC	11/5/2010
CNOT3	232791	PCMT1	18537	19339689	ChIP-chip	MESC	11/5/2010
CNOT3	232791	PDCD6IP	18571	19339689	ChIP-chip	MESC	11/5/2010
CNOT3	232791	PDIA3	14827	19339689	ChIP-chip	MESC	11/5/2010
CNOT3	232791	PDIK1L	230809	19339689	ChIP-chip	MESC	11/5/2010
CNOT3	232791	PDLIM2	213019	19339689	ChIP-chip	MESC	11/5/2010
CNOT3	232791	PDSS2	71365	19339689	ChIP-chip	MESC	11/5/2010
CNOT3	232791	PDXP	57028	19339689	ChIP-chip	MESC	11/5/2010
CNOT3	232791	PDZD8	107368	19339689	ChIP-chip	MESC	11/5/2010
CNOT3	232791	PER2	18627	19339689	ChIP-chip	MESC	11/5/2010
CNOT3	232791	PERP	64058	19339689	ChIP-chip	MESC	11/5/2010
CNOT3	232791	PFKFB3	170768	19339689	ChIP-chip	MESC	11/5/2010
CNOT3	232791	PFN1	18643	19339689	ChIP-chip	MESC	11/5/2010
CNOT3	232791	PGF	19220	19339689	ChIP-chip	MESC	11/5/2010
CNOT3	232791	PGLS	66171	19339689	ChIP-chip	MESC	11/5/2010
CNOT3	232791	PGR	18667	19339689	ChIP-chip	MESC	11/5/2010
CNOT3	232791	PHACTR4	100169	19339689	ChIP-chip	MESC	11/5/2010
CNOT3	232791	PHKB	102093	19339689	ChIP-chip	MESC	11/5/2010
CNOT3	232791	PHLDA3	27280	19339689	ChIP-chip	MESC	11/5/2010
CNOT3	232791	PHYHIPL	70911	19339689	ChIP-chip	MESC	11/5/2010
CNOT3	232791	PIGL	327942	19339689	ChIP-chip	MESC	11/5/2010
CNOT3	232791	PIGP	56176	19339689	ChIP-chip	MESC	11/5/2010
CNOT3	232791	PIK3R2	18709	19339689	ChIP-chip	MESC	11/5/2010
CNOT3	232791	PIP5K2C	117150	19339689	ChIP-chip	MESC	11/5/2010
CNOT3	232791	PITPNB	56305	19339689	ChIP-chip	MESC	11/5/2010
CNOT3	232791	PITX1	18740	19339689	ChIP-chip	MESC	11/5/2010
CNOT3	232791	PKD1	18763	19339689	ChIP-chip	MESC	11/5/2010
CNOT3	232791	PKHD1	241035	19339689	ChIP-chip	MESC	11/5/2010
CNOT3	232791	PLA2G2D	18782	19339689	ChIP-chip	MESC	11/5/2010
CNOT3	232791	PLCB3	18797	19339689	ChIP-chip	MESC	11/5/2010
CNOT3	232791	PLEC1	18810	19339689	ChIP-chip	MESC	11/5/2010
CNOT3	232791	PLK4	20873	19339689	ChIP-chip	MESC	11/5/2010
CNOT3	232791	PLOD1	18822	19339689	ChIP-chip	MESC	11/5/2010
CNOT3	232791	PLXNC1	54712	19339689	ChIP-chip	MESC	11/5/2010
CNOT3	232791	PMPCB	73078	19339689	ChIP-chip	MESC	11/5/2010
CNOT3	232791	POLE	18973	19339689	ChIP-chip	MESC	11/5/2010
CNOT3	232791	POLR1E	64424	19339689	ChIP-chip	MESC	11/5/2010
CNOT3	232791	POLR2H	245841	19339689	ChIP-chip	MESC	11/5/2010
CNOT3	232791	POLR3D	67065	19339689	ChIP-chip	MESC	11/5/2010
CNOT3	232791	POMT1	99011	19339689	ChIP-chip	MESC	11/5/2010
CNOT3	232791	POP5	117109	19339689	ChIP-chip	MESC	11/5/2010
CNOT3	232791	POU4F1	18996	19339689	ChIP-chip	MESC	11/5/2010
CNOT3	232791	PPAPDC2	74411	19339689	ChIP-chip	MESC	11/5/2010
CNOT3	232791	PPIA	606492	19339689	ChIP-chip	MESC	11/5/2010
CNOT3	232791	PPIB	19035	19339689	ChIP-chip	MESC	11/5/2010
CNOT3	232791	PPIL3	70225	19339689	ChIP-chip	MESC	11/5/2010
CNOT3	232791	PPL	19041	19339689	ChIP-chip	MESC	11/5/2010
CNOT3	232791	PPM1E	320472	19339689	ChIP-chip	MESC	11/5/2010
CNOT3	232791	PPM1G	14208	19339689	ChIP-chip	MESC	11/5/2010
CNOT3	232791	PPM1K	243382	19339689	ChIP-chip	MESC	11/5/2010
CNOT3	232791	PPP1R14B	18938	19339689	ChIP-chip	MESC	11/5/2010
CNOT3	232791	PPP3CB	19056	19339689	ChIP-chip	MESC	11/5/2010
CNOT3	232791	PPP3CC	19057	19339689	ChIP-chip	MESC	11/5/2010
CNOT3	232791	PPP6C	67857	19339689	ChIP-chip	MESC	11/5/2010
CNOT3	232791	PRAMEL7	347712	19339689	ChIP-chip	MESC	11/5/2010
CNOT3	232791	PRDM16	70673	19339689	ChIP-chip	MESC	11/5/2010
CNOT3	232791	PRDX1	18477	19339689	ChIP-chip	MESC	11/5/2010
CNOT3	232791	PRDX5	54683	19339689	ChIP-chip	MESC	11/5/2010
CNOT3	232791	PREP	69617	19339689	ChIP-chip	MESC	11/5/2010
CNOT3	232791	PRKAB1	19079	19339689	ChIP-chip	MESC	11/5/2010
CNOT3	232791	PRKAR2B	19088	19339689	ChIP-chip	MESC	11/5/2010
CNOT3	232791	PRKCZ	18762	19339689	ChIP-chip	MESC	11/5/2010
CNOT3	232791	PRPF40B	54614	19339689	ChIP-chip	MESC	11/5/2010
CNOT3	232791	PRPF6	68879	19339689	ChIP-chip	MESC	11/5/2010
CNOT3	232791	PRPH1	19132	19339689	ChIP-chip	MESC	11/5/2010
CNOT3	232791	PRR3	75210	19339689	ChIP-chip	MESC	11/5/2010
CNOT3	232791	PRRC1	73137	19339689	ChIP-chip	MESC	11/5/2010
CNOT3	232791	PRSS8	76560	19339689	ChIP-chip	MESC	11/5/2010
CNOT3	232791	PSAT1	107272	19339689	ChIP-chip	MESC	11/5/2010
CNOT3	232791	PSCD1	19157	19339689	ChIP-chip	MESC	11/5/2010
CNOT3	232791	PSD	73728	19339689	ChIP-chip	MESC	11/5/2010
CNOT3	232791	PSG16	26436	19339689	ChIP-chip	MESC	11/5/2010
CNOT3	232791	PSMA2	19166	19339689	ChIP-chip	MESC	11/5/2010
CNOT3	232791	PSMA3	19167	19339689	ChIP-chip	MESC	11/5/2010
CNOT3	232791	PSMA4	26441	19339689	ChIP-chip	MESC	11/5/2010
CNOT3	232791	PSMA7	26444	19339689	ChIP-chip	MESC	11/5/2010
CNOT3	232791	PSMB3	26446	19339689	ChIP-chip	MESC	11/5/2010
CNOT3	232791	PSMB9	16912	19339689	ChIP-chip	MESC	11/5/2010
CNOT3	232791	PSMC2	19181	19339689	ChIP-chip	MESC	11/5/2010
CNOT3	232791	PSMD7	17463	19339689	ChIP-chip	MESC	11/5/2010
CNOT3	232791	PSPH	100678	19339689	ChIP-chip	MESC	11/5/2010
CNOT3	232791	PTCD1	71799	19339689	ChIP-chip	MESC	11/5/2010
CNOT3	232791	PTCD2	68927	19339689	ChIP-chip	MESC	11/5/2010
CNOT3	232791	PTDSS2	27388	19339689	ChIP-chip	MESC	11/5/2010
CNOT3	232791	PTEN	19211	19339689	ChIP-chip	MESC	11/5/2010
CNOT3	232791	PTGES2	96979	19339689	ChIP-chip	MESC	11/5/2010
CNOT3	232791	PTHLH	19227	19339689	ChIP-chip	MESC	11/5/2010
CNOT3	232791	PTMA	19231	19339689	ChIP-chip	MESC	11/5/2010
CNOT3	232791	PTPN12	19248	19339689	ChIP-chip	MESC	11/5/2010
CNOT3	232791	PTPN2	19255	19339689	ChIP-chip	MESC	11/5/2010
CNOT3	232791	PTPN3	545622	19339689	ChIP-chip	MESC	11/5/2010
CNOT3	232791	PTPN5	19259	19339689	ChIP-chip	MESC	11/5/2010
CNOT3	232791	PTPN6	15170	19339689	ChIP-chip	MESC	11/5/2010
CNOT3	232791	PTPN9	56294	19339689	ChIP-chip	MESC	11/5/2010
CNOT3	232791	PTPRE	19267	19339689	ChIP-chip	MESC	11/5/2010
CNOT3	232791	PTPRG	19270	19339689	ChIP-chip	MESC	11/5/2010
CNOT3	232791	PTPRU	19273	19339689	ChIP-chip	MESC	11/5/2010
CNOT3	232791	PXMP2	19301	19339689	ChIP-chip	MESC	11/5/2010
CNOT3	232791	PXMP3	19302	19339689	ChIP-chip	MESC	11/5/2010
CNOT3	232791	PYCR2	69051	19339689	ChIP-chip	MESC	11/5/2010
CNOT3	232791	RAB10	19325	19339689	ChIP-chip	MESC	11/5/2010
CNOT3	232791	RAB1B	76308	19339689	ChIP-chip	MESC	11/5/2010
CNOT3	232791	RAB20	19332	19339689	ChIP-chip	MESC	11/5/2010
CNOT3	232791	RAB23	19335	19339689	ChIP-chip	MESC	11/5/2010
CNOT3	232791	RAB27B	80718	19339689	ChIP-chip	MESC	11/5/2010
CNOT3	232791	RAB33B	19338	19339689	ChIP-chip	MESC	11/5/2010
CNOT3	232791	RAB6	19346	19339689	ChIP-chip	MESC	11/5/2010
CNOT3	232791	RAB9B	319642	19339689	ChIP-chip	MESC	11/5/2010
CNOT3	232791	RABEPK	227746	19339689	ChIP-chip	MESC	11/5/2010
CNOT3	232791	RAD23B	19359	19339689	ChIP-chip	MESC	11/5/2010
CNOT3	232791	RAF1	110157	19339689	ChIP-chip	MESC	11/5/2010
CNOT3	232791	RAI14	75646	19339689	ChIP-chip	MESC	11/5/2010
CNOT3	232791	RAI17	328365	19339689	ChIP-chip	MESC	11/5/2010
CNOT3	232791	RANBP1	19385	19339689	ChIP-chip	MESC	11/5/2010
CNOT3	232791	RANBP2	19386	19339689	ChIP-chip	MESC	11/5/2010
CNOT3	232791	RARB	218772	19339689	ChIP-chip	MESC	11/5/2010
CNOT3	232791	RASA3	19414	19339689	ChIP-chip	MESC	11/5/2010
CNOT3	232791	RASGRP1	19419	19339689	ChIP-chip	MESC	11/5/2010
CNOT3	232791	RASIP1	69903	19339689	ChIP-chip	MESC	11/5/2010
CNOT3	232791	RAVER2	242570	19339689	ChIP-chip	MESC	11/5/2010
CNOT3	232791	RB1CC1	12421	19339689	ChIP-chip	MESC	11/5/2010
CNOT3	232791	RBKS	71336	19339689	ChIP-chip	MESC	11/5/2010
CNOT3	232791	RBM12	75710	19339689	ChIP-chip	MESC	11/5/2010
CNOT3	232791	RBM38	56190	19339689	ChIP-chip	MESC	11/5/2010
CNOT3	232791	RBM39	170791	19339689	ChIP-chip	MESC	11/5/2010
CNOT3	232791	RBM6	19654	19339689	ChIP-chip	MESC	11/5/2010
CNOT3	232791	RBM7	67010	19339689	ChIP-chip	MESC	11/5/2010
CNOT3	232791	RBMS2	56516	19339689	ChIP-chip	MESC	11/5/2010
CNOT3	232791	RBMX	19656	19339689	ChIP-chip	MESC	11/5/2010
CNOT3	232791	RBMXRT	19656	19339689	ChIP-chip	MESC	11/5/2010
CNOT3	232791	RCC1	100088	19339689	ChIP-chip	MESC	11/5/2010
CNOT3	232791	RCN2	26611	19339689	ChIP-chip	MESC	11/5/2010
CNOT3	232791	RDBP	27632	19339689	ChIP-chip	MESC	11/5/2010
CNOT3	232791	RDH10	98711	19339689	ChIP-chip	MESC	11/5/2010
CNOT3	232791	RDX	19684	19339689	ChIP-chip	MESC	11/5/2010
CNOT3	232791	RECC1	19687	19339689	ChIP-chip	MESC	11/5/2010
CNOT3	232791	RECQL	19691	19339689	ChIP-chip	MESC	11/5/2010
CNOT3	232791	RELA	19697	19339689	ChIP-chip	MESC	11/5/2010
CNOT3	232791	RER1	67830	19339689	ChIP-chip	MESC	11/5/2010
CNOT3	232791	RFC4	106344	19339689	ChIP-chip	MESC	11/5/2010
CNOT3	232791	RFFL	67338	19339689	ChIP-chip	MESC	11/5/2010
CNOT3	232791	RFK	54391	19339689	ChIP-chip	MESC	11/5/2010
CNOT3	232791	RFNG	19719	19339689	ChIP-chip	MESC	11/5/2010
CNOT3	232791	RHEB	19744	19339689	ChIP-chip	MESC	11/5/2010
CNOT3	232791	RHOT1	59040	19339689	ChIP-chip	MESC	11/5/2010
CNOT3	232791	RING1	19763	19339689	ChIP-chip	MESC	11/5/2010
CNOT3	232791	RIOK3	66878	19339689	ChIP-chip	MESC	11/5/2010
CNOT3	232791	RIPK1	19766	19339689	ChIP-chip	MESC	11/5/2010
CNOT3	232791	RIPK5	213452	19339689	ChIP-chip	MESC	11/5/2010
CNOT3	232791	RNASEH2B	67153	19339689	ChIP-chip	MESC	11/5/2010
CNOT3	232791	RND2	11858	19339689	ChIP-chip	MESC	11/5/2010
CNOT3	232791	RNF149	67702	19339689	ChIP-chip	MESC	11/5/2010
CNOT3	232791	RNF151	67504	19339689	ChIP-chip	MESC	11/5/2010
CNOT3	232791	RNF2	19821	19339689	ChIP-chip	MESC	11/5/2010
CNOT3	232791	RNF24	51902	19339689	ChIP-chip	MESC	11/5/2010
CNOT3	232791	RNF26	432875	19339689	ChIP-chip	MESC	11/5/2010
CNOT3	232791	RNF4	19822	19339689	ChIP-chip	MESC	11/5/2010
CNOT3	232791	RNF44	105239	19339689	ChIP-chip	MESC	11/5/2010
CNOT3	232791	RNPEP	215615	19339689	ChIP-chip	MESC	11/5/2010
CNOT3	232791	ROCK1	19877	19339689	ChIP-chip	MESC	11/5/2010
CNOT3	232791	ROCK2	19878	19339689	ChIP-chip	MESC	11/5/2010
CNOT3	232791	ROGDI	66049	19339689	ChIP-chip	MESC	11/5/2010
CNOT3	232791	ROR2	26564	19339689	ChIP-chip	MESC	11/5/2010
CNOT3	232791	RPA1	68275	19339689	ChIP-chip	MESC	11/5/2010
CNOT3	232791	RPE	66646	19339689	ChIP-chip	MESC	11/5/2010
CNOT3	232791	RPH3AL	380714	19339689	ChIP-chip	MESC	11/5/2010
CNOT3	232791	RPL10A	19896	19339689	ChIP-chip	MESC	11/5/2010
CNOT3	232791	RPL14	100040970	19339689	ChIP-chip	MESC	11/5/2010
CNOT3	232791	RPL17	319195	19339689	ChIP-chip	MESC	11/5/2010
CNOT3	232791	RPL28	19943	19339689	ChIP-chip	MESC	11/5/2010
CNOT3	232791	RPL32	19951	19339689	ChIP-chip	MESC	11/5/2010
CNOT3	232791	RPL35	66489	19339689	ChIP-chip	MESC	11/5/2010
CNOT3	232791	RPL5	19983	19339689	ChIP-chip	MESC	11/5/2010
CNOT3	232791	RPL7	19989	19339689	ChIP-chip	MESC	11/5/2010
CNOT3	232791	RPL7A	27176	19339689	ChIP-chip	MESC	11/5/2010
CNOT3	232791	RPO1-3	20018	19339689	ChIP-chip	MESC	11/5/2010
CNOT3	232791	RPS15A	267019	19339689	ChIP-chip	MESC	11/5/2010
CNOT3	232791	RPS17	20068	19339689	ChIP-chip	MESC	11/5/2010
CNOT3	232791	RPS19	20085	19339689	ChIP-chip	MESC	11/5/2010
CNOT3	232791	RPS2	16898	19339689	ChIP-chip	MESC	11/5/2010
CNOT3	232791	RPS20	67427	19339689	ChIP-chip	MESC	11/5/2010
CNOT3	232791	RPS8	20116	19339689	ChIP-chip	MESC	11/5/2010
CNOT3	232791	RWDD1	66521	19339689	ChIP-chip	MESC	11/5/2010
CNOT3	232791	RXFP2	140498	19339689	ChIP-chip	MESC	11/5/2010
CNOT3	232791	RXRB	20182	19339689	ChIP-chip	MESC	11/5/2010
CNOT3	232791	RYBP	56353	19339689	ChIP-chip	MESC	11/5/2010
CNOT3	232791	S100PBP	74648	19339689	ChIP-chip	MESC	11/5/2010
CNOT3	232791	SALL1	58198	19339689	ChIP-chip	MESC	11/5/2010
CNOT3	232791	SAMD10	229011	19339689	ChIP-chip	MESC	11/5/2010
CNOT3	232791	SAP130	269003	19339689	ChIP-chip	MESC	11/5/2010
CNOT3	232791	SAP18	20220	19339689	ChIP-chip	MESC	11/5/2010
CNOT3	232791	SAP30	60406	19339689	ChIP-chip	MESC	11/5/2010
CNOT3	232791	SART1	20227	19339689	ChIP-chip	MESC	11/5/2010
CNOT3	232791	SCAMP1	107767	19339689	ChIP-chip	MESC	11/5/2010
CNOT3	232791	SCAND1	19018	19339689	ChIP-chip	MESC	11/5/2010
CNOT3	232791	SCARF2	494124	19339689	ChIP-chip	MESC	11/5/2010
CNOT3	232791	SCCPDH	109232	19339689	ChIP-chip	MESC	11/5/2010
CNOT3	232791	SCN3B	235281	19339689	ChIP-chip	MESC	11/5/2010
CNOT3	232791	SCRIB	105782	19339689	ChIP-chip	MESC	11/5/2010
CNOT3	232791	SCYE1	13722	19339689	ChIP-chip	MESC	11/5/2010
CNOT3	232791	SCYL3	240880	19339689	ChIP-chip	MESC	11/5/2010
CNOT3	232791	SDF4	20318	19339689	ChIP-chip	MESC	11/5/2010
CNOT3	232791	SDK2	237979	19339689	ChIP-chip	MESC	11/5/2010
CNOT3	232791	SECISBP2	75420	19339689	ChIP-chip	MESC	11/5/2010
CNOT3	232791	SEH1L	72124	19339689	ChIP-chip	MESC	11/5/2010
CNOT3	232791	SEMA6C	20360	19339689	ChIP-chip	MESC	11/5/2010
CNOT3	232791	SENP8	71599	19339689	ChIP-chip	MESC	11/5/2010
CNOT3	232791	SEPHS2	20768	19339689	ChIP-chip	MESC	11/5/2010
CNOT3	232791	SERBP1	66870	19339689	ChIP-chip	MESC	11/5/2010
CNOT3	232791	SERF1	20365	19339689	ChIP-chip	MESC	11/5/2010
CNOT3	232791	SERTAD1	55942	19339689	ChIP-chip	MESC	11/5/2010
CNOT3	232791	SESN2	230784	19339689	ChIP-chip	MESC	11/5/2010
CNOT3	232791	SETD5	72895	19339689	ChIP-chip	MESC	11/5/2010
CNOT3	232791	SETDB1	84505	19339689	ChIP-chip	MESC	11/5/2010
CNOT3	232791	SEZ6	20370	19339689	ChIP-chip	MESC	11/5/2010
CNOT3	232791	SFN	104444	19339689	ChIP-chip	MESC	11/5/2010
CNOT3	232791	SFRP2	20319	19339689	ChIP-chip	MESC	11/5/2010
CNOT3	232791	SFRS10	20462	19339689	ChIP-chip	MESC	11/5/2010
CNOT3	232791	SFRS14	234373	19339689	ChIP-chip	MESC	11/5/2010
CNOT3	232791	SH3GL1	20405	19339689	ChIP-chip	MESC	11/5/2010
CNOT3	232791	SH3RF1	59009	19339689	ChIP-chip	MESC	11/5/2010
CNOT3	232791	SHE	214547	19339689	ChIP-chip	MESC	11/5/2010
CNOT3	232791	SIN3A	20466	19339689	ChIP-chip	MESC	11/5/2010
CNOT3	232791	SIVA	30954	19339689	ChIP-chip	MESC	11/5/2010
CNOT3	232791	SKI	108077	19339689	ChIP-chip	MESC	11/5/2010
CNOT3	232791	SKIV2L	108077	19339689	ChIP-chip	MESC	11/5/2010
CNOT3	232791	SLC11A2	18174	19339689	ChIP-chip	MESC	11/5/2010
CNOT3	232791	SLC15A4	100561	19339689	ChIP-chip	MESC	11/5/2010
CNOT3	232791	SLC16A14	71781	19339689	ChIP-chip	MESC	11/5/2010
CNOT3	232791	SLC16A3	80879	19339689	ChIP-chip	MESC	11/5/2010
CNOT3	232791	SLC18A1	110877	19339689	ChIP-chip	MESC	11/5/2010
CNOT3	232791	SLC19A2	116914	19339689	ChIP-chip	MESC	11/5/2010
CNOT3	232791	SLC22A3	20519	19339689	ChIP-chip	MESC	11/5/2010
CNOT3	232791	SLC25A1	13358	19339689	ChIP-chip	MESC	11/5/2010
CNOT3	232791	SLC25A10	27376	19339689	ChIP-chip	MESC	11/5/2010
CNOT3	232791	SLC25A11	67863	19339689	ChIP-chip	MESC	11/5/2010
CNOT3	232791	SLC25A29	214663	19339689	ChIP-chip	MESC	11/5/2010
CNOT3	232791	SLC27A2	26458	19339689	ChIP-chip	MESC	11/5/2010
CNOT3	232791	SLC2A1	20525	19339689	ChIP-chip	MESC	11/5/2010
CNOT3	232791	SLC2A8	56017	19339689	ChIP-chip	MESC	11/5/2010
CNOT3	232791	SLC30A5	69048	19339689	ChIP-chip	MESC	11/5/2010
CNOT3	232791	SLC35A5	74102	19339689	ChIP-chip	MESC	11/5/2010
CNOT3	232791	SLC35B1	110172	19339689	ChIP-chip	MESC	11/5/2010
CNOT3	232791	SLC35F5	74150	19339689	ChIP-chip	MESC	11/5/2010
CNOT3	232791	SLC36A4	234967	19339689	ChIP-chip	MESC	11/5/2010
CNOT3	232791	SLC37A1	224674	19339689	ChIP-chip	MESC	11/5/2010
CNOT3	232791	SLC39A6	106957	19339689	ChIP-chip	MESC	11/5/2010
CNOT3	232791	SLC5A11	233836	19339689	ChIP-chip	MESC	11/5/2010
CNOT3	232791	SLC5A2	246787	19339689	ChIP-chip	MESC	11/5/2010
CNOT3	232791	SLC6A2	20538	19339689	ChIP-chip	MESC	11/5/2010
CNOT3	232791	SLC7A1	11989	19339689	ChIP-chip	MESC	11/5/2010
CNOT3	232791	SLC7A7	20540	19339689	ChIP-chip	MESC	11/5/2010
CNOT3	232791	SLC9A8	77031	19339689	ChIP-chip	MESC	11/5/2010
CNOT3	232791	SLK	20874	19339689	ChIP-chip	MESC	11/5/2010
CNOT3	232791	SLTM	66660	19339689	ChIP-chip	MESC	11/5/2010
CNOT3	232791	SLY	382301	19339689	ChIP-chip	MESC	11/5/2010
CNOT3	232791	SMAD7	17131	19339689	ChIP-chip	MESC	11/5/2010
CNOT3	232791	SMARCB1	20587	19339689	ChIP-chip	MESC	11/5/2010
CNOT3	232791	SMARCE1	57376	19339689	ChIP-chip	MESC	11/5/2010
CNOT3	232791	SMCR7	237781	19339689	ChIP-chip	MESC	11/5/2010
CNOT3	232791	SMCR7L	239555	19339689	ChIP-chip	MESC	11/5/2010
CNOT3	232791	SMO	319757	19339689	ChIP-chip	MESC	11/5/2010
CNOT3	232791	SMPD1	20597	19339689	ChIP-chip	MESC	11/5/2010
CNOT3	232791	SMYD2	226830	19339689	ChIP-chip	MESC	11/5/2010
CNOT3	232791	SMYD4	319822	19339689	ChIP-chip	MESC	11/5/2010
CNOT3	232791	SNAI1	20613	19339689	ChIP-chip	MESC	11/5/2010
CNOT3	232791	SNAI3	30927	19339689	ChIP-chip	MESC	11/5/2010
CNOT3	232791	SNAP23	20619	19339689	ChIP-chip	MESC	11/5/2010
CNOT3	232791	SNRPA1	68981	19339689	ChIP-chip	MESC	11/5/2010
CNOT3	232791	SNRPB	20638	19339689	ChIP-chip	MESC	11/5/2010
CNOT3	232791	SNTB2	20650	19339689	ChIP-chip	MESC	11/5/2010
CNOT3	232791	SNTG1	71096	19339689	ChIP-chip	MESC	11/5/2010
CNOT3	232791	SNX4	69150	19339689	ChIP-chip	MESC	11/5/2010
CNOT3	232791	SNX5	69178	19339689	ChIP-chip	MESC	11/5/2010
CNOT3	232791	SNX9	66616	19339689	ChIP-chip	MESC	11/5/2010
CNOT3	232791	SOCS2	216233	19339689	ChIP-chip	MESC	11/5/2010
CNOT3	232791	SOCS3	12702	19339689	ChIP-chip	MESC	11/5/2010
CNOT3	232791	SOCS4	67296	19339689	ChIP-chip	MESC	11/5/2010
CNOT3	232791	SOD2	20656	19339689	ChIP-chip	MESC	11/5/2010
CNOT3	232791	SOX1	20664	19339689	ChIP-chip	MESC	11/5/2010
CNOT3	232791	SOX11	20666	19339689	ChIP-chip	MESC	11/5/2010
CNOT3	232791	SP5	64406	19339689	ChIP-chip	MESC	11/5/2010
CNOT3	232791	SP8	320145	19339689	ChIP-chip	MESC	11/5/2010
CNOT3	232791	SPAG8	433700	19339689	ChIP-chip	MESC	11/5/2010
CNOT3	232791	SPG20	229285	19339689	ChIP-chip	MESC	11/5/2010
CNOT3	232791	SPNA2	20740	19339689	ChIP-chip	MESC	11/5/2010
CNOT3	232791	SPOCK2	94214	19339689	ChIP-chip	MESC	11/5/2010
CNOT3	232791	SPON1	233744	19339689	ChIP-chip	MESC	11/5/2010
CNOT3	232791	SPRED1	114715	19339689	ChIP-chip	MESC	11/5/2010
CNOT3	232791	SRA1	24068	19339689	ChIP-chip	MESC	11/5/2010
CNOT3	232791	SRD5A1	78925	19339689	ChIP-chip	MESC	11/5/2010
CNOT3	232791	SREBF1	216810	19339689	ChIP-chip	MESC	11/5/2010
CNOT3	232791	SRM	20811	19339689	ChIP-chip	MESC	11/5/2010
CNOT3	232791	SRRM1	51796	19339689	ChIP-chip	MESC	11/5/2010
CNOT3	232791	SRRM2	75956	19339689	ChIP-chip	MESC	11/5/2010
CNOT3	232791	SS18	268996	19339689	ChIP-chip	MESC	11/5/2010
CNOT3	232791	SS18L1	269397	19339689	ChIP-chip	MESC	11/5/2010
CNOT3	232791	SSBP4	76900	19339689	ChIP-chip	MESC	11/5/2010
CNOT3	232791	SSTR2	20606	19339689	ChIP-chip	MESC	11/5/2010
CNOT3	232791	SSU72	68991	19339689	ChIP-chip	MESC	11/5/2010
CNOT3	232791	ST14	19143	19339689	ChIP-chip	MESC	11/5/2010
CNOT3	232791	ST3GAL4	20443	19339689	ChIP-chip	MESC	11/5/2010
CNOT3	232791	ST8SIA5	225742	19339689	ChIP-chip	MESC	11/5/2010
CNOT3	232791	STAG1	65112	19339689	ChIP-chip	MESC	11/5/2010
CNOT3	232791	STAM	20844	19339689	ChIP-chip	MESC	11/5/2010
CNOT3	232791	STAM2	56324	19339689	ChIP-chip	MESC	11/5/2010
CNOT3	232791	STAT1	20846	19339689	ChIP-chip	MESC	11/5/2010
CNOT3	232791	STAT3	20848	19339689	ChIP-chip	MESC	11/5/2010
CNOT3	232791	STAT5B	20851	19339689	ChIP-chip	MESC	11/5/2010
CNOT3	232791	STATIP1	58523	19339689	ChIP-chip	MESC	11/5/2010
CNOT3	232791	STK17B	98267	19339689	ChIP-chip	MESC	11/5/2010
CNOT3	232791	STK25	59041	19339689	ChIP-chip	MESC	11/5/2010
CNOT3	232791	STK38	106504	19339689	ChIP-chip	MESC	11/5/2010
CNOT3	232791	STOML1	69106	19339689	ChIP-chip	MESC	11/5/2010
CNOT3	232791	STRN	268980	19339689	ChIP-chip	MESC	11/5/2010
CNOT3	232791	SUB1	20024	19339689	ChIP-chip	MESC	11/5/2010
CNOT3	232791	SUMF1	58911	19339689	ChIP-chip	MESC	11/5/2010
CNOT3	232791	SUMO3	20610	19339689	ChIP-chip	MESC	11/5/2010
CNOT3	232791	SUOX	211389	19339689	ChIP-chip	MESC	11/5/2010
CNOT3	232791	SURF2	20931	19339689	ChIP-chip	MESC	11/5/2010
CNOT3	232791	SURF5	20933	19339689	ChIP-chip	MESC	11/5/2010
CNOT3	232791	SUV420H1	225888	19339689	ChIP-chip	MESC	11/5/2010
CNOT3	232791	SVIL	225115	19339689	ChIP-chip	MESC	11/5/2010
CNOT3	232791	SWAP70	20947	19339689	ChIP-chip	MESC	11/5/2010
CNOT3	232791	SYT10	54526	19339689	ChIP-chip	MESC	11/5/2010
CNOT3	232791	TAAR4	209513	19339689	ChIP-chip	MESC	11/5/2010
CNOT3	232791	TAC4	93670	19339689	ChIP-chip	MESC	11/5/2010
CNOT3	232791	TACC2	57752	19339689	ChIP-chip	MESC	11/5/2010
CNOT3	232791	TAF11	68776	19339689	ChIP-chip	MESC	11/5/2010
CNOT3	232791	TAF12	66464	19339689	ChIP-chip	MESC	11/5/2010
CNOT3	232791	TAL1	21349	19339689	ChIP-chip	MESC	11/5/2010
CNOT3	232791	TAP1	21354	19339689	ChIP-chip	MESC	11/5/2010
CNOT3	232791	TAPBPL	213233	19339689	ChIP-chip	MESC	11/5/2010
CNOT3	232791	TARDBP	230908	19339689	ChIP-chip	MESC	11/5/2010
CNOT3	232791	TAS2R136	353165	19339689	ChIP-chip	MESC	11/5/2010
CNOT3	232791	TBC1D24	224617	19339689	ChIP-chip	MESC	11/5/2010
CNOT3	232791	TBC1D9	71310	19339689	ChIP-chip	MESC	11/5/2010
CNOT3	232791	TBK1	56480	19339689	ChIP-chip	MESC	11/5/2010
CNOT3	232791	TBXA2R	21390	19339689	ChIP-chip	MESC	11/5/2010
CNOT3	232791	TCAM1	75870	19339689	ChIP-chip	MESC	11/5/2010
CNOT3	232791	TCF12	21406	19339689	ChIP-chip	MESC	11/5/2010
CNOT3	232791	TCF7	21414	19339689	ChIP-chip	MESC	11/5/2010
CNOT3	232791	TCFE2A	21423	19339689	ChIP-chip	MESC	11/5/2010
CNOT3	232791	TCP11L2	216198	19339689	ChIP-chip	MESC	11/5/2010
CNOT3	232791	TCTE2	21646	19339689	ChIP-chip	MESC	11/5/2010
CNOT3	232791	TEF	21685	19339689	ChIP-chip	MESC	11/5/2010
CNOT3	232791	TERA	56306	19339689	ChIP-chip	MESC	11/5/2010
CNOT3	232791	TFDP1	21781	19339689	ChIP-chip	MESC	11/5/2010
CNOT3	232791	THAP2	66816	19339689	ChIP-chip	MESC	11/5/2010
CNOT3	232791	THAP4	67026	19339689	ChIP-chip	MESC	11/5/2010
CNOT3	232791	THBS4	21828	19339689	ChIP-chip	MESC	11/5/2010
CNOT3	232791	THEX1	67276	19339689	ChIP-chip	MESC	11/5/2010
CNOT3	232791	THOC5	107829	19339689	ChIP-chip	MESC	11/5/2010
CNOT3	232791	TIAM2	24001	19339689	ChIP-chip	MESC	11/5/2010
CNOT3	232791	TIMM50	66525	19339689	ChIP-chip	MESC	11/5/2010
CNOT3	232791	TIPARP	99929	19339689	ChIP-chip	MESC	11/5/2010
CNOT3	232791	TIPRL	226591	19339689	ChIP-chip	MESC	11/5/2010
CNOT3	232791	TITF1	21869	19339689	ChIP-chip	MESC	11/5/2010
CNOT3	232791	TKT	21881	19339689	ChIP-chip	MESC	11/5/2010
CNOT3	232791	TLE4	21888	19339689	ChIP-chip	MESC	11/5/2010
CNOT3	232791	TLL1	21892	19339689	ChIP-chip	MESC	11/5/2010
CNOT3	232791	TLX3	27140	19339689	ChIP-chip	MESC	11/5/2010
CNOT3	232791	TM2D2	69742	19339689	ChIP-chip	MESC	11/5/2010
CNOT3	232791	TM2D3	68634	19339689	ChIP-chip	MESC	11/5/2010
CNOT3	232791	TMBIM4	68212	19339689	ChIP-chip	MESC	11/5/2010
CNOT3	232791	TMCC2	68875	19339689	ChIP-chip	MESC	11/5/2010
CNOT3	232791	TMED10	68581	19339689	ChIP-chip	MESC	11/5/2010
CNOT3	232791	TMED5	73130	19339689	ChIP-chip	MESC	11/5/2010
CNOT3	232791	TMEM106C	380967	19339689	ChIP-chip	MESC	11/5/2010
CNOT3	232791	TMEM11	216821	19339689	ChIP-chip	MESC	11/5/2010
CNOT3	232791	TMEM131	56030	19339689	ChIP-chip	MESC	11/5/2010
CNOT3	232791	TMEM15	227697	19339689	ChIP-chip	MESC	11/5/2010
CNOT3	232791	TMEM157	67698	19339689	ChIP-chip	MESC	11/5/2010
CNOT3	232791	TMEM168	101118	19339689	ChIP-chip	MESC	11/5/2010
CNOT3	232791	TMEM16F	105722	19339689	ChIP-chip	MESC	11/5/2010
CNOT3	232791	TMEM30A	69981	19339689	ChIP-chip	MESC	11/5/2010
CNOT3	232791	TMEM48	72787	19339689	ChIP-chip	MESC	11/5/2010
CNOT3	232791	TMEM50A	71817	19339689	ChIP-chip	MESC	11/5/2010
CNOT3	232791	TMEM54	66260	19339689	ChIP-chip	MESC	11/5/2010
CNOT3	232791	TMEM58	77552	19339689	ChIP-chip	MESC	11/5/2010
CNOT3	232791	TMEM62	96957	19339689	ChIP-chip	MESC	11/5/2010
CNOT3	232791	TMEM66	67887	19339689	ChIP-chip	MESC	11/5/2010
CNOT3	232791	TMEM70	70397	19339689	ChIP-chip	MESC	11/5/2010
CNOT3	232791	TMEM80	71448	19339689	ChIP-chip	MESC	11/5/2010
CNOT3	232791	TMPO	21917	19339689	ChIP-chip	MESC	11/5/2010
CNOT3	232791	TMPRSS11E	243084	19339689	ChIP-chip	MESC	11/5/2010
CNOT3	232791	TNFAIP2	21928	19339689	ChIP-chip	MESC	11/5/2010
CNOT3	232791	TNFAIP8	106869	19339689	ChIP-chip	MESC	11/5/2010
CNOT3	232791	TNFRSF21	94185	19339689	ChIP-chip	MESC	11/5/2010
CNOT3	232791	TOMM20	67952	19339689	ChIP-chip	MESC	11/5/2010
CNOT3	232791	TOMM22	223696	19339689	ChIP-chip	MESC	11/5/2010
CNOT3	232791	TOMM40	53333	19339689	ChIP-chip	MESC	11/5/2010
CNOT3	232791	TOR1A	30931	19339689	ChIP-chip	MESC	11/5/2010
CNOT3	232791	TOR1AIP2	240832	19339689	ChIP-chip	MESC	11/5/2010
CNOT3	232791	TPCN2	233979	19339689	ChIP-chip	MESC	11/5/2010
CNOT3	232791	TPK1	29807	19339689	ChIP-chip	MESC	11/5/2010
CNOT3	232791	TPM4	326618	19339689	ChIP-chip	MESC	11/5/2010
CNOT3	232791	TPR	108989	19339689	ChIP-chip	MESC	11/5/2010
CNOT3	232791	TPRKB	69786	19339689	ChIP-chip	MESC	11/5/2010
CNOT3	232791	TRA2A	101214	19339689	ChIP-chip	MESC	11/5/2010
CNOT3	232791	TRADD	71609	19339689	ChIP-chip	MESC	11/5/2010
CNOT3	232791	TRAPPC5	66682	19339689	ChIP-chip	MESC	11/5/2010
CNOT3	232791	TRIM26	22670	19339689	ChIP-chip	MESC	11/5/2010
CNOT3	232791	TRIM27	19720	19339689	ChIP-chip	MESC	11/5/2010
CNOT3	232791	TRIM39	79263	19339689	ChIP-chip	MESC	11/5/2010
CNOT3	232791	TRIM59	66949	19339689	ChIP-chip	MESC	11/5/2010
CNOT3	232791	TRIM65	338364	19339689	ChIP-chip	MESC	11/5/2010
CNOT3	232791	TRIM7	94089	19339689	ChIP-chip	MESC	11/5/2010
CNOT3	232791	TRMT12	68260	19339689	ChIP-chip	MESC	11/5/2010
CNOT3	232791	TRP53	22059	19339689	ChIP-chip	MESC	11/5/2010
CNOT3	232791	TSN	22099	19339689	ChIP-chip	MESC	11/5/2010
CNOT3	232791	TSNAX	53424	19339689	ChIP-chip	MESC	11/5/2010
CNOT3	232791	TSPAN4	64540	19339689	ChIP-chip	MESC	11/5/2010
CNOT3	232791	TSSK3	58864	19339689	ChIP-chip	MESC	11/5/2010
CNOT3	232791	TSSK6	83984	19339689	ChIP-chip	MESC	11/5/2010
CNOT3	232791	TTC14	67120	19339689	ChIP-chip	MESC	11/5/2010
CNOT3	232791	TTC7	225049	19339689	ChIP-chip	MESC	11/5/2010
CNOT3	232791	TTC9	69480	19339689	ChIP-chip	MESC	11/5/2010
CNOT3	232791	TUBB3	22152	19339689	ChIP-chip	MESC	11/5/2010
CNOT3	232791	TUSC2	80385	19339689	ChIP-chip	MESC	11/5/2010
CNOT3	232791	TWIST2	13345	19339689	ChIP-chip	MESC	11/5/2010
CNOT3	232791	TWSG1	65960	19339689	ChIP-chip	MESC	11/5/2010
CNOT3	232791	TXN1	22166	19339689	ChIP-chip	MESC	11/5/2010
CNOT3	232791	TXNDC11	106200	19339689	ChIP-chip	MESC	11/5/2010
CNOT3	232791	TXNDC9	98258	19339689	ChIP-chip	MESC	11/5/2010
CNOT3	232791	TXNRD3	232223	19339689	ChIP-chip	MESC	11/5/2010
CNOT3	232791	TYR	22173	19339689	ChIP-chip	MESC	11/5/2010
CNOT3	232791	TYRO3	22174	19339689	ChIP-chip	MESC	11/5/2010
CNOT3	232791	UBE1Y1	22202	19339689	ChIP-chip	MESC	11/5/2010
CNOT3	232791	UBE2G1	67128	19339689	ChIP-chip	MESC	11/5/2010
CNOT3	232791	UBE2G2	22213	19339689	ChIP-chip	MESC	11/5/2010
CNOT3	232791	UBE2L3	22195	19339689	ChIP-chip	MESC	11/5/2010
CNOT3	232791	UBE2O	217342	19339689	ChIP-chip	MESC	11/5/2010
CNOT3	232791	UBE2T	67196	19339689	ChIP-chip	MESC	11/5/2010
CNOT3	232791	UBE3A	22215	19339689	ChIP-chip	MESC	11/5/2010
CNOT3	232791	UBOX5	140629	19339689	ChIP-chip	MESC	11/5/2010
CNOT3	232791	UBQLN1	56085	19339689	ChIP-chip	MESC	11/5/2010
CNOT3	232791	UBR1	22222	19339689	ChIP-chip	MESC	11/5/2010
CNOT3	232791	UBXD4	217379	19339689	ChIP-chip	MESC	11/5/2010
CNOT3	232791	UCK1	22245	19339689	ChIP-chip	MESC	11/5/2010
CNOT3	232791	UGCGL1	320011	19339689	ChIP-chip	MESC	11/5/2010
CNOT3	232791	UMPS	22247	19339689	ChIP-chip	MESC	11/5/2010
CNOT3	232791	UNC119	22248	19339689	ChIP-chip	MESC	11/5/2010
CNOT3	232791	UNC50	67387	19339689	ChIP-chip	MESC	11/5/2010
CNOT3	232791	UNC5B	107449	19339689	ChIP-chip	MESC	11/5/2010
CNOT3	232791	UNG	22256	19339689	ChIP-chip	MESC	11/5/2010
CNOT3	232791	UPF1	19704	19339689	ChIP-chip	MESC	11/5/2010
CNOT3	232791	USF2	22282	19339689	ChIP-chip	MESC	11/5/2010
CNOT3	232791	USP10	22224	19339689	ChIP-chip	MESC	11/5/2010
CNOT3	232791	USP13	72607	19339689	ChIP-chip	MESC	11/5/2010
CNOT3	232791	USP16	74112	19339689	ChIP-chip	MESC	11/5/2010
CNOT3	232791	USP22	216825	19339689	ChIP-chip	MESC	11/5/2010
CNOT3	232791	USP38	74841	19339689	ChIP-chip	MESC	11/5/2010
CNOT3	232791	USP39	28035	19339689	ChIP-chip	MESC	11/5/2010
CNOT3	232791	UST	338362	19339689	ChIP-chip	MESC	11/5/2010
CNOT3	232791	VAC14	234729	19339689	ChIP-chip	MESC	11/5/2010
CNOT3	232791	VAMP5	53620	19339689	ChIP-chip	MESC	11/5/2010
CNOT3	232791	VARS2	68915	19339689	ChIP-chip	MESC	11/5/2010
CNOT3	232791	VDAC2	22334	19339689	ChIP-chip	MESC	11/5/2010
CNOT3	232791	VEZT	215008	19339689	ChIP-chip	MESC	11/5/2010
CNOT3	232791	VLDLR	22359	19339689	ChIP-chip	MESC	11/5/2010
CNOT3	232791	VPS26B	69091	19339689	ChIP-chip	MESC	11/5/2010
CNOT3	232791	VPS35	65114	19339689	ChIP-chip	MESC	11/5/2010
CNOT3	232791	VPS36	70160	19339689	ChIP-chip	MESC	11/5/2010
CNOT3	232791	VPS37A	52348	19339689	ChIP-chip	MESC	11/5/2010
CNOT3	232791	VPS4B	20479	19339689	ChIP-chip	MESC	11/5/2010
CNOT3	232791	VRK2	69922	19339689	ChIP-chip	MESC	11/5/2010
CNOT3	232791	VSX1	114889	19339689	ChIP-chip	MESC	11/5/2010
CNOT3	232791	VTN	22370	19339689	ChIP-chip	MESC	11/5/2010
CNOT3	232791	VWA2	240675	19339689	ChIP-chip	MESC	11/5/2010
CNOT3	232791	WAS	22376	19339689	ChIP-chip	MESC	11/5/2010
CNOT3	232791	WASF3	245880	19339689	ChIP-chip	MESC	11/5/2010
CNOT3	232791	WASPIP	215280	19339689	ChIP-chip	MESC	11/5/2010
CNOT3	232791	WBP1	22377	19339689	ChIP-chip	MESC	11/5/2010
CNOT3	232791	WBP7	75410	19339689	ChIP-chip	MESC	11/5/2010
CNOT3	232791	WDHD1	218973	19339689	ChIP-chip	MESC	11/5/2010
CNOT3	232791	WDR20A	69641	19339689	ChIP-chip	MESC	11/5/2010
CNOT3	232791	WDR41	218460	19339689	ChIP-chip	MESC	11/5/2010
CNOT3	232791	WDR47	99512	19339689	ChIP-chip	MESC	11/5/2010
CNOT3	232791	WDR75	73674	19339689	ChIP-chip	MESC	11/5/2010
CNOT3	232791	WDR78	242584	19339689	ChIP-chip	MESC	11/5/2010
CNOT3	232791	WDR79	216853	19339689	ChIP-chip	MESC	11/5/2010
CNOT3	232791	WEE1	22390	19339689	ChIP-chip	MESC	11/5/2010
CNOT3	232791	WFDC6B	433502	19339689	ChIP-chip	MESC	11/5/2010
CNOT3	232791	WNT10B	22410	19339689	ChIP-chip	MESC	11/5/2010
CNOT3	232791	WNT5A	22418	19339689	ChIP-chip	MESC	11/5/2010
CNOT3	232791	WNT9B	22412	19339689	ChIP-chip	MESC	11/5/2010
CNOT3	232791	WRNIP1	78903	19339689	ChIP-chip	MESC	11/5/2010
CNOT3	232791	XKR7	228787	19339689	ChIP-chip	MESC	11/5/2010
CNOT3	232791	XPO6	74204	19339689	ChIP-chip	MESC	11/5/2010
CNOT3	232791	XRCC2	57434	19339689	ChIP-chip	MESC	11/5/2010
CNOT3	232791	XYLT1	233781	19339689	ChIP-chip	MESC	11/5/2010
CNOT3	232791	YAP1	22601	19339689	ChIP-chip	MESC	11/5/2010
CNOT3	232791	YARS	107271	19339689	ChIP-chip	MESC	11/5/2010
CNOT3	232791	YARS2	70120	19339689	ChIP-chip	MESC	11/5/2010
CNOT3	232791	YTHDF2	213541	19339689	ChIP-chip	MESC	11/5/2010
CNOT3	232791	YWHAB	54401	19339689	ChIP-chip	MESC	11/5/2010
CNOT3	232791	YY1	22632	19339689	ChIP-chip	MESC	11/5/2010
CNOT3	232791	ZBTB1	268564	19339689	ChIP-chip	MESC	11/5/2010
CNOT3	232791	ZBTB22	81630	19339689	ChIP-chip	MESC	11/5/2010
CNOT3	232791	ZBTB25	109929	19339689	ChIP-chip	MESC	11/5/2010
CNOT3	232791	ZBTB32	58206	19339689	ChIP-chip	MESC	11/5/2010
CNOT3	232791	ZBTB44	235132	19339689	ChIP-chip	MESC	11/5/2010
CNOT3	232791	ZBTB5	230119	19339689	ChIP-chip	MESC	11/5/2010
CNOT3	232791	ZC3H7A	106205	19339689	ChIP-chip	MESC	11/5/2010
CNOT3	232791	ZCCHC3	67917	19339689	ChIP-chip	MESC	11/5/2010
CNOT3	232791	ZCCHC9	69085	19339689	ChIP-chip	MESC	11/5/2010
CNOT3	232791	ZCD1	52637	19339689	ChIP-chip	MESC	11/5/2010
CNOT3	232791	ZDHHC1	70796	19339689	ChIP-chip	MESC	11/5/2010
CNOT3	232791	ZDHHC14	224454	19339689	ChIP-chip	MESC	11/5/2010
CNOT3	232791	ZDHHC20	75965	19339689	ChIP-chip	MESC	11/5/2010
CNOT3	232791	ZDHHC5	228136	19339689	ChIP-chip	MESC	11/5/2010
CNOT3	232791	ZFP105	22646	19339689	ChIP-chip	MESC	11/5/2010
CNOT3	232791	ZFP106	20402	19339689	ChIP-chip	MESC	11/5/2010
CNOT3	232791	ZFP12	231866	19339689	ChIP-chip	MESC	11/5/2010
CNOT3	232791	ZFP202	80902	19339689	ChIP-chip	MESC	11/5/2010
CNOT3	232791	ZFP219	69890	19339689	ChIP-chip	MESC	11/5/2010
CNOT3	232791	ZFP259	22687	19339689	ChIP-chip	MESC	11/5/2010
CNOT3	232791	ZFP277	246196	19339689	ChIP-chip	MESC	11/5/2010
CNOT3	232791	ZFP3	193043	19339689	ChIP-chip	MESC	11/5/2010
CNOT3	232791	ZFP36L2	12193	19339689	ChIP-chip	MESC	11/5/2010
CNOT3	232791	ZFP398	272347	19339689	ChIP-chip	MESC	11/5/2010
CNOT3	232791	ZFP406	380993	19339689	ChIP-chip	MESC	11/5/2010
CNOT3	232791	ZFP418	232854	19339689	ChIP-chip	MESC	11/5/2010
CNOT3	232791	ZFP428	232969	19339689	ChIP-chip	MESC	11/5/2010
CNOT3	232791	ZFP438	240186	19339689	ChIP-chip	MESC	11/5/2010
CNOT3	232791	ZFP445	235682	19339689	ChIP-chip	MESC	11/5/2010
CNOT3	232791	ZFP451	98403	19339689	ChIP-chip	MESC	11/5/2010
CNOT3	232791	ZFP513	101023	19339689	ChIP-chip	MESC	11/5/2010
CNOT3	232791	ZFP52	22710	19339689	ChIP-chip	MESC	11/5/2010
CNOT3	232791	ZFP533	241494	19339689	ChIP-chip	MESC	11/5/2010
CNOT3	232791	ZFP536	243937	19339689	ChIP-chip	MESC	11/5/2010
CNOT3	232791	ZFP553	233887	19339689	ChIP-chip	MESC	11/5/2010
CNOT3	232791	ZFP655	72611	19339689	ChIP-chip	MESC	11/5/2010
CNOT3	232791	ZFP668	244219	19339689	ChIP-chip	MESC	11/5/2010
CNOT3	232791	ZFP706	68036	19339689	ChIP-chip	MESC	11/5/2010
CNOT3	232791	ZFP786	330301	19339689	ChIP-chip	MESC	11/5/2010
CNOT3	232791	ZFP95	22757	19339689	ChIP-chip	MESC	11/5/2010
CNOT3	232791	ZFP99	67235	19339689	ChIP-chip	MESC	11/5/2010
CNOT3	232791	ZFYVE16	218441	19339689	ChIP-chip	MESC	11/5/2010
CNOT3	232791	ZFYVE28	231125	19339689	ChIP-chip	MESC	11/5/2010
CNOT3	232791	ZMAT3	22401	19339689	ChIP-chip	MESC	11/5/2010
CNOT3	232791	ZMYND19	67187	19339689	ChIP-chip	MESC	11/5/2010
CNOT3	232791	ZNHIT2	29805	19339689	ChIP-chip	MESC	11/5/2010
CNOT3	232791	ZPBP2	69376	19339689	ChIP-chip	MESC	11/5/2010
CNOT3	232791	ZRANB2	53861	19339689	ChIP-chip	MESC	11/5/2010
CNOT3	232791	ZSWIM4	212168	19339689	ChIP-chip	MESC	11/5/2010
EED	13626	1110019L22RIK	18029	16625203	ChIP-chip	MESC	11/5/2010
EED	13626	1190017O12RIK	68936	16625203	ChIP-chip	MESC	11/5/2010
EED	13626	1200009O22RIK	66873	16625203	ChIP-chip	MESC	11/5/2010
EED	13626	1300013J15RIK	67473	16625203	ChIP-chip	MESC	11/5/2010
EED	13626	1300014I06RIK	66895	16625203	ChIP-chip	MESC	11/5/2010
EED	13626	1600015H20RIK	70370	16625203	ChIP-chip	MESC	11/5/2010
EED	13626	1810031K17RIK	69171	16625203	ChIP-chip	MESC	11/5/2010
EED	13626	2010001J22RIK	70113	16625203	ChIP-chip	MESC	11/5/2010
EED	13626	2010012C16RIK	66441	16625203	ChIP-chip	MESC	11/5/2010
EED	13626	2310015N21RIK	76438	16625203	ChIP-chip	MESC	11/5/2010
EED	13626	2310045A20RIK	231238	16625203	ChIP-chip	MESC	11/5/2010
EED	13626	2410080H04RIK	214058	16625203	ChIP-chip	MESC	11/5/2010
EED	13626	2600010E01RIK	72446	16625203	ChIP-chip	MESC	11/5/2010
EED	13626	2610017I09RIK	66297	16625203	ChIP-chip	MESC	11/5/2010
EED	13626	2610024A01RIK	72160	16625203	ChIP-chip	MESC	11/5/2010
EED	13626	2810022L02RIK	67198	16625203	ChIP-chip	MESC	11/5/2010
EED	13626	2810451A06RIK	72778	16625203	ChIP-chip	MESC	11/5/2010
EED	13626	2900005J15RIK	67261	16625203	ChIP-chip	MESC	11/5/2010
EED	13626	2900093B09RIK	58188	16625203	ChIP-chip	MESC	11/5/2010
EED	13626	3732412D22RIK	77569	16625203	ChIP-chip	MESC	11/5/2010
EED	13626	4.93E+26	0	16625203	ChIP-chip	MESC	11/5/2010
EED	13626	4631426J05RIK	77590	16625203	ChIP-chip	MESC	11/5/2010
EED	13626	4732486J07RIK	320302	16625203	ChIP-chip	MESC	11/5/2010
EED	13626	4831416G18RIK	237353	16625203	ChIP-chip	MESC	11/5/2010
EED	13626	4921515A04RIK	268301	16625203	ChIP-chip	MESC	11/5/2010
EED	13626	4930447C04RIK	75801	16625203	ChIP-chip	MESC	11/5/2010
EED	13626	4930511M11RIK	75010	16625203	ChIP-chip	MESC	11/5/2010
EED	13626	4930577M16RIK	99887	16625203	ChIP-chip	MESC	11/5/2010
EED	13626	4931406I20RIK	66743	16625203	ChIP-chip	MESC	11/5/2010
EED	13626	4933407N01RIK	66753	16625203	ChIP-chip	MESC	11/5/2010
EED	13626	4933408F15	231510	16625203	ChIP-chip	MESC	11/5/2010
EED	13626	4933436C20RIK	71296	16625203	ChIP-chip	MESC	11/5/2010
EED	13626	5330439J01RIK	109205	16625203	ChIP-chip	MESC	11/5/2010
EED	13626	5730446D14RIK	66640	16625203	ChIP-chip	MESC	11/5/2010
EED	13626	5730467H21RIK	78088	16625203	ChIP-chip	MESC	11/5/2010
EED	13626	5730557B15RIK	67434	16625203	ChIP-chip	MESC	11/5/2010
EED	13626	5730596B20RIK	77580	16625203	ChIP-chip	MESC	11/5/2010
EED	13626	6030405A18	0	16625203	ChIP-chip	MESC	11/5/2010
EED	13626	6330514A18RIK	216166	16625203	ChIP-chip	MESC	11/5/2010
EED	13626	6332401O19RIK	319832	16625203	ChIP-chip	MESC	11/5/2010
EED	13626	6530402A20	328479	16625203	ChIP-chip	MESC	11/5/2010
EED	13626	9030611O19RIK	104943	16625203	ChIP-chip	MESC	11/5/2010
EED	13626	9030612E09RIK	74530	16625203	ChIP-chip	MESC	11/5/2010
EED	13626	9030623N16RIK	66811	16625203	ChIP-chip	MESC	11/5/2010
EED	13626	9130213B05RIK	231440	16625203	ChIP-chip	MESC	11/5/2010
EED	13626	9430022A14	214547	16625203	ChIP-chip	MESC	11/5/2010
EED	13626	9430023B20RIK	210719	16625203	ChIP-chip	MESC	11/5/2010
EED	13626	9430076C15RIK	320189	16625203	ChIP-chip	MESC	11/5/2010
EED	13626	9430077A04RIK	320321	16625203	ChIP-chip	MESC	11/5/2010
EED	13626	9530027K23RIK	77411	16625203	ChIP-chip	MESC	11/5/2010
EED	13626	9930014A18RIK	320469	16625203	ChIP-chip	MESC	11/5/2010
EED	13626	A030009H04RIK	80515	16625203	ChIP-chip	MESC	11/5/2010
EED	13626	A130092J06RIK	241303	16625203	ChIP-chip	MESC	11/5/2010
EED	13626	A330008L17RIK	234624	16625203	ChIP-chip	MESC	11/5/2010
EED	13626	A630014H24RIK	245381	16625203	ChIP-chip	MESC	11/5/2010
EED	13626	A830053O21RIK	320522	16625203	ChIP-chip	MESC	11/5/2010
EED	13626	A830073O21RIK	320262	16625203	ChIP-chip	MESC	11/5/2010
EED	13626	A930008A22RIK	235283	16625203	ChIP-chip	MESC	11/5/2010
EED	13626	A930008G19RIK	77938	16625203	ChIP-chip	MESC	11/5/2010
EED	13626	A930038C07RIK	68169	16625203	ChIP-chip	MESC	11/5/2010
EED	13626	A930040G15RIK	77827	16625203	ChIP-chip	MESC	11/5/2010
EED	13626	A930041G11RIK	319922	16625203	ChIP-chip	MESC	11/5/2010
EED	13626	AB041550	0	16625203	ChIP-chip	MESC	11/5/2010
EED	13626	ABCA5	217265	16625203	ChIP-chip	MESC	11/5/2010
EED	13626	ABCF2	27407	16625203	ChIP-chip	MESC	11/5/2010
EED	13626	ABHD3	106861	16625203	ChIP-chip	MESC	11/5/2010
EED	13626	ADAMTS1	23794	16625203	ChIP-chip	MESC	11/5/2010
EED	13626	ADAMTS2	216725	16625203	ChIP-chip	MESC	11/5/2010
EED	13626	ADAMTS5	23794	16625203	ChIP-chip	MESC	11/5/2010
EED	13626	ADAMTS8	30806	16625203	ChIP-chip	MESC	11/5/2010
EED	13626	ADCY8	11514	16625203	ChIP-chip	MESC	11/5/2010
EED	13626	ADCYAP1R1	11517	16625203	ChIP-chip	MESC	11/5/2010
EED	13626	ADH7	11529	16625203	ChIP-chip	MESC	11/5/2010
EED	13626	ADM	11535	16625203	ChIP-chip	MESC	11/5/2010
EED	13626	ADRA1A	11550	16625203	ChIP-chip	MESC	11/5/2010
EED	13626	ADRA1D	11550	16625203	ChIP-chip	MESC	11/5/2010
EED	13626	ADRA2B	11552	16625203	ChIP-chip	MESC	11/5/2010
EED	13626	ADRB1	11554	16625203	ChIP-chip	MESC	11/5/2010
EED	13626	AGBL2	271813	16625203	ChIP-chip	MESC	11/5/2010
EED	13626	AI314180	230249	16625203	ChIP-chip	MESC	11/5/2010
EED	13626	AI849156	207958	16625203	ChIP-chip	MESC	11/5/2010
EED	13626	AI851790	268354	16625203	ChIP-chip	MESC	11/5/2010
EED	13626	AKT1S1	67605	16625203	ChIP-chip	MESC	11/5/2010
EED	13626	ALDH1A2	19378	16625203	ChIP-chip	MESC	11/5/2010
EED	13626	ALX3	11694	16625203	ChIP-chip	MESC	11/5/2010
EED	13626	ALX4	11695	16625203	ChIP-chip	MESC	11/5/2010
EED	13626	AR	13075	16625203	ChIP-chip	MESC	11/5/2010
EED	13626	ARG2	11847	16625203	ChIP-chip	MESC	11/5/2010
EED	13626	ARHGAP20	244867	16625203	ChIP-chip	MESC	11/5/2010
EED	13626	ASB13	142688	16625203	ChIP-chip	MESC	11/5/2010
EED	13626	ASB3	65257	16625203	ChIP-chip	MESC	11/5/2010
EED	13626	ASCL1	17172	16625203	ChIP-chip	MESC	11/5/2010
EED	13626	ASTN2	56079	16625203	ChIP-chip	MESC	11/5/2010
EED	13626	ATF3	11910	16625203	ChIP-chip	MESC	11/5/2010
EED	13626	ATOH1	11921	16625203	ChIP-chip	MESC	11/5/2010
EED	13626	ATOH8	71093	16625203	ChIP-chip	MESC	11/5/2010
EED	13626	ATP7B	11979	16625203	ChIP-chip	MESC	11/5/2010
EED	13626	AVPR1A	54140	16625203	ChIP-chip	MESC	11/5/2010
EED	13626	AW125753	105005	16625203	ChIP-chip	MESC	11/5/2010
EED	13626	AW539457	99382	16625203	ChIP-chip	MESC	11/5/2010
EED	13626	B130055L09RIK	209032	16625203	ChIP-chip	MESC	11/5/2010
EED	13626	B230343H07RIK	338352	16625203	ChIP-chip	MESC	11/5/2010
EED	13626	B230380D07RIK	235461	16625203	ChIP-chip	MESC	11/5/2010
EED	13626	B3GAT2	280645	16625203	ChIP-chip	MESC	11/5/2010
EED	13626	B830017H08RIK	433004	16625203	ChIP-chip	MESC	11/5/2010
EED	13626	BACH2	12014	16625203	ChIP-chip	MESC	11/5/2010
EED	13626	BARHL1	54422	16625203	ChIP-chip	MESC	11/5/2010
EED	13626	BARX1	12022	16625203	ChIP-chip	MESC	11/5/2010
EED	13626	BARX2	12023	16625203	ChIP-chip	MESC	11/5/2010
EED	13626	BC004853	0	16625203	ChIP-chip	MESC	11/5/2010
EED	13626	BC014699	232146	16625203	ChIP-chip	MESC	11/5/2010
EED	13626	BC034054	217125	16625203	ChIP-chip	MESC	11/5/2010
EED	13626	BC038286	0	16625203	ChIP-chip	MESC	11/5/2010
EED	13626	BC055811	230868	16625203	ChIP-chip	MESC	11/5/2010
EED	13626	BC061194	381350	16625203	ChIP-chip	MESC	11/5/2010
EED	13626	BCAN	12032	16625203	ChIP-chip	MESC	11/5/2010
EED	13626	BCAS2	68183	16625203	ChIP-chip	MESC	11/5/2010
EED	13626	BCL11A	14025	16625203	ChIP-chip	MESC	11/5/2010
EED	13626	BCL2L11	12125	16625203	ChIP-chip	MESC	11/5/2010
EED	13626	BCL6B	12029	16625203	ChIP-chip	MESC	11/5/2010
EED	13626	BHLHB3	79362	16625203	ChIP-chip	MESC	11/5/2010
EED	13626	BHLHB4	140489	16625203	ChIP-chip	MESC	11/5/2010
EED	13626	BHLHB8	17341	16625203	ChIP-chip	MESC	11/5/2010
EED	13626	BMP3	110075	16625203	ChIP-chip	MESC	11/5/2010
EED	13626	BMP4	12159	16625203	ChIP-chip	MESC	11/5/2010
EED	13626	BMP6	12161	16625203	ChIP-chip	MESC	11/5/2010
EED	13626	BMP7	12162	16625203	ChIP-chip	MESC	11/5/2010
EED	13626	BMP8A	12163	16625203	ChIP-chip	MESC	11/5/2010
EED	13626	BMPER	73230	16625203	ChIP-chip	MESC	11/5/2010
EED	13626	BOC	117606	16625203	ChIP-chip	MESC	11/5/2010
EED	13626	BRUNOL4	108013	16625203	ChIP-chip	MESC	11/5/2010
EED	13626	BTBD4	72147	16625203	ChIP-chip	MESC	11/5/2010
EED	13626	C530028O21RIK	319352	16625203	ChIP-chip	MESC	11/5/2010
EED	13626	CACNA1E	12290	16625203	ChIP-chip	MESC	11/5/2010
EED	13626	CACNG4	54377	16625203	ChIP-chip	MESC	11/5/2010
EED	13626	CALCA	12310	16625203	ChIP-chip	MESC	11/5/2010
EED	13626	CALN1	140904	16625203	ChIP-chip	MESC	11/5/2010
EED	13626	CAMK1D	227541	16625203	ChIP-chip	MESC	11/5/2010
EED	13626	CAMKK1	55984	16625203	ChIP-chip	MESC	11/5/2010
EED	13626	CAR10	72605	16625203	ChIP-chip	MESC	11/5/2010
EED	13626	CAR11	12348	16625203	ChIP-chip	MESC	11/5/2010
EED	13626	CAR4	12351	16625203	ChIP-chip	MESC	11/5/2010
EED	13626	CAR7	12354	16625203	ChIP-chip	MESC	11/5/2010
EED	13626	CARD10	105844	16625203	ChIP-chip	MESC	11/5/2010
EED	13626	CART1	216285	16625203	ChIP-chip	MESC	11/5/2010
EED	13626	CAV1	12389	16625203	ChIP-chip	MESC	11/5/2010
EED	13626	CBLN2	12405	16625203	ChIP-chip	MESC	11/5/2010
EED	13626	CBLN4	228942	16625203	ChIP-chip	MESC	11/5/2010
EED	13626	CBX4	12418	16625203	ChIP-chip	MESC	11/5/2010
EED	13626	CBX8	30951	16625203	ChIP-chip	MESC	11/5/2010
EED	13626	CCBE1	320924	16625203	ChIP-chip	MESC	11/5/2010
EED	13626	CCKBR	12426	16625203	ChIP-chip	MESC	11/5/2010
EED	13626	CCND2	12444	16625203	ChIP-chip	MESC	11/5/2010
EED	13626	CCR9	59289	16625203	ChIP-chip	MESC	11/5/2010
EED	13626	CD14	12475	16625203	ChIP-chip	MESC	11/5/2010
EED	13626	CD200R3	74603	16625203	ChIP-chip	MESC	11/5/2010
EED	13626	CD24A	12484	16625203	ChIP-chip	MESC	11/5/2010
EED	13626	CDGAP	12549	16625203	ChIP-chip	MESC	11/5/2010
EED	13626	CDH11	12552	16625203	ChIP-chip	MESC	11/5/2010
EED	13626	CDH13	12554	16625203	ChIP-chip	MESC	11/5/2010
EED	13626	CDH2	12558	16625203	ChIP-chip	MESC	11/5/2010
EED	13626	CDH22	104010	16625203	ChIP-chip	MESC	11/5/2010
EED	13626	CDH4	12561	16625203	ChIP-chip	MESC	11/5/2010
EED	13626	CDH8	12564	16625203	ChIP-chip	MESC	11/5/2010
EED	13626	CDK5R2	12570	16625203	ChIP-chip	MESC	11/5/2010
EED	13626	CDKN1C	12577	16625203	ChIP-chip	MESC	11/5/2010
EED	13626	CDKN2A	12578	16625203	ChIP-chip	MESC	11/5/2010
EED	13626	CDKN2C	12580	16625203	ChIP-chip	MESC	11/5/2010
EED	13626	CDX2	12591	16625203	ChIP-chip	MESC	11/5/2010
EED	13626	CEBPA	12606	16625203	ChIP-chip	MESC	11/5/2010
EED	13626	CH25H	12642	16625203	ChIP-chip	MESC	11/5/2010
EED	13626	CHRD	12667	16625203	ChIP-chip	MESC	11/5/2010
EED	13626	CHST11	58250	16625203	ChIP-chip	MESC	11/5/2010
EED	13626	CHST2	54371	16625203	ChIP-chip	MESC	11/5/2010
EED	13626	CHST7	60322	16625203	ChIP-chip	MESC	11/5/2010
EED	13626	CHST8	68947	16625203	ChIP-chip	MESC	11/5/2010
EED	13626	CHX10	12677	16625203	ChIP-chip	MESC	11/5/2010
EED	13626	CITED1	12705	16625203	ChIP-chip	MESC	11/5/2010
EED	13626	CLDN2	12738	16625203	ChIP-chip	MESC	11/5/2010
EED	13626	CLDN23	71908	16625203	ChIP-chip	MESC	11/5/2010
EED	13626	CLDN3	12739	16625203	ChIP-chip	MESC	11/5/2010
EED	13626	CLSTN1	65945	16625203	ChIP-chip	MESC	11/5/2010
EED	13626	CNIH3	72978	16625203	ChIP-chip	MESC	11/5/2010
EED	13626	CNKSR2	245684	16625203	ChIP-chip	MESC	11/5/2010
EED	13626	CNR1	12936	16625203	ChIP-chip	MESC	11/5/2010
EED	13626	CNTFR	12804	16625203	ChIP-chip	MESC	11/5/2010
EED	13626	CNTNAP1	53321	16625203	ChIP-chip	MESC	11/5/2010
EED	13626	COCH	12810	16625203	ChIP-chip	MESC	11/5/2010
EED	13626	COL12A1	12816	16625203	ChIP-chip	MESC	11/5/2010
EED	13626	COL15A1	12819	16625203	ChIP-chip	MESC	11/5/2010
EED	13626	COL19A1	12823	16625203	ChIP-chip	MESC	11/5/2010
EED	13626	COL27A1	373864	16625203	ChIP-chip	MESC	11/5/2010
EED	13626	COL2A1	12824	16625203	ChIP-chip	MESC	11/5/2010
EED	13626	COL4A1	12826	16625203	ChIP-chip	MESC	11/5/2010
EED	13626	COL4A2	12827	16625203	ChIP-chip	MESC	11/5/2010
EED	13626	COLEC12	140792	16625203	ChIP-chip	MESC	11/5/2010
EED	13626	COMP	12845	16625203	ChIP-chip	MESC	11/5/2010
EED	13626	CORIN	53419	16625203	ChIP-chip	MESC	11/5/2010
EED	13626	CPNE7	102278	16625203	ChIP-chip	MESC	11/5/2010
EED	13626	CRABP1	12903	16625203	ChIP-chip	MESC	11/5/2010
EED	13626	CREB1	12912	16625203	ChIP-chip	MESC	11/5/2010
EED	13626	CRHR1	12921	16625203	ChIP-chip	MESC	11/5/2010
EED	13626	CRY1	12952	16625203	ChIP-chip	MESC	11/5/2010
EED	13626	CRYBA2	12958	16625203	ChIP-chip	MESC	11/5/2010
EED	13626	CTDSPL	69274	16625203	ChIP-chip	MESC	11/5/2010
EED	13626	CXCL12	20315	16625203	ChIP-chip	MESC	11/5/2010
EED	13626	CXCL16	66102	16625203	ChIP-chip	MESC	11/5/2010
EED	13626	CXCL5	20311	16625203	ChIP-chip	MESC	11/5/2010
EED	13626	CXCR4	12767	16625203	ChIP-chip	MESC	11/5/2010
EED	13626	CXXC4	319478	16625203	ChIP-chip	MESC	11/5/2010
EED	13626	CYP1B1	13078	16625203	ChIP-chip	MESC	11/5/2010
EED	13626	CYP24A1	13081	16625203	ChIP-chip	MESC	11/5/2010
EED	13626	CYP26A1	13082	16625203	ChIP-chip	MESC	11/5/2010
EED	13626	CYP27B1	13115	16625203	ChIP-chip	MESC	11/5/2010
EED	13626	D030011O10RIK	320560	16625203	ChIP-chip	MESC	11/5/2010
EED	13626	D130067I03RIK	210417	16625203	ChIP-chip	MESC	11/5/2010
EED	13626	D13BWG1146E	52882	16625203	ChIP-chip	MESC	11/5/2010
EED	13626	D230002A01RIK	319388	16625203	ChIP-chip	MESC	11/5/2010
EED	13626	D230039L06RIK	269152	16625203	ChIP-chip	MESC	11/5/2010
EED	13626	D330050I23RIK	399603	16625203	ChIP-chip	MESC	11/5/2010
EED	13626	D430039N05RIK	241520	16625203	ChIP-chip	MESC	11/5/2010
EED	13626	D4BWG0951E	52829	16625203	ChIP-chip	MESC	11/5/2010
EED	13626	D830013H23RIK	319412	16625203	ChIP-chip	MESC	11/5/2010
EED	13626	D9UCLA1	102644	16625203	ChIP-chip	MESC	11/5/2010
EED	13626	DAAM2	76441	16625203	ChIP-chip	MESC	11/5/2010
EED	13626	DACH1	13134	16625203	ChIP-chip	MESC	11/5/2010
EED	13626	DBCCR1	56710	16625203	ChIP-chip	MESC	11/5/2010
EED	13626	DBX1	13172	16625203	ChIP-chip	MESC	11/5/2010
EED	13626	DCDC2	195208	16625203	ChIP-chip	MESC	11/5/2010
EED	13626	DGAT2	67800	16625203	ChIP-chip	MESC	11/5/2010
EED	13626	DIO3	107585	16625203	ChIP-chip	MESC	11/5/2010
EED	13626	DKK1	13380	16625203	ChIP-chip	MESC	11/5/2010
EED	13626	DKK2	56811	16625203	ChIP-chip	MESC	11/5/2010
EED	13626	DLK1	13386	16625203	ChIP-chip	MESC	11/5/2010
EED	13626	DLL1	13388	16625203	ChIP-chip	MESC	11/5/2010
EED	13626	DLL4	54485	16625203	ChIP-chip	MESC	11/5/2010
EED	13626	DLX1	13390	16625203	ChIP-chip	MESC	11/5/2010
EED	13626	DLX2	13392	16625203	ChIP-chip	MESC	11/5/2010
EED	13626	DLX3	13393	16625203	ChIP-chip	MESC	11/5/2010
EED	13626	DMRT2	226049	16625203	ChIP-chip	MESC	11/5/2010
EED	13626	DMRT3	240590	16625203	ChIP-chip	MESC	11/5/2010
EED	13626	DMRTA1	242523	16625203	ChIP-chip	MESC	11/5/2010
EED	13626	DMRTA2	242620	16625203	ChIP-chip	MESC	11/5/2010
EED	13626	DNAJB3	15504	16625203	ChIP-chip	MESC	11/5/2010
EED	13626	DPF3	70127	16625203	ChIP-chip	MESC	11/5/2010
EED	13626	DPP10	269109	16625203	ChIP-chip	MESC	11/5/2010
EED	13626	DUSP7	235584	16625203	ChIP-chip	MESC	11/5/2010
EED	13626	E130018O15RIK	442795	16625203	ChIP-chip	MESC	11/5/2010
EED	13626	E130112H22RIK	100043902	16625203	ChIP-chip	MESC	11/5/2010
EED	13626	E130306M17RIK	320825	16625203	ChIP-chip	MESC	11/5/2010
EED	13626	E130307J07RIK	235406	16625203	ChIP-chip	MESC	11/5/2010
EED	13626	E130309B19RIK	104382	16625203	ChIP-chip	MESC	11/5/2010
EED	13626	E130310K16RIK	269513	16625203	ChIP-chip	MESC	11/5/2010
EED	13626	E330016A19RIK	214763	16625203	ChIP-chip	MESC	11/5/2010
EED	13626	EBF1	13591	16625203	ChIP-chip	MESC	11/5/2010
EED	13626	EBF2	13592	16625203	ChIP-chip	MESC	11/5/2010
EED	13626	EBF3	228598	16625203	ChIP-chip	MESC	11/5/2010
EED	13626	EBF4	228598	16625203	ChIP-chip	MESC	11/5/2010
EED	13626	EEF1A2	13628	16625203	ChIP-chip	MESC	11/5/2010
EED	13626	EFHD1	98363	16625203	ChIP-chip	MESC	11/5/2010
EED	13626	EFNA5	13640	16625203	ChIP-chip	MESC	11/5/2010
EED	13626	EFNB2	13642	16625203	ChIP-chip	MESC	11/5/2010
EED	13626	EGFR	13649	16625203	ChIP-chip	MESC	11/5/2010
EED	13626	EGR3	13655	16625203	ChIP-chip	MESC	11/5/2010
EED	13626	EGR4	13656	16625203	ChIP-chip	MESC	11/5/2010
EED	13626	EIF4G3	230861	16625203	ChIP-chip	MESC	11/5/2010
EED	13626	ELOVL4	83603	16625203	ChIP-chip	MESC	11/5/2010
EED	13626	EMID2	140709	16625203	ChIP-chip	MESC	11/5/2010
EED	13626	EMILIN2	246707	16625203	ChIP-chip	MESC	11/5/2010
EED	13626	EMILIN3	280635	16625203	ChIP-chip	MESC	11/5/2010
EED	13626	EN1	13798	16625203	ChIP-chip	MESC	11/5/2010
EED	13626	EN2	13799	16625203	ChIP-chip	MESC	11/5/2010
EED	13626	ENPP1	18605	16625203	ChIP-chip	MESC	11/5/2010
EED	13626	ENTPD2	12496	16625203	ChIP-chip	MESC	11/5/2010
EED	13626	EOMES	13813	16625203	ChIP-chip	MESC	11/5/2010
EED	13626	EPAS1	13819	16625203	ChIP-chip	MESC	11/5/2010
EED	13626	EPB4.1L4B	54357	16625203	ChIP-chip	MESC	11/5/2010
EED	13626	EPHA3	13837	16625203	ChIP-chip	MESC	11/5/2010
EED	13626	EPHA5	13839	16625203	ChIP-chip	MESC	11/5/2010
EED	13626	EPHB1	270190	16625203	ChIP-chip	MESC	11/5/2010
EED	13626	EVX1	14028	16625203	ChIP-chip	MESC	11/5/2010
EED	13626	EVX2	14029	16625203	ChIP-chip	MESC	11/5/2010
EED	13626	FBN1	14118	16625203	ChIP-chip	MESC	11/5/2010
EED	13626	FBN2	14119	16625203	ChIP-chip	MESC	11/5/2010
EED	13626	FBXL3	50789	16625203	ChIP-chip	MESC	11/5/2010
EED	13626	FEV	260298	16625203	ChIP-chip	MESC	11/5/2010
EED	13626	FGF15	14170	16625203	ChIP-chip	MESC	11/5/2010
EED	13626	FGF3	14174	16625203	ChIP-chip	MESC	11/5/2010
EED	13626	FGF5	14176	16625203	ChIP-chip	MESC	11/5/2010
EED	13626	FGF8	14179	16625203	ChIP-chip	MESC	11/5/2010
EED	13626	FGF9	14180	16625203	ChIP-chip	MESC	11/5/2010
EED	13626	FGFR2	14183	16625203	ChIP-chip	MESC	11/5/2010
EED	13626	FGFR3	14184	16625203	ChIP-chip	MESC	11/5/2010
EED	13626	FHL2	14200	16625203	ChIP-chip	MESC	11/5/2010
EED	13626	FLI1	14248	16625203	ChIP-chip	MESC	11/5/2010
EED	13626	FLRT2	399558	16625203	ChIP-chip	MESC	11/5/2010
EED	13626	FLT1	14254	16625203	ChIP-chip	MESC	11/5/2010
EED	13626	FLT3	14255	16625203	ChIP-chip	MESC	11/5/2010
EED	13626	FLT4	14257	16625203	ChIP-chip	MESC	11/5/2010
EED	13626	FOXB2	14240	16625203	ChIP-chip	MESC	11/5/2010
EED	13626	FOXC1	17300	16625203	ChIP-chip	MESC	11/5/2010
EED	13626	FOXC2	14234	16625203	ChIP-chip	MESC	11/5/2010
EED	13626	FOXD1	15229	16625203	ChIP-chip	MESC	11/5/2010
EED	13626	FOXD4	14237	16625203	ChIP-chip	MESC	11/5/2010
EED	13626	FOXE1	110805	16625203	ChIP-chip	MESC	11/5/2010
EED	13626	FOXF1A	15227	16625203	ChIP-chip	MESC	11/5/2010
EED	13626	FOXF2	14238	16625203	ChIP-chip	MESC	11/5/2010
EED	13626	FOXL2	26927	16625203	ChIP-chip	MESC	11/5/2010
EED	13626	FOXP2	114142	16625203	ChIP-chip	MESC	11/5/2010
EED	13626	FOXQ1	15220	16625203	ChIP-chip	MESC	11/5/2010
EED	13626	FRAS1	231470	16625203	ChIP-chip	MESC	11/5/2010
[truncated: 131,976 more rows]
