# Supplementary material for: Recursive random forest algorithm for constructing multilayered hierarchical gene regulatory networks that govern biological pathways
Source: PLoS One. 2017 Feb 3;12(2):e0171532. doi: 10.1371/journal.pone.0171532 (PMC5291523; doi:10.1371/journal.pone.0171532)
Supplement: S1 File — (ZIP) [file pone.0171532.s001.zip › Supplemental_file_1/mouse_data1/bwerf_result_data1.csv]

key	from	to	im	im2	TF	Target	value
NR0B1 KLF5	NR0B1	KLF5	12.3312565073635	3240	NA	NA	0
NR0B1 TET1	NR0B1	TET1	11.4379297978543	3239	NA	NA	0
NR0B1 DNMT3A	NR0B1	DNMT3A	10.672411305574	3238	NR0B1	DNMT3A	1
NR0B1 FOXD3	NR0B1	FOXD3	10.0754294967317	3237	NR0B1	FOXD3	1
NR0B1 FGF17	NR0B1	FGF17	9.68458184329605	3236	NA	NA	0
NR0B1 SALL4	NR0B1	SALL4	9.64116758666074	3235	NR0B1	SALL4	1
NR0B1 FGF4	NR0B1	FGF4	9.63490352756047	3234	NR0B1	FGF4	1
NR0B1 APOA2	NR0B1	APOA2	9.61854838668408	3233	NR0B1	APOA2	1
NR0B1 SMAD6	NR0B1	SMAD6	9.12018668498838	3232	NA	NA	0
NR0B1 KLF4	NR0B1	KLF4	9.11118239728057	3231	NA	NA	0
NR0B1 SALL1	NR0B1	SALL1	8.87800759003865	3230	NA	NA	0
NR0B1 DNMT3B	NR0B1	DNMT3B	8.25001605710532	3229	NA	NA	0
NR0B1 TRIM24	NR0B1	TRIM24	7.74095419758627	3228	NA	NA	0
NR0B1 CBX1	NR0B1	CBX1	7.6206332488042	3227	NR0B1	CBX1	1
NR0B1 FOXA2	NR0B1	FOXA2	7.60835628982928	3226	NA	NA	0
NR0B1 ETV5	NR0B1	ETV5	6.91957534262339	3225	NR0B1	ETV5	1
NR0B1 SKP2	NR0B1	SKP2	5.05174545936989	3224	NA	NA	0
NR0B1 FBXO22	NR0B1	FBXO22	3.92171261055086	3223	NA	NA	0
NR0B1 CUL2	NR0B1	CUL2	3.21190870809803	3222	NA	NA	0
NR0B1 KLF2	NR0B1	KLF2	2.27781204150061	3221	NR0B1	KLF2	1
NR0B1 GOT1	NR0B1	GOT1	2.11557944574412	3220	NR0B1	GOT1	1
NR0B1 GNG13	NR0B1	GNG13	1.58767356522913	3219	NA	NA	0
NR0B1 RTP4	NR0B1	RTP4	1.31736213838954	3218	NR0B1	RTP4	1
NR0B1 HAT1	NR0B1	HAT1	0.845113947116184	3217	NA	NA	0
H19 DNMT3B	H19	DNMT3B	11.2070935878107	3216	NA	NA	0
H19 DNMT3A	H19	DNMT3A	10.1654273974485	3215	NA	NA	0
H19 TET1	H19	TET1	9.92291671244456	3214	NA	NA	0
H19 FOXA2	H19	FOXA2	9.49542968765133	3213	NA	NA	0
H19 FGF17	H19	FGF17	9.36830548866498	3212	NA	NA	0
H19 APOA2	H19	APOA2	9.31326794026457	3211	NA	NA	0
H19 SALL1	H19	SALL1	9.17350536108987	3210	NA	NA	0
H19 FOXD3	H19	FOXD3	8.72026235376726	3209	NA	NA	0
H19 FGF4	H19	FGF4	8.65545725807234	3208	NA	NA	0
H19 SMAD6	H19	SMAD6	8.54086811722262	3207	NA	NA	0
H19 CBX1	H19	CBX1	7.60578915334091	3206	NA	NA	0
H19 KLF4	H19	KLF4	7.01159704457625	3205	NA	NA	0
H19 KLF5	H19	KLF5	6.82847455989223	3204	NA	NA	0
H19 TRIM24	H19	TRIM24	6.26935400480764	3203	NA	NA	0
H19 ETV5	H19	ETV5	4.50601148163206	3202	NA	NA	0
H19 SKP2	H19	SKP2	4.22260898350525	3201	NA	NA	0
H19 CUL2	H19	CUL2	3.27816212753312	3200	NA	NA	0
H19 GOT1	H19	GOT1	3.21338870064573	3199	NA	NA	0
H19 RTP4	H19	RTP4	3.09606093584486	3198	NA	NA	0
H19 FBXO22	H19	FBXO22	2.43833376843924	3197	NA	NA	0
H19 KLF2	H19	KLF2	2.34973369940529	3196	NA	NA	0
H19 HAT1	H19	HAT1	1.06891849998447	3195	NA	NA	0
H19 SALL4	H19	SALL4	0.955029253002314	3194	NA	NA	0
H19 GNG13	H19	GNG13	0.0561758363846643	3193	NA	NA	0
REST DNMT3A	REST	DNMT3A	9.78326311892808	3192	REST	DNMT3A	1
REST FOXA2	REST	FOXA2	8.97825510439427	3191	REST	FOXA2	1
REST ETV5	REST	ETV5	8.54071373201682	3190	NA	NA	0
REST FGF17	REST	FGF17	8.33479999947992	3189	NA	NA	0
REST TET1	REST	TET1	7.98912526966416	3188	NA	NA	0
REST CBX1	REST	CBX1	7.91608154946663	3187	NA	NA	0
REST DNMT3B	REST	DNMT3B	7.88540610473153	3186	NA	NA	0
REST FGF4	REST	FGF4	7.71964113052004	3185	NA	NA	0
REST FOXD3	REST	FOXD3	7.66386784299632	3184	NA	NA	0
REST TRIM24	REST	TRIM24	7.03786647914966	3183	NA	NA	0
REST APOA2	REST	APOA2	6.43012106417015	3182	NA	NA	0
REST SMAD6	REST	SMAD6	6.09561219230543	3181	NA	NA	0
REST SKP2	REST	SKP2	5.8080571832192	3180	NA	NA	0
REST KLF5	REST	KLF5	5.71879425098118	3179	NA	NA	0
REST CUL2	REST	CUL2	5.71800463166484	3178	NA	NA	0
REST KLF2	REST	KLF2	5.57261296495495	3177	NA	NA	0
REST SALL1	REST	SALL1	5.3414222161755	3176	REST	SALL1	1
REST RTP4	REST	RTP4	5.18360012747906	3175	NA	NA	0
REST KLF4	REST	KLF4	4.760723545013	3174	NA	NA	0
REST FBXO22	REST	FBXO22	3.59433082259751	3173	NA	NA	0
REST HAT1	REST	HAT1	3.34462325823674	3172	NA	NA	0
REST GOT1	REST	GOT1	2.86520921921053	3171	NA	NA	0
REST SALL4	REST	SALL4	1.97783228071389	3170	NA	NA	0
REST GNG13	REST	GNG13	1.94631684524214	3169	NA	NA	0
ESRRB KLF2	ESRRB	KLF2	13.49648272214	3168	ESRRB	KLF2	1
ESRRB FBXO22	ESRRB	FBXO22	9.98867934257392	3167	ESRRB	FBXO22	1
ESRRB FBXO22	ESRRB	FBXO22	9.98867934257392	3167	ESRRB	FBXO22	1
ESRRB FGF4	ESRRB	FGF4	9.63112793220545	3166	ESRRB	FGF4	1
ESRRB APOA2	ESRRB	APOA2	9.16726585765731	3165	ESRRB	APOA2	1
ESRRB ETV5	ESRRB	ETV5	8.80110508714604	3164	ESRRB	ETV5	1
ESRRB SALL1	ESRRB	SALL1	8.33911810098066	3163	ESRRB	SALL1	1
ESRRB TRIM24	ESRRB	TRIM24	7.9409682698903	3162	NA	NA	0
ESRRB SMAD6	ESRRB	SMAD6	7.80371727838136	3161	ESRRB	SMAD6	1
ESRRB FOXA2	ESRRB	FOXA2	7.18119028776066	3160	ESRRB	FOXA2	1
ESRRB TET1	ESRRB	TET1	7.11082085984921	3159	NA	NA	0
ESRRB CBX1	ESRRB	CBX1	7.10369831645161	3158	ESRRB	CBX1	1
ESRRB RTP4	ESRRB	RTP4	6.04540288123766	3157	NA	NA	0
ESRRB SALL4	ESRRB	SALL4	5.08841563269798	3156	ESRRB	SALL4	1
ESRRB GOT1	ESRRB	GOT1	4.94041848939296	3155	ESRRB	GOT1	1
ESRRB HAT1	ESRRB	HAT1	4.66172218489661	3154	ESRRB	HAT1	1
ESRRB KLF5	ESRRB	KLF5	4.40382312379165	3153	ESRRB	KLF5	1
ESRRB DNMT3A	ESRRB	DNMT3A	4.19587132915767	3152	ESRRB	DNMT3A	1
ESRRB KLF4	ESRRB	KLF4	4.05374485174241	3151	ESRRB	KLF4	1
ESRRB FOXD3	ESRRB	FOXD3	3.86031917779195	3150	ESRRB	FOXD3	1
ESRRB DNMT3B	ESRRB	DNMT3B	3.79473937726024	3149	ESRRB	DNMT3B	1
ESRRB CUL2	ESRRB	CUL2	2.55964032888634	3148	NA	NA	0
ESRRB SKP2	ESRRB	SKP2	2.07438095550435	3147	NA	NA	0
ESRRB FGF17	ESRRB	FGF17	1.56775508793321	3146	ESRRB	FGF17	1
ESRRB GNG13	ESRRB	GNG13	1.29867102921326	3145	ESRRB	GNG13	1
SOX17 CBX1	SOX17	CBX1	9.8101529999	3144	NA	NA	0
SOX17 FOXA2	SOX17	FOXA2	9.7702869715915	3143	NA	NA	0
SOX17 APOA2	SOX17	APOA2	9.32087304145686	3142	NA	NA	0
SOX17 ETV5	SOX17	ETV5	9.20287352304257	3141	NA	NA	0
SOX17 FGF4	SOX17	FGF4	9.05891054446533	3140	NA	NA	0
SOX17 SMAD6	SOX17	SMAD6	8.98797632716555	3139	SOX17	SMAD6	1
SOX17 SALL1	SOX17	SALL1	8.44111600079303	3138	NA	NA	0
SOX17 TRIM24	SOX17	TRIM24	8.31477038634967	3137	NA	NA	0
SOX17 CUL2	SOX17	CUL2	8.13191915306077	3136	NA	NA	0
SOX17 RTP4	SOX17	RTP4	7.54620269001458	3135	NA	NA	0
SOX17 TET1	SOX17	TET1	6.66545237934542	3134	NA	NA	0
SOX17 DNMT3A	SOX17	DNMT3A	6.39466439639458	3133	NA	NA	0
SOX17 KLF2	SOX17	KLF2	5.35670838427574	3132	NA	NA	0
SOX17 DNMT3B	SOX17	DNMT3B	5.30449702901883	3131	NA	NA	0
SOX17 HAT1	SOX17	HAT1	5.00767005676873	3130	NA	NA	0
SOX17 KLF4	SOX17	KLF4	4.67563468469209	3129	SOX17	KLF4	1
SOX17 FBXO22	SOX17	FBXO22	4.08780321453611	3128	NA	NA	0
SOX17 SKP2	SOX17	SKP2	3.14332735728492	3127	NA	NA	0
SOX17 FOXD3	SOX17	FOXD3	2.99834082675298	3126	NA	NA	0
SOX17 GOT1	SOX17	GOT1	2.86845779578264	3125	NA	NA	0
SOX17 KLF5	SOX17	KLF5	2.68489290342454	3124	NA	NA	0
SOX17 FGF17	SOX17	FGF17	1.49745991728381	3123	NA	NA	0
SOX17 SALL4	SOX17	SALL4	1.45164281034407	3122	NA	NA	0
SOX17 GNG13	SOX17	GNG13	0.282165536188162	3121	NA	NA	0
TCN2 FOXA2	TCN2	FOXA2	10.125263047299	3120	NA	NA	0
TCN2 CBX1	TCN2	CBX1	9.65465122759725	3119	NA	NA	0
TCN2 DNMT3B	TCN2	DNMT3B	8.75166304857827	3118	NA	NA	0
TCN2 TRIM24	TCN2	TRIM24	8.6955164833512	3117	NA	NA	0
TCN2 SMAD6	TCN2	SMAD6	8.4022706487574	3116	NA	NA	0
TCN2 ETV5	TCN2	ETV5	7.37880916126097	3115	NA	NA	0
TCN2 FGF4	TCN2	FGF4	7.01068709943574	3114	NA	NA	0
TCN2 KLF2	TCN2	KLF2	6.97645280588906	3113	NA	NA	0
TCN2 APOA2	TCN2	APOA2	6.68597864373045	3112	NA	NA	0
TCN2 DNMT3A	TCN2	DNMT3A	6.48152251164081	3111	NA	NA	0
TCN2 KLF4	TCN2	KLF4	6.22250098085136	3110	NA	NA	0
TCN2 SALL1	TCN2	SALL1	6.04181803676576	3109	NA	NA	0
TCN2 FGF17	TCN2	FGF17	5.61648759246098	3108	NA	NA	0
TCN2 KLF5	TCN2	KLF5	5.05734315062368	3107	NA	NA	0
TCN2 FOXD3	TCN2	FOXD3	5.02563680630965	3106	NA	NA	0
TCN2 RTP4	TCN2	RTP4	4.83583439201376	3105	NA	NA	0
TCN2 FBXO22	TCN2	FBXO22	4.64339208911691	3104	NA	NA	0
TCN2 TET1	TCN2	TET1	4.4594556373389	3103	NA	NA	0
TCN2 SKP2	TCN2	SKP2	3.93699317227961	3102	NA	NA	0
TCN2 GOT1	TCN2	GOT1	3.62076188187584	3101	NA	NA	0
TCN2 GNG13	TCN2	GNG13	3.01286838470149	3100	NA	NA	0
TCN2 CUL2	TCN2	CUL2	2.84957543787623	3099	NA	NA	0
TCN2 SALL4	TCN2	SALL4	2.32740851721376	3098	NA	NA	0
TCN2 HAT1	TCN2	HAT1	0.710365841189073	3097	NA	NA	0
POU5F1 DNMT3A	POU5F1	DNMT3A	9.91941718698042	3096	POU5F1	DNMT3A	1
POU5F1 DNMT3A	POU5F1	DNMT3A	9.91941718698042	3096	POU5F1	DNMT3A	1
POU5F1 DNMT3A	POU5F1	DNMT3A	9.91941718698042	3096	POU5F1	DNMT3A	1
POU5F1 TET1	POU5F1	TET1	8.93677049346798	3095	NA	NA	0
POU5F1 CUL2	POU5F1	CUL2	8.70649407985993	3094	POU5F1	CUL2	1
POU5F1 CUL2	POU5F1	CUL2	8.70649407985993	3094	POU5F1	CUL2	1
POU5F1 FGF17	POU5F1	FGF17	8.60705855716628	3093	POU5F1	FGF17	1
POU5F1 FGF17	POU5F1	FGF17	8.60705855716628	3093	POU5F1	FGF17	1
POU5F1 FGF4	POU5F1	FGF4	8.12410534191439	3092	POU5F1	FGF4	1
POU5F1 FGF4	POU5F1	FGF4	8.12410534191439	3092	POU5F1	FGF4	1
POU5F1 FGF4	POU5F1	FGF4	8.12410534191439	3092	POU5F1	FGF4	1
POU5F1 DNMT3B	POU5F1	DNMT3B	8.06582695695431	3091	POU5F1	DNMT3B	1
POU5F1 DNMT3B	POU5F1	DNMT3B	8.06582695695431	3091	POU5F1	DNMT3B	1
POU5F1 FOXD3	POU5F1	FOXD3	7.83046345182302	3090	POU5F1	FOXD3	1
POU5F1 FOXD3	POU5F1	FOXD3	7.83046345182302	3090	POU5F1	FOXD3	1
POU5F1 GNG13	POU5F1	GNG13	7.44016527939103	3089	POU5F1	GNG13	1
POU5F1 GNG13	POU5F1	GNG13	7.44016527939103	3089	POU5F1	GNG13	1
POU5F1 TRIM24	POU5F1	TRIM24	7.29389368703361	3088	POU5F1	TRIM24	1
POU5F1 TRIM24	POU5F1	TRIM24	7.29389368703361	3088	POU5F1	TRIM24	1
POU5F1 TRIM24	POU5F1	TRIM24	7.29389368703361	3088	POU5F1	TRIM24	1
POU5F1 SKP2	POU5F1	SKP2	7.10897676787383	3087	POU5F1	SKP2	1
POU5F1 GOT1	POU5F1	GOT1	7.01257983849185	3086	POU5F1	GOT1	1
POU5F1 SMAD6	POU5F1	SMAD6	6.43127700997726	3085	POU5F1	SMAD6	1
POU5F1 FBXO22	POU5F1	FBXO22	5.48319747601521	3084	POU5F1	FBXO22	1
POU5F1 FBXO22	POU5F1	FBXO22	5.48319747601521	3084	POU5F1	FBXO22	1
POU5F1 KLF5	POU5F1	KLF5	5.45567106597781	3083	POU5F1	KLF5	1
POU5F1 ETV5	POU5F1	ETV5	4.41644913068841	3082	POU5F1	ETV5	1
POU5F1 ETV5	POU5F1	ETV5	4.41644913068841	3082	POU5F1	ETV5	1
POU5F1 ETV5	POU5F1	ETV5	4.41644913068841	3082	POU5F1	ETV5	1
POU5F1 ETV5	POU5F1	ETV5	4.41644913068841	3082	POU5F1	ETV5	1
POU5F1 ETV5	POU5F1	ETV5	4.41644913068841	3082	POU5F1	ETV5	1
POU5F1 KLF4	POU5F1	KLF4	3.65282121134701	3081	NA	NA	0
POU5F1 FOXA2	POU5F1	FOXA2	3.36001588895692	3080	POU5F1	FOXA2	1
POU5F1 SALL1	POU5F1	SALL1	2.87117002103571	3079	POU5F1	SALL1	1
POU5F1 SALL1	POU5F1	SALL1	2.87117002103571	3079	POU5F1	SALL1	1
POU5F1 SALL1	POU5F1	SALL1	2.87117002103571	3079	POU5F1	SALL1	1
POU5F1 CBX1	POU5F1	CBX1	2.83814679639768	3078	POU5F1	CBX1	1
POU5F1 CBX1	POU5F1	CBX1	2.83814679639768	3078	POU5F1	CBX1	1
POU5F1 CBX1	POU5F1	CBX1	2.83814679639768	3078	POU5F1	CBX1	1
POU5F1 CBX1	POU5F1	CBX1	2.83814679639768	3078	POU5F1	CBX1	1
POU5F1 CBX1	POU5F1	CBX1	2.83814679639768	3078	POU5F1	CBX1	1
POU5F1 RTP4	POU5F1	RTP4	2.69113854697338	3077	POU5F1	RTP4	1
POU5F1 RTP4	POU5F1	RTP4	2.69113854697338	3077	POU5F1	RTP4	1
POU5F1 APOA2	POU5F1	APOA2	1.96266336412289	3076	POU5F1	APOA2	1
POU5F1 APOA2	POU5F1	APOA2	1.96266336412289	3076	POU5F1	APOA2	1
POU5F1 KLF2	POU5F1	KLF2	1.88224020884189	3075	POU5F1	KLF2	1
POU5F1 KLF2	POU5F1	KLF2	1.88224020884189	3075	POU5F1	KLF2	1
POU5F1 KLF2	POU5F1	KLF2	1.88224020884189	3075	POU5F1	KLF2	1
POU5F1 HAT1	POU5F1	HAT1	0.752538238506305	3074	POU5F1	HAT1	1
POU5F1 SALL4	POU5F1	SALL4	0.0203432944225067	3073	POU5F1	SALL4	1
POU5F1 SALL4	POU5F1	SALL4	0.0203432944225067	3073	POU5F1	SALL4	1
POU5F1 SALL4	POU5F1	SALL4	0.0203432944225067	3073	POU5F1	SALL4	1
ZFP42 GOT1	ZFP42	GOT1	13.2608206631647	3072	NA	NA	0
ZFP42 KLF2	ZFP42	KLF2	10.6429146538698	3071	NA	NA	0
ZFP42 SKP2	ZFP42	SKP2	10.0988231362851	3070	NA	NA	0
ZFP42 SALL4	ZFP42	SALL4	9.04083334895238	3069	NA	NA	0
ZFP42 KLF5	ZFP42	KLF5	8.23859106176934	3068	NA	NA	0
ZFP42 KLF4	ZFP42	KLF4	7.67918094230307	3067	NA	NA	0
ZFP42 TET1	ZFP42	TET1	7.57528620823024	3066	NA	NA	0
ZFP42 RTP4	ZFP42	RTP4	7.34495059875744	3065	ZFP42	RTP4	1
ZFP42 ETV5	ZFP42	ETV5	7.07168452282268	3064	ZFP42	ETV5	1
ZFP42 FGF17	ZFP42	FGF17	6.61374238409436	3063	NA	NA	0
ZFP42 FOXD3	ZFP42	FOXD3	6.33924471605205	3062	NA	NA	0
ZFP42 FGF4	ZFP42	FGF4	5.79888973056346	3061	NA	NA	0
ZFP42 FBXO22	ZFP42	FBXO22	5.35366323475709	3060	NA	NA	0
ZFP42 FOXA2	ZFP42	FOXA2	4.03012895399739	3059	NA	NA	0
ZFP42 TRIM24	ZFP42	TRIM24	3.74082958092285	3058	NA	NA	0
ZFP42 HAT1	ZFP42	HAT1	3.32302514635745	3057	NA	NA	0
ZFP42 APOA2	ZFP42	APOA2	3.20794841865466	3056	ZFP42	APOA2	1
ZFP42 CUL2	ZFP42	CUL2	2.70518308920243	3055	NA	NA	0
ZFP42 GNG13	ZFP42	GNG13	1.80048412714847	3054	NA	NA	0
ZFP42 CBX1	ZFP42	CBX1	1.64580661335433	3053	NA	NA	0
ZFP42 SMAD6	ZFP42	SMAD6	1.48612350266995	3052	NA	NA	0
ZFP42 SALL1	ZFP42	SALL1	0.859158097448673	3051	NA	NA	0
ZFP42 DNMT3A	ZFP42	DNMT3A	0.762642354060007	3050	NA	NA	0
ZFP42 DNMT3B	ZFP42	DNMT3B	0.721878596728052	3049	NA	NA	0
MYCN FBXO22	MYCN	FBXO22	13.1085452748841	3048	MYCN	FBXO22	1
MYCN SALL4	MYCN	SALL4	10.7604718455579	3047	NA	NA	0
MYCN TRIM24	MYCN	TRIM24	10.1113569061761	3046	NA	NA	0
MYCN KLF5	MYCN	KLF5	9.44003532384737	3045	NA	NA	0
MYCN TET1	MYCN	TET1	8.47840989002382	3044	NA	NA	0
MYCN ETV5	MYCN	ETV5	8.29757295257485	3043	NA	NA	0
MYCN KLF4	MYCN	KLF4	8.1127118546455	3042	NA	NA	0
MYCN KLF2	MYCN	KLF2	6.46046541577151	3041	NA	NA	0
MYCN FGF17	MYCN	FGF17	5.77881735689304	3040	NA	NA	0
MYCN CBX1	MYCN	CBX1	4.73499453826702	3039	NA	NA	0
MYCN GOT1	MYCN	GOT1	4.37423096148472	3038	NA	NA	0
MYCN FOXD3	MYCN	FOXD3	4.32731899979408	3037	NA	NA	0
MYCN SALL1	MYCN	SALL1	4.17717543712637	3036	NA	NA	0
MYCN SKP2	MYCN	SKP2	4.02895783650197	3035	NA	NA	0
MYCN CUL2	MYCN	CUL2	3.80369878956451	3034	NA	NA	0
MYCN SMAD6	MYCN	SMAD6	3.57889669484638	3033	NA	NA	0
MYCN FOXA2	MYCN	FOXA2	3.33173211324984	3032	NA	NA	0
MYCN FGF4	MYCN	FGF4	3.28514293532613	3031	NA	NA	0
MYCN RTP4	MYCN	RTP4	3.2734381076789	3030	NA	NA	0
MYCN APOA2	MYCN	APOA2	2.76905778258085	3029	NA	NA	0
MYCN GNG13	MYCN	GNG13	2.52830292335434	3028	NA	NA	0
MYCN DNMT3B	MYCN	DNMT3B	2.26966593226258	3027	NA	NA	0
MYCN DNMT3A	MYCN	DNMT3A	1.6319940588197	3026	NA	NA	0
MYCN HAT1	MYCN	HAT1	0.450300017974379	3025	MYCN	HAT1	1
PHC1 DNMT3B	PHC1	DNMT3B	10.2389877454722	3024	NA	NA	0
PHC1 APOA2	PHC1	APOA2	10.2001999292386	3023	NA	NA	0
PHC1 CBX1	PHC1	CBX1	10.0930819588585	3022	NA	NA	0
PHC1 DNMT3A	PHC1	DNMT3A	10.0677701275565	3021	NA	NA	0
PHC1 SMAD6	PHC1	SMAD6	10.0084141204993	3020	NA	NA	0
PHC1 FGF4	PHC1	FGF4	9.40623975835793	3019	NA	NA	0
PHC1 SALL1	PHC1	SALL1	9.12262022327708	3018	NA	NA	0
PHC1 FOXA2	PHC1	FOXA2	8.33328143095885	3017	PHC1	FOXA2	1
PHC1 ETV5	PHC1	ETV5	8.17859520176315	3016	NA	NA	0
PHC1 TET1	PHC1	TET1	7.80431276879408	3015	NA	NA	0
PHC1 FOXD3	PHC1	FOXD3	7.63442771891974	3014	NA	NA	0
PHC1 TRIM24	PHC1	TRIM24	7.39333264452212	3013	NA	NA	0
PHC1 FBXO22	PHC1	FBXO22	4.51729793501578	3012	NA	NA	0
PHC1 CUL2	PHC1	CUL2	3.54827781877395	3011	NA	NA	0
PHC1 KLF4	PHC1	KLF4	2.54300660763698	3010	NA	NA	0
PHC1 FGF17	PHC1	FGF17	2.15488713805691	3009	NA	NA	0
PHC1 RTP4	PHC1	RTP4	1.66890355299522	3008	NA	NA	0
PHC1 KLF2	PHC1	KLF2	1.64888723248048	3007	PHC1	KLF2	1
PHC1 GOT1	PHC1	GOT1	1.45646731040257	3006	NA	NA	0
PHC1 HAT1	PHC1	HAT1	1.05213219820993	3005	NA	NA	0
PHC1 KLF5	PHC1	KLF5	0.608829731630396	3004	NA	NA	0
PHC1 SKP2	PHC1	SKP2	0.477219187059165	3003	NA	NA	0
PHC1 SALL4	PHC1	SALL4	0.282309003033096	3002	NA	NA	0
PHC1 GNG13	PHC1	GNG13	0.236929233690524	3001	NA	NA	0
ZFP281 TRIM24	ZFP281	TRIM24	10.8331908049577	3000	NA	NA	0
ZFP281 CBX1	ZFP281	CBX1	9.23513248024225	2999	ZFP281	CBX1	1
ZFP281 FOXA2	ZFP281	FOXA2	9.04339166895616	2998	NA	NA	0
ZFP281 SKP2	ZFP281	SKP2	8.46128592001592	2997	ZFP281	SKP2	1
ZFP281 ETV5	ZFP281	ETV5	8.17889838222383	2996	NA	NA	0
ZFP281 SMAD6	ZFP281	SMAD6	7.27498055101099	2995	NA	NA	0
ZFP281 TET1	ZFP281	TET1	6.72394548979281	2994	NA	NA	0
ZFP281 KLF2	ZFP281	KLF2	6.59124472892299	2993	NA	NA	0
ZFP281 APOA2	ZFP281	APOA2	6.57872516879538	2992	NA	NA	0
ZFP281 SALL4	ZFP281	SALL4	5.77343709743718	2991	NA	NA	0
ZFP281 GOT1	ZFP281	GOT1	5.68679007484243	2990	NA	NA	0
ZFP281 FBXO22	ZFP281	FBXO22	5.33501749697067	2989	NA	NA	0
ZFP281 SALL1	ZFP281	SALL1	5.01752910890145	2988	NA	NA	0
ZFP281 FGF4	ZFP281	FGF4	4.89666132939515	2987	NA	NA	0
ZFP281 KLF4	ZFP281	KLF4	4.66034839237576	2986	NA	NA	0
ZFP281 GNG13	ZFP281	GNG13	4.20482998240907	2985	NA	NA	0
ZFP281 CUL2	ZFP281	CUL2	3.77866187864587	2984	NA	NA	0
ZFP281 RTP4	ZFP281	RTP4	3.6239958027445	2983	NA	NA	0
ZFP281 DNMT3B	ZFP281	DNMT3B	3.48682368385636	2982	NA	NA	0
ZFP281 KLF5	ZFP281	KLF5	2.64645017113604	2981	NA	NA	0
ZFP281 DNMT3A	ZFP281	DNMT3A	2.58624779289123	2980	ZFP281	DNMT3A	1
ZFP281 FGF17	ZFP281	FGF17	2.0113483751428	2979	NA	NA	0
ZFP281 FOXD3	ZFP281	FOXD3	0.629910887587938	2978	ZFP281	FOXD3	1
ZFP281 HAT1	ZFP281	HAT1	0.435482006559859	2977	NA	NA	0
CTCF FOXA2	CTCF	FOXA2	10.389555565667	2976	NA	NA	0
CTCF APOA2	CTCF	APOA2	9.96022069081843	2975	NA	NA	0
CTCF DNMT3A	CTCF	DNMT3A	9.80359924895229	2974	CTCF	DNMT3A	1
CTCF FGF4	CTCF	FGF4	9.60334061925959	2973	NA	NA	0
CTCF CBX1	CTCF	CBX1	9.42554516573114	2972	NA	NA	0
CTCF SMAD6	CTCF	SMAD6	9.0542662873594	2971	NA	NA	0
CTCF SALL1	CTCF	SALL1	8.65614082331965	2970	NA	NA	0
CTCF DNMT3B	CTCF	DNMT3B	8.32844953686753	2969	NA	NA	0
CTCF FOXD3	CTCF	FOXD3	7.50956613046622	2968	NA	NA	0
CTCF TRIM24	CTCF	TRIM24	7.48393174868437	2967	NA	NA	0
CTCF TET1	CTCF	TET1	7.19870119393643	2966	NA	NA	0
CTCF ETV5	CTCF	ETV5	6.37423375659472	2965	NA	NA	0
CTCF FGF17	CTCF	FGF17	5.05745838942031	2964	NA	NA	0
CTCF SALL4	CTCF	SALL4	4.70091324076554	2963	NA	NA	0
CTCF SKP2	CTCF	SKP2	2.40630369646393	2962	NA	NA	0
CTCF KLF5	CTCF	KLF5	2.18691329112426	2961	NA	NA	0
CTCF FBXO22	CTCF	FBXO22	1.36837491760202	2960	NA	NA	0
CTCF RTP4	CTCF	RTP4	1.36503807456998	2959	NA	NA	0
CTCF CUL2	CTCF	CUL2	1.11351372489597	2958	NA	NA	0
CTCF KLF2	CTCF	KLF2	1.08263055555264	2957	NA	NA	0
CTCF KLF4	CTCF	KLF4	0.988665498071657	2956	NA	NA	0
CTCF GOT1	CTCF	GOT1	0.912926627648463	2955	NA	NA	0
CTCF GNG13	CTCF	GNG13	0.757807868615246	2954	NA	NA	0
CTCF HAT1	CTCF	HAT1	0.489606930727526	2953	NA	NA	0
RCC2 ETV5	RCC2	ETV5	14.0117304046604	2952	NA	NA	0
RCC2 TRIM24	RCC2	TRIM24	11.5734702532073	2951	NA	NA	0
RCC2 FBXO22	RCC2	FBXO22	8.24244847825178	2950	NA	NA	0
RCC2 SKP2	RCC2	SKP2	8.19434345712247	2949	NA	NA	0
RCC2 CBX1	RCC2	CBX1	7.88987638389757	2948	NA	NA	0
RCC2 CUL2	RCC2	CUL2	6.5189476989453	2947	NA	NA	0
RCC2 GOT1	RCC2	GOT1	6.51539188276365	2946	NA	NA	0
RCC2 RTP4	RCC2	RTP4	6.48573926661134	2945	NA	NA	0
RCC2 FOXA2	RCC2	FOXA2	6.05350553736372	2944	NA	NA	0
RCC2 DNMT3B	RCC2	DNMT3B	5.63745341329114	2943	NA	NA	0
RCC2 FGF4	RCC2	FGF4	5.51395412064789	2942	NA	NA	0
RCC2 APOA2	RCC2	APOA2	5.46263247422068	2941	NA	NA	0
RCC2 KLF2	RCC2	KLF2	5.29056588953835	2940	NA	NA	0
RCC2 SMAD6	RCC2	SMAD6	4.95894633816752	2939	NA	NA	0
RCC2 SALL4	RCC2	SALL4	4.73224920162718	2938	NA	NA	0
RCC2 KLF4	RCC2	KLF4	2.92494161963333	2937	NA	NA	0
RCC2 DNMT3A	RCC2	DNMT3A	2.87213098889253	2936	NA	NA	0
RCC2 SALL1	RCC2	SALL1	2.79198247773874	2935	NA	NA	0
RCC2 TET1	RCC2	TET1	2.45435845961435	2934	NA	NA	0
RCC2 HAT1	RCC2	HAT1	1.46835862375958	2933	NA	NA	0
RCC2 GNG13	RCC2	GNG13	1.44176404783692	2932	NA	NA	0
RCC2 FOXD3	RCC2	FOXD3	1.35612301620665	2931	NA	NA	0
RCC2 KLF5	RCC2	KLF5	1.17057907610627	2930	NA	NA	0
RCC2 FGF17	RCC2	FGF17	0.966564093753977	2929	NA	NA	0
POLR1B KLF5	POLR1B	KLF5	9.25874461900374	2928	NA	NA	0
POLR1B FGF4	POLR1B	FGF4	7.55355527972818	2927	NA	NA	0
POLR1B DNMT3A	POLR1B	DNMT3A	6.80542530048397	2926	NA	NA	0
POLR1B FGF17	POLR1B	FGF17	6.58833237707101	2925	NA	NA	0
POLR1B DNMT3B	POLR1B	DNMT3B	6.41797536358799	2924	NA	NA	0
POLR1B FOXD3	POLR1B	FOXD3	5.80381613766995	2923	NA	NA	0
POLR1B TET1	POLR1B	TET1	5.493320105347	2922	NA	NA	0
POLR1B FBXO22	POLR1B	FBXO22	5.09462923870275	2921	NA	NA	0
POLR1B SMAD6	POLR1B	SMAD6	5.07783465196008	2920	NA	NA	0
POLR1B KLF2	POLR1B	KLF2	5.02071084565801	2919	NA	NA	0
POLR1B SALL1	POLR1B	SALL1	4.97822276989152	2918	NA	NA	0
POLR1B RTP4	POLR1B	RTP4	4.9363442862962	2917	NA	NA	0
POLR1B APOA2	POLR1B	APOA2	4.89863114862043	2916	NA	NA	0
POLR1B TRIM24	POLR1B	TRIM24	4.60390864389785	2915	NA	NA	0
POLR1B CUL2	POLR1B	CUL2	4.60089313555461	2914	NA	NA	0
POLR1B KLF4	POLR1B	KLF4	4.20966413956708	2913	NA	NA	0
POLR1B CBX1	POLR1B	CBX1	3.90750539267756	2912	NA	NA	0
POLR1B FOXA2	POLR1B	FOXA2	3.83399773613418	2911	NA	NA	0
POLR1B ETV5	POLR1B	ETV5	3.46194117681119	2910	NA	NA	0
POLR1B SALL4	POLR1B	SALL4	3.29590646692935	2909	NA	NA	0
POLR1B SKP2	POLR1B	SKP2	2.99776341878589	2908	NA	NA	0
POLR1B GNG13	POLR1B	GNG13	2.19498329222415	2907	NA	NA	0
POLR1B GOT1	POLR1B	GOT1	1.49336686696703	2906	NA	NA	0
POLR1B HAT1	POLR1B	HAT1	0.840330472497105	2905	NA	NA	0
X2700097O09RIK KLF2	X2700097O09RIK	KLF2	8.86179754431741	2904	NA	NA	0
X2700097O09RIK CUL2	X2700097O09RIK	CUL2	7.63336227887381	2903	NA	NA	0
X2700097O09RIK APOA2	X2700097O09RIK	APOA2	7.00790664035289	2902	NA	NA	0
X2700097O09RIK FGF4	X2700097O09RIK	FGF4	6.94626466595534	2901	NA	NA	0
X2700097O09RIK RTP4	X2700097O09RIK	RTP4	6.67527199634168	2900	NA	NA	0
X2700097O09RIK KLF5	X2700097O09RIK	KLF5	6.61799064272257	2899	NA	NA	0
X2700097O09RIK SMAD6	X2700097O09RIK	SMAD6	5.89496871001726	2898	NA	NA	0
X2700097O09RIK FBXO22	X2700097O09RIK	FBXO22	5.84842701025075	2897	NA	NA	0
X2700097O09RIK KLF4	X2700097O09RIK	KLF4	5.52163777302199	2896	NA	NA	0
X2700097O09RIK SALL1	X2700097O09RIK	SALL1	5.49986139300975	2895	NA	NA	0
X2700097O09RIK FOXD3	X2700097O09RIK	FOXD3	5.29062793455018	2894	NA	NA	0
X2700097O09RIK FOXA2	X2700097O09RIK	FOXA2	5.02620014389541	2893	NA	NA	0
X2700097O09RIK DNMT3B	X2700097O09RIK	DNMT3B	4.51885947704616	2892	NA	NA	0
X2700097O09RIK CBX1	X2700097O09RIK	CBX1	4.17572139846006	2891	NA	NA	0
X2700097O09RIK TET1	X2700097O09RIK	TET1	4.09852833223127	2890	NA	NA	0
X2700097O09RIK ETV5	X2700097O09RIK	ETV5	3.51989280494852	2889	NA	NA	0
X2700097O09RIK TRIM24	X2700097O09RIK	TRIM24	3.46417053880612	2888	NA	NA	0
X2700097O09RIK DNMT3A	X2700097O09RIK	DNMT3A	3.45439517397518	2887	NA	NA	0
X2700097O09RIK FGF17	X2700097O09RIK	FGF17	3.32598473040188	2886	NA	NA	0
X2700097O09RIK SKP2	X2700097O09RIK	SKP2	3.00457495909308	2885	NA	NA	0
X2700097O09RIK GOT1	X2700097O09RIK	GOT1	2.60063426386453	2884	NA	NA	0
X2700097O09RIK SALL4	X2700097O09RIK	SALL4	2.39051902494895	2883	NA	NA	0
X2700097O09RIK HAT1	X2700097O09RIK	HAT1	1.38269728224716	2882	NA	NA	0
X2700097O09RIK GNG13	X2700097O09RIK	GNG13	0.447972948604344	2881	NA	NA	0
E2F4 GOT1	E2F4	GOT1	8.73958567532742	2880	E2F4	GOT1	1
E2F4 RTP4	E2F4	RTP4	7.70958409151678	2879	NA	NA	0
E2F4 TET1	E2F4	TET1	7.57740550729592	2878	NA	NA	0
E2F4 SALL1	E2F4	SALL1	6.90178878211458	2877	NA	NA	0
E2F4 FOXA2	E2F4	FOXA2	6.71781213670346	2876	NA	NA	0
E2F4 FGF17	E2F4	FGF17	6.66721671922272	2875	NA	NA	0
E2F4 CUL2	E2F4	CUL2	6.2852423531514	2874	NA	NA	0
E2F4 FBXO22	E2F4	FBXO22	5.84147856514738	2873	NA	NA	0
E2F4 DNMT3A	E2F4	DNMT3A	5.64316815919923	2872	E2F4	DNMT3A	1
E2F4 ETV5	E2F4	ETV5	5.00872664382347	2871	E2F4	ETV5	1
E2F4 TRIM24	E2F4	TRIM24	4.488023017372	2870	NA	NA	0
E2F4 KLF5	E2F4	KLF5	4.44936078285329	2869	E2F4	KLF5	1
E2F4 FOXD3	E2F4	FOXD3	4.11102241628107	2868	E2F4	FOXD3	1
E2F4 KLF4	E2F4	KLF4	3.96958401324301	2867	NA	NA	0
E2F4 FGF4	E2F4	FGF4	3.49236792833029	2866	E2F4	FGF4	1
E2F4 SKP2	E2F4	SKP2	3.40218609326932	2865	E2F4	SKP2	1
E2F4 SMAD6	E2F4	SMAD6	3.27466086736621	2864	NA	NA	0
E2F4 CBX1	E2F4	CBX1	3.21788120110623	2863	E2F4	CBX1	1
E2F4 KLF2	E2F4	KLF2	3.02035060603425	2862	E2F4	KLF2	1
E2F4 SALL4	E2F4	SALL4	2.98615005736725	2861	E2F4	SALL4	1
E2F4 DNMT3B	E2F4	DNMT3B	2.73577368148663	2860	NA	NA	0
E2F4 APOA2	E2F4	APOA2	2.67203058326148	2859	NA	NA	0
E2F4 GNG13	E2F4	GNG13	2.61722169112332	2858	NA	NA	0
E2F4 HAT1	E2F4	HAT1	0.306797607788975	2857	E2F4	HAT1	1
CREB3L2 FOXA2	CREB3L2	FOXA2	7.4472127276547	2856	NA	NA	0
CREB3L2 APOA2	CREB3L2	APOA2	6.99603091892705	2855	NA	NA	0
CREB3L2 RTP4	CREB3L2	RTP4	6.96237712154874	2854	NA	NA	0
CREB3L2 FGF17	CREB3L2	FGF17	6.87624678096456	2853	NA	NA	0
CREB3L2 CBX1	CREB3L2	CBX1	6.29109250658628	2852	NA	NA	0
CREB3L2 KLF4	CREB3L2	KLF4	6.15765051582878	2851	NA	NA	0
CREB3L2 KLF2	CREB3L2	KLF2	6.09681978918503	2850	NA	NA	0
CREB3L2 FGF4	CREB3L2	FGF4	6.06809363512203	2849	NA	NA	0
CREB3L2 SKP2	CREB3L2	SKP2	5.83894510358639	2848	NA	NA	0
CREB3L2 KLF5	CREB3L2	KLF5	5.42400211294722	2847	NA	NA	0
CREB3L2 DNMT3B	CREB3L2	DNMT3B	4.89044264204461	2846	NA	NA	0
CREB3L2 DNMT3A	CREB3L2	DNMT3A	4.85307088420781	2845	NA	NA	0
CREB3L2 ETV5	CREB3L2	ETV5	4.36666556689263	2844	NA	NA	0
CREB3L2 FBXO22	CREB3L2	FBXO22	4.0751518074647	2843	NA	NA	0
CREB3L2 SMAD6	CREB3L2	SMAD6	4.01719501271652	2842	NA	NA	0
CREB3L2 TRIM24	CREB3L2	TRIM24	3.89248474746729	2841	NA	NA	0
CREB3L2 GOT1	CREB3L2	GOT1	3.2884917861444	2840	NA	NA	0
CREB3L2 SALL1	CREB3L2	SALL1	3.05681030606765	2839	NA	NA	0
CREB3L2 CUL2	CREB3L2	CUL2	2.98115333832079	2838	NA	NA	0
CREB3L2 HAT1	CREB3L2	HAT1	2.55428064452322	2837	NA	NA	0
CREB3L2 FOXD3	CREB3L2	FOXD3	2.45752885824278	2836	NA	NA	0
CREB3L2 SALL4	CREB3L2	SALL4	1.94440225925952	2835	NA	NA	0
CREB3L2 GNG13	CREB3L2	GNG13	1.31674629981205	2834	NA	NA	0
CREB3L2 TET1	CREB3L2	TET1	1.10682037951255	2833	NA	NA	0
PRPF38A GOT1	PRPF38A	GOT1	13.9182932745934	2832	NA	NA	0
PRPF38A SKP2	PRPF38A	SKP2	11.1723480826609	2831	NA	NA	0
PRPF38A KLF2	PRPF38A	KLF2	10.2376282184393	2830	NA	NA	0
PRPF38A SALL4	PRPF38A	SALL4	8.42337178130592	2829	NA	NA	0
PRPF38A RTP4	PRPF38A	RTP4	8.1637622490952	2828	NA	NA	0
PRPF38A KLF5	PRPF38A	KLF5	6.97656392482954	2827	NA	NA	0
PRPF38A ETV5	PRPF38A	ETV5	6.17975525746479	2826	NA	NA	0
PRPF38A KLF4	PRPF38A	KLF4	4.07208399084134	2825	NA	NA	0
PRPF38A GNG13	PRPF38A	GNG13	3.68038693950821	2824	NA	NA	0
PRPF38A FGF17	PRPF38A	FGF17	3.33708512424737	2823	NA	NA	0
PRPF38A FBXO22	PRPF38A	FBXO22	3.30021217212733	2822	NA	NA	0
PRPF38A APOA2	PRPF38A	APOA2	3.18680508374476	2821	NA	NA	0
PRPF38A FOXA2	PRPF38A	FOXA2	2.62590117822999	2820	NA	NA	0
PRPF38A TRIM24	PRPF38A	TRIM24	2.6197089571641	2819	NA	NA	0
PRPF38A FGF4	PRPF38A	FGF4	2.59694995919897	2818	NA	NA	0
PRPF38A CBX1	PRPF38A	CBX1	1.62366885237119	2817	NA	NA	0
PRPF38A SALL1	PRPF38A	SALL1	1.46615668778455	2816	NA	NA	0
PRPF38A FOXD3	PRPF38A	FOXD3	1.28775083327175	2815	NA	NA	0
PRPF38A SMAD6	PRPF38A	SMAD6	1.26188297788628	2814	NA	NA	0
PRPF38A HAT1	PRPF38A	HAT1	1.1441046112414	2813	NA	NA	0
PRPF38A DNMT3A	PRPF38A	DNMT3A	1.096890987609	2812	NA	NA	0
PRPF38A TET1	PRPF38A	TET1	0.779339831470167	2811	NA	NA	0
PRPF38A DNMT3B	PRPF38A	DNMT3B	0.189598633907997	2810	NA	NA	0
PRPF38A CUL2	PRPF38A	CUL2	-4.8237832630423e-05	2809	NA	NA	0
EMP2 TET1	EMP2	TET1	8.79457474483284	2808	NA	NA	0
EMP2 ETV5	EMP2	ETV5	8.45500463507275	2807	NA	NA	0
EMP2 RTP4	EMP2	RTP4	7.50220861209896	2806	NA	NA	0
EMP2 FBXO22	EMP2	FBXO22	6.27973788524633	2805	NA	NA	0
EMP2 FGF4	EMP2	FGF4	6.2633165434214	2804	NA	NA	0
EMP2 FOXA2	EMP2	FOXA2	5.8170766326886	2803	NA	NA	0
EMP2 SALL1	EMP2	SALL1	5.39462283944435	2802	NA	NA	0
EMP2 APOA2	EMP2	APOA2	5.22386579985392	2801	NA	NA	0
EMP2 CBX1	EMP2	CBX1	4.75313689098329	2800	NA	NA	0
EMP2 TRIM24	EMP2	TRIM24	4.49513838871899	2799	NA	NA	0
EMP2 SMAD6	EMP2	SMAD6	4.45081701459151	2798	NA	NA	0
EMP2 GNG13	EMP2	GNG13	4.27092868551214	2797	NA	NA	0
EMP2 HAT1	EMP2	HAT1	4.05185408381752	2796	NA	NA	0
EMP2 KLF2	EMP2	KLF2	3.85984179526159	2795	NA	NA	0
EMP2 SKP2	EMP2	SKP2	3.68156363467543	2794	NA	NA	0
EMP2 DNMT3A	EMP2	DNMT3A	2.94682223484853	2793	NA	NA	0
EMP2 DNMT3B	EMP2	DNMT3B	2.48865278383652	2792	NA	NA	0
EMP2 GOT1	EMP2	GOT1	2.15935601336782	2791	NA	NA	0
EMP2 KLF4	EMP2	KLF4	1.5256664677611	2790	NA	NA	0
EMP2 FGF17	EMP2	FGF17	1.4514003023721	2789	NA	NA	0
EMP2 KLF5	EMP2	KLF5	1.37941335237646	2788	NA	NA	0
EMP2 CUL2	EMP2	CUL2	1.36554376556339	2787	NA	NA	0
EMP2 FOXD3	EMP2	FOXD3	1.01285300047445	2786	NA	NA	0
EMP2 SALL4	EMP2	SALL4	0.665459258993829	2785	NA	NA	0
TRIM28 CUL2	TRIM28	CUL2	7.59076639812001	2784	TRIM28	CUL2	1
TRIM28 GOT1	TRIM28	GOT1	7.21298353538412	2783	NA	NA	0
TRIM28 ETV5	TRIM28	ETV5	6.73523671596725	2782	NA	NA	0
TRIM28 FBXO22	TRIM28	FBXO22	6.66116637612315	2781	TRIM28	FBXO22	1
TRIM28 KLF2	TRIM28	KLF2	6.5946759186108	2780	TRIM28	KLF2	1
TRIM28 RTP4	TRIM28	RTP4	6.53400041699739	2779	NA	NA	0
TRIM28 TRIM24	TRIM28	TRIM24	6.0223421330258	2778	NA	NA	0
TRIM28 FGF17	TRIM28	FGF17	4.33323750275823	2777	NA	NA	0
TRIM28 SKP2	TRIM28	SKP2	4.20470567339259	2776	NA	NA	0
TRIM28 GNG13	TRIM28	GNG13	3.97145298818852	2775	NA	NA	0
TRIM28 DNMT3A	TRIM28	DNMT3A	3.52727124032642	2774	NA	NA	0
TRIM28 FGF4	TRIM28	FGF4	3.31191081631877	2773	NA	NA	0
TRIM28 FOXD3	TRIM28	FOXD3	3.26508096962687	2772	TRIM28	FOXD3	1
TRIM28 KLF5	TRIM28	KLF5	3.13800691726508	2771	TRIM28	KLF5	1
TRIM28 SALL4	TRIM28	SALL4	3.0974857074428	2770	NA	NA	0
TRIM28 KLF4	TRIM28	KLF4	2.96454994174704	2769	NA	NA	0
TRIM28 TET1	TRIM28	TET1	2.9581926120345	2768	NA	NA	0
TRIM28 CBX1	TRIM28	CBX1	2.82457678870784	2767	TRIM28	CBX1	1
TRIM28 FOXA2	TRIM28	FOXA2	2.81790467508763	2766	NA	NA	0
TRIM28 DNMT3B	TRIM28	DNMT3B	2.69128824957432	2765	TRIM28	DNMT3B	1
TRIM28 APOA2	TRIM28	APOA2	2.22148742707911	2764	NA	NA	0
TRIM28 SALL1	TRIM28	SALL1	1.99579606714859	2763	TRIM28	SALL1	1
TRIM28 SMAD6	TRIM28	SMAD6	1.94558389392236	2762	TRIM28	SMAD6	1
TRIM28 HAT1	TRIM28	HAT1	0.814119499151377	2761	NA	NA	0
TFPI FOXA2	TFPI	FOXA2	7.73201289790423	2760	NA	NA	0
TFPI RTP4	TFPI	RTP4	7.68093281629122	2759	NA	NA	0
TFPI APOA2	TFPI	APOA2	7.53606187867857	2758	NA	NA	0
TFPI KLF2	TFPI	KLF2	6.99754647584227	2757	NA	NA	0
TFPI KLF5	TFPI	KLF5	6.85489927550561	2756	NA	NA	0
TFPI KLF4	TFPI	KLF4	6.58097199749827	2755	NA	NA	0
TFPI SALL1	TFPI	SALL1	5.67373522297195	2754	NA	NA	0
TFPI SMAD6	TFPI	SMAD6	5.31425156035712	2753	NA	NA	0
TFPI SKP2	TFPI	SKP2	5.00153932026558	2752	NA	NA	0
TFPI CBX1	TFPI	CBX1	4.96967620750064	2751	NA	NA	0
TFPI FGF4	TFPI	FGF4	4.82259329262236	2750	NA	NA	0
TFPI HAT1	TFPI	HAT1	4.61907421941512	2749	NA	NA	0
TFPI ETV5	TFPI	ETV5	3.50029353779726	2748	NA	NA	0
TFPI TRIM24	TFPI	TRIM24	3.1030616053162	2747	NA	NA	0
TFPI FGF17	TFPI	FGF17	3.04683704435558	2746	NA	NA	0
TFPI SALL4	TFPI	SALL4	2.91252809703053	2745	NA	NA	0
TFPI FBXO22	TFPI	FBXO22	2.87002349868912	2744	NA	NA	0
TFPI GOT1	TFPI	GOT1	2.72050802794448	2743	NA	NA	0
TFPI DNMT3A	TFPI	DNMT3A	2.03112511584447	2742	NA	NA	0
TFPI TET1	TFPI	TET1	2.01984134871121	2741	NA	NA	0
TFPI DNMT3B	TFPI	DNMT3B	1.85492757760262	2740	NA	NA	0
TFPI FOXD3	TFPI	FOXD3	0.108270546414613	2739	NA	NA	0
TFPI GNG13	TFPI	GNG13	-0.211738269005902	2738	NA	NA	0
TFPI CUL2	TFPI	CUL2	-0.547483535422321	2737	NA	NA	0
DPPA2 KLF4	DPPA2	KLF4	9.78635036358094	2736	NA	NA	0
DPPA2 CUL2	DPPA2	CUL2	8.73548074048028	2735	NA	NA	0
DPPA2 KLF5	DPPA2	KLF5	7.95666350677198	2734	NA	NA	0
DPPA2 FGF17	DPPA2	FGF17	7.37854690356585	2733	NA	NA	0
DPPA2 SMAD6	DPPA2	SMAD6	6.7506767135672	2732	NA	NA	0
DPPA2 SALL1	DPPA2	SALL1	6.0492110763656	2731	NA	NA	0
DPPA2 CBX1	DPPA2	CBX1	5.7650864701665	2730	NA	NA	0
DPPA2 SKP2	DPPA2	SKP2	5.7406772107009	2729	NA	NA	0
DPPA2 DNMT3B	DPPA2	DNMT3B	5.45784105495827	2728	NA	NA	0
DPPA2 SALL4	DPPA2	SALL4	5.28861798603346	2727	NA	NA	0
DPPA2 APOA2	DPPA2	APOA2	4.48011335634375	2726	NA	NA	0
DPPA2 TET1	DPPA2	TET1	3.85195626530305	2725	NA	NA	0
DPPA2 TRIM24	DPPA2	TRIM24	3.5977333352864	2724	NA	NA	0
DPPA2 FOXD3	DPPA2	FOXD3	3.49689370217779	2723	NA	NA	0
DPPA2 FOXA2	DPPA2	FOXA2	3.38273630083854	2722	NA	NA	0
DPPA2 DNMT3A	DPPA2	DNMT3A	2.26542768555336	2721	NA	NA	0
DPPA2 GOT1	DPPA2	GOT1	1.69939184437321	2720	NA	NA	0
DPPA2 KLF2	DPPA2	KLF2	1.5744335679052	2719	NA	NA	0
DPPA2 ETV5	DPPA2	ETV5	1.41058578557396	2718	NA	NA	0
DPPA2 FBXO22	DPPA2	FBXO22	1.22758846787949	2717	NA	NA	0
DPPA2 HAT1	DPPA2	HAT1	0.666105060809291	2716	NA	NA	0
DPPA2 FGF4	DPPA2	FGF4	0.317154380430622	2715	NA	NA	0
DPPA2 RTP4	DPPA2	RTP4	0.216233001809583	2714	NA	NA	0
DPPA2 GNG13	DPPA2	GNG13	0.00156652220277788	2713	NA	NA	0
SLC9A3R1 CBX1	SLC9A3R1	CBX1	9.44488148103569	2712	NA	NA	0
SLC9A3R1 SMAD6	SLC9A3R1	SMAD6	8.67154045340568	2711	NA	NA	0
SLC9A3R1 DNMT3A	SLC9A3R1	DNMT3A	8.40534729541281	2710	NA	NA	0
SLC9A3R1 FOXA2	SLC9A3R1	FOXA2	7.49200494310637	2709	NA	NA	0
SLC9A3R1 APOA2	SLC9A3R1	APOA2	7.41663482038728	2708	NA	NA	0
SLC9A3R1 SALL1	SLC9A3R1	SALL1	6.61317926450761	2707	NA	NA	0
SLC9A3R1 FGF4	SLC9A3R1	FGF4	6.24875027930897	2706	NA	NA	0
SLC9A3R1 TRIM24	SLC9A3R1	TRIM24	6.08917560584058	2705	NA	NA	0
SLC9A3R1 DNMT3B	SLC9A3R1	DNMT3B	4.99446331733044	2704	NA	NA	0
SLC9A3R1 FOXD3	SLC9A3R1	FOXD3	4.41835650129856	2703	NA	NA	0
SLC9A3R1 FGF17	SLC9A3R1	FGF17	4.19543061388574	2702	NA	NA	0
SLC9A3R1 ETV5	SLC9A3R1	ETV5	3.7220818259752	2701	NA	NA	0
SLC9A3R1 KLF5	SLC9A3R1	KLF5	2.95347882116438	2700	NA	NA	0
SLC9A3R1 TET1	SLC9A3R1	TET1	2.78134525690751	2699	NA	NA	0
SLC9A3R1 KLF4	SLC9A3R1	KLF4	1.88355955968847	2698	NA	NA	0
SLC9A3R1 GNG13	SLC9A3R1	GNG13	1.67523972429381	2697	NA	NA	0
SLC9A3R1 GOT1	SLC9A3R1	GOT1	1.12308375056796	2696	NA	NA	0
SLC9A3R1 RTP4	SLC9A3R1	RTP4	1.08105694413902	2695	NA	NA	0
SLC9A3R1 FBXO22	SLC9A3R1	FBXO22	0.944948272779849	2694	NA	NA	0
SLC9A3R1 SALL4	SLC9A3R1	SALL4	0.512318828560667	2693	NA	NA	0
SLC9A3R1 CUL2	SLC9A3R1	CUL2	0.224095418335938	2692	NA	NA	0
SLC9A3R1 SKP2	SLC9A3R1	SKP2	0.0401239486554516	2691	NA	NA	0
SLC9A3R1 KLF2	SLC9A3R1	KLF2	-0.185133642148016	2690	NA	NA	0
SLC9A3R1 HAT1	SLC9A3R1	HAT1	-0.218166485436067	2689	NA	NA	0
EZH2 FOXA2	EZH2	FOXA2	9.95738623010485	2688	EZH2	FOXA2	1
EZH2 ETV5	EZH2	ETV5	8.65576758412499	2687	NA	NA	0
EZH2 CUL2	EZH2	CUL2	8.60665519390298	2686	NA	NA	0
EZH2 CBX1	EZH2	CBX1	8.30957254920119	2685	NA	NA	0
EZH2 DNMT3A	EZH2	DNMT3A	7.74067421282526	2684	NA	NA	0
EZH2 APOA2	EZH2	APOA2	7.45361720639013	2683	NA	NA	0
EZH2 DNMT3B	EZH2	DNMT3B	6.7999258146348	2682	EZH2	DNMT3B	1
EZH2 SMAD6	EZH2	SMAD6	4.32599911573267	2681	EZH2	SMAD6	1
EZH2 RTP4	EZH2	RTP4	4.20960799659926	2680	NA	NA	0
EZH2 FOXD3	EZH2	FOXD3	3.78872776588423	2679	EZH2	FOXD3	1
EZH2 TRIM24	EZH2	TRIM24	3.32842071195451	2678	NA	NA	0
EZH2 SALL1	EZH2	SALL1	2.64462672002309	2677	NA	NA	0
EZH2 KLF4	EZH2	KLF4	2.3096420968921	2676	NA	NA	0
EZH2 TET1	EZH2	TET1	2.20592138217925	2675	NA	NA	0
EZH2 FGF4	EZH2	FGF4	1.86973974724848	2674	NA	NA	0
EZH2 FGF17	EZH2	FGF17	1.79305543421883	2673	NA	NA	0
EZH2 FBXO22	EZH2	FBXO22	1.54096917664866	2672	NA	NA	0
EZH2 GNG13	EZH2	GNG13	1.4776475393223	2671	NA	NA	0
EZH2 SKP2	EZH2	SKP2	1.30788833916884	2670	NA	NA	0
EZH2 KLF2	EZH2	KLF2	1.1744051948095	2669	NA	NA	0
EZH2 GOT1	EZH2	GOT1	0.688656546971196	2668	NA	NA	0
EZH2 HAT1	EZH2	HAT1	0.538949079052591	2667	NA	NA	0
EZH2 KLF5	EZH2	KLF5	0.333867987689136	2666	NA	NA	0
EZH2 SALL4	EZH2	SALL4	-0.542063628592507	2665	NA	NA	0
HSPB8 FOXD3	HSPB8	FOXD3	12.2013021511827	2664	NA	NA	0
HSPB8 DNMT3B	HSPB8	DNMT3B	11.2482968600129	2663	NA	NA	0
HSPB8 DNMT3A	HSPB8	DNMT3A	10.1282693398441	2662	NA	NA	0
HSPB8 TRIM24	HSPB8	TRIM24	8.30455676617895	2661	NA	NA	0
HSPB8 TET1	HSPB8	TET1	7.20477745716386	2660	NA	NA	0
HSPB8 SMAD6	HSPB8	SMAD6	4.52994176515996	2659	NA	NA	0
HSPB8 APOA2	HSPB8	APOA2	4.10955055457077	2658	NA	NA	0
HSPB8 SALL1	HSPB8	SALL1	3.84376796796935	2657	NA	NA	0
HSPB8 FGF4	HSPB8	FGF4	3.50829353414474	2656	NA	NA	0
HSPB8 FOXA2	HSPB8	FOXA2	3.22965127161385	2655	NA	NA	0
HSPB8 FGF17	HSPB8	FGF17	3.14580367235064	2654	NA	NA	0
HSPB8 CBX1	HSPB8	CBX1	3.13667530183631	2653	NA	NA	0
HSPB8 SKP2	HSPB8	SKP2	2.80836937018058	2652	NA	NA	0
HSPB8 SALL4	HSPB8	SALL4	2.65249948359846	2651	NA	NA	0
HSPB8 ETV5	HSPB8	ETV5	1.96343481201934	2650	NA	NA	0
HSPB8 KLF5	HSPB8	KLF5	1.86224869241549	2649	NA	NA	0
HSPB8 FBXO22	HSPB8	FBXO22	1.47118970534189	2648	NA	NA	0
HSPB8 KLF4	HSPB8	KLF4	1.27291620917098	2647	NA	NA	0
HSPB8 HAT1	HSPB8	HAT1	0.985392685777491	2646	NA	NA	0
HSPB8 GNG13	HSPB8	GNG13	0.916866670687373	2645	NA	NA	0
HSPB8 CUL2	HSPB8	CUL2	0.763323015485417	2644	NA	NA	0
HSPB8 RTP4	HSPB8	RTP4	0.438876558269909	2643	NA	NA	0
HSPB8 KLF2	HSPB8	KLF2	0.419564962847368	2642	NA	NA	0
HSPB8 GOT1	HSPB8	GOT1	0.0815798568093209	2641	NA	NA	0
PRPF3 GNG13	PRPF3	GNG13	6.80916596229167	2640	NA	NA	0
PRPF3 SALL4	PRPF3	SALL4	6.57073227714754	2639	NA	NA	0
PRPF3 TRIM24	PRPF3	TRIM24	6.51701820100563	2638	NA	NA	0
PRPF3 FOXD3	PRPF3	FOXD3	6.13907133340724	2637	NA	NA	0
PRPF3 FBXO22	PRPF3	FBXO22	5.78161883696221	2636	NA	NA	0
PRPF3 GOT1	PRPF3	GOT1	5.65978556791197	2635	NA	NA	0
PRPF3 KLF2	PRPF3	KLF2	5.61752435297454	2634	NA	NA	0
PRPF3 CUL2	PRPF3	CUL2	5.46043871301132	2633	NA	NA	0
PRPF3 FOXA2	PRPF3	FOXA2	4.93328004085226	2632	NA	NA	0
PRPF3 FGF17	PRPF3	FGF17	3.40710621693562	2631	NA	NA	0
PRPF3 ETV5	PRPF3	ETV5	3.37325675494494	2630	NA	NA	0
PRPF3 KLF5	PRPF3	KLF5	3.24082865790637	2629	NA	NA	0
PRPF3 SKP2	PRPF3	SKP2	2.99944544174323	2628	NA	NA	0
PRPF3 RTP4	PRPF3	RTP4	2.91580254201875	2627	NA	NA	0
PRPF3 CBX1	PRPF3	CBX1	2.84896701019684	2626	NA	NA	0
PRPF3 APOA2	PRPF3	APOA2	2.59537775762755	2625	NA	NA	0
PRPF3 TET1	PRPF3	TET1	2.44008548616576	2624	NA	NA	0
PRPF3 KLF4	PRPF3	KLF4	2.35741585173551	2623	NA	NA	0
PRPF3 SMAD6	PRPF3	SMAD6	2.17958424597725	2622	NA	NA	0
PRPF3 HAT1	PRPF3	HAT1	2.13088489329389	2621	NA	NA	0
PRPF3 SALL1	PRPF3	SALL1	1.7571265369339	2620	NA	NA	0
PRPF3 DNMT3B	PRPF3	DNMT3B	1.64853304901812	2619	NA	NA	0
PRPF3 DNMT3A	PRPF3	DNMT3A	1.44842717651126	2618	NA	NA	0
PRPF3 FGF4	PRPF3	FGF4	1.14657913080505	2617	NA	NA	0
MYC KLF5	MYC	KLF5	10.9831315262484	2616	MYC	KLF5	1
MYC KLF5	MYC	KLF5	10.9831315262484	2616	MYC	KLF5	1
MYC KLF5	MYC	KLF5	10.9831315262484	2616	MYC	KLF5	1
MYC KLF4	MYC	KLF4	10.8226840357973	2615	MYC	KLF4	1
MYC SALL4	MYC	SALL4	7.72245582024319	2614	MYC	SALL4	1
MYC FGF17	MYC	FGF17	7.04083583934965	2613	NA	NA	0
MYC TET1	MYC	TET1	6.74205945745972	2612	NA	NA	0
MYC FOXD3	MYC	FOXD3	6.20393372888781	2611	NA	NA	0
MYC GOT1	MYC	GOT1	5.82593834545177	2610	MYC	GOT1	1
MYC GOT1	MYC	GOT1	5.82593834545177	2610	MYC	GOT1	1
MYC GOT1	MYC	GOT1	5.82593834545177	2610	MYC	GOT1	1
MYC GOT1	MYC	GOT1	5.82593834545177	2610	MYC	GOT1	1
MYC SKP2	MYC	SKP2	5.29023213830898	2609	MYC	SKP2	1
MYC SKP2	MYC	SKP2	5.29023213830898	2609	MYC	SKP2	1
MYC APOA2	MYC	APOA2	4.41872218971237	2608	MYC	APOA2	1
MYC HAT1	MYC	HAT1	3.85323820681467	2607	MYC	HAT1	1
MYC SMAD6	MYC	SMAD6	3.2951801913708	2606	MYC	SMAD6	1
MYC KLF2	MYC	KLF2	2.37779703728188	2605	MYC	KLF2	1
MYC SALL1	MYC	SALL1	2.28088568661034	2604	MYC	SALL1	1
MYC SALL1	MYC	SALL1	2.28088568661034	2604	MYC	SALL1	1
MYC FOXA2	MYC	FOXA2	2.14125096239188	2603	NA	NA	0
MYC TRIM24	MYC	TRIM24	1.85295952039176	2602	NA	NA	0
MYC CUL2	MYC	CUL2	1.83016022086153	2601	NA	NA	0
MYC DNMT3A	MYC	DNMT3A	1.72740801262007	2600	NA	NA	0
MYC DNMT3B	MYC	DNMT3B	1.41146312400041	2599	NA	NA	0
MYC FGF4	MYC	FGF4	1.25816554853676	2598	NA	NA	0
MYC ETV5	MYC	ETV5	0.444223449940508	2597	MYC	ETV5	1
MYC ETV5	MYC	ETV5	0.444223449940508	2597	MYC	ETV5	1
MYC CBX1	MYC	CBX1	0.427291390794245	2596	MYC	CBX1	1
MYC RTP4	MYC	RTP4	0.419700165093882	2595	NA	NA	0
MYC FBXO22	MYC	FBXO22	-0.301800909969955	2594	MYC	FBXO22	1
MYC FBXO22	MYC	FBXO22	-0.301800909969955	2594	MYC	FBXO22	1
MYC GNG13	MYC	GNG13	-0.644608268645054	2593	NA	NA	0
CNOT2 TRIM24	CNOT2	TRIM24	11.2029481591709	2592	NA	NA	0
CNOT2 RTP4	CNOT2	RTP4	7.87810100715771	2591	NA	NA	0
CNOT2 FBXO22	CNOT2	FBXO22	7.55435575433444	2590	NA	NA	0
CNOT2 GNG13	CNOT2	GNG13	7.52656662459698	2589	NA	NA	0
CNOT2 CBX1	CNOT2	CBX1	7.20900342226889	2588	NA	NA	0
CNOT2 ETV5	CNOT2	ETV5	7.17812387810005	2587	NA	NA	0
CNOT2 FOXA2	CNOT2	FOXA2	4.35525932086787	2586	NA	NA	0
CNOT2 FGF4	CNOT2	FGF4	4.03299348987298	2585	NA	NA	0
CNOT2 CUL2	CNOT2	CUL2	3.6349189101075	2584	NA	NA	0
CNOT2 HAT1	CNOT2	HAT1	2.80867488903269	2583	NA	NA	0
CNOT2 DNMT3B	CNOT2	DNMT3B	2.55664099296081	2582	NA	NA	0
CNOT2 APOA2	CNOT2	APOA2	2.46381519159233	2581	NA	NA	0
CNOT2 SKP2	CNOT2	SKP2	2.40341284326678	2580	NA	NA	0
CNOT2 GOT1	CNOT2	GOT1	2.37526994981655	2579	NA	NA	0
CNOT2 KLF2	CNOT2	KLF2	2.21818683818914	2578	NA	NA	0
CNOT2 SMAD6	CNOT2	SMAD6	2.12544735593477	2577	NA	NA	0
CNOT2 DNMT3A	CNOT2	DNMT3A	2.00807864127863	2576	NA	NA	0
CNOT2 SALL4	CNOT2	SALL4	1.15415344692521	2575	NA	NA	0
CNOT2 KLF4	CNOT2	KLF4	0.98793484949156	2574	NA	NA	0
CNOT2 SALL1	CNOT2	SALL1	0.920504811081408	2573	NA	NA	0
CNOT2 TET1	CNOT2	TET1	0.876363972200811	2572	NA	NA	0
CNOT2 FOXD3	CNOT2	FOXD3	0.629245555125719	2571	NA	NA	0
CNOT2 KLF5	CNOT2	KLF5	0.410597495387755	2570	NA	NA	0
CNOT2 FGF17	CNOT2	FGF17	0.290419953077597	2569	NA	NA	0
GATA3 ETV5	GATA3	ETV5	6.21521013425358	2568	NA	NA	0
GATA3 APOA2	GATA3	APOA2	6.06401203197806	2567	NA	NA	0
GATA3 SALL1	GATA3	SALL1	5.99715358234772	2566	NA	NA	0
GATA3 RTP4	GATA3	RTP4	5.88706997465552	2565	NA	NA	0
GATA3 FGF4	GATA3	FGF4	5.43780384441101	2564	NA	NA	0
GATA3 FOXA2	GATA3	FOXA2	5.2883187409073	2563	NA	NA	0
GATA3 TET1	GATA3	TET1	5.06026094439427	2562	NA	NA	0
GATA3 SMAD6	GATA3	SMAD6	4.77816636525358	2561	NA	NA	0
GATA3 CBX1	GATA3	CBX1	4.4472990084948	2560	NA	NA	0
GATA3 DNMT3A	GATA3	DNMT3A	4.07060865978972	2559	NA	NA	0
GATA3 KLF4	GATA3	KLF4	3.54207499659988	2558	NA	NA	0
GATA3 KLF5	GATA3	KLF5	3.17651588117188	2557	NA	NA	0
GATA3 KLF2	GATA3	KLF2	3.16615320071054	2556	NA	NA	0
GATA3 CUL2	GATA3	CUL2	3.13921632870364	2555	NA	NA	0
GATA3 TRIM24	GATA3	TRIM24	3.12398357700346	2554	NA	NA	0
GATA3 DNMT3B	GATA3	DNMT3B	3.06680812435284	2553	NA	NA	0
GATA3 FGF17	GATA3	FGF17	2.67918955025264	2552	NA	NA	0
GATA3 SKP2	GATA3	SKP2	2.5467768136278	2551	NA	NA	0
GATA3 FOXD3	GATA3	FOXD3	2.22730949349307	2550	NA	NA	0
GATA3 GOT1	GATA3	GOT1	1.83914597699643	2549	NA	NA	0
GATA3 FBXO22	GATA3	FBXO22	1.26127594457484	2548	NA	NA	0
GATA3 HAT1	GATA3	HAT1	0.470761239851331	2547	NA	NA	0
GATA3 SALL4	GATA3	SALL4	0.110573372463422	2546	NA	NA	0
GATA3 GNG13	GATA3	GNG13	-0.339681684952009	2545	NA	NA	0
JARID2 FGF17	JARID2	FGF17	8.2770344460199	2544	NA	NA	0
JARID2 CUL2	JARID2	CUL2	8.00208133225184	2543	NA	NA	0
JARID2 TET1	JARID2	TET1	7.93446133065255	2542	NA	NA	0
JARID2 KLF5	JARID2	KLF5	7.52204747173993	2541	NA	NA	0
JARID2 SKP2	JARID2	SKP2	6.11790039817787	2540	NA	NA	0
JARID2 SMAD6	JARID2	SMAD6	5.44289318153815	2539	JARID2	SMAD6	1
JARID2 SALL1	JARID2	SALL1	4.79157201204513	2538	NA	NA	0
JARID2 TRIM24	JARID2	TRIM24	4.75811881420707	2537	NA	NA	0
JARID2 FBXO22	JARID2	FBXO22	4.59454214586567	2536	NA	NA	0
JARID2 KLF2	JARID2	KLF2	4.5151920418197	2535	NA	NA	0
JARID2 KLF4	JARID2	KLF4	3.69453636889236	2534	NA	NA	0
JARID2 DNMT3A	JARID2	DNMT3A	2.95690992498468	2533	NA	NA	0
JARID2 APOA2	JARID2	APOA2	2.25496191157861	2532	NA	NA	0
JARID2 SALL4	JARID2	SALL4	1.61666184048176	2531	NA	NA	0
JARID2 DNMT3B	JARID2	DNMT3B	1.58798646829839	2530	NA	NA	0
JARID2 FGF4	JARID2	FGF4	1.5620302656882	2529	NA	NA	0
JARID2 RTP4	JARID2	RTP4	1.46381273757119	2528	NA	NA	0
JARID2 FOXD3	JARID2	FOXD3	1.38554297677537	2527	JARID2	FOXD3	1
JARID2 GOT1	JARID2	GOT1	1.27022155620997	2526	NA	NA	0
JARID2 FOXA2	JARID2	FOXA2	1.17086530816912	2525	JARID2	FOXA2	1
JARID2 FOXA2	JARID2	FOXA2	1.17086530816912	2525	JARID2	FOXA2	1
JARID2 ETV5	JARID2	ETV5	0.905198121219228	2524	NA	NA	0
JARID2 GNG13	JARID2	GNG13	0.866518168345978	2523	NA	NA	0
JARID2 CBX1	JARID2	CBX1	0.817662389788536	2522	NA	NA	0
JARID2 HAT1	JARID2	HAT1	-0.387478725550398	2521	NA	NA	0
IARS FBXO22	IARS	FBXO22	8.87713140567705	2520	NA	NA	0
IARS ETV5	IARS	ETV5	8.7108369915725	2519	NA	NA	0
IARS RTP4	IARS	RTP4	6.92235830211476	2518	NA	NA	0
IARS TRIM24	IARS	TRIM24	6.81281702844384	2517	NA	NA	0
IARS GOT1	IARS	GOT1	6.02858684238392	2516	NA	NA	0
IARS CUL2	IARS	CUL2	5.65290244904249	2515	NA	NA	0
IARS FOXA2	IARS	FOXA2	5.30223839250672	2514	NA	NA	0
IARS CBX1	IARS	CBX1	4.72861912930517	2513	NA	NA	0
IARS SKP2	IARS	SKP2	4.50371038166997	2512	NA	NA	0
IARS FGF4	IARS	FGF4	4.20050388720809	2511	NA	NA	0
IARS KLF2	IARS	KLF2	3.33011324747045	2510	NA	NA	0
IARS SMAD6	IARS	SMAD6	3.28317659017821	2509	NA	NA	0
IARS APOA2	IARS	APOA2	3.18573196627033	2508	NA	NA	0
IARS SALL1	IARS	SALL1	2.60553862249272	2507	NA	NA	0
IARS TET1	IARS	TET1	2.40422661061274	2506	NA	NA	0
IARS SALL4	IARS	SALL4	1.46801677331968	2505	NA	NA	0
IARS KLF4	IARS	KLF4	1.31240071458128	2504	NA	NA	0
IARS DNMT3A	IARS	DNMT3A	0.894708947878975	2503	NA	NA	0
IARS HAT1	IARS	HAT1	0.893424753589868	2502	NA	NA	0
IARS KLF5	IARS	KLF5	0.741577392096869	2501	NA	NA	0
IARS DNMT3B	IARS	DNMT3B	0.713703761664534	2500	NA	NA	0
IARS FGF17	IARS	FGF17	0.313629217720616	2499	NA	NA	0
IARS GNG13	IARS	GNG13	0.0810388850497601	2498	NA	NA	0
IARS FOXD3	IARS	FOXD3	0.0673648631562841	2497	NA	NA	0
EED SKP2	EED	SKP2	8.69869167203034	2496	NA	NA	0
EED FGF17	EED	FGF17	8.69034604985219	2495	NA	NA	0
EED CUL2	EED	CUL2	7.41911124496633	2494	NA	NA	0
EED KLF5	EED	KLF5	7.18772885129747	2493	NA	NA	0
EED TET1	EED	TET1	7.04567519280018	2492	NA	NA	0
EED GOT1	EED	GOT1	6.7972725349442	2491	NA	NA	0
EED KLF4	EED	KLF4	4.08981301667658	2490	NA	NA	0
EED KLF2	EED	KLF2	3.50370473231874	2489	NA	NA	0
EED FOXA2	EED	FOXA2	3.49735596602344	2488	NA	NA	0
EED TRIM24	EED	TRIM24	3.48592064110425	2487	NA	NA	0
EED SALL4	EED	SALL4	3.10244439740991	2486	NA	NA	0
EED FGF4	EED	FGF4	2.93002054528268	2485	NA	NA	0
EED FBXO22	EED	FBXO22	2.79351944054399	2484	NA	NA	0
EED DNMT3A	EED	DNMT3A	2.05234146924613	2483	NA	NA	0
EED FOXD3	EED	FOXD3	1.89266923925822	2482	NA	NA	0
EED DNMT3B	EED	DNMT3B	1.74968852780205	2481	NA	NA	0
EED SALL1	EED	SALL1	1.61068613114272	2480	NA	NA	0
EED CBX1	EED	CBX1	1.50880759880248	2479	NA	NA	0
EED GNG13	EED	GNG13	1.16287219447317	2478	NA	NA	0
EED SMAD6	EED	SMAD6	1.15842831923942	2477	NA	NA	0
EED ETV5	EED	ETV5	0.935027222435635	2476	NA	NA	0
EED RTP4	EED	RTP4	0.809238338267112	2475	NA	NA	0
EED APOA2	EED	APOA2	0.258196742489303	2474	NA	NA	0
EED HAT1	EED	HAT1	-0.13365389595642	2473	NA	NA	0
DDX27 CUL2	DDX27	CUL2	8.0966621591837	2472	NA	NA	0
DDX27 FBXO22	DDX27	FBXO22	7.84487201730034	2471	NA	NA	0
DDX27 GOT1	DDX27	GOT1	7.68420274718622	2470	NA	NA	0
DDX27 GNG13	DDX27	GNG13	7.08988987150572	2469	NA	NA	0
DDX27 FOXA2	DDX27	FOXA2	6.81005243357255	2468	NA	NA	0
DDX27 RTP4	DDX27	RTP4	6.29141111783956	2467	NA	NA	0
DDX27 TRIM24	DDX27	TRIM24	5.58652694700976	2466	NA	NA	0
DDX27 SKP2	DDX27	SKP2	5.44440018451531	2465	NA	NA	0
DDX27 ETV5	DDX27	ETV5	4.22533959035475	2464	NA	NA	0
DDX27 SMAD6	DDX27	SMAD6	4.1982051399118	2463	NA	NA	0
DDX27 CBX1	DDX27	CBX1	2.63735828213897	2462	NA	NA	0
DDX27 FGF4	DDX27	FGF4	2.28937585795479	2461	NA	NA	0
DDX27 DNMT3B	DDX27	DNMT3B	2.08096287428415	2460	NA	NA	0
DDX27 KLF2	DDX27	KLF2	1.92858093497567	2459	NA	NA	0
DDX27 DNMT3A	DDX27	DNMT3A	1.90219348490454	2458	NA	NA	0
DDX27 FGF17	DDX27	FGF17	1.38038330076023	2457	NA	NA	0
DDX27 FOXD3	DDX27	FOXD3	1.25198842018151	2456	NA	NA	0
DDX27 KLF5	DDX27	KLF5	0.969463047110573	2455	NA	NA	0
DDX27 SALL4	DDX27	SALL4	0.880441948192525	2454	NA	NA	0
DDX27 SALL1	DDX27	SALL1	0.825743106398249	2453	NA	NA	0
DDX27 HAT1	DDX27	HAT1	0.815334267409146	2452	NA	NA	0
DDX27 APOA2	DDX27	APOA2	0.616891685102955	2451	NA	NA	0
DDX27 KLF4	DDX27	KLF4	0.568766514518714	2450	NA	NA	0
DDX27 TET1	DDX27	TET1	0.3715968524514	2449	NA	NA	0
UTP18 RTP4	UTP18	RTP4	8.06332437507647	2448	NA	NA	0
UTP18 GOT1	UTP18	GOT1	7.7366971813738	2447	NA	NA	0
UTP18 TRIM24	UTP18	TRIM24	7.66854231109601	2446	NA	NA	0
UTP18 GNG13	UTP18	GNG13	7.64160263601862	2445	NA	NA	0
UTP18 FBXO22	UTP18	FBXO22	7.40459013255878	2444	NA	NA	0
UTP18 SKP2	UTP18	SKP2	7.27203167928687	2443	NA	NA	0
UTP18 HAT1	UTP18	HAT1	6.36134796717319	2442	NA	NA	0
UTP18 ETV5	UTP18	ETV5	5.94933119760013	2441	NA	NA	0
UTP18 SALL4	UTP18	SALL4	4.40040878084433	2440	NA	NA	0
UTP18 KLF2	UTP18	KLF2	4.10204768447673	2439	NA	NA	0
UTP18 CUL2	UTP18	CUL2	2.19563548802364	2438	NA	NA	0
UTP18 FOXA2	UTP18	FOXA2	1.73949381780858	2437	NA	NA	0
UTP18 CBX1	UTP18	CBX1	1.6029677267001	2436	NA	NA	0
UTP18 APOA2	UTP18	APOA2	1.26932787379419	2435	NA	NA	0
UTP18 FGF4	UTP18	FGF4	1.26223652262854	2434	NA	NA	0
UTP18 DNMT3B	UTP18	DNMT3B	1.01961452745799	2433	NA	NA	0
UTP18 FOXD3	UTP18	FOXD3	0.893141304323852	2432	NA	NA	0
UTP18 TET1	UTP18	TET1	0.627798628180324	2431	NA	NA	0
UTP18 KLF4	UTP18	KLF4	0.419249529656511	2430	NA	NA	0
UTP18 SMAD6	UTP18	SMAD6	0.392730577186254	2429	NA	NA	0
UTP18 FGF17	UTP18	FGF17	0.273579826607656	2428	NA	NA	0
UTP18 DNMT3A	UTP18	DNMT3A	0.199443561162255	2427	NA	NA	0
UTP18 KLF5	UTP18	KLF5	-0.318661652664017	2426	NA	NA	0
UTP18 SALL1	UTP18	SALL1	-0.386119255320606	2425	NA	NA	0
TLN1 ETV5	TLN1	ETV5	7.74983200219045	2424	NA	NA	0
TLN1 CBX1	TLN1	CBX1	6.48656690489856	2423	NA	NA	0
TLN1 GOT1	TLN1	GOT1	5.64605150769986	2422	NA	NA	0
TLN1 APOA2	TLN1	APOA2	5.6386443543167	2421	NA	NA	0
TLN1 TRIM24	TLN1	TRIM24	5.14067873596896	2420	NA	NA	0
TLN1 FBXO22	TLN1	FBXO22	4.78299211500711	2419	NA	NA	0
TLN1 DNMT3B	TLN1	DNMT3B	4.65790253917961	2418	NA	NA	0
TLN1 SMAD6	TLN1	SMAD6	4.53882219668288	2417	NA	NA	0
TLN1 FOXA2	TLN1	FOXA2	4.37619659087899	2416	NA	NA	0
TLN1 KLF2	TLN1	KLF2	4.17333852267231	2415	NA	NA	0
TLN1 GNG13	TLN1	GNG13	3.3969471349774	2414	NA	NA	0
TLN1 SALL1	TLN1	SALL1	3.18747713914854	2413	NA	NA	0
TLN1 FGF4	TLN1	FGF4	2.72512049110877	2412	NA	NA	0
TLN1 SALL4	TLN1	SALL4	2.66863752339686	2411	NA	NA	0
TLN1 RTP4	TLN1	RTP4	2.31933098685523	2410	NA	NA	0
TLN1 KLF4	TLN1	KLF4	2.12690685419363	2409	NA	NA	0
TLN1 HAT1	TLN1	HAT1	2.05799797626717	2408	NA	NA	0
TLN1 SKP2	TLN1	SKP2	1.08478163325463	2407	NA	NA	0
TLN1 TET1	TLN1	TET1	1.0338629141797	2406	NA	NA	0
TLN1 FGF17	TLN1	FGF17	1.02662706789873	2405	NA	NA	0
TLN1 KLF5	TLN1	KLF5	0.966329744037103	2404	NA	NA	0
TLN1 FOXD3	TLN1	FOXD3	0.676942693634931	2403	NA	NA	0
TLN1 DNMT3A	TLN1	DNMT3A	0.547150800908337	2402	NA	NA	0
TLN1 CUL2	TLN1	CUL2	-0.263983064093054	2401	NA	NA	0
MYO7A SKP2	MYO7A	SKP2	7.34376034740315	2400	NA	NA	0
MYO7A SALL1	MYO7A	SALL1	6.07416584747963	2399	NA	NA	0
MYO7A TET1	MYO7A	TET1	5.66209530010525	2398	NA	NA	0
MYO7A TRIM24	MYO7A	TRIM24	4.88968596492757	2397	NA	NA	0
MYO7A FOXA2	MYO7A	FOXA2	4.71422999048503	2396	NA	NA	0
MYO7A FGF17	MYO7A	FGF17	4.61928591603858	2395	NA	NA	0
MYO7A DNMT3A	MYO7A	DNMT3A	4.48132375863186	2394	NA	NA	0
MYO7A CBX1	MYO7A	CBX1	4.20292409123165	2393	NA	NA	0
MYO7A DNMT3B	MYO7A	DNMT3B	3.68966303541302	2392	NA	NA	0
MYO7A GOT1	MYO7A	GOT1	3.65906591840617	2391	NA	NA	0
MYO7A ETV5	MYO7A	ETV5	3.51352288066074	2390	NA	NA	0
MYO7A SMAD6	MYO7A	SMAD6	2.95235859850099	2389	NA	NA	0
MYO7A KLF5	MYO7A	KLF5	2.86149531381262	2388	NA	NA	0
MYO7A CUL2	MYO7A	CUL2	2.75673584061563	2387	NA	NA	0
MYO7A FGF4	MYO7A	FGF4	2.51577478092955	2386	NA	NA	0
MYO7A GNG13	MYO7A	GNG13	2.475846518134	2385	NA	NA	0
MYO7A APOA2	MYO7A	APOA2	2.45741708060405	2384	NA	NA	0
MYO7A FOXD3	MYO7A	FOXD3	2.41410520917282	2383	NA	NA	0
MYO7A KLF4	MYO7A	KLF4	1.72893614317995	2382	NA	NA	0
MYO7A FBXO22	MYO7A	FBXO22	1.35034645651467	2381	NA	NA	0
MYO7A KLF2	MYO7A	KLF2	1.1959693715192	2380	NA	NA	0
MYO7A RTP4	MYO7A	RTP4	0.967302538804713	2379	NA	NA	0
MYO7A SALL4	MYO7A	SALL4	0.378443998043793	2378	NA	NA	0
MYO7A HAT1	MYO7A	HAT1	-0.313051057224137	2377	NA	NA	0
SOX2 ETV5	SOX2	ETV5	7.87185061448368	2376	SOX2	ETV5	1
SOX2 ETV5	SOX2	ETV5	7.87185061448368	2376	SOX2	ETV5	1
SOX2 KLF2	SOX2	KLF2	5.75503028433853	2375	SOX2	KLF2	1
SOX2 KLF2	SOX2	KLF2	5.75503028433853	2375	SOX2	KLF2	1
SOX2 KLF2	SOX2	KLF2	5.75503028433853	2375	SOX2	KLF2	1
SOX2 KLF2	SOX2	KLF2	5.75503028433853	2375	SOX2	KLF2	1
SOX2 CBX1	SOX2	CBX1	5.74583861086742	2374	SOX2	CBX1	1
SOX2 CBX1	SOX2	CBX1	5.74583861086742	2374	SOX2	CBX1	1
SOX2 GOT1	SOX2	GOT1	5.49008249450269	2373	NA	NA	0
SOX2 SALL4	SOX2	SALL4	5.43564616580603	2372	SOX2	SALL4	1
SOX2 SALL4	SOX2	SALL4	5.43564616580603	2372	SOX2	SALL4	1
SOX2 SALL4	SOX2	SALL4	5.43564616580603	2372	SOX2	SALL4	1
SOX2 SALL4	SOX2	SALL4	5.43564616580603	2372	SOX2	SALL4	1
SOX2 TRIM24	SOX2	TRIM24	4.86056094808041	2371	SOX2	TRIM24	1
SOX2 HAT1	SOX2	HAT1	4.09104063925936	2370	SOX2	HAT1	1
SOX2 FOXA2	SOX2	FOXA2	4.01506076240905	2369	SOX2	FOXA2	1
SOX2 APOA2	SOX2	APOA2	4.01423029671393	2368	SOX2	APOA2	1
SOX2 APOA2	SOX2	APOA2	4.01423029671393	2368	SOX2	APOA2	1
SOX2 FBXO22	SOX2	FBXO22	3.9703696084596	2367	SOX2	FBXO22	1
SOX2 RTP4	SOX2	RTP4	3.32966970087086	2366	SOX2	RTP4	1
SOX2 RTP4	SOX2	RTP4	3.32966970087086	2366	SOX2	RTP4	1
SOX2 SKP2	SOX2	SKP2	2.74501852419894	2365	SOX2	SKP2	1
SOX2 GNG13	SOX2	GNG13	2.54836238928292	2364	SOX2	GNG13	1
SOX2 TET1	SOX2	TET1	2.48067573850933	2363	NA	NA	0
SOX2 KLF4	SOX2	KLF4	2.42552418504847	2362	NA	NA	0
SOX2 SMAD6	SOX2	SMAD6	2.42506452912905	2361	SOX2	SMAD6	1
SOX2 SMAD6	SOX2	SMAD6	2.42506452912905	2361	SOX2	SMAD6	1
SOX2 SALL1	SOX2	SALL1	1.9352419069949	2360	SOX2	SALL1	1
SOX2 FGF4	SOX2	FGF4	1.69517334829775	2359	SOX2	FGF4	1
SOX2 FGF4	SOX2	FGF4	1.69517334829775	2359	SOX2	FGF4	1
SOX2 KLF5	SOX2	KLF5	1.36357310951054	2358	NA	NA	0
SOX2 DNMT3B	SOX2	DNMT3B	1.25509845662351	2357	SOX2	DNMT3B	1
SOX2 CUL2	SOX2	CUL2	1.07947690329027	2356	NA	NA	0
SOX2 FOXD3	SOX2	FOXD3	0.591726447956352	2355	SOX2	FOXD3	1
SOX2 FGF17	SOX2	FGF17	0.53683792728179	2354	SOX2	FGF17	1
SOX2 DNMT3A	SOX2	DNMT3A	-0.0193999511036087	2353	SOX2	DNMT3A	1
TBX3 KLF4	TBX3	KLF4	11.8185057513164	2352	TBX3	KLF4	1
TBX3 KLF5	TBX3	KLF5	8.74616415725503	2351	TBX3	KLF5	1
TBX3 FGF17	TBX3	FGF17	7.3671536198844	2350	NA	NA	0
TBX3 APOA2	TBX3	APOA2	6.9121279367947	2349	NA	NA	0
TBX3 DNMT3A	TBX3	DNMT3A	6.80339963569587	2348	TBX3	DNMT3A	1
TBX3 SALL4	TBX3	SALL4	4.43234753466194	2347	TBX3	SALL4	1
TBX3 FOXA2	TBX3	FOXA2	3.63915754904076	2346	NA	NA	0
TBX3 KLF2	TBX3	KLF2	2.70946044808736	2345	TBX3	KLF2	1
TBX3 ETV5	TBX3	ETV5	2.48903340824254	2344	NA	NA	0
TBX3 HAT1	TBX3	HAT1	2.31837088157804	2343	NA	NA	0
TBX3 FOXD3	TBX3	FOXD3	2.29057655716258	2342	NA	NA	0
TBX3 TET1	TBX3	TET1	2.13260874768901	2341	NA	NA	0
TBX3 CBX1	TBX3	CBX1	1.99879483877499	2340	NA	NA	0
TBX3 TRIM24	TBX3	TRIM24	1.98791967531036	2339	NA	NA	0
TBX3 SKP2	TBX3	SKP2	1.55222595540102	2338	TBX3	SKP2	1
TBX3 SMAD6	TBX3	SMAD6	1.51119199490381	2337	NA	NA	0
TBX3 GOT1	TBX3	GOT1	1.3682415834858	2336	NA	NA	0
TBX3 FGF4	TBX3	FGF4	0.980868933531787	2335	NA	NA	0
TBX3 RTP4	TBX3	RTP4	0.949322438250356	2334	NA	NA	0
TBX3 DNMT3B	TBX3	DNMT3B	0.905421127850463	2333	TBX3	DNMT3B	1
TBX3 SALL1	TBX3	SALL1	0.726796800700649	2332	TBX3	SALL1	1
TBX3 FBXO22	TBX3	FBXO22	0.551765298521156	2331	TBX3	FBXO22	1
TBX3 CUL2	TBX3	CUL2	0.486136492993866	2330	NA	NA	0
TBX3 GNG13	TBX3	GNG13	-0.26750215931334	2329	NA	NA	0
LOC100045684 FOXA2	LOC100045684	FOXA2	7.82791596664136	2328	NA	NA	0
LOC100045684 CBX1	LOC100045684	CBX1	5.14623053239761	2327	NA	NA	0
LOC100045684 FGF4	LOC100045684	FGF4	4.58804585245021	2326	NA	NA	0
LOC100045684 APOA2	LOC100045684	APOA2	4.51895465903521	2325	NA	NA	0
LOC100045684 KLF4	LOC100045684	KLF4	4.32488529971054	2324	NA	NA	0
LOC100045684 GOT1	LOC100045684	GOT1	4.01345708701011	2323	NA	NA	0
LOC100045684 GNG13	LOC100045684	GNG13	3.88856333591554	2322	NA	NA	0
LOC100045684 SMAD6	LOC100045684	SMAD6	3.83526998885513	2321	NA	NA	0
LOC100045684 TRIM24	LOC100045684	TRIM24	3.05572198504486	2320	NA	NA	0
LOC100045684 DNMT3B	LOC100045684	DNMT3B	2.98090130199217	2319	NA	NA	0
LOC100045684 KLF2	LOC100045684	KLF2	2.94050412021985	2318	NA	NA	0
LOC100045684 FOXD3	LOC100045684	FOXD3	2.87023593080238	2317	NA	NA	0
LOC100045684 SALL1	LOC100045684	SALL1	2.76180357479121	2316	NA	NA	0
LOC100045684 FGF17	LOC100045684	FGF17	2.56193751687338	2315	NA	NA	0
LOC100045684 ETV5	LOC100045684	ETV5	2.51044345593733	2314	NA	NA	0
LOC100045684 KLF5	LOC100045684	KLF5	2.50966474924424	2313	NA	NA	0
LOC100045684 HAT1	LOC100045684	HAT1	2.05137804710728	2312	NA	NA	0
LOC100045684 SALL4	LOC100045684	SALL4	2.02567786086943	2311	NA	NA	0
LOC100045684 RTP4	LOC100045684	RTP4	1.99173124586232	2310	NA	NA	0
LOC100045684 DNMT3A	LOC100045684	DNMT3A	1.8486551189	2309	NA	NA	0
LOC100045684 FBXO22	LOC100045684	FBXO22	1.6918391605533	2308	NA	NA	0
LOC100045684 SKP2	LOC100045684	SKP2	1.45527579679614	2307	NA	NA	0
LOC100045684 CUL2	LOC100045684	CUL2	0.780556882178128	2306	NA	NA	0
LOC100045684 TET1	LOC100045684	TET1	0.653612955459678	2305	NA	NA	0
CNOT3 KLF5	CNOT3	KLF5	8.42289964605286	2304	CNOT3	KLF5	1
CNOT3 CUL2	CNOT3	CUL2	8.06695447099924	2303	CNOT3	CUL2	1
CNOT3 SALL1	CNOT3	SALL1	7.60303317912528	2302	CNOT3	SALL1	1
CNOT3 FGF17	CNOT3	FGF17	6.92240565865364	2301	NA	NA	0
CNOT3 KLF4	CNOT3	KLF4	5.73679000596412	2300	CNOT3	KLF4	1
CNOT3 CBX1	CNOT3	CBX1	5.66285674413721	2299	NA	NA	0
CNOT3 TET1	CNOT3	TET1	4.78378574875918	2298	NA	NA	0
CNOT3 DNMT3B	CNOT3	DNMT3B	4.21413286139663	2297	NA	NA	0
CNOT3 SMAD6	CNOT3	SMAD6	4.17974430748159	2296	NA	NA	0
CNOT3 SKP2	CNOT3	SKP2	3.41841976030209	2295	NA	NA	0
CNOT3 DNMT3A	CNOT3	DNMT3A	1.80447691302725	2294	NA	NA	0
CNOT3 FOXA2	CNOT3	FOXA2	1.7324514859177	2293	NA	NA	0
CNOT3 FBXO22	CNOT3	FBXO22	1.71490811594733	2292	NA	NA	0
CNOT3 FOXD3	CNOT3	FOXD3	1.64226680620687	2291	NA	NA	0
CNOT3 TRIM24	CNOT3	TRIM24	1.48578464579742	2290	NA	NA	0
CNOT3 KLF2	CNOT3	KLF2	1.43862264098599	2289	NA	NA	0
CNOT3 GOT1	CNOT3	GOT1	1.27721453441868	2288	CNOT3	GOT1	1
CNOT3 ETV5	CNOT3	ETV5	0.576077039295279	2287	NA	NA	0
CNOT3 FGF4	CNOT3	FGF4	0.566010642714928	2286	NA	NA	0
CNOT3 APOA2	CNOT3	APOA2	0.27414247981463	2285	NA	NA	0
CNOT3 HAT1	CNOT3	HAT1	0.156710588584968	2284	NA	NA	0
CNOT3 RTP4	CNOT3	RTP4	0.141748237244439	2283	NA	NA	0
CNOT3 GNG13	CNOT3	GNG13	0.0211481110841642	2282	NA	NA	0
CNOT3 SALL4	CNOT3	SALL4	-0.10273902966894	2281	NA	NA	0
TCF3 KLF4	TCF3	KLF4	9.62289987963847	2280	NA	NA	0
TCF3 HAT1	TCF3	HAT1	8.16706725419577	2279	NA	NA	0
TCF3 KLF5	TCF3	KLF5	7.86429502589033	2278	TCF3	KLF5	1
TCF3 KLF2	TCF3	KLF2	6.90959136805853	2277	TCF3	KLF2	1
TCF3 KLF2	TCF3	KLF2	6.90959136805853	2277	TCF3	KLF2	1
TCF3 KLF2	TCF3	KLF2	6.90959136805853	2277	TCF3	KLF2	1
TCF3 FOXD3	TCF3	FOXD3	6.72776413379529	2276	TCF3	FOXD3	1
TCF3 SMAD6	TCF3	SMAD6	6.01219313998152	2275	NA	NA	0
TCF3 GOT1	TCF3	GOT1	3.98169719527374	2274	NA	NA	0
TCF3 RTP4	TCF3	RTP4	3.31397234153072	2273	TCF3	RTP4	1
TCF3 RTP4	TCF3	RTP4	3.31397234153072	2273	TCF3	RTP4	1
TCF3 FGF17	TCF3	FGF17	2.32876045964642	2272	TCF3	FGF17	1
TCF3 ETV5	TCF3	ETV5	2.16314839395956	2271	TCF3	ETV5	1
TCF3 ETV5	TCF3	ETV5	2.16314839395956	2271	TCF3	ETV5	1
TCF3 DNMT3A	TCF3	DNMT3A	2.12455011401501	2270	TCF3	DNMT3A	1
TCF3 DNMT3A	TCF3	DNMT3A	2.12455011401501	2270	TCF3	DNMT3A	1
TCF3 SALL4	TCF3	SALL4	1.91370835401174	2269	TCF3	SALL4	1
TCF3 SALL4	TCF3	SALL4	1.91370835401174	2269	TCF3	SALL4	1
TCF3 GNG13	TCF3	GNG13	1.02043812415404	2268	TCF3	GNG13	1
TCF3 CBX1	TCF3	CBX1	1.01685178237167	2267	TCF3	CBX1	1
TCF3 CBX1	TCF3	CBX1	1.01685178237167	2267	TCF3	CBX1	1
TCF3 SKP2	TCF3	SKP2	0.904883679417778	2266	TCF3	SKP2	1
TCF3 TRIM24	TCF3	TRIM24	0.710592077166529	2265	TCF3	TRIM24	1
TCF3 FBXO22	TCF3	FBXO22	0.563913115540819	2264	TCF3	FBXO22	1
TCF3 CUL2	TCF3	CUL2	0.487862012543126	2263	TCF3	CUL2	1
TCF3 DNMT3B	TCF3	DNMT3B	0.450050755709228	2262	TCF3	DNMT3B	1
TCF3 DNMT3B	TCF3	DNMT3B	0.450050755709228	2262	TCF3	DNMT3B	1
TCF3 DNMT3B	TCF3	DNMT3B	0.450050755709228	2262	TCF3	DNMT3B	1
TCF3 APOA2	TCF3	APOA2	0.333095210708303	2261	TCF3	APOA2	1
TCF3 APOA2	TCF3	APOA2	0.333095210708303	2261	TCF3	APOA2	1
TCF3 SALL1	TCF3	SALL1	0.157924294632691	2260	NA	NA	0
TCF3 FGF4	TCF3	FGF4	0.0718082514251823	2259	TCF3	FGF4	1
TCF3 FGF4	TCF3	FGF4	0.0718082514251823	2259	TCF3	FGF4	1
TCF3 FOXA2	TCF3	FOXA2	0.0343772255556387	2258	TCF3	FOXA2	1
TCF3 FOXA2	TCF3	FOXA2	0.0343772255556387	2258	TCF3	FOXA2	1
TCF3 TET1	TCF3	TET1	-0.530298047424527	2257	NA	NA	0
NANOG HAT1	NANOG	HAT1	9.56695871531419	2256	NANOG	HAT1	1
NANOG DNMT3A	NANOG	DNMT3A	9.40493921709712	2255	NANOG	DNMT3A	1
NANOG DNMT3A	NANOG	DNMT3A	9.40493921709712	2255	NANOG	DNMT3A	1
NANOG DNMT3A	NANOG	DNMT3A	9.40493921709712	2255	NANOG	DNMT3A	1
NANOG GOT1	NANOG	GOT1	9.27522187702571	2254	NANOG	GOT1	1
NANOG FOXD3	NANOG	FOXD3	7.04441828926447	2253	NANOG	FOXD3	1
NANOG RTP4	NANOG	RTP4	6.1469330072877	2252	NANOG	RTP4	1
NANOG RTP4	NANOG	RTP4	6.1469330072877	2252	NANOG	RTP4	1
NANOG RTP4	NANOG	RTP4	6.1469330072877	2252	NANOG	RTP4	1
NANOG KLF2	NANOG	KLF2	6.06324946214092	2251	NANOG	KLF2	1
NANOG KLF2	NANOG	KLF2	6.06324946214092	2251	NANOG	KLF2	1
NANOG KLF2	NANOG	KLF2	6.06324946214092	2251	NANOG	KLF2	1
NANOG SALL4	NANOG	SALL4	5.98861104640209	2250	NANOG	SALL4	1
NANOG SALL4	NANOG	SALL4	5.98861104640209	2250	NANOG	SALL4	1
NANOG SALL4	NANOG	SALL4	5.98861104640209	2250	NANOG	SALL4	1
NANOG SALL4	NANOG	SALL4	5.98861104640209	2250	NANOG	SALL4	1
NANOG SALL4	NANOG	SALL4	5.98861104640209	2250	NANOG	SALL4	1
NANOG FBXO22	NANOG	FBXO22	4.03081744633347	2249	NANOG	FBXO22	1
NANOG FBXO22	NANOG	FBXO22	4.03081744633347	2249	NANOG	FBXO22	1
NANOG SKP2	NANOG	SKP2	2.4681133693977	2248	NANOG	SKP2	1
NANOG SKP2	NANOG	SKP2	2.4681133693977	2248	NANOG	SKP2	1
NANOG FGF4	NANOG	FGF4	2.19491483093744	2247	NANOG	FGF4	1
NANOG FGF4	NANOG	FGF4	2.19491483093744	2247	NANOG	FGF4	1
NANOG FGF4	NANOG	FGF4	2.19491483093744	2247	NANOG	FGF4	1
NANOG GNG13	NANOG	GNG13	1.74743820300779	2246	NA	NA	0
NANOG TET1	NANOG	TET1	0.805206233650594	2245	NA	NA	0
NANOG DNMT3B	NANOG	DNMT3B	0.544249379150531	2244	NANOG	DNMT3B	1
NANOG DNMT3B	NANOG	DNMT3B	0.544249379150531	2244	NANOG	DNMT3B	1
NANOG DNMT3B	NANOG	DNMT3B	0.544249379150531	2244	NANOG	DNMT3B	1
NANOG FGF17	NANOG	FGF17	0.49463468283474	2243	NANOG	FGF17	1
NANOG KLF4	NANOG	KLF4	0.494429626614412	2242	NANOG	KLF4	1
NANOG ETV5	NANOG	ETV5	0.439737672535436	2241	NANOG	ETV5	1
NANOG ETV5	NANOG	ETV5	0.439737672535436	2241	NANOG	ETV5	1
NANOG ETV5	NANOG	ETV5	0.439737672535436	2241	NANOG	ETV5	1
NANOG ETV5	NANOG	ETV5	0.439737672535436	2241	NANOG	ETV5	1
NANOG ETV5	NANOG	ETV5	0.439737672535436	2241	NANOG	ETV5	1
NANOG KLF5	NANOG	KLF5	0.0815278504718774	2240	NANOG	KLF5	1
NANOG KLF5	NANOG	KLF5	0.0815278504718774	2240	NANOG	KLF5	1
NANOG SALL1	NANOG	SALL1	0.0415588611970929	2239	NANOG	SALL1	1
NANOG SALL1	NANOG	SALL1	0.0415588611970929	2239	NANOG	SALL1	1
NANOG SALL1	NANOG	SALL1	0.0415588611970929	2239	NANOG	SALL1	1
NANOG SALL1	NANOG	SALL1	0.0415588611970929	2239	NANOG	SALL1	1
NANOG SALL1	NANOG	SALL1	0.0415588611970929	2239	NANOG	SALL1	1
NANOG CBX1	NANOG	CBX1	-0.0451498034608732	2238	NANOG	CBX1	1
NANOG CBX1	NANOG	CBX1	-0.0451498034608732	2238	NANOG	CBX1	1
NANOG CBX1	NANOG	CBX1	-0.0451498034608732	2238	NANOG	CBX1	1
NANOG TRIM24	NANOG	TRIM24	-0.089970022263748	2237	NANOG	TRIM24	1
NANOG CUL2	NANOG	CUL2	-0.184501546599009	2236	NANOG	CUL2	1
NANOG FOXA2	NANOG	FOXA2	-0.210913584524867	2235	NANOG	FOXA2	1
NANOG FOXA2	NANOG	FOXA2	-0.210913584524867	2235	NANOG	FOXA2	1
NANOG SMAD6	NANOG	SMAD6	-0.560827626037142	2234	NANOG	SMAD6	1
NANOG SMAD6	NANOG	SMAD6	-0.560827626037142	2234	NANOG	SMAD6	1
NANOG APOA2	NANOG	APOA2	-0.734318687169203	2233	NANOG	APOA2	1
NANOG APOA2	NANOG	APOA2	-0.734318687169203	2233	NANOG	APOA2	1
NANOG APOA2	NANOG	APOA2	-0.734318687169203	2233	NANOG	APOA2	1
NOTUM KLF5	NOTUM	KLF5	8.49072041895084	2232	NA	NA	0
NOTUM FGF17	NOTUM	FGF17	7.26657055874104	2231	NA	NA	0
NOTUM KLF4	NOTUM	KLF4	6.58100031014885	2230	NA	NA	0
NOTUM DNMT3B	NOTUM	DNMT3B	5.44254017848975	2229	NA	NA	0
NOTUM TET1	NOTUM	TET1	5.39674198289385	2228	NA	NA	0
NOTUM CUL2	NOTUM	CUL2	4.58981150947776	2227	NA	NA	0
NOTUM SKP2	NOTUM	SKP2	4.05445486675819	2226	NA	NA	0
NOTUM SALL1	NOTUM	SALL1	2.99840489869059	2225	NA	NA	0
NOTUM SALL4	NOTUM	SALL4	2.47406341406043	2224	NA	NA	0
NOTUM FOXA2	NOTUM	FOXA2	2.44467269664904	2223	NA	NA	0
NOTUM FBXO22	NOTUM	FBXO22	2.36172923704228	2222	NA	NA	0
NOTUM CBX1	NOTUM	CBX1	2.25419337220052	2221	NA	NA	0
NOTUM TRIM24	NOTUM	TRIM24	2.1646616261316	2220	NA	NA	0
NOTUM DNMT3A	NOTUM	DNMT3A	1.82616034763429	2219	NA	NA	0
NOTUM ETV5	NOTUM	ETV5	1.79661935286137	2218	NA	NA	0
NOTUM FGF4	NOTUM	FGF4	1.43471293391244	2217	NA	NA	0
NOTUM FOXD3	NOTUM	FOXD3	1.31484954402129	2216	NA	NA	0
NOTUM APOA2	NOTUM	APOA2	1.1117656055082	2215	NA	NA	0
NOTUM KLF2	NOTUM	KLF2	0.715300129999908	2214	NA	NA	0
NOTUM GOT1	NOTUM	GOT1	0.574554948129612	2213	NA	NA	0
NOTUM SMAD6	NOTUM	SMAD6	0.418114623074352	2212	NA	NA	0
NOTUM HAT1	NOTUM	HAT1	-0.211391108450405	2211	NA	NA	0
NOTUM GNG13	NOTUM	GNG13	-0.320060491932387	2210	NA	NA	0
NOTUM RTP4	NOTUM	RTP4	-0.585456156877034	2209	NA	NA	0
MYBL2 GOT1	MYBL2	GOT1	9.04755760561382	2208	NA	NA	0
MYBL2 SALL4	MYBL2	SALL4	8.00414056582573	2207	NA	NA	0
MYBL2 ETV5	MYBL2	ETV5	6.41472080058531	2206	NA	NA	0
MYBL2 FBXO22	MYBL2	FBXO22	4.83985753079072	2205	NA	NA	0
MYBL2 KLF2	MYBL2	KLF2	3.69353212400672	2204	NA	NA	0
MYBL2 FGF4	MYBL2	FGF4	3.51401731761888	2203	NA	NA	0
MYBL2 TRIM24	MYBL2	TRIM24	3.42707182562063	2202	NA	NA	0
MYBL2 TET1	MYBL2	TET1	3.06115350540358	2201	NA	NA	0
MYBL2 SALL1	MYBL2	SALL1	2.6227632911069	2200	NA	NA	0
MYBL2 CBX1	MYBL2	CBX1	2.24357339077323	2199	NA	NA	0
MYBL2 FOXA2	MYBL2	FOXA2	2.20382289000472	2198	NA	NA	0
MYBL2 APOA2	MYBL2	APOA2	2.16090384929168	2197	NA	NA	0
MYBL2 SMAD6	MYBL2	SMAD6	1.46649742407144	2196	NA	NA	0
MYBL2 FOXD3	MYBL2	FOXD3	1.37264654543014	2195	NA	NA	0
MYBL2 KLF5	MYBL2	KLF5	1.08000841815724	2194	NA	NA	0
MYBL2 RTP4	MYBL2	RTP4	1.02962693741996	2193	NA	NA	0
MYBL2 KLF4	MYBL2	KLF4	1.01919768252204	2192	NA	NA	0
MYBL2 HAT1	MYBL2	HAT1	1.01340570963697	2191	NA	NA	0
MYBL2 FGF17	MYBL2	FGF17	0.983501308847552	2190	NA	NA	0
MYBL2 SKP2	MYBL2	SKP2	0.926439585137558	2189	NA	NA	0
MYBL2 DNMT3A	MYBL2	DNMT3A	0.611406881632096	2188	NA	NA	0
MYBL2 CUL2	MYBL2	CUL2	0.606407418562134	2187	NA	NA	0
MYBL2 DNMT3B	MYBL2	DNMT3B	0.466257571500948	2186	NA	NA	0
MYBL2 GNG13	MYBL2	GNG13	-0.216295717155226	2185	NA	NA	0
NSUN4 KLF5	NSUN4	KLF5	8.70904727912534	2184	NA	NA	0
NSUN4 KLF4	NSUN4	KLF4	8.34596443120335	2183	NA	NA	0
NSUN4 FOXA2	NSUN4	FOXA2	7.84067945694542	2182	NA	NA	0
NSUN4 FGF17	NSUN4	FGF17	4.60997393174576	2181	NA	NA	0
NSUN4 FGF4	NSUN4	FGF4	3.34244703802811	2180	NA	NA	0
NSUN4 DNMT3A	NSUN4	DNMT3A	2.96201368924052	2179	NA	NA	0
NSUN4 DNMT3B	NSUN4	DNMT3B	2.90288608848662	2178	NA	NA	0
NSUN4 CUL2	NSUN4	CUL2	2.89842505294734	2177	NA	NA	0
NSUN4 TET1	NSUN4	TET1	2.70381281018931	2176	NA	NA	0
NSUN4 FOXD3	NSUN4	FOXD3	2.68853328023146	2175	NA	NA	0
NSUN4 SKP2	NSUN4	SKP2	2.31938111924426	2174	NA	NA	0
NSUN4 GOT1	NSUN4	GOT1	2.20293808181101	2173	NA	NA	0
NSUN4 APOA2	NSUN4	APOA2	1.62730303628256	2172	NA	NA	0
NSUN4 RTP4	NSUN4	RTP4	1.62281861597633	2171	NA	NA	0
NSUN4 HAT1	NSUN4	HAT1	1.48237105580174	2170	NA	NA	0
NSUN4 SALL1	NSUN4	SALL1	1.24841407398839	2169	NA	NA	0
NSUN4 KLF2	NSUN4	KLF2	1.17017074342491	2168	NA	NA	0
NSUN4 GNG13	NSUN4	GNG13	0.699795602370992	2167	NA	NA	0
NSUN4 CBX1	NSUN4	CBX1	0.5431017946454	2166	NA	NA	0
NSUN4 FBXO22	NSUN4	FBXO22	0.537000138616318	2165	NA	NA	0
NSUN4 TRIM24	NSUN4	TRIM24	0.411436857615355	2164	NA	NA	0
NSUN4 SMAD6	NSUN4	SMAD6	0.169786964086207	2163	NA	NA	0
NSUN4 SALL4	NSUN4	SALL4	-0.0187971693072875	2162	NA	NA	0
NSUN4 ETV5	NSUN4	ETV5	-0.0611115821575032	2161	NA	NA	0
ENPP1 RTP4	ENPP1	RTP4	11.5126290158813	2160	NA	NA	0
ENPP1 CBX1	ENPP1	CBX1	6.56763633139957	2159	NA	NA	0
ENPP1 GNG13	ENPP1	GNG13	4.8800140721874	2158	NA	NA	0
ENPP1 HAT1	ENPP1	HAT1	4.7347632762441	2157	NA	NA	0
ENPP1 FGF17	ENPP1	FGF17	4.41409970204191	2156	NA	NA	0
ENPP1 TRIM24	ENPP1	TRIM24	3.80947348048736	2155	NA	NA	0
ENPP1 APOA2	ENPP1	APOA2	3.59082985835971	2154	NA	NA	0
ENPP1 SKP2	ENPP1	SKP2	3.21758650964405	2153	NA	NA	0
ENPP1 ETV5	ENPP1	ETV5	2.95111196581229	2152	NA	NA	0
ENPP1 SALL4	ENPP1	SALL4	2.70547715503791	2151	NA	NA	0
ENPP1 FOXA2	ENPP1	FOXA2	2.10961979675665	2150	NA	NA	0
ENPP1 SALL1	ENPP1	SALL1	1.60244453150545	2149	NA	NA	0
ENPP1 KLF4	ENPP1	KLF4	1.51774012784779	2148	NA	NA	0
ENPP1 DNMT3B	ENPP1	DNMT3B	1.30962432286794	2147	NA	NA	0
ENPP1 KLF2	ENPP1	KLF2	0.989193945690644	2146	NA	NA	0
ENPP1 KLF5	ENPP1	KLF5	0.739164012851336	2145	NA	NA	0
ENPP1 GOT1	ENPP1	GOT1	0.738986885456694	2144	NA	NA	0
ENPP1 FBXO22	ENPP1	FBXO22	0.503927423026749	2143	NA	NA	0
ENPP1 DNMT3A	ENPP1	DNMT3A	0.490340638707925	2142	NA	NA	0
ENPP1 SMAD6	ENPP1	SMAD6	0.129560845571124	2141	NA	NA	0
ENPP1 FGF4	ENPP1	FGF4	0.116373177631809	2140	NA	NA	0
ENPP1 FOXD3	ENPP1	FOXD3	0.010634649058799	2139	NA	NA	0
ENPP1 TET1	ENPP1	TET1	-0.294108998409095	2138	NA	NA	0
ENPP1 CUL2	ENPP1	CUL2	-1.11612034312665	2137	NA	NA	0
SCAND1 TET1	SCAND1	TET1	7.69738921736468	2136	NA	NA	0
SCAND1 KLF5	SCAND1	KLF5	7.03739503647734	2135	NA	NA	0
SCAND1 SALL4	SCAND1	SALL4	5.99545902779932	2134	NA	NA	0
SCAND1 SALL1	SCAND1	SALL1	5.35678910582088	2133	NA	NA	0
SCAND1 FOXD3	SCAND1	FOXD3	5.13680697478774	2132	NA	NA	0
SCAND1 KLF4	SCAND1	KLF4	4.82808703197181	2131	NA	NA	0
SCAND1 HAT1	SCAND1	HAT1	3.54502896042472	2130	NA	NA	0
SCAND1 FGF17	SCAND1	FGF17	3.01882520109606	2129	NA	NA	0
SCAND1 SKP2	SCAND1	SKP2	2.16251868306597	2128	NA	NA	0
SCAND1 FOXA2	SCAND1	FOXA2	1.36356120640909	2127	NA	NA	0
SCAND1 TRIM24	SCAND1	TRIM24	1.25063707533042	2126	NA	NA	0
SCAND1 APOA2	SCAND1	APOA2	1.12865356894596	2125	NA	NA	0
SCAND1 SMAD6	SCAND1	SMAD6	0.990568246205365	2124	NA	NA	0
SCAND1 FBXO22	SCAND1	FBXO22	0.984488075860439	2123	NA	NA	0
SCAND1 DNMT3A	SCAND1	DNMT3A	0.842211342302538	2122	NA	NA	0
SCAND1 DNMT3B	SCAND1	DNMT3B	0.760630224603627	2121	NA	NA	0
SCAND1 RTP4	SCAND1	RTP4	0.75172437281452	2120	NA	NA	0
SCAND1 ETV5	SCAND1	ETV5	0.666529927737974	2119	NA	NA	0
SCAND1 GOT1	SCAND1	GOT1	0.479057138435394	2118	NA	NA	0
SCAND1 KLF2	SCAND1	KLF2	0.46618369499475	2117	NA	NA	0
SCAND1 CBX1	SCAND1	CBX1	0.405415574189481	2116	NA	NA	0
SCAND1 GNG13	SCAND1	GNG13	0.384662576172824	2115	NA	NA	0
SCAND1 CUL2	SCAND1	CUL2	0.215820866152771	2114	NA	NA	0
SCAND1 FGF4	SCAND1	FGF4	-0.0261755565367666	2113	NA	NA	0
LOC100048449 HAT1	LOC100048449	HAT1	12.1295363357193	2112	NA	NA	0
LOC100048449 RTP4	LOC100048449	RTP4	7.16373665654418	2111	NA	NA	0
LOC100048449 GOT1	LOC100048449	GOT1	6.65113717420295	2110	NA	NA	0
LOC100048449 CUL2	LOC100048449	CUL2	5.14060537368004	2109	NA	NA	0
LOC100048449 FOXA2	LOC100048449	FOXA2	4.16846261600934	2108	NA	NA	0
LOC100048449 GNG13	LOC100048449	GNG13	3.07684203717029	2107	NA	NA	0
LOC100048449 KLF4	LOC100048449	KLF4	2.72677816787677	2106	NA	NA	0
LOC100048449 SALL4	LOC100048449	SALL4	2.14063804516649	2105	NA	NA	0
LOC100048449 KLF5	LOC100048449	KLF5	2.12366383274449	2104	NA	NA	0
LOC100048449 FGF4	LOC100048449	FGF4	1.14698128806104	2103	NA	NA	0
LOC100048449 SALL1	LOC100048449	SALL1	0.974318379246648	2102	NA	NA	0
LOC100048449 FOXD3	LOC100048449	FOXD3	0.954881075278608	2101	NA	NA	0
LOC100048449 KLF2	LOC100048449	KLF2	0.94424494878737	2100	NA	NA	0
LOC100048449 APOA2	LOC100048449	APOA2	0.901423803062482	2099	NA	NA	0
LOC100048449 TRIM24	LOC100048449	TRIM24	0.517388968322734	2098	NA	NA	0
LOC100048449 TET1	LOC100048449	TET1	0.427057672565445	2097	NA	NA	0
LOC100048449 ETV5	LOC100048449	ETV5	0.411394570619345	2096	NA	NA	0
LOC100048449 CBX1	LOC100048449	CBX1	0.380703208419086	2095	NA	NA	0
LOC100048449 SMAD6	LOC100048449	SMAD6	0.298511388324793	2094	NA	NA	0
LOC100048449 SKP2	LOC100048449	SKP2	0.211479747823197	2093	NA	NA	0
LOC100048449 FGF17	LOC100048449	FGF17	0.0800844155764227	2092	NA	NA	0
LOC100048449 DNMT3B	LOC100048449	DNMT3B	-0.0255193783659435	2091	NA	NA	0
LOC100048449 FBXO22	LOC100048449	FBXO22	-0.29110247557297	2090	NA	NA	0
LOC100048449 DNMT3A	LOC100048449	DNMT3A	-0.33138286009277	2089	NA	NA	0
STAT3 KLF4	STAT3	KLF4	10.9485196031552	2088	NA	NA	0
STAT3 KLF5	STAT3	KLF5	7.39137910578196	2087	NA	NA	0
STAT3 SKP2	STAT3	SKP2	5.19210733734646	2086	NA	NA	0
STAT3 HAT1	STAT3	HAT1	4.99801353847742	2085	NA	NA	0
STAT3 RTP4	STAT3	RTP4	4.13166072159582	2084	NA	NA	0
STAT3 FGF17	STAT3	FGF17	3.82141262273791	2083	NA	NA	0
STAT3 FOXD3	STAT3	FOXD3	2.31360323019488	2082	NA	NA	0
STAT3 KLF2	STAT3	KLF2	2.17934929400668	2081	NA	NA	0
STAT3 SALL4	STAT3	SALL4	2.08431624318077	2080	STAT3	SALL4	1
STAT3 DNMT3A	STAT3	DNMT3A	1.86624781708953	2079	NA	NA	0
STAT3 TET1	STAT3	TET1	1.81945233164098	2078	NA	NA	0
STAT3 ETV5	STAT3	ETV5	1.04603360775164	2077	NA	NA	0
STAT3 APOA2	STAT3	APOA2	0.998853014230364	2076	NA	NA	0
STAT3 CBX1	STAT3	CBX1	0.938914538140306	2075	NA	NA	0
STAT3 SALL1	STAT3	SALL1	0.888217019045435	2074	NA	NA	0
STAT3 FBXO22	STAT3	FBXO22	0.584088541274954	2073	NA	NA	0
STAT3 TRIM24	STAT3	TRIM24	0.427249513527329	2072	NA	NA	0
STAT3 FOXA2	STAT3	FOXA2	0.281720680532898	2071	STAT3	FOXA2	1
STAT3 DNMT3B	STAT3	DNMT3B	0.183481301295916	2070	NA	NA	0
STAT3 SMAD6	STAT3	SMAD6	0.178993164573174	2069	STAT3	SMAD6	1
STAT3 FGF4	STAT3	FGF4	-0.0134043315946818	2068	NA	NA	0
STAT3 GNG13	STAT3	GNG13	-0.147312052887285	2067	NA	NA	0
STAT3 CUL2	STAT3	CUL2	-0.549580011812546	2066	NA	NA	0
STAT3 GOT1	STAT3	GOT1	-0.624552384966848	2065	NA	NA	0
TMUB2 KLF2	TMUB2	KLF2	9.36388343636302	2064	NA	NA	0
TMUB2 KLF5	TMUB2	KLF5	6.09582665575871	2063	NA	NA	0
TMUB2 SKP2	TMUB2	SKP2	5.65564648275137	2062	NA	NA	0
TMUB2 RTP4	TMUB2	RTP4	4.39093955555239	2061	NA	NA	0
TMUB2 ETV5	TMUB2	ETV5	4.28896114286003	2060	NA	NA	0
TMUB2 KLF4	TMUB2	KLF4	3.79986514687014	2059	NA	NA	0
TMUB2 SALL4	TMUB2	SALL4	3.76335343639446	2058	NA	NA	0
TMUB2 GOT1	TMUB2	GOT1	1.76988072427153	2057	NA	NA	0
TMUB2 FOXD3	TMUB2	FOXD3	1.5735212074905	2056	NA	NA	0
TMUB2 APOA2	TMUB2	APOA2	1.31344684349035	2055	NA	NA	0
TMUB2 FGF17	TMUB2	FGF17	1.2173645615401	2054	NA	NA	0
TMUB2 SMAD6	TMUB2	SMAD6	1.01666232395561	2053	NA	NA	0
TMUB2 CUL2	TMUB2	CUL2	0.841591112425546	2052	NA	NA	0
TMUB2 FOXA2	TMUB2	FOXA2	0.705120104538916	2051	NA	NA	0
TMUB2 GNG13	TMUB2	GNG13	0.69355181139517	2050	NA	NA	0
TMUB2 FBXO22	TMUB2	FBXO22	0.55504610219521	2049	NA	NA	0
TMUB2 SALL1	TMUB2	SALL1	0.516793099317777	2048	NA	NA	0
TMUB2 TRIM24	TMUB2	TRIM24	0.486824534124538	2047	NA	NA	0
TMUB2 CBX1	TMUB2	CBX1	0.398863840173079	2046	NA	NA	0
TMUB2 DNMT3B	TMUB2	DNMT3B	0.367785751593317	2045	NA	NA	0
TMUB2 FGF4	TMUB2	FGF4	0.181583455957381	2044	NA	NA	0
TMUB2 DNMT3A	TMUB2	DNMT3A	0.158763493300942	2043	NA	NA	0
TMUB2 TET1	TMUB2	TET1	0.0976594411628067	2042	NA	NA	0
TMUB2 HAT1	TMUB2	HAT1	-0.135279266998483	2041	NA	NA	0
TCFCP2L1 KLF5	TCFCP2L1	KLF5	8.48471643254115	2040	NA	NA	0
TCFCP2L1 KLF4	TCFCP2L1	KLF4	7.08829529771442	2039	NA	NA	0
TCFCP2L1 DNMT3A	TCFCP2L1	DNMT3A	6.28182505884313	2038	NA	NA	0
TCFCP2L1 KLF2	TCFCP2L1	KLF2	5.39825376838433	2037	NA	NA	0
TCFCP2L1 DNMT3B	TCFCP2L1	DNMT3B	3.6385678675737	2036	NA	NA	0
TCFCP2L1 FGF17	TCFCP2L1	FGF17	3.27481370817382	2035	TCFCP2L1	FGF17	1
TCFCP2L1 SALL4	TCFCP2L1	SALL4	3.10137260720625	2034	NA	NA	0
TCFCP2L1 FOXD3	TCFCP2L1	FOXD3	2.11885443175032	2033	NA	NA	0
TCFCP2L1 CBX1	TCFCP2L1	CBX1	1.857878662191	2032	NA	NA	0
TCFCP2L1 SALL1	TCFCP2L1	SALL1	1.77317734517264	2031	NA	NA	0
TCFCP2L1 GOT1	TCFCP2L1	GOT1	1.63500273061352	2030	NA	NA	0
TCFCP2L1 FGF4	TCFCP2L1	FGF4	1.30854567790516	2029	NA	NA	0
TCFCP2L1 RTP4	TCFCP2L1	RTP4	1.02042641288809	2028	NA	NA	0
TCFCP2L1 SMAD6	TCFCP2L1	SMAD6	0.866814001965707	2027	NA	NA	0
TCFCP2L1 FBXO22	TCFCP2L1	FBXO22	0.742218982316409	2026	NA	NA	0
TCFCP2L1 CUL2	TCFCP2L1	CUL2	0.523197173212723	2025	NA	NA	0
TCFCP2L1 HAT1	TCFCP2L1	HAT1	0.485298105320302	2024	NA	NA	0
TCFCP2L1 TET1	TCFCP2L1	TET1	0.306294917849263	2023	NA	NA	0
TCFCP2L1 APOA2	TCFCP2L1	APOA2	0.163684555690701	2022	NA	NA	0
TCFCP2L1 SKP2	TCFCP2L1	SKP2	0.043655145621886	2021	NA	NA	0
TCFCP2L1 ETV5	TCFCP2L1	ETV5	-0.0274470841781344	2020	NA	NA	0
TCFCP2L1 GNG13	TCFCP2L1	GNG13	-0.138295013519609	2019	NA	NA	0
TCFCP2L1 TRIM24	TCFCP2L1	TRIM24	-0.601321592071204	2018	NA	NA	0
TCFCP2L1 FOXA2	TCFCP2L1	FOXA2	-0.85045056032786	2017	NA	NA	0
NANP ETV5	NANP	ETV5	6.9175587330525	2016	NA	NA	0
NANP RTP4	NANP	RTP4	6.18998186368814	2015	NA	NA	0
NANP SKP2	NANP	SKP2	4.63218065956492	2014	NA	NA	0
NANP HAT1	NANP	HAT1	4.59330141951899	2013	NA	NA	0
NANP FBXO22	NANP	FBXO22	3.62206229919409	2012	NA	NA	0
NANP KLF2	NANP	KLF2	3.35921833686956	2011	NA	NA	0
NANP TET1	NANP	TET1	2.800181214539	2010	NA	NA	0
NANP GOT1	NANP	GOT1	2.55873963947055	2009	NA	NA	0
NANP GNG13	NANP	GNG13	2.22710520925486	2008	NA	NA	0
NANP SALL1	NANP	SALL1	1.914147612962	2007	NA	NA	0
NANP KLF4	NANP	KLF4	1.90085036944264	2006	NA	NA	0
NANP TRIM24	NANP	TRIM24	1.765855344579	2005	NA	NA	0
NANP FOXA2	NANP	FOXA2	1.45021573480751	2004	NA	NA	0
NANP CUL2	NANP	CUL2	1.14609217373537	2003	NA	NA	0
NANP APOA2	NANP	APOA2	1.02966668535571	2002	NA	NA	0
NANP DNMT3A	NANP	DNMT3A	0.939841443343718	2001	NA	NA	0
NANP KLF5	NANP	KLF5	0.638568805222016	2000	NA	NA	0
NANP SMAD6	NANP	SMAD6	0.493414302061691	1999	NA	NA	0
NANP FGF4	NANP	FGF4	0.357389661338877	1998	NA	NA	0
NANP SALL4	NANP	SALL4	0.257225436953526	1997	NA	NA	0
NANP FGF17	NANP	FGF17	0.238862120684652	1996	NA	NA	0
NANP CBX1	NANP	CBX1	0.00944372963545697	1995	NA	NA	0
NANP FOXD3	NANP	FOXD3	-0.427649027080634	1994	NA	NA	0
NANP DNMT3B	NANP	DNMT3B	-0.574359268284452	1993	NA	NA	0
SUZ12 DNMT3A	SUZ12	DNMT3A	6.49372254956337	1992	SUZ12	DNMT3A	1
SUZ12 FGF17	SUZ12	FGF17	5.39881442570719	1991	NA	NA	0
SUZ12 TRIM24	SUZ12	TRIM24	4.09409141987178	1990	NA	NA	0
SUZ12 SKP2	SUZ12	SKP2	3.59979733470024	1989	NA	NA	0
SUZ12 DNMT3B	SUZ12	DNMT3B	3.27621104195421	1988	SUZ12	DNMT3B	1
SUZ12 CUL2	SUZ12	CUL2	2.73175134903246	1987	NA	NA	0
SUZ12 FGF4	SUZ12	FGF4	2.68155762928727	1986	NA	NA	0
SUZ12 SALL1	SUZ12	SALL1	2.64513807120595	1985	NA	NA	0
SUZ12 KLF4	SUZ12	KLF4	2.12552246320489	1984	NA	NA	0
SUZ12 FOXD3	SUZ12	FOXD3	2.11405378878475	1983	SUZ12	FOXD3	1
SUZ12 FOXD3	SUZ12	FOXD3	2.11405378878475	1983	SUZ12	FOXD3	1
SUZ12 FOXD3	SUZ12	FOXD3	2.11405378878475	1983	SUZ12	FOXD3	1
SUZ12 FOXD3	SUZ12	FOXD3	2.11405378878475	1983	SUZ12	FOXD3	1
SUZ12 FOXA2	SUZ12	FOXA2	1.94539971579063	1982	SUZ12	FOXA2	1
SUZ12 FOXA2	SUZ12	FOXA2	1.94539971579063	1982	SUZ12	FOXA2	1
SUZ12 FOXA2	SUZ12	FOXA2	1.94539971579063	1982	SUZ12	FOXA2	1
SUZ12 FOXA2	SUZ12	FOXA2	1.94539971579063	1982	SUZ12	FOXA2	1
SUZ12 FOXA2	SUZ12	FOXA2	1.94539971579063	1982	SUZ12	FOXA2	1
SUZ12 APOA2	SUZ12	APOA2	1.76723667822588	1981	NA	NA	0
SUZ12 TET1	SUZ12	TET1	1.42156365578188	1980	NA	NA	0
SUZ12 CBX1	SUZ12	CBX1	1.37045500701748	1979	NA	NA	0
SUZ12 HAT1	SUZ12	HAT1	1.35078377838547	1978	NA	NA	0
SUZ12 RTP4	SUZ12	RTP4	1.30447082501957	1977	NA	NA	0
SUZ12 KLF5	SUZ12	KLF5	0.790815700945564	1976	SUZ12	KLF5	1
SUZ12 SMAD6	SUZ12	SMAD6	0.785704459913012	1975	SUZ12	SMAD6	1
SUZ12 SMAD6	SUZ12	SMAD6	0.785704459913012	1975	SUZ12	SMAD6	1
SUZ12 SMAD6	SUZ12	SMAD6	0.785704459913012	1975	SUZ12	SMAD6	1
SUZ12 SMAD6	SUZ12	SMAD6	0.785704459913012	1975	SUZ12	SMAD6	1
SUZ12 GOT1	SUZ12	GOT1	0.710162876403781	1974	NA	NA	0
SUZ12 KLF2	SUZ12	KLF2	0.59865153949801	1973	SUZ12	KLF2	1
SUZ12 ETV5	SUZ12	ETV5	0.490382421311194	1972	NA	NA	0
SUZ12 FBXO22	SUZ12	FBXO22	0.446431984556703	1971	NA	NA	0
SUZ12 GNG13	SUZ12	GNG13	-0.0553238649183803	1970	NA	NA	0
SUZ12 SALL4	SUZ12	SALL4	-0.136454842007291	1969	NA	NA	0
MDFIC KLF5	MDFIC	KLF5	10.6473658628037	1968	NA	NA	0
MDFIC SKP2	MDFIC	SKP2	6.46327043877709	1967	NA	NA	0
MDFIC FGF17	MDFIC	FGF17	5.95022670486528	1966	NA	NA	0
MDFIC DNMT3A	MDFIC	DNMT3A	4.85711909009734	1965	NA	NA	0
MDFIC SALL4	MDFIC	SALL4	3.62815386896782	1964	NA	NA	0
MDFIC KLF4	MDFIC	KLF4	3.21540336239275	1963	NA	NA	0
MDFIC HAT1	MDFIC	HAT1	2.92590258777262	1962	NA	NA	0
MDFIC APOA2	MDFIC	APOA2	2.62269388034735	1961	NA	NA	0
MDFIC GOT1	MDFIC	GOT1	2.15464235963269	1960	NA	NA	0
MDFIC KLF2	MDFIC	KLF2	2.02873073653968	1959	NA	NA	0
MDFIC FOXA2	MDFIC	FOXA2	1.83362706939636	1958	NA	NA	0
MDFIC RTP4	MDFIC	RTP4	0.890767610749909	1957	NA	NA	0
MDFIC DNMT3B	MDFIC	DNMT3B	0.844515805356952	1956	NA	NA	0
MDFIC SALL1	MDFIC	SALL1	0.810861901899234	1955	NA	NA	0
MDFIC FGF4	MDFIC	FGF4	0.588226331800192	1954	NA	NA	0
MDFIC FOXD3	MDFIC	FOXD3	0.324800770265119	1953	NA	NA	0
MDFIC TET1	MDFIC	TET1	0.171624335257429	1952	NA	NA	0
MDFIC CBX1	MDFIC	CBX1	-0.0783069846959547	1951	NA	NA	0
MDFIC ETV5	MDFIC	ETV5	-0.342480355939214	1950	NA	NA	0
MDFIC CUL2	MDFIC	CUL2	-0.373051743705422	1949	NA	NA	0
MDFIC GNG13	MDFIC	GNG13	-0.458238767495478	1948	NA	NA	0
MDFIC TRIM24	MDFIC	TRIM24	-0.480815048935512	1947	NA	NA	0
MDFIC SMAD6	MDFIC	SMAD6	-0.535827922877556	1946	NA	NA	0
MDFIC FBXO22	MDFIC	FBXO22	-0.834310548967688	1945	NA	NA	0
SNX20 FGF17	SNX20	FGF17	7.79819214987582	1944	NA	NA	0
SNX20 CBX1	SNX20	CBX1	6.28536074078363	1943	NA	NA	0
SNX20 SALL1	SNX20	SALL1	5.63677066375764	1942	NA	NA	0
SNX20 ETV5	SNX20	ETV5	5.30522965162203	1941	NA	NA	0
SNX20 DNMT3B	SNX20	DNMT3B	5.00074665993512	1940	NA	NA	0
SNX20 TRIM24	SNX20	TRIM24	3.54182993698038	1939	NA	NA	0
SNX20 FBXO22	SNX20	FBXO22	2.88891087481979	1938	NA	NA	0
SNX20 CUL2	SNX20	CUL2	1.7616698781809	1937	NA	NA	0
SNX20 HAT1	SNX20	HAT1	1.47092774058564	1936	NA	NA	0
SNX20 GOT1	SNX20	GOT1	1.14845681836873	1935	NA	NA	0
SNX20 SKP2	SNX20	SKP2	1.06887114501619	1934	NA	NA	0
SNX20 DNMT3A	SNX20	DNMT3A	1.03396974296912	1933	NA	NA	0
SNX20 KLF4	SNX20	KLF4	0.949644952338879	1932	NA	NA	0
SNX20 FOXA2	SNX20	FOXA2	0.866959671978412	1931	NA	NA	0
SNX20 RTP4	SNX20	RTP4	0.824069993768424	1930	NA	NA	0
SNX20 KLF2	SNX20	KLF2	0.694554860363706	1929	NA	NA	0
SNX20 APOA2	SNX20	APOA2	0.6450641190018	1928	NA	NA	0
SNX20 TET1	SNX20	TET1	0.509587104760884	1927	NA	NA	0
SNX20 SALL4	SNX20	SALL4	0.263594497482254	1926	NA	NA	0
SNX20 KLF5	SNX20	KLF5	0.0312507519704887	1925	NA	NA	0
SNX20 SMAD6	SNX20	SMAD6	-0.168033412394283	1924	NA	NA	0
SNX20 GNG13	SNX20	GNG13	-0.174118935120088	1923	NA	NA	0
SNX20 FGF4	SNX20	FGF4	-0.297014216708813	1922	NA	NA	0
SNX20 FOXD3	SNX20	FOXD3	-1.13686633129607	1921	NA	NA	0
DLC1 TET1	DLC1	TET1	6.91248222299644	1920	NA	NA	0
DLC1 FOXD3	DLC1	FOXD3	5.55104648981149	1919	NA	NA	0
DLC1 DNMT3B	DLC1	DNMT3B	4.92492110584432	1918	NA	NA	0
DLC1 SALL1	DLC1	SALL1	3.66532896683413	1917	NA	NA	0
DLC1 FGF17	DLC1	FGF17	3.41205771309457	1916	NA	NA	0
DLC1 CBX1	DLC1	CBX1	3.12726181986205	1915	NA	NA	0
DLC1 FOXA2	DLC1	FOXA2	3.07705297454011	1914	NA	NA	0
DLC1 DNMT3A	DLC1	DNMT3A	2.96375051159938	1913	NA	NA	0
DLC1 APOA2	DLC1	APOA2	2.84152776656642	1912	NA	NA	0
DLC1 SMAD6	DLC1	SMAD6	2.77761806750844	1911	NA	NA	0
DLC1 FGF4	DLC1	FGF4	2.12133727120457	1910	NA	NA	0
DLC1 CUL2	DLC1	CUL2	1.26858886149855	1909	NA	NA	0
DLC1 KLF4	DLC1	KLF4	1.02330706298112	1908	NA	NA	0
DLC1 TRIM24	DLC1	TRIM24	1.02034652681094	1907	NA	NA	0
DLC1 ETV5	DLC1	ETV5	0.997963542092567	1906	NA	NA	0
DLC1 GNG13	DLC1	GNG13	0.806614222503201	1905	NA	NA	0
DLC1 GOT1	DLC1	GOT1	0.445841029526378	1904	NA	NA	0
DLC1 SALL4	DLC1	SALL4	0.335952084518189	1903	NA	NA	0
DLC1 SKP2	DLC1	SKP2	0.236692051058064	1902	NA	NA	0
DLC1 RTP4	DLC1	RTP4	0.195813923770903	1901	NA	NA	0
DLC1 KLF5	DLC1	KLF5	0.05187718474728	1900	NA	NA	0
DLC1 HAT1	DLC1	HAT1	-0.450341076900443	1899	NA	NA	0
DLC1 KLF2	DLC1	KLF2	-0.642425688475239	1898	NA	NA	0
DLC1 FBXO22	DLC1	FBXO22	-0.88140117362895	1897	NA	NA	0
SETDB1 CUL2	SETDB1	CUL2	6.36321643809245	1896	NA	NA	0
SETDB1 KLF4	SETDB1	KLF4	5.93736733917312	1895	SETDB1	KLF4	1
SETDB1 FGF4	SETDB1	FGF4	4.74498036722241	1894	SETDB1	FGF4	1
SETDB1 FGF17	SETDB1	FGF17	4.60805287246281	1893	NA	NA	0
SETDB1 KLF5	SETDB1	KLF5	4.47602587714314	1892	SETDB1	KLF5	1
SETDB1 SALL1	SETDB1	SALL1	4.21572291876956	1891	SETDB1	SALL1	1
SETDB1 SKP2	SETDB1	SKP2	2.12785928803889	1890	NA	NA	0
SETDB1 KLF2	SETDB1	KLF2	1.92623629152675	1889	NA	NA	0
SETDB1 TET1	SETDB1	TET1	1.64614902091596	1888	NA	NA	0
SETDB1 CBX1	SETDB1	CBX1	1.46151747912948	1887	NA	NA	0
SETDB1 GOT1	SETDB1	GOT1	1.40848958345268	1886	NA	NA	0
SETDB1 FOXA2	SETDB1	FOXA2	1.29816635282033	1885	SETDB1	FOXA2	1
SETDB1 FOXD3	SETDB1	FOXD3	1.25280172278995	1884	NA	NA	0
SETDB1 SALL4	SETDB1	SALL4	1.0831760856023	1883	NA	NA	0
SETDB1 APOA2	SETDB1	APOA2	0.997905420084048	1882	NA	NA	0
SETDB1 SMAD6	SETDB1	SMAD6	0.940204946181705	1881	SETDB1	SMAD6	1
SETDB1 FBXO22	SETDB1	FBXO22	0.681620282551452	1880	NA	NA	0
SETDB1 DNMT3A	SETDB1	DNMT3A	0.438823194486251	1879	SETDB1	DNMT3A	1
SETDB1 TRIM24	SETDB1	TRIM24	0.394469758221806	1878	SETDB1	TRIM24	1
SETDB1 TRIM24	SETDB1	TRIM24	0.394469758221806	1878	SETDB1	TRIM24	1
SETDB1 HAT1	SETDB1	HAT1	0.313177874169242	1877	NA	NA	0
SETDB1 DNMT3B	SETDB1	DNMT3B	0.264288620533918	1876	SETDB1	DNMT3B	1
SETDB1 ETV5	SETDB1	ETV5	-0.0158600963848033	1875	NA	NA	0
SETDB1 RTP4	SETDB1	RTP4	-0.0165325116543122	1874	NA	NA	0
SETDB1 GNG13	SETDB1	GNG13	-1.08833088131431	1873	NA	NA	0
CCNG2 SALL4	CCNG2	SALL4	7.52821227156297	1872	NA	NA	0
CCNG2 FGF17	CCNG2	FGF17	7.24095763605204	1871	NA	NA	0
CCNG2 DNMT3A	CCNG2	DNMT3A	5.32513812434363	1870	NA	NA	0
CCNG2 KLF5	CCNG2	KLF5	4.41646043065943	1869	NA	NA	0
CCNG2 FGF4	CCNG2	FGF4	3.81970674367596	1868	NA	NA	0
CCNG2 KLF4	CCNG2	KLF4	3.24563846210945	1867	NA	NA	0
CCNG2 RTP4	CCNG2	RTP4	3.06128912122778	1866	NA	NA	0
CCNG2 FOXD3	CCNG2	FOXD3	1.95115562074272	1865	NA	NA	0
CCNG2 TET1	CCNG2	TET1	1.82838722809585	1864	NA	NA	0
CCNG2 FOXA2	CCNG2	FOXA2	1.59647382562607	1863	NA	NA	0
CCNG2 SKP2	CCNG2	SKP2	1.39151115155094	1862	NA	NA	0
CCNG2 HAT1	CCNG2	HAT1	0.524805037709411	1861	NA	NA	0
CCNG2 CBX1	CCNG2	CBX1	0.511418837796424	1860	NA	NA	0
CCNG2 TRIM24	CCNG2	TRIM24	0.468893305034649	1859	NA	NA	0
CCNG2 GNG13	CCNG2	GNG13	0.406379318668226	1858	NA	NA	0
CCNG2 DNMT3B	CCNG2	DNMT3B	0.357327897273223	1857	NA	NA	0
CCNG2 SALL1	CCNG2	SALL1	0.246266042907278	1856	NA	NA	0
CCNG2 FBXO22	CCNG2	FBXO22	0.076077640492247	1855	NA	NA	0
CCNG2 ETV5	CCNG2	ETV5	0.044065012320969	1854	NA	NA	0
CCNG2 SMAD6	CCNG2	SMAD6	0.00299411272800557	1853	NA	NA	0
CCNG2 APOA2	CCNG2	APOA2	-0.00726610872936236	1852	NA	NA	0
CCNG2 GOT1	CCNG2	GOT1	-0.293607878947415	1851	NA	NA	0
CCNG2 CUL2	CCNG2	CUL2	-0.314210561709612	1850	NA	NA	0
CCNG2 KLF2	CCNG2	KLF2	-0.710370954913212	1849	NA	NA	0
GPX7 KLF4	GPX7	KLF4	9.76770996287828	1848	NA	NA	0
GPX7 HAT1	GPX7	HAT1	6.36240970859215	1847	NA	NA	0
GPX7 RTP4	GPX7	RTP4	3.44720048608652	1846	NA	NA	0
GPX7 SALL1	GPX7	SALL1	3.14490041295398	1845	NA	NA	0
GPX7 KLF5	GPX7	KLF5	2.49033708697518	1844	NA	NA	0
GPX7 FOXA2	GPX7	FOXA2	2.45760179704534	1843	NA	NA	0
GPX7 TET1	GPX7	TET1	2.13857500695832	1842	NA	NA	0
GPX7 APOA2	GPX7	APOA2	1.98184690794497	1841	NA	NA	0
GPX7 KLF2	GPX7	KLF2	1.8403595071619	1840	NA	NA	0
GPX7 SMAD6	GPX7	SMAD6	1.75122828790628	1839	NA	NA	0
GPX7 FOXD3	GPX7	FOXD3	1.39449141769504	1838	NA	NA	0
GPX7 CBX1	GPX7	CBX1	1.39187510322467	1837	NA	NA	0
GPX7 GOT1	GPX7	GOT1	1.35420020463878	1836	NA	NA	0
GPX7 SALL4	GPX7	SALL4	1.32662149774459	1835	NA	NA	0
GPX7 FGF4	GPX7	FGF4	0.937767305680794	1834	NA	NA	0
GPX7 FGF17	GPX7	FGF17	0.877719536234875	1833	NA	NA	0
GPX7 DNMT3A	GPX7	DNMT3A	0.754940914557116	1832	NA	NA	0
GPX7 SKP2	GPX7	SKP2	0.484063600171642	1831	NA	NA	0
GPX7 TRIM24	GPX7	TRIM24	0.45125897717318	1830	NA	NA	0
GPX7 ETV5	GPX7	ETV5	0.120104540557978	1829	NA	NA	0
GPX7 CUL2	GPX7	CUL2	-0.238328582741844	1828	NA	NA	0
GPX7 DNMT3B	GPX7	DNMT3B	-0.314609399193717	1827	NA	NA	0
GPX7 GNG13	GPX7	GNG13	-0.672448005077278	1826	NA	NA	0
GPX7 FBXO22	GPX7	FBXO22	-1.01701848421164	1825	NA	NA	0
RASD1 SALL4	RASD1	SALL4	10.6752346665565	1824	NA	NA	0
RASD1 HAT1	RASD1	HAT1	6.87094406617701	1823	NA	NA	0
RASD1 SKP2	RASD1	SKP2	6.07945089083456	1822	NA	NA	0
RASD1 GNG13	RASD1	GNG13	4.99990513392601	1821	NA	NA	0
RASD1 FGF17	RASD1	FGF17	2.2050453233172	1820	NA	NA	0
RASD1 TRIM24	RASD1	TRIM24	1.89481503667936	1819	NA	NA	0
RASD1 DNMT3B	RASD1	DNMT3B	1.42285990712753	1818	NA	NA	0
RASD1 FBXO22	RASD1	FBXO22	1.41356193075677	1817	NA	NA	0
RASD1 ETV5	RASD1	ETV5	1.34530097632043	1816	NA	NA	0
RASD1 RTP4	RASD1	RTP4	1.21709429540812	1815	NA	NA	0
RASD1 KLF4	RASD1	KLF4	0.979479618043603	1814	NA	NA	0
RASD1 CBX1	RASD1	CBX1	0.784112857281763	1813	NA	NA	0
RASD1 KLF5	RASD1	KLF5	0.768634397630732	1812	NA	NA	0
RASD1 TET1	RASD1	TET1	0.549503362054824	1811	NA	NA	0
RASD1 SALL1	RASD1	SALL1	0.522759186648691	1810	NA	NA	0
RASD1 KLF2	RASD1	KLF2	0.498940011508268	1809	NA	NA	0
RASD1 GOT1	RASD1	GOT1	0.344386868062184	1808	NA	NA	0
RASD1 APOA2	RASD1	APOA2	0.140772522926042	1807	NA	NA	0
RASD1 FOXA2	RASD1	FOXA2	0.0733863248047098	1806	NA	NA	0
RASD1 FOXD3	RASD1	FOXD3	-0.0298130056873653	1805	NA	NA	0
RASD1 FGF4	RASD1	FGF4	-0.0952323487249094	1804	NA	NA	0
RASD1 SMAD6	RASD1	SMAD6	-0.107150286077394	1803	NA	NA	0
RASD1 DNMT3A	RASD1	DNMT3A	-0.297536026261766	1802	NA	NA	0
RASD1 CUL2	RASD1	CUL2	-0.812228003960188	1801	NA	NA	0
RNF2 GNG13	RNF2	GNG13	9.46219394450844	1800	NA	NA	0
RNF2 GOT1	RNF2	GOT1	7.76352036679936	1799	NA	NA	0
RNF2 HAT1	RNF2	HAT1	5.45652800973077	1798	NA	NA	0
RNF2 TRIM24	RNF2	TRIM24	5.21612147076369	1797	NA	NA	0
RNF2 SALL4	RNF2	SALL4	4.85222154736149	1796	NA	NA	0
RNF2 FBXO22	RNF2	FBXO22	2.51281888325782	1795	NA	NA	0
RNF2 SKP2	RNF2	SKP2	2.2763277361715	1794	NA	NA	0
RNF2 CBX1	RNF2	CBX1	1.20383858798412	1793	NA	NA	0
RNF2 FOXD3	RNF2	FOXD3	1.12327676795512	1792	RNF2	FOXD3	1
RNF2 KLF4	RNF2	KLF4	0.996850125392491	1791	NA	NA	0
RNF2 SALL1	RNF2	SALL1	0.727275055343852	1790	RNF2	SALL1	1
RNF2 ETV5	RNF2	ETV5	0.429598284423676	1789	NA	NA	0
RNF2 FOXA2	RNF2	FOXA2	0.217968866686199	1788	RNF2	FOXA2	1
RNF2 FOXA2	RNF2	FOXA2	0.217968866686199	1788	RNF2	FOXA2	1
RNF2 RTP4	RNF2	RTP4	0.208818309033531	1787	NA	NA	0
RNF2 KLF2	RNF2	KLF2	-0.0433724221200106	1786	RNF2	KLF2	1
RNF2 FGF17	RNF2	FGF17	-0.0652043111322318	1785	NA	NA	0
RNF2 DNMT3B	RNF2	DNMT3B	-0.0929553715096014	1784	NA	NA	0
RNF2 TET1	RNF2	TET1	-0.118058975824897	1783	NA	NA	0
RNF2 KLF5	RNF2	KLF5	-0.14181233248708	1782	NA	NA	0
RNF2 FGF4	RNF2	FGF4	-0.180578772220206	1781	NA	NA	0
RNF2 CUL2	RNF2	CUL2	-0.221830209621741	1780	NA	NA	0
RNF2 SMAD6	RNF2	SMAD6	-0.33381260436235	1779	RNF2	SMAD6	1
RNF2 APOA2	RNF2	APOA2	-0.546593112358349	1778	NA	NA	0
RNF2 DNMT3A	RNF2	DNMT3A	-0.620972281476908	1777	NA	NA	0
ACSS1 KLF4	ACSS1	KLF4	9.11748042080142	1776	NA	NA	0
ACSS1 CBX1	ACSS1	CBX1	3.5101202151557	1775	NA	NA	0
ACSS1 APOA2	ACSS1	APOA2	2.93425496473369	1774	NA	NA	0
ACSS1 FGF17	ACSS1	FGF17	2.58302246900718	1773	NA	NA	0
ACSS1 SMAD6	ACSS1	SMAD6	2.35028586607862	1772	NA	NA	0
ACSS1 KLF2	ACSS1	KLF2	2.27621051885451	1771	NA	NA	0
ACSS1 SALL1	ACSS1	SALL1	1.88273731241291	1770	NA	NA	0
ACSS1 TRIM24	ACSS1	TRIM24	1.83303379354414	1769	NA	NA	0
ACSS1 HAT1	ACSS1	HAT1	1.66131846549668	1768	NA	NA	0
ACSS1 TET1	ACSS1	TET1	1.60630797041043	1767	NA	NA	0
ACSS1 KLF5	ACSS1	KLF5	1.56193926271459	1766	NA	NA	0
ACSS1 FOXA2	ACSS1	FOXA2	1.33192405458831	1765	NA	NA	0
ACSS1 SKP2	ACSS1	SKP2	1.23019324911419	1764	NA	NA	0
ACSS1 GOT1	ACSS1	GOT1	1.21796997195866	1763	NA	NA	0
ACSS1 FGF4	ACSS1	FGF4	1.12342694917777	1762	NA	NA	0
ACSS1 SALL4	ACSS1	SALL4	1.05584522503549	1761	NA	NA	0
ACSS1 ETV5	ACSS1	ETV5	0.893950679556703	1760	NA	NA	0
ACSS1 FOXD3	ACSS1	FOXD3	0.619312872549412	1759	NA	NA	0
ACSS1 FBXO22	ACSS1	FBXO22	0.573309727305122	1758	NA	NA	0
ACSS1 DNMT3A	ACSS1	DNMT3A	0.548836804280424	1757	NA	NA	0
ACSS1 RTP4	ACSS1	RTP4	0.522678595830291	1756	NA	NA	0
ACSS1 DNMT3B	ACSS1	DNMT3B	-0.0170689942298074	1755	NA	NA	0
ACSS1 CUL2	ACSS1	CUL2	-0.354288796766508	1754	NA	NA	0
ACSS1 GNG13	ACSS1	GNG13	-0.480560584571338	1753	NA	NA	0
FKBP3 HAT1	FKBP3	HAT1	12.9305764916452	1752	NA	NA	0
FKBP3 KLF4	FKBP3	KLF4	3.87196447960107	1751	NA	NA	0
FKBP3 GOT1	FKBP3	GOT1	3.71822346030086	1750	NA	NA	0
FKBP3 SALL1	FKBP3	SALL1	3.24779649384147	1749	NA	NA	0
FKBP3 FOXD3	FKBP3	FOXD3	2.99556693819802	1748	NA	NA	0
FKBP3 FOXA2	FKBP3	FOXA2	2.47920584055817	1747	NA	NA	0
FKBP3 RTP4	FKBP3	RTP4	2.0704137233398	1746	NA	NA	0
FKBP3 SALL4	FKBP3	SALL4	1.72030955021147	1745	NA	NA	0
FKBP3 APOA2	FKBP3	APOA2	1.42537082141963	1744	NA	NA	0
FKBP3 KLF2	FKBP3	KLF2	1.12172210159853	1743	NA	NA	0
FKBP3 FGF17	FKBP3	FGF17	1.06424387778632	1742	NA	NA	0
FKBP3 KLF5	FKBP3	KLF5	1.04836844268778	1741	NA	NA	0
FKBP3 SKP2	FKBP3	SKP2	0.786960813793427	1740	NA	NA	0
FKBP3 TET1	FKBP3	TET1	0.539988170233942	1739	NA	NA	0
FKBP3 TRIM24	FKBP3	TRIM24	0.52451371831726	1738	NA	NA	0
FKBP3 SMAD6	FKBP3	SMAD6	0.50540737827904	1737	NA	NA	0
FKBP3 DNMT3A	FKBP3	DNMT3A	0.292288961742146	1736	NA	NA	0
FKBP3 CBX1	FKBP3	CBX1	0.100934137211976	1735	NA	NA	0
FKBP3 FGF4	FKBP3	FGF4	0.0908295122309107	1734	NA	NA	0
FKBP3 FBXO22	FKBP3	FBXO22	-0.0297825152380131	1733	NA	NA	0
FKBP3 CUL2	FKBP3	CUL2	-0.120181879933719	1732	NA	NA	0
FKBP3 ETV5	FKBP3	ETV5	-0.157729441444319	1731	NA	NA	0
FKBP3 GNG13	FKBP3	GNG13	-0.382764591679241	1730	NA	NA	0
FKBP3 DNMT3B	FKBP3	DNMT3B	-0.790503801801773	1729	NA	NA	0
ITPK1 DNMT3B	ITPK1	DNMT3B	7.60469806301801	1728	NA	NA	0
ITPK1 SALL1	ITPK1	SALL1	6.52068752951234	1727	NA	NA	0
ITPK1 KLF2	ITPK1	KLF2	6.42031373016928	1726	NA	NA	0
ITPK1 FOXD3	ITPK1	FOXD3	3.85426422513421	1725	NA	NA	0
ITPK1 CBX1	ITPK1	CBX1	2.89513720196624	1724	NA	NA	0
ITPK1 KLF5	ITPK1	KLF5	2.76263206559111	1723	NA	NA	0
ITPK1 KLF4	ITPK1	KLF4	2.39455997982331	1722	NA	NA	0
ITPK1 FGF17	ITPK1	FGF17	1.71503275045366	1721	NA	NA	0
ITPK1 CUL2	ITPK1	CUL2	1.56986810834965	1720	NA	NA	0
ITPK1 FBXO22	ITPK1	FBXO22	1.13935111264904	1719	NA	NA	0
ITPK1 SKP2	ITPK1	SKP2	0.920392822341241	1718	NA	NA	0
ITPK1 TET1	ITPK1	TET1	0.57469202932781	1717	NA	NA	0
ITPK1 GOT1	ITPK1	GOT1	0.451344119998504	1716	NA	NA	0
ITPK1 FOXA2	ITPK1	FOXA2	0.391268847157762	1715	NA	NA	0
ITPK1 ETV5	ITPK1	ETV5	0.383370121636502	1714	NA	NA	0
ITPK1 SMAD6	ITPK1	SMAD6	0.378470811883114	1713	NA	NA	0
ITPK1 HAT1	ITPK1	HAT1	0.373357584266979	1712	NA	NA	0
ITPK1 DNMT3A	ITPK1	DNMT3A	0.356494534615815	1711	NA	NA	0
ITPK1 TRIM24	ITPK1	TRIM24	0.046160110693417	1710	NA	NA	0
ITPK1 FGF4	ITPK1	FGF4	0.0446061793713783	1709	NA	NA	0
ITPK1 APOA2	ITPK1	APOA2	-0.0251095781664193	1708	NA	NA	0
ITPK1 SALL4	ITPK1	SALL4	-0.240317863084776	1707	NA	NA	0
ITPK1 RTP4	ITPK1	RTP4	-0.535639030299747	1706	NA	NA	0
ITPK1 GNG13	ITPK1	GNG13	-0.956187667375775	1705	NA	NA	0
DDX52 SALL4	DDX52	SALL4	8.10288211394355	1704	NA	NA	0
DDX52 KLF5	DDX52	KLF5	6.27833030296094	1703	NA	NA	0
DDX52 FOXD3	DDX52	FOXD3	5.15950641976193	1702	NA	NA	0
DDX52 KLF4	DDX52	KLF4	4.40415990130071	1701	NA	NA	0
DDX52 FGF17	DDX52	FGF17	3.22268211920849	1700	NA	NA	0
DDX52 CBX1	DDX52	CBX1	2.20947867406349	1699	NA	NA	0
DDX52 TRIM24	DDX52	TRIM24	2.13075957226896	1698	NA	NA	0
DDX52 SALL1	DDX52	SALL1	2.11808024947493	1697	NA	NA	0
DDX52 SKP2	DDX52	SKP2	1.53586362957569	1696	NA	NA	0
DDX52 TET1	DDX52	TET1	1.15724050745796	1695	NA	NA	0
DDX52 FBXO22	DDX52	FBXO22	1.00335467126843	1694	NA	NA	0
DDX52 SMAD6	DDX52	SMAD6	0.831264069296033	1693	NA	NA	0
DDX52 DNMT3B	DDX52	DNMT3B	0.672712310442598	1692	NA	NA	0
DDX52 KLF2	DDX52	KLF2	0.594195306171343	1691	NA	NA	0
DDX52 CUL2	DDX52	CUL2	0.519454717710443	1690	NA	NA	0
DDX52 RTP4	DDX52	RTP4	0.338233359393512	1689	NA	NA	0
DDX52 FGF4	DDX52	FGF4	0.168442567897813	1688	NA	NA	0
DDX52 GOT1	DDX52	GOT1	0.104615492719931	1687	NA	NA	0
DDX52 DNMT3A	DDX52	DNMT3A	-0.0163851130899296	1686	NA	NA	0
DDX52 FOXA2	DDX52	FOXA2	-0.0359403250789514	1685	NA	NA	0
DDX52 APOA2	DDX52	APOA2	-0.137211080909358	1684	NA	NA	0
DDX52 ETV5	DDX52	ETV5	-0.305423644748638	1683	NA	NA	0
DDX52 HAT1	DDX52	HAT1	-0.5573742674106	1682	NA	NA	0
DDX52 GNG13	DDX52	GNG13	-0.923144008747609	1681	NA	NA	0
TMPRSS13 FGF17	TMPRSS13	FGF17	6.98217563844248	1680	NA	NA	0
TMPRSS13 DNMT3A	TMPRSS13	DNMT3A	6.22973959356978	1679	NA	NA	0
TMPRSS13 KLF5	TMPRSS13	KLF5	5.92101113899932	1678	NA	NA	0
TMPRSS13 KLF4	TMPRSS13	KLF4	4.99898282882894	1677	NA	NA	0
TMPRSS13 FOXD3	TMPRSS13	FOXD3	4.2437950182677	1676	NA	NA	0
TMPRSS13 TET1	TMPRSS13	TET1	4.01679609398078	1675	NA	NA	0
TMPRSS13 FOXA2	TMPRSS13	FOXA2	2.89943412899479	1674	NA	NA	0
TMPRSS13 SALL4	TMPRSS13	SALL4	1.98970144159865	1673	NA	NA	0
TMPRSS13 APOA2	TMPRSS13	APOA2	1.29051079770671	1672	NA	NA	0
TMPRSS13 FGF4	TMPRSS13	FGF4	0.892559997135195	1671	NA	NA	0
TMPRSS13 HAT1	TMPRSS13	HAT1	0.872957664948839	1670	NA	NA	0
TMPRSS13 TRIM24	TMPRSS13	TRIM24	0.728592560984133	1669	NA	NA	0
TMPRSS13 CBX1	TMPRSS13	CBX1	0.431086149498686	1668	NA	NA	0
TMPRSS13 ETV5	TMPRSS13	ETV5	0.36271920306708	1667	NA	NA	0
TMPRSS13 SALL1	TMPRSS13	SALL1	0.298926726115141	1666	NA	NA	0
TMPRSS13 SKP2	TMPRSS13	SKP2	0.0335690795116335	1665	NA	NA	0
TMPRSS13 RTP4	TMPRSS13	RTP4	-0.0259830012323202	1664	NA	NA	0
TMPRSS13 GNG13	TMPRSS13	GNG13	-0.229344099258885	1663	NA	NA	0
TMPRSS13 DNMT3B	TMPRSS13	DNMT3B	-0.416525552557251	1662	NA	NA	0
TMPRSS13 FBXO22	TMPRSS13	FBXO22	-0.42328751899781	1661	NA	NA	0
TMPRSS13 GOT1	TMPRSS13	GOT1	-0.490052684814659	1660	NA	NA	0
TMPRSS13 SMAD6	TMPRSS13	SMAD6	-0.517196693685493	1659	NA	NA	0
TMPRSS13 CUL2	TMPRSS13	CUL2	-0.730032497067307	1658	NA	NA	0
TMPRSS13 KLF2	TMPRSS13	KLF2	-0.834570562088887	1657	NA	NA	0
SRPK2 FOXD3	SRPK2	FOXD3	6.90756898900182	1656	NA	NA	0
SRPK2 KLF4	SRPK2	KLF4	5.51679220355978	1655	NA	NA	0
SRPK2 FGF17	SRPK2	FGF17	4.66261632415238	1654	NA	NA	0
SRPK2 KLF5	SRPK2	KLF5	4.62773302366609	1653	NA	NA	0
SRPK2 DNMT3A	SRPK2	DNMT3A	4.15987992820612	1652	NA	NA	0
SRPK2 HAT1	SRPK2	HAT1	2.91786330148499	1651	NA	NA	0
SRPK2 SALL4	SRPK2	SALL4	2.19143110441599	1650	NA	NA	0
SRPK2 TRIM24	SRPK2	TRIM24	1.7794009357561	1649	NA	NA	0
SRPK2 DNMT3B	SRPK2	DNMT3B	1.27146004302757	1648	NA	NA	0
SRPK2 SMAD6	SRPK2	SMAD6	1.1625754035633	1647	NA	NA	0
SRPK2 TET1	SRPK2	TET1	1.0055925129558	1646	NA	NA	0
SRPK2 GNG13	SRPK2	GNG13	0.816580158101571	1645	NA	NA	0
SRPK2 SKP2	SRPK2	SKP2	0.674807799795763	1644	NA	NA	0
SRPK2 FOXA2	SRPK2	FOXA2	0.604907557835612	1643	NA	NA	0
SRPK2 APOA2	SRPK2	APOA2	0.432645945566486	1642	NA	NA	0
SRPK2 CBX1	SRPK2	CBX1	0.341486987714939	1641	NA	NA	0
SRPK2 RTP4	SRPK2	RTP4	0.29321220051491	1640	NA	NA	0
SRPK2 GOT1	SRPK2	GOT1	0.277635386172006	1639	NA	NA	0
SRPK2 ETV5	SRPK2	ETV5	0.259142269295677	1638	NA	NA	0
SRPK2 FGF4	SRPK2	FGF4	0.0756785947897028	1637	NA	NA	0
SRPK2 SALL1	SRPK2	SALL1	-0.12463022908908	1636	NA	NA	0
SRPK2 KLF2	SRPK2	KLF2	-0.49188074069173	1635	NA	NA	0
SRPK2 FBXO22	SRPK2	FBXO22	-0.601151400926684	1634	NA	NA	0
SRPK2 CUL2	SRPK2	CUL2	-0.65934024048227	1633	NA	NA	0
FASTKD1 CUL2	FASTKD1	CUL2	5.85418231268054	1632	NA	NA	0
FASTKD1 RTP4	FASTKD1	RTP4	5.15199227618564	1631	NA	NA	0
FASTKD1 FBXO22	FASTKD1	FBXO22	4.80342105274996	1630	NA	NA	0
FASTKD1 HAT1	FASTKD1	HAT1	4.08102321760113	1629	NA	NA	0
FASTKD1 ETV5	FASTKD1	ETV5	3.99226030398433	1628	NA	NA	0
FASTKD1 GOT1	FASTKD1	GOT1	2.86245906696059	1627	NA	NA	0
FASTKD1 TRIM24	FASTKD1	TRIM24	2.74158659918153	1626	NA	NA	0
FASTKD1 KLF2	FASTKD1	KLF2	2.32486315206842	1625	NA	NA	0
FASTKD1 CBX1	FASTKD1	CBX1	1.36645246101138	1624	NA	NA	0
FASTKD1 APOA2	FASTKD1	APOA2	1.32164497923936	1623	NA	NA	0
FASTKD1 SALL4	FASTKD1	SALL4	1.06219174397167	1622	NA	NA	0
FASTKD1 FOXA2	FASTKD1	FOXA2	0.910509321240175	1621	NA	NA	0
FASTKD1 TET1	FASTKD1	TET1	0.604558600200491	1620	NA	NA	0
FASTKD1 GNG13	FASTKD1	GNG13	0.580139913631688	1619	NA	NA	0
FASTKD1 SALL1	FASTKD1	SALL1	0.322124629049305	1618	NA	NA	0
FASTKD1 SMAD6	FASTKD1	SMAD6	0.126667206522316	1617	NA	NA	0
FASTKD1 FOXD3	FASTKD1	FOXD3	0.0296936385457745	1616	NA	NA	0
FASTKD1 FGF4	FASTKD1	FGF4	0.00755518187889574	1615	NA	NA	0
FASTKD1 KLF4	FASTKD1	KLF4	-0.018721489244372	1614	NA	NA	0
FASTKD1 SKP2	FASTKD1	SKP2	-0.252627262554298	1613	NA	NA	0
FASTKD1 DNMT3B	FASTKD1	DNMT3B	-0.55377373986578	1612	NA	NA	0
FASTKD1 DNMT3A	FASTKD1	DNMT3A	-0.915553309256499	1611	NA	NA	0
FASTKD1 FGF17	FASTKD1	FGF17	-1.02895381743767	1610	NA	NA	0
FASTKD1 KLF5	FASTKD1	KLF5	-1.07637427447604	1609	NA	NA	0
USP2 FGF4	USP2	FGF4	6.1370276751801	1608	NA	NA	0
USP2 FOXD3	USP2	FOXD3	3.95701685099761	1607	NA	NA	0
USP2 DNMT3B	USP2	DNMT3B	3.47321704826	1606	NA	NA	0
USP2 SALL1	USP2	SALL1	3.47219942265137	1605	NA	NA	0
USP2 SMAD6	USP2	SMAD6	3.28541277769645	1604	NA	NA	0
USP2 CBX1	USP2	CBX1	3.25671942535311	1603	NA	NA	0
USP2 FOXA2	USP2	FOXA2	2.19198156927337	1602	NA	NA	0
USP2 DNMT3A	USP2	DNMT3A	1.6930891090639	1601	NA	NA	0
USP2 FGF17	USP2	FGF17	1.58450983025229	1600	NA	NA	0
USP2 TRIM24	USP2	TRIM24	1.52092262264938	1599	NA	NA	0
USP2 TET1	USP2	TET1	1.08691108390948	1598	NA	NA	0
USP2 APOA2	USP2	APOA2	0.99355306995949	1597	NA	NA	0
USP2 KLF5	USP2	KLF5	0.752270786048903	1596	NA	NA	0
USP2 FBXO22	USP2	FBXO22	0.704180554282947	1595	NA	NA	0
USP2 SKP2	USP2	SKP2	0.649387868760825	1594	NA	NA	0
USP2 KLF4	USP2	KLF4	0.543803111738866	1593	NA	NA	0
USP2 SALL4	USP2	SALL4	0.524678429171583	1592	NA	NA	0
USP2 GNG13	USP2	GNG13	0.412494864633589	1591	NA	NA	0
USP2 RTP4	USP2	RTP4	0.167760679490138	1590	NA	NA	0
USP2 ETV5	USP2	ETV5	-0.0692434459543982	1589	NA	NA	0
USP2 KLF2	USP2	KLF2	-0.508002430389032	1588	NA	NA	0
USP2 GOT1	USP2	GOT1	-0.573548515393565	1587	NA	NA	0
USP2 CUL2	USP2	CUL2	-0.685499839192823	1586	NA	NA	0
USP2 HAT1	USP2	HAT1	-0.7038959271368	1585	NA	NA	0
LRRC59 DNMT3A	LRRC59	DNMT3A	5.66462918976341	1584	NA	NA	0
LRRC59 TET1	LRRC59	TET1	4.05941085076828	1583	NA	NA	0
LRRC59 GOT1	LRRC59	GOT1	3.72223167454285	1582	NA	NA	0
LRRC59 TRIM24	LRRC59	TRIM24	3.05061131515632	1581	NA	NA	0
LRRC59 SKP2	LRRC59	SKP2	2.88382970554683	1580	NA	NA	0
LRRC59 KLF4	LRRC59	KLF4	2.56716508195468	1579	NA	NA	0
LRRC59 SALL4	LRRC59	SALL4	2.0550724561789	1578	NA	NA	0
LRRC59 DNMT3B	LRRC59	DNMT3B	1.80543607289665	1577	NA	NA	0
LRRC59 HAT1	LRRC59	HAT1	1.12533279640321	1576	NA	NA	0
LRRC59 KLF2	LRRC59	KLF2	0.921291465583896	1575	NA	NA	0
LRRC59 SMAD6	LRRC59	SMAD6	0.855580193213549	1574	NA	NA	0
LRRC59 RTP4	LRRC59	RTP4	0.849137966377957	1573	NA	NA	0
LRRC59 FOXD3	LRRC59	FOXD3	0.847430795398098	1572	NA	NA	0
LRRC59 FGF4	LRRC59	FGF4	0.807590617579306	1571	NA	NA	0
LRRC59 FBXO22	LRRC59	FBXO22	0.792001667944771	1570	NA	NA	0
LRRC59 CUL2	LRRC59	CUL2	0.791898325088227	1569	NA	NA	0
LRRC59 FOXA2	LRRC59	FOXA2	0.785688274255091	1568	NA	NA	0
LRRC59 FGF17	LRRC59	FGF17	0.746949823814092	1567	NA	NA	0
LRRC59 SALL1	LRRC59	SALL1	0.428707136917799	1566	NA	NA	0
LRRC59 CBX1	LRRC59	CBX1	0.26374138320585	1565	NA	NA	0
LRRC59 ETV5	LRRC59	ETV5	-0.180946712636981	1564	NA	NA	0
LRRC59 APOA2	LRRC59	APOA2	-0.186329823523501	1563	NA	NA	0
LRRC59 KLF5	LRRC59	KLF5	-0.318869888984745	1562	NA	NA	0
LRRC59 GNG13	LRRC59	GNG13	-0.535807094867637	1561	NA	NA	0
CYP51 CBX1	CYP51	CBX1	7.81727835558243	1560	NA	NA	0
CYP51 DNMT3B	CYP51	DNMT3B	5.91902309712839	1559	NA	NA	0
CYP51 FOXD3	CYP51	FOXD3	5.65665046893953	1558	NA	NA	0
CYP51 SMAD6	CYP51	SMAD6	3.6396545834069	1557	NA	NA	0
CYP51 DNMT3A	CYP51	DNMT3A	3.31054030760286	1556	NA	NA	0
CYP51 FGF17	CYP51	FGF17	2.18282362183088	1555	NA	NA	0
CYP51 KLF2	CYP51	KLF2	2.09354048013855	1554	NA	NA	0
CYP51 KLF5	CYP51	KLF5	1.23329189072291	1553	NA	NA	0
CYP51 APOA2	CYP51	APOA2	0.921779446882584	1552	NA	NA	0
CYP51 SALL4	CYP51	SALL4	0.711405411094437	1551	NA	NA	0
CYP51 TET1	CYP51	TET1	0.710136497434919	1550	NA	NA	0
CYP51 TRIM24	CYP51	TRIM24	0.624971974987917	1549	NA	NA	0
CYP51 HAT1	CYP51	HAT1	0.382635848333652	1548	NA	NA	0
CYP51 ETV5	CYP51	ETV5	0.328739648663027	1547	NA	NA	0
CYP51 SALL1	CYP51	SALL1	0.205096021731369	1546	NA	NA	0
CYP51 CUL2	CYP51	CUL2	0.0611016896070035	1545	NA	NA	0
CYP51 FOXA2	CYP51	FOXA2	-0.018755344700992	1544	NA	NA	0
CYP51 GNG13	CYP51	GNG13	-0.138097745676175	1543	NA	NA	0
CYP51 KLF4	CYP51	KLF4	-0.152427851541004	1542	NA	NA	0
CYP51 FGF4	CYP51	FGF4	-0.178138688267226	1541	NA	NA	0
CYP51 RTP4	CYP51	RTP4	-0.365874535054901	1540	NA	NA	0
CYP51 FBXO22	CYP51	FBXO22	-0.367696870223881	1539	NA	NA	0
CYP51 GOT1	CYP51	GOT1	-0.616493937960197	1538	NA	NA	0
CYP51 SKP2	CYP51	SKP2	-1.17777726913504	1537	NA	NA	0
SFXN1 ETV5	SFXN1	ETV5	7.58496312551175	1536	NA	NA	0
SFXN1 GNG13	SFXN1	GNG13	4.75927958770946	1535	NA	NA	0
SFXN1 CBX1	SFXN1	CBX1	4.67717187710961	1534	NA	NA	0
SFXN1 RTP4	SFXN1	RTP4	4.53014707178183	1533	NA	NA	0
SFXN1 FOXA2	SFXN1	FOXA2	3.6204460929198	1532	NA	NA	0
SFXN1 KLF2	SFXN1	KLF2	1.77522807069925	1531	NA	NA	0
SFXN1 HAT1	SFXN1	HAT1	1.60635591963827	1530	NA	NA	0
SFXN1 APOA2	SFXN1	APOA2	1.5518984156707	1529	NA	NA	0
SFXN1 GOT1	SFXN1	GOT1	1.36587222041946	1528	NA	NA	0
SFXN1 CUL2	SFXN1	CUL2	0.991715858545398	1527	NA	NA	0
SFXN1 FGF4	SFXN1	FGF4	0.764592237429326	1526	NA	NA	0
SFXN1 TRIM24	SFXN1	TRIM24	0.687849201966138	1525	NA	NA	0
SFXN1 SMAD6	SFXN1	SMAD6	0.468893729487637	1524	NA	NA	0
SFXN1 KLF4	SFXN1	KLF4	0.39041691781032	1523	NA	NA	0
SFXN1 DNMT3B	SFXN1	DNMT3B	0.292125397290765	1522	NA	NA	0
SFXN1 DNMT3A	SFXN1	DNMT3A	0.0522293826162209	1521	NA	NA	0
SFXN1 SALL1	SFXN1	SALL1	0.021804217881388	1520	NA	NA	0
SFXN1 SALL4	SFXN1	SALL4	-0.130237387548214	1519	NA	NA	0
SFXN1 FOXD3	SFXN1	FOXD3	-0.172269237214327	1518	NA	NA	0
SFXN1 FBXO22	SFXN1	FBXO22	-0.283385656210035	1517	NA	NA	0
SFXN1 KLF5	SFXN1	KLF5	-0.422714564078722	1516	NA	NA	0
SFXN1 TET1	SFXN1	TET1	-0.473204775909009	1515	NA	NA	0
SFXN1 SKP2	SFXN1	SKP2	-0.48817405434793	1514	NA	NA	0
SFXN1 FGF17	SFXN1	FGF17	-0.638689158512742	1513	NA	NA	0
FAM116A KLF4	FAM116A	KLF4	6.03716205743258	1512	NA	NA	0
FAM116A SALL4	FAM116A	SALL4	4.32785095685528	1511	NA	NA	0
FAM116A KLF5	FAM116A	KLF5	3.14374688608053	1510	NA	NA	0
FAM116A DNMT3B	FAM116A	DNMT3B	3.11338946532157	1509	NA	NA	0
FAM116A DNMT3A	FAM116A	DNMT3A	2.72525259109914	1508	NA	NA	0
FAM116A FGF17	FAM116A	FGF17	2.47771918198409	1507	NA	NA	0
FAM116A FOXD3	FAM116A	FOXD3	2.39965439364448	1506	NA	NA	0
FAM116A HAT1	FAM116A	HAT1	1.95887282881402	1505	NA	NA	0
FAM116A GOT1	FAM116A	GOT1	1.92024315885205	1504	NA	NA	0
FAM116A TET1	FAM116A	TET1	1.74560912536574	1503	NA	NA	0
FAM116A FOXA2	FAM116A	FOXA2	0.994311943385071	1502	NA	NA	0
FAM116A SALL1	FAM116A	SALL1	0.851993607841993	1501	NA	NA	0
FAM116A APOA2	FAM116A	APOA2	0.458547283059955	1500	NA	NA	0
FAM116A CBX1	FAM116A	CBX1	0.394123580914516	1499	NA	NA	0
FAM116A KLF2	FAM116A	KLF2	0.369383293374565	1498	NA	NA	0
FAM116A FBXO22	FAM116A	FBXO22	0.131216134068055	1497	NA	NA	0
FAM116A SKP2	FAM116A	SKP2	0.108828924466371	1496	NA	NA	0
FAM116A FGF4	FAM116A	FGF4	0.0646537019241202	1495	NA	NA	0
FAM116A SMAD6	FAM116A	SMAD6	-0.00168608564068965	1494	NA	NA	0
FAM116A GNG13	FAM116A	GNG13	-0.0101033493327427	1493	NA	NA	0
FAM116A CUL2	FAM116A	CUL2	-0.0455540171345265	1492	NA	NA	0
FAM116A TRIM24	FAM116A	TRIM24	-0.0953679456500385	1491	NA	NA	0
FAM116A ETV5	FAM116A	ETV5	-0.202200464664047	1490	NA	NA	0
FAM116A RTP4	FAM116A	RTP4	-0.425348704400727	1489	NA	NA	0
SMAD1 DNMT3B	SMAD1	DNMT3B	6.76937010341379	1488	NA	NA	0
SMAD1 TET1	SMAD1	TET1	4.38245980463686	1487	NA	NA	0
SMAD1 DNMT3A	SMAD1	DNMT3A	4.15610474364352	1486	NA	NA	0
SMAD1 SALL1	SMAD1	SALL1	3.62219378313257	1485	NA	NA	0
SMAD1 ETV5	SMAD1	ETV5	2.48765254611501	1484	NA	NA	0
SMAD1 SMAD6	SMAD1	SMAD6	2.43642492001586	1483	SMAD1	SMAD6	1
SMAD1 APOA2	SMAD1	APOA2	2.42809655347967	1482	NA	NA	0
SMAD1 FGF4	SMAD1	FGF4	2.30139920956959	1481	NA	NA	0
SMAD1 FOXA2	SMAD1	FOXA2	1.51943290073626	1480	NA	NA	0
SMAD1 CBX1	SMAD1	CBX1	1.48816129504008	1479	NA	NA	0
SMAD1 FGF17	SMAD1	FGF17	1.31322644839106	1478	SMAD1	FGF17	1
SMAD1 KLF2	SMAD1	KLF2	0.764665414468702	1477	SMAD1	KLF2	1
SMAD1 TRIM24	SMAD1	TRIM24	0.752309873041	1476	NA	NA	0
SMAD1 KLF5	SMAD1	KLF5	0.26857840403922	1475	NA	NA	0
SMAD1 CUL2	SMAD1	CUL2	0.0435098971059581	1474	NA	NA	0
SMAD1 HAT1	SMAD1	HAT1	0.0399045323895346	1473	NA	NA	0
SMAD1 KLF4	SMAD1	KLF4	-0.00308621620365948	1472	NA	NA	0
SMAD1 SKP2	SMAD1	SKP2	-0.0835985689491169	1471	NA	NA	0
SMAD1 FOXD3	SMAD1	FOXD3	-0.149048456967538	1470	NA	NA	0
SMAD1 SALL4	SMAD1	SALL4	-0.187826128663212	1469	SMAD1	SALL4	1
SMAD1 GOT1	SMAD1	GOT1	-0.249779601150755	1468	NA	NA	0
SMAD1 FBXO22	SMAD1	FBXO22	-0.431153201195586	1467	NA	NA	0
SMAD1 RTP4	SMAD1	RTP4	-0.523805140010408	1466	NA	NA	0
SMAD1 GNG13	SMAD1	GNG13	-0.940713821091829	1465	NA	NA	0
CREB3L3 TRIM24	CREB3L3	TRIM24	6.27440129761879	1464	NA	NA	0
CREB3L3 SKP2	CREB3L3	SKP2	6.00876680397386	1463	NA	NA	0
CREB3L3 GOT1	CREB3L3	GOT1	5.5603871662234	1462	NA	NA	0
CREB3L3 ETV5	CREB3L3	ETV5	4.60337515660621	1461	NA	NA	0
CREB3L3 CUL2	CREB3L3	CUL2	4.22099562757469	1460	NA	NA	0
CREB3L3 CBX1	CREB3L3	CBX1	1.55526502121078	1459	NA	NA	0
CREB3L3 DNMT3B	CREB3L3	DNMT3B	1.43675699984536	1458	NA	NA	0
CREB3L3 FGF4	CREB3L3	FGF4	1.38838108204422	1457	NA	NA	0
CREB3L3 HAT1	CREB3L3	HAT1	1.31695134833317	1456	NA	NA	0
CREB3L3 SALL4	CREB3L3	SALL4	1.02189670771279	1455	NA	NA	0
CREB3L3 FBXO22	CREB3L3	FBXO22	0.670904075363567	1454	NA	NA	0
CREB3L3 KLF4	CREB3L3	KLF4	0.498583522305592	1453	NA	NA	0
CREB3L3 RTP4	CREB3L3	RTP4	0.454412547783983	1452	NA	NA	0
CREB3L3 FOXA2	CREB3L3	FOXA2	0.417312392362781	1451	NA	NA	0
CREB3L3 DNMT3A	CREB3L3	DNMT3A	0.38036105552797	1450	NA	NA	0
CREB3L3 GNG13	CREB3L3	GNG13	0.145431743593912	1449	NA	NA	0
CREB3L3 APOA2	CREB3L3	APOA2	-0.112258289596005	1448	NA	NA	0
CREB3L3 TET1	CREB3L3	TET1	-0.222320216437516	1447	NA	NA	0
CREB3L3 FOXD3	CREB3L3	FOXD3	-0.237306233686736	1446	NA	NA	0
CREB3L3 SMAD6	CREB3L3	SMAD6	-0.372618587199975	1445	NA	NA	0
CREB3L3 KLF5	CREB3L3	KLF5	-0.4947592200861	1444	NA	NA	0
CREB3L3 KLF2	CREB3L3	KLF2	-0.521721522680053	1443	NA	NA	0
CREB3L3 FGF17	CREB3L3	FGF17	-0.840284696376898	1442	NA	NA	0
CREB3L3 SALL1	CREB3L3	SALL1	-0.949224263677623	1441	NA	NA	0
PRKDC DNMT3A	PRKDC	DNMT3A	6.55825119612437	1440	NA	NA	0
PRKDC APOA2	PRKDC	APOA2	5.25841035100647	1439	NA	NA	0
PRKDC FBXO22	PRKDC	FBXO22	3.9252125530304	1438	NA	NA	0
PRKDC FGF4	PRKDC	FGF4	3.29105733845246	1437	NA	NA	0
PRKDC ETV5	PRKDC	ETV5	2.96765799285918	1436	NA	NA	0
PRKDC DNMT3B	PRKDC	DNMT3B	2.18207404035664	1435	NA	NA	0
PRKDC CBX1	PRKDC	CBX1	1.83482245569994	1434	NA	NA	0
PRKDC TET1	PRKDC	TET1	1.73025088150634	1433	NA	NA	0
PRKDC SALL1	PRKDC	SALL1	1.4327334986997	1432	NA	NA	0
PRKDC SMAD6	PRKDC	SMAD6	1.34048849321019	1431	NA	NA	0
PRKDC KLF2	PRKDC	KLF2	1.11182711359908	1430	NA	NA	0
PRKDC KLF5	PRKDC	KLF5	0.974573890368098	1429	NA	NA	0
PRKDC FGF17	PRKDC	FGF17	0.868620109000135	1428	NA	NA	0
PRKDC TRIM24	PRKDC	TRIM24	0.709638548427493	1427	NA	NA	0
PRKDC KLF4	PRKDC	KLF4	0.405894214173388	1426	NA	NA	0
PRKDC CUL2	PRKDC	CUL2	0.369383353658981	1425	NA	NA	0
PRKDC RTP4	PRKDC	RTP4	0.130256721724641	1424	NA	NA	0
PRKDC FOXD3	PRKDC	FOXD3	-0.00444947985593469	1423	NA	NA	0
PRKDC FOXA2	PRKDC	FOXA2	-0.215324002810103	1422	NA	NA	0
PRKDC GNG13	PRKDC	GNG13	-0.231236884585699	1421	NA	NA	0
PRKDC GOT1	PRKDC	GOT1	-0.578240715545515	1420	NA	NA	0
PRKDC SALL4	PRKDC	SALL4	-0.612073417571981	1419	NA	NA	0
PRKDC HAT1	PRKDC	HAT1	-0.630385764225	1418	NA	NA	0
PRKDC SKP2	PRKDC	SKP2	-0.774168509971117	1417	NA	NA	0
E2F1 FOXD3	E2F1	FOXD3	8.08029403026632	1416	E2F1	FOXD3	1
E2F1 DNMT3A	E2F1	DNMT3A	6.59073768880318	1415	NA	NA	0
E2F1 FGF17	E2F1	FGF17	2.78872271256121	1414	NA	NA	0
E2F1 KLF4	E2F1	KLF4	2.70020558149191	1413	NA	NA	0
E2F1 KLF5	E2F1	KLF5	2.02756062573626	1412	E2F1	KLF5	1
E2F1 DNMT3B	E2F1	DNMT3B	1.82768669926634	1411	NA	NA	0
E2F1 SALL4	E2F1	SALL4	1.70532738451302	1410	E2F1	SALL4	1
E2F1 HAT1	E2F1	HAT1	1.57160379270361	1409	NA	NA	0
E2F1 CBX1	E2F1	CBX1	1.56274656893126	1408	E2F1	CBX1	1
E2F1 ETV5	E2F1	ETV5	1.19229324023617	1407	E2F1	ETV5	1
E2F1 SKP2	E2F1	SKP2	0.812138338938907	1406	E2F1	SKP2	1
E2F1 GNG13	E2F1	GNG13	0.784760876254431	1405	E2F1	GNG13	1
E2F1 SMAD6	E2F1	SMAD6	0.605013734928748	1404	NA	NA	0
E2F1 CUL2	E2F1	CUL2	0.518281376780563	1403	NA	NA	0
E2F1 FOXA2	E2F1	FOXA2	0.469029498385627	1402	NA	NA	0
E2F1 APOA2	E2F1	APOA2	0.342568045508077	1401	NA	NA	0
E2F1 FBXO22	E2F1	FBXO22	0.291751593071584	1400	E2F1	FBXO22	1
E2F1 TRIM24	E2F1	TRIM24	0.0955568654274831	1399	NA	NA	0
E2F1 GOT1	E2F1	GOT1	-0.0641282031552801	1398	E2F1	GOT1	1
E2F1 RTP4	E2F1	RTP4	-0.157912325977561	1397	NA	NA	0
E2F1 TET1	E2F1	TET1	-0.41265613385049	1396	NA	NA	0
E2F1 KLF2	E2F1	KLF2	-0.468404472649702	1395	E2F1	KLF2	1
E2F1 SALL1	E2F1	SALL1	-0.592521832037494	1394	E2F1	SALL1	1
E2F1 FGF4	E2F1	FGF4	-0.731272139359137	1393	E2F1	FGF4	1
MED16 KLF4	MED16	KLF4	6.7038325398197	1392	NA	NA	0
MED16 FOXD3	MED16	FOXD3	5.7481169740573	1391	NA	NA	0
MED16 SMAD6	MED16	SMAD6	3.48924651706564	1390	NA	NA	0
MED16 RTP4	MED16	RTP4	2.07887134567338	1389	NA	NA	0
MED16 HAT1	MED16	HAT1	1.87553994915485	1388	NA	NA	0
MED16 DNMT3A	MED16	DNMT3A	1.76120476032526	1387	NA	NA	0
MED16 FOXA2	MED16	FOXA2	1.5113210646473	1386	NA	NA	0
MED16 APOA2	MED16	APOA2	1.45079691843082	1385	NA	NA	0
MED16 TRIM24	MED16	TRIM24	1.38692579378185	1384	NA	NA	0
MED16 FBXO22	MED16	FBXO22	1.31138311984278	1383	NA	NA	0
MED16 KLF5	MED16	KLF5	1.29527511824695	1382	NA	NA	0
MED16 SALL4	MED16	SALL4	1.28728058259999	1381	NA	NA	0
MED16 FGF4	MED16	FGF4	1.15258773312185	1380	NA	NA	0
MED16 SALL1	MED16	SALL1	0.685179344105616	1379	NA	NA	0
MED16 TET1	MED16	TET1	0.677880319477234	1378	NA	NA	0
MED16 CBX1	MED16	CBX1	0.658067570320326	1377	NA	NA	0
MED16 DNMT3B	MED16	DNMT3B	0.635391236799855	1376	NA	NA	0
MED16 GOT1	MED16	GOT1	0.264067738992812	1375	NA	NA	0
MED16 GNG13	MED16	GNG13	0.210727226811314	1374	NA	NA	0
MED16 ETV5	MED16	ETV5	-0.218108405891146	1373	NA	NA	0
MED16 FGF17	MED16	FGF17	-0.293515920478046	1372	NA	NA	0
MED16 CUL2	MED16	CUL2	-0.658902378472736	1371	NA	NA	0
MED16 SKP2	MED16	SKP2	-0.735325952406536	1370	NA	NA	0
MED16 KLF2	MED16	KLF2	-0.949910985757211	1369	NA	NA	0
FXN SKP2	FXN	SKP2	6.3405758690609	1368	NA	NA	0
FXN FOXA2	FXN	FOXA2	4.44376582826938	1367	NA	NA	0
FXN APOA2	FXN	APOA2	3.79463548630324	1366	NA	NA	0
FXN FGF17	FXN	FGF17	3.65363279966079	1365	NA	NA	0
FXN DNMT3A	FXN	DNMT3A	2.56361450413681	1364	NA	NA	0
FXN RTP4	FXN	RTP4	2.09351411672967	1363	NA	NA	0
FXN TET1	FXN	TET1	1.59207319811084	1362	NA	NA	0
FXN GNG13	FXN	GNG13	1.31453272029498	1361	NA	NA	0
FXN ETV5	FXN	ETV5	1.25753052781507	1360	NA	NA	0
FXN CBX1	FXN	CBX1	1.12047334190966	1359	NA	NA	0
FXN TRIM24	FXN	TRIM24	1.11040651225901	1358	NA	NA	0
FXN HAT1	FXN	HAT1	0.946999911742509	1357	NA	NA	0
FXN DNMT3B	FXN	DNMT3B	0.853798980774394	1356	NA	NA	0
FXN GOT1	FXN	GOT1	0.58031737574807	1355	NA	NA	0
FXN SALL1	FXN	SALL1	0.5458876363893	1354	NA	NA	0
FXN FGF4	FXN	FGF4	0.489453020404242	1353	NA	NA	0
FXN CUL2	FXN	CUL2	0.297010504522511	1352	NA	NA	0
FXN KLF4	FXN	KLF4	0.160298552005342	1351	NA	NA	0
FXN SALL4	FXN	SALL4	0.0926175210820601	1350	NA	NA	0
FXN KLF5	FXN	KLF5	-0.0542776489640965	1349	NA	NA	0
FXN SMAD6	FXN	SMAD6	-0.291678748860405	1348	NA	NA	0
[truncated: 1,347 more rows]
