# Supplementary material for: Recursive random forest algorithm for constructing multilayered hierarchical gene regulatory networks that govern biological pathways
Source: PLoS One. 2017 Feb 3;12(2):e0171532. doi: 10.1371/journal.pone.0171532 (PMC5291523; doi:10.1371/journal.pone.0171532)
Supplement: S1 File — (ZIP) [file pone.0171532.s001.zip › Supplemental_file_1/mouse_data1/genie3_result_data1.csv]

from	to	key	im	value
ZFP42	GOT1	ZFP42 GOT1	0.0703527253047842	0
PHC1	DNMT3B	PHC1 DNMT3B	0.0684978178722778	0
PRPF38A	GOT1	PRPF38A GOT1	0.0681058252904754	0
NR0B1	TET1	NR0B1 TET1	0.0643950691398063	0
SLC9A3R1	CBX1	SLC9A3R1 CBX1	0.0602880829110678	0
MYCN	FBXO22	MYCN FBXO22	0.0602216528495644	1
H19	APOA2	H19 APOA2	0.058748274204264	0
TCN2	CBX1	TCN2 CBX1	0.0574663160685874	0
H19	DNMT3B	H19 DNMT3B	0.0571259256530865	0
HSPB8	DNMT3A	HSPB8 DNMT3A	0.0570316800767173	0
SOX17	FOXA2	SOX17 FOXA2	0.0560350950889426	0
TCN2	FOXA2	TCN2 FOXA2	0.0560227788281585	0
CTCF	SMAD6	CTCF SMAD6	0.0559434304828282	0
HSPB8	DNMT3B	HSPB8 DNMT3B	0.0558538534458589	0
CTCF	CBX1	CTCF CBX1	0.0556028513809731	0
CTCF	DNMT3A	CTCF DNMT3A	0.0541619832829298	1
SOX17	FGF4	SOX17 FGF4	0.0537493993784882	0
POU5F1	TET1	POU5F1 TET1	0.053217990425739	0
RCC2	ETV5	RCC2 ETV5	0.0531598755166736	0
LOC100048449	HAT1	LOC100048449 HAT1	0.0526776797059606	0
H19	FGF4	H19 FGF4	0.0525095683116095	0
NR0B1	DNMT3A	NR0B1 DNMT3A	0.0523676032235633	1
SOX17	SALL1	SOX17 SALL1	0.0515030493941379	0
MYC	KLF5	MYC KLF5	0.0512017351826088	1
CTCF	FGF4	CTCF FGF4	0.0511800683247608	0
REST	DNMT3A	REST DNMT3A	0.0497676467280619	1
SOX17	APOA2	SOX17 APOA2	0.0497343164097894	0
POU5F1	FGF17	POU5F1 FGF17	0.0494381942264113	1
NR0B1	KLF5	NR0B1 KLF5	0.049355417962324	0
PHC1	APOA2	PHC1 APOA2	0.0490014494436611	0
POU5F1	DNMT3A	POU5F1 DNMT3A	0.04895222138623	1
PHC1	CBX1	PHC1 CBX1	0.0489357505516622	0
CTCF	SALL1	CTCF SALL1	0.0486851862524389	0
ESRRB	SALL1	ESRRB SALL1	0.0481236974445634	1
NR0B1	SALL1	NR0B1 SALL1	0.0480196066805172	0
PHC1	FGF4	PHC1 FGF4	0.0479360290613452	0
CTCF	FOXA2	CTCF FOXA2	0.0476147479493974	0
JARID2	FGF17	JARID2 FGF17	0.0472750097678571	0
TCN2	SMAD6	TCN2 SMAD6	0.0471441759266464	0
TCN2	APOA2	TCN2 APOA2	0.0470977179158837	0
FKBP3	HAT1	FKBP3 HAT1	0.0468455471303117	0
SOX17	SMAD6	SOX17 SMAD6	0.0468091371601729	1
ZFP281	SMAD6	ZFP281 SMAD6	0.0466912706835292	0
PHC1	SMAD6	PHC1 SMAD6	0.0466220242110235	0
ZFP281	FOXA2	ZFP281 FOXA2	0.0465636378508465	0
PHC1	DNMT3A	PHC1 DNMT3A	0.046308854027069	0
H19	FOXA2	H19 FOXA2	0.0459839442683171	0
H19	DNMT3A	H19 DNMT3A	0.0457844074222781	0
NR0B1	FGF4	NR0B1 FGF4	0.0446975052539779	1
SLC9A3R1	SMAD6	SLC9A3R1 SMAD6	0.044686362743876	0
TBX3	KLF4	TBX3 KLF4	0.0443789208105221	1
NR0B1	DNMT3B	NR0B1 DNMT3B	0.0442432870749115	0
MYCN	SALL4	MYCN SALL4	0.0441925225637732	0
EED	FGF17	EED FGF17	0.0441491900683814	0
HSPB8	FOXD3	HSPB8 FOXD3	0.0441323854220332	0
TMUB2	KLF2	TMUB2 KLF2	0.0438628471499824	0
MYCN	KLF5	MYCN KLF5	0.0437736899956591	0
IARS	FBXO22	IARS FBXO22	0.0435472200886214	0
SOX17	ETV5	SOX17 ETV5	0.0433824689533417	0
ZFP42	KLF2	ZFP42 KLF2	0.0433802128200397	0
SOX17	CBX1	SOX17 CBX1	0.0425511430979037	0
E2F4	TET1	E2F4 TET1	0.04240894479408	0
PRPF38A	KLF2	PRPF38A KLF2	0.0423713221527405	0
PHC1	SALL1	PHC1 SALL1	0.0420715777951595	0
MYCN	TRIM24	MYCN TRIM24	0.041833491725693	0
RCC2	TRIM24	RCC2 TRIM24	0.0417871342770939	0
SLC9A3R1	APOA2	SLC9A3R1 APOA2	0.0416755043522055	0
ESRRB	KLF2	ESRRB KLF2	0.041603357990178	1
H19	SMAD6	H19 SMAD6	0.041562544159132	0
POLR1B	KLF5	POLR1B KLF5	0.0415178956724629	0
POU5F1	CUL2	POU5F1 CUL2	0.0414688066106872	1
SOX17	TRIM24	SOX17 TRIM24	0.041293981514009	0
REST	ETV5	REST ETV5	0.0411690959949588	0
TLN1	ETV5	TLN1 ETV5	0.0410170246456249	0
ESRRB	APOA2	ESRRB APOA2	0.040941296244738	1
ZFP281	CBX1	ZFP281 CBX1	0.0407509740770604	1
ESRRB	FGF4	ESRRB FGF4	0.0405858101467652	1
NR0B1	FOXD3	NR0B1 FOXD3	0.0405463549475273	1
STAT3	KLF4	STAT3 KLF4	0.0403781929680308	0
ESRRB	SMAD6	ESRRB SMAD6	0.0403725311395669	1
H19	FGF17	H19 FGF17	0.0402978209242577	0
PRPF38A	SKP2	PRPF38A SKP2	0.0402656149537429	0
REST	DNMT3B	REST DNMT3B	0.0402007521046589	0
TCN2	FGF4	TCN2 FGF4	0.0400783866919344	0
REST	APOA2	REST APOA2	0.039648657705156	0
MYC	KLF4	MYC KLF4	0.039283365029651	1
SLC9A3R1	SALL1	SLC9A3R1 SALL1	0.0387349721352827	0
ZFP42	SKP2	ZFP42 SKP2	0.0385110602535023	0
MED23	KLF4	MED23 KLF4	0.0384730863659646	0
SLC9A3R1	FOXA2	SLC9A3R1 FOXA2	0.0383887418567328	0
NR0B1	APOA2	NR0B1 APOA2	0.0383770448485477	1
H19	SALL1	H19 SALL1	0.038201234229155	0
NR0B1	SMAD6	NR0B1 SMAD6	0.0379838062195404	0
ZFP281	TRIM24	ZFP281 TRIM24	0.0379779027831655	0
DDX52	KLF5	DDX52 KLF5	0.0378626199886404	0
CTCF	APOA2	CTCF APOA2	0.0374809387011522	0
TFPI	FOXA2	TFPI FOXA2	0.0373096066512441	0
ESRRB	FBXO22	ESRRB FBXO22	0.0372529809951597	1
CTCF	DNMT3B	CTCF DNMT3B	0.0370260230802487	0
ZFP281	SKP2	ZFP281 SKP2	0.0367944760112815	1
POU5F1	DNMT3B	POU5F1 DNMT3B	0.0365957843176294	1
EZH2	CUL2	EZH2 CUL2	0.0363906135028845	0
ESRRB	ETV5	ESRRB ETV5	0.0362146723425424	1
NR0B1	CBX1	NR0B1 CBX1	0.036094984937481	1
REST	FGF4	REST FGF4	0.036049007538293	0
DPPA2	FGF17	DPPA2 FGF17	0.0359831269584335	0
RASD1	SALL4	RASD1 SALL4	0.0358520955499155	0
NSUN4	KLF5	NSUN4 KLF5	0.0358475726446847	0
CTCF	ETV5	CTCF ETV5	0.035846396641786	0
ENPP1	RTP4	ENPP1 RTP4	0.0357033624462963	0
NR0B1	FOXA2	NR0B1 FOXA2	0.0355483153082265	0
RCC2	SKP2	RCC2 SKP2	0.0355211459916009	0
DPPA2	CUL2	DPPA2 CUL2	0.0354081821393336	0
EMP2	ETV5	EMP2 ETV5	0.0352233052731894	0
PHC1	FOXA2	PHC1 FOXA2	0.0350609101741832	1
EMP2	APOA2	EMP2 APOA2	0.035016038065536	0
ACSS1	KLF4	ACSS1 KLF4	0.0349580048232027	0
REST	CBX1	REST CBX1	0.0348362330462705	0
RCC2	CBX1	RCC2 CBX1	0.0346949826942715	0
EED	TET1	EED TET1	0.0346045255840005	0
DPPA2	KLF5	DPPA2 KLF5	0.0344526973440877	0
DDX27	CUL2	DDX27 CUL2	0.0342479816102739	0
REST	FGF17	REST FGF17	0.0340302130206808	0
ZFP42	FGF17	ZFP42 FGF17	0.0339161757154888	0
ZFP281	APOA2	ZFP281 APOA2	0.0338979707647451	0
NR0B1	FGF17	NR0B1 FGF17	0.0335853560911523	0
H19	TET1	H19 TET1	0.033584265047279	0
PRPF38A	RTP4	PRPF38A RTP4	0.0335776498413175	0
EZH2	DNMT3A	EZH2 DNMT3A	0.03349266333097	0
E2F4	RTP4	E2F4 RTP4	0.0332347815855592	0
TFPI	APOA2	TFPI APOA2	0.0331518759137741	0
TCN2	KLF2	TCN2 KLF2	0.0330031870078885	0
TCN2	ETV5	TCN2 ETV5	0.0328988532384177	0
EMP2	FGF4	EMP2 FGF4	0.0327171522701123	0
NOTUM	KLF5	NOTUM KLF5	0.0326997384291965	0
NANOG	HAT1	NANOG HAT1	0.0326971980735291	1
H19	FOXD3	H19 FOXD3	0.032672253743146	0
PHC1	ETV5	PHC1 ETV5	0.032513027302582	0
MYBL2	GOT1	MYBL2 GOT1	0.0325091247140462	0
X2700097O09RIK	KLF2	X2700097O09RIK KLF2	0.0324922149173772	0
TCN2	DNMT3B	TCN2 DNMT3B	0.0319882499914088	0
X2700097O09RIK	SALL1	X2700097O09RIK SALL1	0.0318043832815428	0
PRPF38A	SALL4	PRPF38A SALL4	0.0317499278773048	0
EMP2	SALL1	EMP2 SALL1	0.0317147913051462	0
USP2	FOXD3	USP2 FOXD3	0.0314997062526743	0
GATA3	APOA2	GATA3 APOA2	0.0313308981441268	0
CNOT3	FGF17	CNOT3 FGF17	0.0312252460385925	0
POLR1B	DNMT3B	POLR1B DNMT3B	0.0310895897006873	0
ZFP281	SALL1	ZFP281 SALL1	0.0310831800476228	0
ESRRB	FOXA2	ESRRB FOXA2	0.0310810177847711	1
POU5F1	GNG13	POU5F1 GNG13	0.0310333103716647	1
JARID2	TET1	JARID2 TET1	0.0309770769422744	0
CNOT3	KLF5	CNOT3 KLF5	0.0308572841933305	1
MYC	FGF17	MYC FGF17	0.0308040753036914	0
TRIM28	CUL2	TRIM28 CUL2	0.0307083573491946	1
UTP18	GOT1	UTP18 GOT1	0.0306639211132524	0
MYCN	GOT1	MYCN GOT1	0.0305939109378394	0
IARS	ETV5	IARS ETV5	0.0305764162477885	0
ESRRB	CBX1	ESRRB CBX1	0.0301763690653501	1
RCC2	FOXA2	RCC2 FOXA2	0.0300699920724818	0
E2F4	GOT1	E2F4 GOT1	0.030064035942393	1
SRR	HAT1	SRR HAT1	0.030063586172277	0
NR0B1	SALL4	NR0B1 SALL4	0.0298962332341969	1
EMP2	RTP4	EMP2 RTP4	0.0297907822813996	0
NOTUM	FGF17	NOTUM FGF17	0.0297189375244471	0
ZFP42	KLF5	ZFP42 KLF5	0.0296541607118128	0
ZFP42	TET1	ZFP42 TET1	0.0296015199161339	0
TFPI	RTP4	TFPI RTP4	0.0295462817656396	0
REST	TET1	REST TET1	0.0294629966233756	0
MYCN	TET1	MYCN TET1	0.0294202326210773	0
REST	FOXD3	REST FOXD3	0.0293194930639588	0
PHC1	TET1	PHC1 TET1	0.0290888069000442	0
DPPA2	KLF4	DPPA2 KLF4	0.0290843465584901	0
TCN2	SALL1	TCN2 SALL1	0.0290486548095351	0
CTCF	FOXD3	CTCF FOXD3	0.0289375575905168	0
CREB3L2	KLF2	CREB3L2 KLF2	0.0289140719523235	0
NANP	RTP4	NANP RTP4	0.0288122987123381	0
TCN2	TRIM24	TCN2 TRIM24	0.0287835560550613	0
UTP18	GNG13	UTP18 GNG13	0.0287817223717488	0
NR0B1	TRIM24	NR0B1 TRIM24	0.0287637065920602	0
SOX17	DNMT3B	SOX17 DNMT3B	0.0286823686799274	0
GPX7	KLF4	GPX7 KLF4	0.0286220678580473	0
H19	KLF5	H19 KLF5	0.0285739417937994	0
TCN2	TET1	TCN2 TET1	0.0283864185124399	0
H19	CBX1	H19 CBX1	0.028213769589425	0
SLC9A3R1	TRIM24	SLC9A3R1 TRIM24	0.0282079165570177	0
DDX27	FBXO22	DDX27 FBXO22	0.0281638952306804	0
E2F1	FOXD3	E2F1 FOXD3	0.0280416382955985	1
TCF3	HAT1	TCF3 HAT1	0.0278980668010761	0
MYBL2	SALL4	MYBL2 SALL4	0.0278828526528969	0
MYCN	ETV5	MYCN ETV5	0.0278580386567308	0
JARID2	SKP2	JARID2 SKP2	0.0278418545814667	0
LOC100045684	FOXA2	LOC100045684 FOXA2	0.0278366367638937	0
TRIM28	RTP4	TRIM28 RTP4	0.0278313431056168	0
SLC9A3R1	FGF4	SLC9A3R1 FGF4	0.0277489974764813	0
TRIM28	FBXO22	TRIM28 FBXO22	0.0277406304376808	1
RNF2	GNG13	RNF2 GNG13	0.0276927284558994	0
HSPB8	TET1	HSPB8 TET1	0.0276809002377786	0
JARID2	KLF5	JARID2 KLF5	0.0276497740180783	0
JARID2	CUL2	JARID2 CUL2	0.0276396638547885	0
E2F4	DNMT3A	E2F4 DNMT3A	0.027588590299117	1
ZFP42	SALL4	ZFP42 SALL4	0.0275044025951556	0
IARS	GOT1	IARS GOT1	0.0274071683472718	0
POLR1B	FGF17	POLR1B FGF17	0.0272628406414413	0
NOTUM	TET1	NOTUM TET1	0.0272257849792705	0
X2700097O09RIK	RTP4	X2700097O09RIK RTP4	0.0270608449549283	0
X2700097O09RIK	SMAD6	X2700097O09RIK SMAD6	0.0270488485871923	0
ZFP42	RTP4	ZFP42 RTP4	0.0270064012421098	1
EZH2	DNMT3B	EZH2 DNMT3B	0.0269735811234259	1
TFPI	KLF2	TFPI KLF2	0.0269378573684266	0
SOX17	CUL2	SOX17 CUL2	0.0269282150568313	0
CREB3L2	RTP4	CREB3L2 RTP4	0.026914460071879	0
REST	SMAD6	REST SMAD6	0.0268436980415405	0
RCC2	FBXO22	RCC2 FBXO22	0.0265158500891635	0
TCF3	KLF4	TCF3 KLF4	0.0263972265670765	0
X2700097O09RIK	FGF4	X2700097O09RIK FGF4	0.0263789084078671	0
RCC2	FGF4	RCC2 FGF4	0.0263317241485229	0
SCAND1	KLF5	SCAND1 KLF5	0.0261081932167304	0
POLR1B	DNMT3A	POLR1B DNMT3A	0.0260416113067398	0
UTP18	SKP2	UTP18 SKP2	0.0260244061928072	0
CREB3L2	DNMT3A	CREB3L2 DNMT3A	0.025912907762604	0
CNOT3	CUL2	CNOT3 CUL2	0.0258545916434542	1
CTCF	TRIM24	CTCF TRIM24	0.0258200811978396	0
RCC2	GOT1	RCC2 GOT1	0.0257121917497286	0
NSUN4	FGF17	NSUN4 FGF17	0.0256021226754891	0
X2700097O09RIK	CUL2	X2700097O09RIK CUL2	0.0255317494263138	0
DDX27	GOT1	DDX27 GOT1	0.0255129894593777	0
ZFP281	KLF2	ZFP281 KLF2	0.0254938818962118	0
CNOT2	TRIM24	CNOT2 TRIM24	0.0254626984363385	0
PHC1	FOXD3	PHC1 FOXD3	0.0253359802837953	0
EMP2	SMAD6	EMP2 SMAD6	0.0252955757305207	0
ESRRB	TET1	ESRRB TET1	0.025238770562806	0
PRND	GNG13	PRND GNG13	0.0251386021331937	0
CNOT2	FBXO22	CNOT2 FBXO22	0.0251341024875815	0
SOX17	DNMT3A	SOX17 DNMT3A	0.0248287880104576	0
DMAP1	HAT1	DMAP1 HAT1	0.0247981795525917	0
PHC1	FBXO22	PHC1 FBXO22	0.0246849129284412	0
NR0B1	ETV5	NR0B1 ETV5	0.0246298288045107	1
RCC2	SMAD6	RCC2 SMAD6	0.0245644161064006	0
LOC100045684	APOA2	LOC100045684 APOA2	0.0245425735300148	0
UTP18	SALL4	UTP18 SALL4	0.0245032869141982	0
TFPI	SMAD6	TFPI SMAD6	0.0244971484542621	0
TFPI	SALL1	TFPI SALL1	0.0244924114080749	0
PRPF3	KLF2	PRPF3 KLF2	0.0244537576513916	0
ENPP1	GNG13	ENPP1 GNG13	0.0244427581062707	0
ZFP281	ETV5	ZFP281 ETV5	0.0243301503510997	0
ZFP42	ETV5	ZFP42 ETV5	0.024236909719144	1
MYO7A	SKP2	MYO7A SKP2	0.0242339788949391	0
EMP2	CBX1	EMP2 CBX1	0.0241789151997297	0
PRPF38A	ETV5	PRPF38A ETV5	0.0241788040401271	0
EED	CUL2	EED CUL2	0.0241648861484281	0
TLN1	APOA2	TLN1 APOA2	0.0241514479828322	0
PRPF3	FOXD3	PRPF3 FOXD3	0.0241328349993316	0
ESRRB	TRIM24	ESRRB TRIM24	0.0241279881533614	0
REST	TRIM24	REST TRIM24	0.0240145288648345	0
ZFP281	FBXO22	ZFP281 FBXO22	0.0239974600789988	0
E2F4	FGF17	E2F4 FGF17	0.023957570538768	0
NANOG	RTP4	NANOG RTP4	0.0239179718489398	1
ESRRB	DNMT3B	ESRRB DNMT3B	0.0238314393481914	1
POU5F1	SKP2	POU5F1 SKP2	0.0237915219559312	1
DDX27	GNG13	DDX27 GNG13	0.0237799515121565	0
POLR1B	KLF2	POLR1B KLF2	0.02377417518871	0
CNOT3	TET1	CNOT3 TET1	0.0237703187566774	0
MYCN	KLF2	MYCN KLF2	0.0237595549721181	0
CNOT2	GNG13	CNOT2 GNG13	0.0237328311077443	0
REST	SALL1	REST SALL1	0.023716048409424	1
TLN1	CBX1	TLN1 CBX1	0.02360301942411	0
GATA3	SMAD6	GATA3 SMAD6	0.0235847969594408	0
RCC2	CUL2	RCC2 CUL2	0.0234438023407484	0
NANOG	GOT1	NANOG GOT1	0.0233596303702857	1
DDX52	SALL4	DDX52 SALL4	0.0231221383038385	0
CREB3L2	FOXA2	CREB3L2 FOXA2	0.023094247897465	0
MYC	FOXD3	MYC FOXD3	0.0230737410222637	0
DDX52	FOXD3	DDX52 FOXD3	0.0230706640164042	0
REST	FOXA2	REST FOXA2	0.0230685961329755	1
REST	RTP4	REST RTP4	0.0230540680127853	0
ZFP281	DNMT3B	ZFP281 DNMT3B	0.0229519870033135	0
REST	SKP2	REST SKP2	0.0228761344537041	0
EED	SKP2	EED SKP2	0.0227931222631847	0
TRIM28	TRIM24	TRIM28 TRIM24	0.0227553922724072	0
PHC1	TRIM24	PHC1 TRIM24	0.022665352343921	0
TLN1	KLF2	TLN1 KLF2	0.022473142347091	0
PRPF3	FBXO22	PRPF3 FBXO22	0.0224238012195516	0
POU5F1	KLF5	POU5F1 KLF5	0.0224017152542279	1
GATA3	FOXA2	GATA3 FOXA2	0.0223996485293727	0
POU5F1	TRIM24	POU5F1 TRIM24	0.0223529349699328	1
TRIM28	KLF2	TRIM28 KLF2	0.0222805112066005	1
POLR1B	TET1	POLR1B TET1	0.0222026345651992	0
X2700097O09RIK	FBXO22	X2700097O09RIK FBXO22	0.0221310462568308	0
TLN1	SMAD6	TLN1 SMAD6	0.021963413670054	0
HSPB8	TRIM24	HSPB8 TRIM24	0.0219405742868707	0
IARS	TRIM24	IARS TRIM24	0.0219100732728307	0
X2700097O09RIK	APOA2	X2700097O09RIK APOA2	0.0218392696862152	0
PRPF3	CUL2	PRPF3 CUL2	0.0218175306121012	0
GATA3	FGF4	GATA3 FGF4	0.0216094482736113	0
PRPF3	TRIM24	PRPF3 TRIM24	0.0216030756854592	0
H19	TRIM24	H19 TRIM24	0.021492445467763	0
REST	KLF5	REST KLF5	0.021384116628793	0
POLR1B	FGF4	POLR1B FGF4	0.0213185519832706	0
GATA3	ETV5	GATA3 ETV5	0.0212604045481834	0
TRIM28	FGF17	TRIM28 FGF17	0.0212404862926836	0
POU5F1	FOXD3	POU5F1 FOXD3	0.0212165768359896	1
SOX17	RTP4	SOX17 RTP4	0.0211750631755714	0
TRIM28	GOT1	TRIM28 GOT1	0.0210547063784308	0
TLN1	FBXO22	TLN1 FBXO22	0.0210100708223745	0
TCN2	RTP4	TCN2 RTP4	0.0209486604880733	0
EED	KLF5	EED KLF5	0.020889332399821	0
TCN2	FBXO22	TCN2 FBXO22	0.0208541575323997	0
TCN2	DNMT3A	TCN2 DNMT3A	0.0208145140584725	0
TREH	CUL2	TREH CUL2	0.0207446369240266	0
SOX2	FBXO22	SOX2 FBXO22	0.0206689427697575	1
POLR1B	CUL2	POLR1B CUL2	0.0206358312955925	0
CREB3L2	FGF4	CREB3L2 FGF4	0.020475982165446	0
POLR1B	SALL1	POLR1B SALL1	0.0203514753644285	0
SOX17	FBXO22	SOX17 FBXO22	0.0203162204638257	0
RASD1	GNG13	RASD1 GNG13	0.0202292683275899	0
ZFP281	SALL4	ZFP281 SALL4	0.0201719212768588	0
EED	GOT1	EED GOT1	0.0201559872474137	0
SETDB1	KLF4	SETDB1 KLF4	0.0200610523476866	1
TFPI	CBX1	TFPI CBX1	0.020057545628228	0
POLR1B	FOXA2	POLR1B FOXA2	0.0200306777882082	0
CREB3L2	DNMT3B	CREB3L2 DNMT3B	0.0200163422391228	0
SCAND1	TET1	SCAND1 TET1	0.0200071564127093	0
PRPF3	GNG13	PRPF3 GNG13	0.0199109723765327	0
ESRRB	RTP4	ESRRB RTP4	0.0198971103499087	0
RNF2	GOT1	RNF2 GOT1	0.0198635406030257	0
MYBL2	ETV5	MYBL2 ETV5	0.0197138393391135	0
MYC	SALL4	MYC SALL4	0.01969952439607	1
SOX17	TET1	SOX17 TET1	0.0196667496499698	0
ESRRB	KLF5	ESRRB KLF5	0.0194989430537116	1
UTP18	FBXO22	UTP18 FBXO22	0.0194859283846707	0
RCC2	APOA2	RCC2 APOA2	0.0193780718454312	0
PRPF3	GOT1	PRPF3 GOT1	0.0193231520149449	0
EMP2	FOXA2	EMP2 FOXA2	0.0193101229268546	0
TRIM28	ETV5	TRIM28 ETV5	0.0192610932200741	0
PRPF3	SALL4	PRPF3 SALL4	0.0192306029935504	0
DPPA2	FOXD3	DPPA2 FOXD3	0.0192282962465096	0
IARS	CBX1	IARS CBX1	0.0192064241934981	0
MYCN	FGF17	MYCN FGF17	0.0192021840818236	0
FAM116A	KLF4	FAM116A KLF4	0.0191590386417442	0
POU5F1	FGF4	POU5F1 FGF4	0.0190550620398247	1
LHX8	GNG13	LHX8 GNG13	0.0190528626572994	0
RASD1	HAT1	RASD1 HAT1	0.0190477732135018	0
RNF2	HAT1	RNF2 HAT1	0.0188647818075512	0
UTP18	HAT1	UTP18 HAT1	0.0188418911506498	0
YY1	HAT1	YY1 HAT1	0.0187534675640021	0
PRPF3	FOXA2	PRPF3 FOXA2	0.0186989739990497	0
NR0B1	SKP2	NR0B1 SKP2	0.0186064907316671	0
POLR1B	SALL4	POLR1B SALL4	0.0185614034084819	0
TCFCP2L1	KLF4	TCFCP2L1 KLF4	0.0185352627036208	0
LOC100045684	CBX1	LOC100045684 CBX1	0.0184633382842697	0
MYCN	APOA2	MYCN APOA2	0.0184163461731549	0
ZFP281	FGF4	ZFP281 FGF4	0.0183853375868627	0
SOX2	KLF2	SOX2 KLF2	0.0183761846760208	1
GATA3	RTP4	GATA3 RTP4	0.0183236718552422	0
CREB3L2	APOA2	CREB3L2 APOA2	0.018281508787527	0
TLN1	TRIM24	TLN1 TRIM24	0.0181906707921447	0
SETDB1	CUL2	SETDB1 CUL2	0.0180909884162146	0
CREB3L2	ETV5	CREB3L2 ETV5	0.0180719860354933	0
X2310075K07RIK	GNG13	X2310075K07RIK GNG13	0.0179906722338654	0
IARS	FGF4	IARS FGF4	0.0178977502771055	0
ZFP42	FOXD3	ZFP42 FOXD3	0.0178920139853355	0
SRPK2	KLF4	SRPK2 KLF4	0.017870264198452	0
CNOT3	KLF4	CNOT3 KLF4	0.0178340538620771	1
GATA3	SALL1	GATA3 SALL1	0.0178228862719714	0
HSPB8	APOA2	HSPB8 APOA2	0.0177871503221057	0
DPPA2	TET1	DPPA2 TET1	0.0177528515657906	0
ABCB4	HAT1	ABCB4 HAT1	0.0177419482849099	0
SETDB1	KLF5	SETDB1 KLF5	0.0177403272861806	1
NSUN4	KLF4	NSUN4 KLF4	0.0176969909795192	0
MYCN	KLF4	MYCN KLF4	0.0176747863141149	0
NR0B1	FBXO22	NR0B1 FBXO22	0.0176607232091797	0
CREB3L2	CBX1	CREB3L2 CBX1	0.0176562839648885	0
E2F4	FGF4	E2F4 FGF4	0.0175504509537985	1
X2700097O09RIK	FOXA2	X2700097O09RIK FOXA2	0.0174798362233612	0
CTCF	FGF17	CTCF FGF17	0.017477522667123	0
SRR	GNG13	SRR GNG13	0.0173877959733263	0
MYCN	FOXA2	MYCN FOXA2	0.0173310895318481	0
MYO7A	TRIM24	MYO7A TRIM24	0.0173284946869254	0
SOX2	ETV5	SOX2 ETV5	0.0172882108627968	1
NOTUM	KLF4	NOTUM KLF4	0.0172168848966179	0
MYO7A	DNMT3A	MYO7A DNMT3A	0.0172130987425394	0
GATA3	DNMT3A	GATA3 DNMT3A	0.0171985938451911	0
CCNG2	SALL4	CCNG2 SALL4	0.0171359499320257	0
IARS	APOA2	IARS APOA2	0.0169819732097297	0
POLR1B	APOA2	POLR1B APOA2	0.0169103357250684	0
TCN2	FGF17	TCN2 FGF17	0.0168387529773753	0
EMP2	FBXO22	EMP2 FBXO22	0.0168310678934353	0
DLC1	DNMT3B	DLC1 DNMT3B	0.0168030372594859	0
SCAND1	FGF17	SCAND1 FGF17	0.0167568275963383	0
E2F4	CUL2	E2F4 CUL2	0.0166937806280273	0
POLR1B	FBXO22	POLR1B FBXO22	0.0166640867197676	0
H19	ETV5	H19 ETV5	0.016649318707918	0
MYO7A	TET1	MYO7A TET1	0.016639411763731	0
SOX2	HAT1	SOX2 HAT1	0.0166130303227465	1
TRIM28	KLF5	TRIM28 KLF5	0.0165932023732106	1
SLC9A3R1	DNMT3B	SLC9A3R1 DNMT3B	0.0165632093456778	0
SOX2	GOT1	SOX2 GOT1	0.0165608770344561	0
POLR1B	RTP4	POLR1B RTP4	0.0165489569339529	0
CTCF	RTP4	CTCF RTP4	0.0165361936404884	0
STAT3	HAT1	STAT3 HAT1	0.016500677510159	0
REST	CUL2	REST CUL2	0.0164919254569608	0
X2310075K07RIK	CUL2	X2310075K07RIK CUL2	0.0164743220340057	0
PRPF3	FGF17	PRPF3 FGF17	0.0163633675582397	0
TRIM28	SKP2	TRIM28 SKP2	0.0163445556302477	0
EMP2	TRIM24	EMP2 TRIM24	0.0162930605217376	0
CTCF	TET1	CTCF TET1	0.016216912462885	0
HSPB8	SMAD6	HSPB8 SMAD6	0.0161966698499016	0
DDX27	RTP4	DDX27 RTP4	0.0160953757616708	0
LOC100045684	SMAD6	LOC100045684 SMAD6	0.0160749357361268	0
POU5F1	FBXO22	POU5F1 FBXO22	0.0160527107875026	1
C77609	SALL4	C77609 SALL4	0.0160191629958457	0
TFPI	FGF4	TFPI FGF4	0.0160121517932998	0
PRPF3	SKP2	PRPF3 SKP2	0.0160119358460696	0
DDX52	KLF4	DDX52 KLF4	0.0159716098604082	0
CNOT2	RTP4	CNOT2 RTP4	0.0159701176936502	0
ZFP281	GOT1	ZFP281 GOT1	0.0159418516987249	0
ESRRB	DNMT3A	ESRRB DNMT3A	0.0158456594821375	1
ZFP825	KLF4	ZFP825 KLF4	0.0158364122486992	0
POU5F1	SALL1	POU5F1 SALL1	0.0158069776732368	1
POLR1B	CBX1	POLR1B CBX1	0.0157133051400406	0
SOX17	KLF2	SOX17 KLF2	0.0156686043104882	0
PRPF38A	FBXO22	PRPF38A FBXO22	0.0156586454496681	0
FXN	HAT1	FXN HAT1	0.015592500187512	0
TCF3	KLF2	TCF3 KLF2	0.0155121344244095	1
MYCN	CBX1	MYCN CBX1	0.0154162750331135	0
MYC	SKP2	MYC SKP2	0.015370241746529	1
RCC2	SALL1	RCC2 SALL1	0.0152931989219314	0
DGAT1	HAT1	DGAT1 HAT1	0.0152860855045268	0
MYC	TET1	MYC TET1	0.01525843906881	0
NOTUM	CUL2	NOTUM CUL2	0.0152467687203147	0
DLC1	FOXD3	DLC1 FOXD3	0.0152237723611948	0
IRX1	HAT1	IRX1 HAT1	0.0152204948755388	0
DDX27	SKP2	DDX27 SKP2	0.015162448364931	0
MYBL2	FBXO22	MYBL2 FBXO22	0.0151458101887117	0
X2700097O09RIK	DNMT3A	X2700097O09RIK DNMT3A	0.0150654437983997	0
TLN1	SALL1	TLN1 SALL1	0.015034672155218	0
X2700097O09RIK	DNMT3B	X2700097O09RIK DNMT3B	0.0150122461502566	0
GATA3	CBX1	GATA3 CBX1	0.0150042500029351	0
TMPRSS13	KLF4	TMPRSS13 KLF4	0.015000680387753	0
TMUB2	RTP4	TMUB2 RTP4	0.0149781142504283	0
MYO7A	ETV5	MYO7A ETV5	0.0149044161530072	0
GATA3	KLF2	GATA3 KLF2	0.0148400980459561	0
POU5F1	FOXA2	POU5F1 FOXA2	0.0147618281747947	1
CNOT2	CBX1	CNOT2 CBX1	0.0147545106831576	0
ZFP42	FBXO22	ZFP42 FBXO22	0.0146075421287754	0
SCAND1	SALL4	SCAND1 SALL4	0.0145953521939584	0
TCN2	KLF5	TCN2 KLF5	0.014565020949564	0
FXN	SKP2	FXN SKP2	0.0145337098719391	0
MED16	KLF4	MED16 KLF4	0.0145237069904758	0
IARS	SMAD6	IARS SMAD6	0.0145088633801738	0
HSPB8	FGF4	HSPB8 FGF4	0.0144910162299057	0
GATA3	DNMT3B	GATA3 DNMT3B	0.0144426372103421	0
HSPB8	FOXA2	HSPB8 FOXA2	0.0144353481879472	0
H19	SKP2	H19 SKP2	0.0144020956221632	0
EMP2	HAT1	EMP2 HAT1	0.0144008169674144	0
TCN2	FOXD3	TCN2 FOXD3	0.0143598701373039	0
MYCN	FGF4	MYCN FGF4	0.0143001749493787	0
FASTKD1	FBXO22	FASTKD1 FBXO22	0.0142880530813226	0
DLC1	SALL1	DLC1 SALL1	0.01426673674657	0
ZFP42	KLF4	ZFP42 KLF4	0.0142581642241663	0
RCC2	RTP4	RCC2 RTP4	0.0141860128947965	0
POLR1B	FOXD3	POLR1B FOXD3	0.0141726624515019	0
LOC100048449	RTP4	LOC100048449 RTP4	0.0141625778820976	0
SOX2	CBX1	SOX2 CBX1	0.0141416039311215	1
CNOT2	SKP2	CNOT2 SKP2	0.0141325479965756	0
TBX3	APOA2	TBX3 APOA2	0.0141173534754717	0
ESRRB	SALL4	ESRRB SALL4	0.0140970661575535	1
CREB3L2	FGF17	CREB3L2 FGF17	0.0140458596917874	0
MYO7A	CUL2	MYO7A CUL2	0.014014017210453	0
FXN	GNG13	FXN GNG13	0.0140127946686168	0
POLR1B	SMAD6	POLR1B SMAD6	0.0140037918261953	0
STAT3	RTP4	STAT3 RTP4	0.0139885065384134	0
MYO7A	DNMT3B	MYO7A DNMT3B	0.0139368403251027	0
NSUN4	TET1	NSUN4 TET1	0.0139282746022126	0
SLC9A3R1	ETV5	SLC9A3R1 ETV5	0.0139029658530623	0
NSUN4	CUL2	NSUN4 CUL2	0.0138807705696311	0
REST	KLF2	REST KLF2	0.0138620180570341	0
X2700097O09RIK	TET1	X2700097O09RIK TET1	0.0138150689007383	0
E2F4	DNMT3B	E2F4 DNMT3B	0.013800072014343	0
X2700097O09RIK	CBX1	X2700097O09RIK CBX1	0.0137185946373132	0
LOC100045684	SALL1	LOC100045684 SALL1	0.0136682804501464	0
X2700097O09RIK	FGF17	X2700097O09RIK FGF17	0.0136623775228962	0
HSPB8	SALL1	HSPB8 SALL1	0.0136497884808351	0
MYO7A	FOXA2	MYO7A FOXA2	0.0136167206862469	0
MYO7A	SALL1	MYO7A SALL1	0.0136008353651198	0
SMAD1	SMAD6	SMAD1 SMAD6	0.0135879645654801	1
NR0B1	KLF4	NR0B1 KLF4	0.0135468106376496	0
ZFP281	RTP4	ZFP281 RTP4	0.0135250356722759	0
CREB3L2	SMAD6	CREB3L2 SMAD6	0.013518248371242	0
MYCN	FOXD3	MYCN FOXD3	0.0135056691373058	0
EMP2	KLF2	EMP2 KLF2	0.0135014082328079	0
VAT1	FOXD3	VAT1 FOXD3	0.0132553674638516	0
TRIM28	SALL4	TRIM28 SALL4	0.013247275606544	0
MYCN	SMAD6	MYCN SMAD6	0.0132337825040569	0
IARS	CUL2	IARS CUL2	0.0132208134712508	0
FANK1	GNG13	FANK1 GNG13	0.0131790915397499	0
CYP51	FOXD3	CYP51 FOXD3	0.0130990329749205	0
TFPI	ETV5	TFPI ETV5	0.0130940988951308	0
RCC2	KLF2	RCC2 KLF2	0.0130512523221845	0
MYO7A	FGF4	MYO7A FGF4	0.0130307230372406	0
MYO7A	KLF5	MYO7A KLF5	0.0130193347281342	0
NANP	HAT1	NANP HAT1	0.0130121821534533	0
PRPF38A	GNG13	PRPF38A GNG13	0.0130114152293396	0
TCFCP2L1	KLF5	TCFCP2L1 KLF5	0.0129832522708533	0
CCNG2	FOXD3	CCNG2 FOXD3	0.0129371485887156	0
MLLT11	SKP2	MLLT11 SKP2	0.012882740371492	0
NANOG	SALL4	NANOG SALL4	0.0128557897219111	1
TCN2	SKP2	TCN2 SKP2	0.0128547851137109	0
CCNG2	KLF5	CCNG2 KLF5	0.0128496957219097	0
RCC2	DNMT3A	RCC2 DNMT3A	0.0128102330725897	0
POU5F1	GOT1	POU5F1 GOT1	0.0127720106587597	1
CHD1	FOXD3	CHD1 FOXD3	0.0127595578076394	0
TFPI	HAT1	TFPI HAT1	0.0127563979791109	0
CREB3L2	GOT1	CREB3L2 GOT1	0.0127093281044616	0
TLN1	GNG13	TLN1 GNG13	0.012708646021619	0
DPPA2	SALL4	DPPA2 SALL4	0.0127035044601271	0
TRIM28	DNMT3B	TRIM28 DNMT3B	0.0126896398845068	1
ENPP1	HAT1	ENPP1 HAT1	0.0126689344653759	0
E2F4	FOXA2	E2F4 FOXA2	0.0126170911178839	0
TRIM28	DNMT3A	TRIM28 DNMT3A	0.0125745138220146	0
PRPF38A	APOA2	PRPF38A APOA2	0.0125608203659367	0
EZH2	KLF4	EZH2 KLF4	0.0125412168262674	0
SETDB1	FGF17	SETDB1 FGF17	0.0125136093362147	0
PRPF3	KLF5	PRPF3 KLF5	0.0124605286825356	0
NOTUM	SALL4	NOTUM SALL4	0.0124136152800438	0
SOX2	GNG13	SOX2 GNG13	0.0123802552372325	1
UTP18	RTP4	UTP18 RTP4	0.0123747610026959	0
SLC9A3R1	DNMT3A	SLC9A3R1 DNMT3A	0.0123696869828875	0
POLR1B	TRIM24	POLR1B TRIM24	0.0122888663899379	0
EZH2	GNG13	EZH2 GNG13	0.0122834732285304	0
SEMA6D	HAT1	SEMA6D HAT1	0.0122476755573306	0
POU5F1	APOA2	POU5F1 APOA2	0.0122011156277618	1
X2700097O09RIK	SKP2	X2700097O09RIK SKP2	0.0121905934876246	0
SFXN1	GNG13	SFXN1 GNG13	0.0121649651811651	0
X2700097O09RIK	ETV5	X2700097O09RIK ETV5	0.0121468746618096	0
E2F4	KLF5	E2F4 KLF5	0.0121213244513934	1
TBX3	SMAD6	TBX3 SMAD6	0.0121193743771822	0
MYO7A	FGF17	MYO7A FGF17	0.0120631821146637	0
SCAND1	FOXD3	SCAND1 FOXD3	0.0120357801832456	0
BTBD10	TRIM24	BTBD10 TRIM24	0.0120078600763027	0
POU5F1	ETV5	POU5F1 ETV5	0.011979280673513	1
EZH2	FOXA2	EZH2 FOXA2	0.0119537999743788	1
JARID2	TRIM24	JARID2 TRIM24	0.0119486007039174	0
ZFP281	CUL2	ZFP281 CUL2	0.0119223517774174	0
FKBP3	KLF4	FKBP3 KLF4	0.0118891330664449	0
E2F1	KLF4	E2F1 KLF4	0.0118412240690843	0
SLC8A1	GNG13	SLC8A1 GNG13	0.0118184027060102	0
ESRRB	GOT1	ESRRB GOT1	0.0117886297435003	1
RCC2	GNG13	RCC2 GNG13	0.0117619557715343	0
SOX2	APOA2	SOX2 APOA2	0.0117286866828966	1
RCC2	SALL4	RCC2 SALL4	0.0117125018122521	0
CNOT2	ETV5	CNOT2 ETV5	0.0116937812532509	0
EED	SALL4	EED SALL4	0.0116729719051282	0
TRIM28	TET1	TRIM28 TET1	0.0116559992765919	0
RCC2	DNMT3B	RCC2 DNMT3B	0.0115854824498813	0
FASTKD1	CUL2	FASTKD1 CUL2	0.0115846413696535	0
MYO7A	CBX1	MYO7A CBX1	0.0115683170944938	0
TLN1	GOT1	TLN1 GOT1	0.0115183277525769	0
HSPB8	CBX1	HSPB8 CBX1	0.0114440717044977	0
E2F4	TRIM24	E2F4 TRIM24	0.011404527546162	0
EMP2	DNMT3A	EMP2 DNMT3A	0.0113671175889476	0
SRPK2	FOXD3	SRPK2 FOXD3	0.0113556966925002	0
PHC1	FGF17	PHC1 FGF17	0.0113337936669959	0
MED16	FOXD3	MED16 FOXD3	0.0113330660441733	0
LOC100045684	FGF17	LOC100045684 FGF17	0.0113254559143988	0
NOTUM	SKP2	NOTUM SKP2	0.0113164900114045	0
IARS	KLF2	IARS KLF2	0.0113038688861593	0
POLR1B	SKP2	POLR1B SKP2	0.0112982489361321	0
MYBL2	FGF4	MYBL2 FGF4	0.0112963345514822	0
TRIM28	APOA2	TRIM28 APOA2	0.011292764421551	0
SLC9A3R1	FOXD3	SLC9A3R1 FOXD3	0.0112608369688893	0
NANP	GNG13	NANP GNG13	0.0112475662775816	0
NANP	KLF2	NANP KLF2	0.0112308939880482	0
CNOT2	FGF4	CNOT2 FGF4	0.0112308933179056	0
CREB3L3	CUL2	CREB3L3 CUL2	0.0112305484247746	0
IARS	SKP2	IARS SKP2	0.01120694816177	0
NANOG	GNG13	NANOG GNG13	0.0111999433084711	0
PRPF38A	FOXD3	PRPF38A FOXD3	0.0111825133698978	0
BC022960	GNG13	BC022960 GNG13	0.0111527656598239	0
NOTUM	FOXD3	NOTUM FOXD3	0.0110665034441675	0
MYBL2	SALL1	MYBL2 SALL1	0.0110306904751815	0
POLR1B	ETV5	POLR1B ETV5	0.0110218302839524	0
MYO7A	SMAD6	MYO7A SMAD6	0.0109563798238192	0
CTCF	SALL4	CTCF SALL4	0.010885434961067	0
SRPK2	HAT1	SRPK2 HAT1	0.0108708703134476	0
MYO7A	APOA2	MYO7A APOA2	0.0108705150718096	0
MYO7A	GOT1	MYO7A GOT1	0.010865825883778	0
ZFP42	TRIM24	ZFP42 TRIM24	0.0108378145157924	0
DLC1	FGF4	DLC1 FGF4	0.0108274449734955	0
FASTKD1	HAT1	FASTKD1 HAT1	0.0108223054523334	0
CNOT2	CUL2	CNOT2 CUL2	0.0108158055028463	0
CNOT3	SKP2	CNOT3 SKP2	0.0108102206343466	0
TCF3	RTP4	TCF3 RTP4	0.0107973975053099	1
E2F4	APOA2	E2F4 APOA2	0.0107890218825129	0
EED	FBXO22	EED FBXO22	0.0107759351112746	0
NR0B2	HAT1	NR0B2 HAT1	0.0107730870373643	0
CREB3L2	GNG13	CREB3L2 GNG13	0.0107711860397999	0
FAM116A	FOXD3	FAM116A FOXD3	0.0107650862074084	0
TIMM50	HAT1	TIMM50 HAT1	0.0107621063934096	0
SOX2	SKP2	SOX2 SKP2	0.0106751204828243	1
ITPK1	KLF2	ITPK1 KLF2	0.0106678432986928	0
SLC8A1	HAT1	SLC8A1 HAT1	0.0106306940673688	0
E2F4	SALL4	E2F4 SALL4	0.0106304497415019	1
TLN1	FOXA2	TLN1 FOXA2	0.0106212282011949	0
RNF2	SALL4	RNF2 SALL4	0.0105628698729106	0
E2F4	FOXD3	E2F4 FOXD3	0.0105515882312576	1
CREB3L2	FBXO22	CREB3L2 FBXO22	0.0104916836870416	0
ZFP42	CUL2	ZFP42 CUL2	0.0104796376968464	0
DPPA2	SKP2	DPPA2 SKP2	0.0104347672244686	0
MDFIC	KLF5	MDFIC KLF5	0.0104240283884318	0
E2F4	SALL1	E2F4 SALL1	0.0104111181607708	0
H19	CUL2	H19 CUL2	0.0104009010882622	0
TFPI	GOT1	TFPI GOT1	0.0103857241128863	0
SOX17	GOT1	SOX17 GOT1	0.010357367707193	0
NSUN4	SKP2	NSUN4 SKP2	0.0103556429432577	0
SMAD1	APOA2	SMAD1 APOA2	0.0103538280706983	0
CREB3L2	SKP2	CREB3L2 SKP2	0.0103331997945212	0
PRPF3	CBX1	PRPF3 CBX1	0.010265130477183	0
LRRC26	GNG13	LRRC26 GNG13	0.0102618412531707	0
DENND4B	SALL4	DENND4B SALL4	0.0102033551634998	0
MYCN	SKP2	MYCN SKP2	0.0101964079692504	0
MYBL2	TET1	MYBL2 TET1	0.0101852189973487	0
E2F4	FBXO22	E2F4 FBXO22	0.0101813351584826	0
PRPF38A	TRIM24	PRPF38A TRIM24	0.0101780161917341	0
CTCF	SKP2	CTCF SKP2	0.0101763372116951	0
TCN2	GNG13	TCN2 GNG13	0.0101267626879392	0
X2700097O09RIK	TRIM24	X2700097O09RIK TRIM24	0.0101160311887261	0
E2F4	SKP2	E2F4 SKP2	0.010106830947558	1
SOX2	RTP4	SOX2 RTP4	0.0100710816922339	1
REST	GNG13	REST GNG13	0.0100384381138037	0
SMAD1	FGF4	SMAD1 FGF4	0.010022763072715	0
TRIM28	GNG13	TRIM28 GNG13	0.0100178356370434	0
CREB3L2	SALL1	CREB3L2 SALL1	0.00999693355220492	0
LOC100045684	GOT1	LOC100045684 GOT1	0.00998711189403219	0
EZH2	TET1	EZH2 TET1	0.00998648448028119	0
DLC1	SMAD6	DLC1 SMAD6	0.00994004043675489	0
DDX27	ETV5	DDX27 ETV5	0.00989621305854981	0
E2F4	ETV5	E2F4 ETV5	0.00989218354145636	1
SMAD1	SALL1	SMAD1 SALL1	0.0098718290653935	0
TLN1	DNMT3B	TLN1 DNMT3B	0.00986342903190389	0
TRIM28	FGF4	TRIM28 FGF4	0.00985316619617968	0
BTBD10	HAT1	BTBD10 HAT1	0.00983691767294372	0
ZFP281	TET1	ZFP281 TET1	0.00979223051433284	0
X2700097O09RIK	KLF5	X2700097O09RIK KLF5	0.00978804831180753	0
E2F4	GNG13	E2F4 GNG13	0.00972713288756888	0
UTP18	TRIM24	UTP18 TRIM24	0.00972546732375931	0
NEUROD4	HAT1	NEUROD4 HAT1	0.00972270258139007	0
DLC1	TET1	DLC1 TET1	0.00971819043352464	0
ZFP42	FOXA2	ZFP42 FOXA2	0.00971330446773758	0
PRPF3	ETV5	PRPF3 ETV5	0.00965707386081245	0
SUZ12	FOXD3	SUZ12 FOXD3	0.00962296114996151	1
REST	HAT1	REST HAT1	0.00961114238933285	0
REST	FBXO22	REST FBXO22	0.00960904461118267	0
LOC100048449	GNG13	LOC100048449 GNG13	0.0095674294801259	0
IARS	RTP4	IARS RTP4	0.00955359990272124	0
CREB3L2	TRIM24	CREB3L2 TRIM24	0.00954960980564496	0
ESRRB	HAT1	ESRRB HAT1	0.00951824368930528	1
ENPP1	GOT1	ENPP1 GOT1	0.00949900707401139	0
GPX7	HAT1	GPX7 HAT1	0.00949133766223454	0
BTBD10	FBXO22	BTBD10 FBXO22	0.00946841738593931	0
ACSS1	FOXD3	ACSS1 FOXD3	0.00946523231760939	0
LOC100045684	GNG13	LOC100045684 GNG13	0.00945683139465012	0
SRR	RTP4	SRR RTP4	0.00944892751070198	0
HSPB8	FGF17	HSPB8 FGF17	0.00944632938730264	0
LOC100048449	GOT1	LOC100048449 GOT1	0.0094365073263113	0
SLC4A8	KLF4	SLC4A8 KLF4	0.0094168958684427	0
IARS	FOXA2	IARS FOXA2	0.00940719856290031	0
SUZ12	DNMT3B	SUZ12 DNMT3B	0.00940631233628802	1
REST	GOT1	REST GOT1	0.00940376336985287	0
ESRRB	FGF17	ESRRB FGF17	0.00940047499486569	1
HMX2	CUL2	HMX2 CUL2	0.00938751996835823	0
X2700097O09RIK	HAT1	X2700097O09RIK HAT1	0.00936430394595701	0
CREB3L3	SKP2	CREB3L3 SKP2	0.00935643490828877	0
TCN2	SALL4	TCN2 SALL4	0.00933541401828336	0
NSUN4	FOXD3	NSUN4 FOXD3	0.00933496618624014	0
MNT	HAT1	MNT HAT1	0.00932154872083098	0
NANP	SKP2	NANP SKP2	0.00931990511764087	0
JARID2	DNMT3A	JARID2 DNMT3A	0.00931772618710796	0
E2F4	KLF2	E2F4 KLF2	0.009314808864596	1
SOX2	FOXA2	SOX2 FOXA2	0.00931076182459074	1
CHD1	TRIM24	CHD1 TRIM24	0.00930455298055763	1
SOX2	TRIM24	SOX2 TRIM24	0.00928428807694388	1
ZFP42	APOA2	ZFP42 APOA2	0.00928306180969391	1
TMUB2	FBXO22	TMUB2 FBXO22	0.00925493498940842	0
PRPF3	RTP4	PRPF3 RTP4	0.00922566114636992	0
CNOT2	KLF2	CNOT2 KLF2	0.00921981486433717	0
IGK	GNG13	IGK GNG13	0.00921111307159818	0
MYBL2	KLF2	MYBL2 KLF2	0.00919572218299808	0
LRRC59	KLF4	LRRC59 KLF4	0.00918900546728115	0
DDX27	CBX1	DDX27 CBX1	0.00918856585541769	0
SOX17	HAT1	SOX17 HAT1	0.00918635047139249	0
BTBD10	GOT1	BTBD10 GOT1	0.009174039002626	0
MDFIC	SALL4	MDFIC SALL4	0.00916861009155927	0
MYO7A	FOXD3	MYO7A FOXD3	0.0091425199373189	0
MYBL2	FOXA2	MYBL2 FOXA2	0.00911911459838572	0
EMP2	GNG13	EMP2 GNG13	0.00911591076620466	0
DENND4B	GOT1	DENND4B GOT1	0.00909583973451281	0
JARID2	GNG13	JARID2 GNG13	0.00909376267031512	0
SLC8A1	GOT1	SLC8A1 GOT1	0.00908757309154615	0
LOC100045684	KLF2	LOC100045684 KLF2	0.00908373227603676	0
IARS	SALL1	IARS SALL1	0.00906074770727055	0
IARS	GNG13	IARS GNG13	0.00904374357260268	0
ZFP42	GNG13	ZFP42 GNG13	0.00903441275085364	0
SUZ12	DNMT3A	SUZ12 DNMT3A	0.00902628845194676	1
STAT3	KLF2	STAT3 KLF2	0.00902053253316115	0
CACNA2D1	HAT1	CACNA2D1 HAT1	0.00898688708510348	0
CTCF	FBXO22	CTCF FBXO22	0.00895502714540653	0
LOC100045684	FGF4	LOC100045684 FGF4	0.0089422493397015	0
LOC100045684	DNMT3B	LOC100045684 DNMT3B	0.0089288154661463	0
JARID2	FBXO22	JARID2 FBXO22	0.00891969938806531	0
TRIM28	FOXA2	TRIM28 FOXA2	0.00891726096109752	0
TIMM50	GNG13	TIMM50 GNG13	0.00890572858717155	0
EMP2	SKP2	EMP2 SKP2	0.00888164146781672	0
TFPI	FGF17	TFPI FGF17	0.00884422622449281	0
SFXN1	RTP4	SFXN1 RTP4	0.00880339614017766	0
EED	TRIM24	EED TRIM24	0.00875522189039538	0
H19	KLF2	H19 KLF2	0.00874554732489237	0
FASTKD1	GNG13	FASTKD1 GNG13	0.00873230302817069	0
TCN2	GOT1	TCN2 GOT1	0.00872383070088911	0
MYCN	SALL1	MYCN SALL1	0.00870166842161251	0
ITPK1	KLF4	ITPK1 KLF4	0.00868334522755644	0
EMP2	TET1	EMP2 TET1	0.00867441835652895	0
DDX27	FOXA2	DDX27 FOXA2	0.00866550848689424	0
FABP6	CUL2	FABP6 CUL2	0.00862246990781635	0
EZH2	CBX1	EZH2 CBX1	0.00861130646419088	0
TBX3	CBX1	TBX3 CBX1	0.00858143807350273	0
TBX3	ETV5	TBX3 ETV5	0.00857152755276279	0
MYCN	GNG13	MYCN GNG13	0.00854952619621691	0
MED16	HAT1	MED16 HAT1	0.00854593025399625	0
EZH2	SALL1	EZH2 SALL1	0.00854272276707272	0
JARID2	KLF4	JARID2 KLF4	0.00853471857383448	0
PRPF38A	FGF17	PRPF38A FGF17	0.00853106216703611	0
UTP18	CUL2	UTP18 CUL2	0.0085251614837306	0
SOX17	SKP2	SOX17 SKP2	0.00848567991603558	0
LOC100045684	DNMT3A	LOC100045684 DNMT3A	0.00847705451236316	0
ITPK1	DNMT3B	ITPK1 DNMT3B	0.00847485294113042	0
TBX3	FGF17	TBX3 FGF17	0.00846805308027492	0
IARS	TET1	IARS TET1	0.00846260755321317	0
DLC1	DNMT3A	DLC1 DNMT3A	0.00845805121268883	0
USP2	DNMT3B	USP2 DNMT3B	0.00845087608031872	0
GATA3	TRIM24	GATA3 TRIM24	0.00842356468827495	0
ENPP1	KLF2	ENPP1 KLF2	0.00837477519102698	0
POU5F1	SMAD6	POU5F1 SMAD6	0.00834767427749346	1
NSUN4	DNMT3A	NSUN4 DNMT3A	0.00834551067445065	0
ITPK1	FOXD3	ITPK1 FOXD3	0.00834199349362417	0
CNOT3	DNMT3A	CNOT3 DNMT3A	0.00830791589495769	0
MYBL2	TRIM24	MYBL2 TRIM24	0.00830379177002913	0
EMP2	GOT1	EMP2 GOT1	0.00824825801620472	0
CNOT2	HAT1	CNOT2 HAT1	0.00822961865918259	0
TCFCP2L1	FOXD3	TCFCP2L1 FOXD3	0.00822872015211214	0
FABP6	KLF4	FABP6 KLF4	0.00820215002524114	0
CNOT2	FOXA2	CNOT2 FOXA2	0.00820212626119924	0
FXN	FGF17	FXN FGF17	0.00819538086903998	0
CHD1	SALL4	CHD1 SALL4	0.00817685527951152	0
CREB3L2	CUL2	CREB3L2 CUL2	0.00817247409047623	0
TBX3	SALL1	TBX3 SALL1	0.00815653912387988	1
SOX2	SALL4	SOX2 SALL4	0.00815392324800652	1
CNOT2	DNMT3B	CNOT2 DNMT3B	0.00814451957397826	0
AR	FBXO22	AR FBXO22	0.00812919760326241	0
TLN1	RTP4	TLN1 RTP4	0.00807386216179102	0
EED	DNMT3A	EED DNMT3A	0.00805519146868515	0
ENPP1	SALL4	ENPP1 SALL4	0.00805194704561301	0
FCRL1	KLF4	FCRL1 KLF4	0.0080497887344762	0
NANP	GOT1	NANP GOT1	0.00803645294781678	0
EED	KLF4	EED KLF4	0.00802535876386241	0
X2310075K07RIK	SALL4	X2310075K07RIK SALL4	0.00801864724239485	0
SUZ12	SALL1	SUZ12 SALL1	0.00801755219222956	0
YY1	GNG13	YY1 GNG13	0.00801231145507447	0
USP2	SALL4	USP2 SALL4	0.00796318169167438	0
FCRL1	GNG13	FCRL1 GNG13	0.00794749109561768	0
LOC100045684	TRIM24	LOC100045684 TRIM24	0.00794414604599526	0
H19	GOT1	H19 GOT1	0.00793887491670849	0
LOC100045684	SALL4	LOC100045684 SALL4	0.00793384524233686	0
SOX17	FGF17	SOX17 FGF17	0.00791216765687725	0
ZFP281	KLF5	ZFP281 KLF5	0.00789647332517276	0
POLR1B	KLF4	POLR1B KLF4	0.00789202799223077	0
FANK1	HAT1	FANK1 HAT1	0.00788941006933725	0
STAT3	SKP2	STAT3 SKP2	0.00785913903673049	0
DLC1	APOA2	DLC1 APOA2	0.00784700564675211	0
CCNG2	FGF17	CCNG2 FGF17	0.0078381602326175	0
JUP	GNG13	JUP GNG13	0.00781604077849507	0
DMAP1	GNG13	DMAP1 GNG13	0.00780712142467192	0
DDX27	DNMT3A	DDX27 DNMT3A	0.00778753003305374	0
TMEM110	KLF4	TMEM110 KLF4	0.00778482856258123	0
DENND4B	GNG13	DENND4B GNG13	0.00775781268100056	0
TIMM50	RTP4	TIMM50 RTP4	0.0077534195301871	0
RASD1	SKP2	RASD1 SKP2	0.00772791304304706	0
SETDB1	TET1	SETDB1 TET1	0.0077262170703091	0
CREB3L3	HAT1	CREB3L3 HAT1	0.007717710561376	0
CNOT2	APOA2	CNOT2 APOA2	0.00770476067224608	0
CYP51	DNMT3A	CYP51 DNMT3A	0.00769906972798231	0
X2700097O09RIK	FOXD3	X2700097O09RIK FOXD3	0.00768732314892825	0
ZFP42	CBX1	ZFP42 CBX1	0.00768525790622075	0
E2F1	DNMT3A	E2F1 DNMT3A	0.00767873245719841	0
TFPI	SKP2	TFPI SKP2	0.00766848793488043	0
SLC9A3R1	KLF5	SLC9A3R1 KLF5	0.00766638789570706	0
SFXN1	HAT1	SFXN1 HAT1	0.00765336811298975	0
TBX3	FOXA2	TBX3 FOXA2	0.00763724973876021	0
PRPF38A	FOXA2	PRPF38A FOXA2	0.00762945860412108	0
CREB3L3	SALL4	CREB3L3 SALL4	0.00762221411352956	0
PRKDC	FBXO22	PRKDC FBXO22	0.0075966004690799	0
MYCN	CUL2	MYCN CUL2	0.00759605756327603	0
PRPF3	SMAD6	PRPF3 SMAD6	0.00759091297040196	0
SLC9A3R1	FGF17	SLC9A3R1 FGF17	0.00758802021854476	0
HSPB8	CUL2	HSPB8 CUL2	0.0075583560834053	0
NR0B2	CUL2	NR0B2 CUL2	0.00755646617687604	0
PRPF3	APOA2	PRPF3 APOA2	0.00754960965013957	0
EZH2	ETV5	EZH2 ETV5	0.00753210456615442	0
CNOT2	DNMT3A	CNOT2 DNMT3A	0.0075287123692306	0
E2F4	KLF4	E2F4 KLF4	0.00752310861438741	0
TRIM28	CBX1	TRIM28 CBX1	0.00751178753417776	1
DLC1	CBX1	DLC1 CBX1	0.00748489629541705	0
CREB3L3	GOT1	CREB3L3 GOT1	0.00747019819094762	0
LOC100045684	ETV5	LOC100045684 ETV5	0.00744989596414067	0
SOX2	SALL1	SOX2 SALL1	0.00741841395521467	1
IL18RAP	GNG13	IL18RAP GNG13	0.00738938681223605	0
SCAND1	SKP2	SCAND1 SKP2	0.00737983128568087	0
SRR	GOT1	SRR GOT1	0.00737509721153849	0
HSPB8	KLF5	HSPB8 KLF5	0.0073735237604813	0
TMUB2	SKP2	TMUB2 SKP2	0.00735804079261244	0
ZFX	KLF2	ZFX KLF2	0.00733808896801074	1
USP2	FGF4	USP2 FGF4	0.00733077043449832	0
MYCN	DNMT3A	MYCN DNMT3A	0.00731756883920976	0
CREB3L2	HAT1	CREB3L2 HAT1	0.00730144357571797	0
SLC8A1	RTP4	SLC8A1 RTP4	0.0072786938252298	0
SLC9A3R1	FBXO22	SLC9A3R1 FBXO22	0.00727014148590153	0
ENPP1	SKP2	ENPP1 SKP2	0.00726874161876154	0
RASD1	RTP4	RASD1 RTP4	0.00726649951646919	0
MYBL2	APOA2	MYBL2 APOA2	0.00726363919675815	0
LHX8	HAT1	LHX8 HAT1	0.00726169218957346	0
H19	FBXO22	H19 FBXO22	0.00725210981584888	0
JUP	KLF2	JUP KLF2	0.0072472595085038	0
UTP18	KLF2	UTP18 KLF2	0.00724600396163004	0
TREH	GNG13	TREH GNG13	0.00724046104869672	0
HSPB8	SALL4	HSPB8 SALL4	0.00722300095801794	0
BTBD10	SKP2	BTBD10 SKP2	0.00722030439011293	0
MYBL2	CBX1	MYBL2 CBX1	0.00721533902028013	0
CREB3L2	SALL4	CREB3L2 SALL4	0.0072005316206423	0
EMP2	DNMT3B	EMP2 DNMT3B	0.00719008641294859	0
DDX27	KLF2	DDX27 KLF2	0.00716427417212255	0
IL18RAP	CUL2	IL18RAP CUL2	0.00716295286556471	0
ESRRB	FOXD3	ESRRB FOXD3	0.00716267249014814	1
FASTKD1	SALL4	FASTKD1 SALL4	0.00713076635687041	0
PRPF38A	KLF5	PRPF38A KLF5	0.00711284770292409	0
TRIM28	FOXD3	TRIM28 FOXD3	0.00711199115106759	1
GATA3	CUL2	GATA3 CUL2	0.00707322174970574	0
FABP6	GNG13	FABP6 GNG13	0.00704412433129476	0
ZFP825	SALL4	ZFP825 SALL4	0.0070067222907595	0
NKX3.1	SALL4	NKX3.1 SALL4	0.00697339359616684	0
LRRC26	SALL4	LRRC26 SALL4	0.00696444192195732	0
MYBL2	RTP4	MYBL2 RTP4	0.00695253757013723	0
SLC9A3R1	TET1	SLC9A3R1 TET1	0.00694988720859993	0
PRPF3	SALL1	PRPF3 SALL1	0.00694727737204594	0
POLR1B	GNG13	POLR1B GNG13	0.00693579870219502	0
SOX2	SMAD6	SOX2 SMAD6	0.00692462867356516	1
EMP2	CUL2	EMP2 CUL2	0.0069060104070358	0
LRRC26	HAT1	LRRC26 HAT1	0.0068714213165585	0
RCC2	TET1	RCC2 TET1	0.00685585358550327	0
TCF3	GOT1	TCF3 GOT1	0.00685153793551819	0
TLN1	SALL4	TLN1 SALL4	0.00684332765967779	0
MED16	SMAD6	MED16 SMAD6	0.00682957077996918	0
TCF3	GNG13	TCF3 GNG13	0.00682569508117529	1
DDX27	TRIM24	DDX27 TRIM24	0.00681790599800932	0
TMUB2	GOT1	TMUB2 GOT1	0.00678707381830622	0
SETDB1	KLF2	SETDB1 KLF2	0.00678698518641082	0
STAT3	KLF5	STAT3 KLF5	0.00676984164854957	0
MYCN	DNMT3B	MYCN DNMT3B	0.00675918031943338	0
TCF3	FBXO22	TCF3 FBXO22	0.00675601932872556	1
C77609	HAT1	C77609 HAT1	0.00674392105276354	0
ZFP281	DNMT3A	ZFP281 DNMT3A	0.00671809279025315	1
ESRRB	CUL2	ESRRB CUL2	0.00667973821746173	0
TFPI	TRIM24	TFPI TRIM24	0.00666301885256561	0
CHD1	SKP2	CHD1 SKP2	0.00665232433644758	1
NANOG	KLF2	NANOG KLF2	0.00663935567524571	1
FASTKD1	RTP4	FASTKD1 RTP4	0.00663271820578963	0
EZH2	FOXD3	EZH2 FOXD3	0.0066302633954672	1
FXN	DNMT3B	FXN DNMT3B	0.00659599700228849	0
KCNS2	HAT1	KCNS2 HAT1	0.00656378752534617	0
FABP6	SKP2	FABP6 SKP2	0.00653809142971618	0
TLN1	FGF4	TLN1 FGF4	0.00651631899177169	0
PRPF38A	SALL1	PRPF38A SALL1	0.00651145651989839	0
CTCF	GNG13	CTCF GNG13	0.00650016579909166	0
KCNS2	GNG13	KCNS2 GNG13	0.00646961003644171	0
MYO7A	SALL4	MYO7A SALL4	0.00644664080235906	0
EZH2	RTP4	EZH2 RTP4	0.00644253538244044	0
E2F1	SALL4	E2F1 SALL4	0.006427537249346	1
PHC1	CUL2	PHC1 CUL2	0.00642003620037275	0
NANOG	FBXO22	NANOG FBXO22	0.00641730471222679	1
PHC1	KLF2	PHC1 KLF2	0.00641234939630398	1
RNF2	FOXD3	RNF2 FOXD3	0.00640908430272359	1
IL18RAP	HAT1	IL18RAP HAT1	0.00639572928611477	0
X2310075K07RIK	HAT1	X2310075K07RIK HAT1	0.0063892556486036	0
FKBP3	GOT1	FKBP3 GOT1	0.00638697171713216	0
EZH2	TRIM24	EZH2 TRIM24	0.00638665349152874	0
MDFIC	SKP2	MDFIC SKP2	0.00637955328188367	0
ENPP1	CUL2	ENPP1 CUL2	0.00635978356489407	0
EZH2	FGF17	EZH2 FGF17	0.00635598998552365	0
FASTKD1	KLF2	FASTKD1 KLF2	0.00635231176852765	0
MDFIC	KLF4	MDFIC KLF4	0.00634104798566976	0
DDX52	TET1	DDX52 TET1	0.00633508100378335	0
SLC9A3R1	GNG13	SLC9A3R1 GNG13	0.00633479355227583	0
PRPF3	DNMT3B	PRPF3 DNMT3B	0.00631496859060479	0
SCAND1	KLF4	SCAND1 KLF4	0.0063135328888405	0
CNOT3	SALL1	CNOT3 SALL1	0.00630723099425853	1
EED	FGF4	EED FGF4	0.00629599519375836	0
LRRC59	SALL4	LRRC59 SALL4	0.00629558251331175	0
ZFP825	SKP2	ZFP825 SKP2	0.00628481744591344	0
NOTUM	DNMT3A	NOTUM DNMT3A	0.0062606619849735	0
PRPF3	KLF4	PRPF3 KLF4	0.00625834801969827	0
RCC2	KLF5	RCC2 KLF5	0.00622626857165373	0
JARID2	FGF4	JARID2 FGF4	0.00622135547979585	0
E2F4	CBX1	E2F4 CBX1	0.00621089870745212	1
RASD1	FBXO22	RASD1 FBXO22	0.00620845264204283	0
ABCB4	GNG13	ABCB4 GNG13	0.00618767038705409	0
MED23	CUL2	MED23 CUL2	0.00617724728082873	0
TBX3	KLF5	TBX3 KLF5	0.00617346968312482	1
TIMM50	CUL2	TIMM50 CUL2	0.00617265733047724	0
ZFP42	FGF4	ZFP42 FGF4	0.00616986042556908	0
SETDB1	SALL4	SETDB1 SALL4	0.00616070403406588	0
LRRC59	SKP2	LRRC59 SKP2	0.00612742183216012	0
KCNS2	CUL2	KCNS2 CUL2	0.00612706339705764	0
X2700097O09RIK	SALL4	X2700097O09RIK SALL4	0.00611549870144289	0
CCNG2	KLF4	CCNG2 KLF4	0.0061081715588381	0
CTCF	KLF2	CTCF KLF2	0.00610223752725236	0
TMUB2	SALL4	TMUB2 SALL4	0.00610093316830277	0
USP2	TET1	USP2 TET1	0.00609939931773784	0
BC003883	FOXD3	BC003883 FOXD3	0.00607354720127927	0
TFPI	SALL4	TFPI SALL4	0.00606736684779177	0
ESRRB	KLF4	ESRRB KLF4	0.00606724014091893	1
GATA3	SKP2	GATA3 SKP2	0.0060400701702207	0
TCFCP2L1	FGF17	TCFCP2L1 FGF17	0.00603878835474454	1
X2310075K07RIK	TRIM24	X2310075K07RIK TRIM24	0.00602786990239413	0
CTCF	KLF5	CTCF KLF5	0.00602537425539087	0
EMP2	SALL4	EMP2 SALL4	0.00601354978826341	0
STAB2	HAT1	STAB2 HAT1	0.00600400333247795	0
YY1	SKP2	YY1 SKP2	0.00598625846585738	0
TFPI	DNMT3A	TFPI DNMT3A	0.00598358487592293	0
HSPB8	SKP2	HSPB8 SKP2	0.00598256017379898	0
ITPK1	KLF5	ITPK1 KLF5	0.00597032256974345	0
EED	KLF2	EED KLF2	0.00597026334832093	0
CNOT3	DNMT3B	CNOT3 DNMT3B	0.00596556328308786	0
ZFP281	KLF4	ZFP281 KLF4	0.0059270883269416	0
JUP	KLF4	JUP KLF4	0.00592451217163847	0
LOC100045684	FOXD3	LOC100045684 FOXD3	0.00591491536097709	0
TMEM110	KLF2	TMEM110 KLF2	0.0059085497879737	0
USP2	GNG13	USP2 GNG13	0.00587281171183903	0
MYCN	RTP4	MYCN RTP4	0.0058623912239213	0
REST	KLF4	REST KLF4	0.00583930715156028	0
NR0B1	CUL2	NR0B1 CUL2	0.00582891197771284	0
UTP18	ETV5	UTP18 ETV5	0.00582706984443056	0
YY1	TRIM24	YY1 TRIM24	0.00581936568079199	0
TFPI	DNMT3B	TFPI DNMT3B	0.0058142953280676	0
MED23	SALL4	MED23 SALL4	0.00577650629974391	0
UTP18	CBX1	UTP18 CBX1	0.00576761993983534	0
DDX27	SALL4	DDX27 SALL4	0.00576340411901956	0
DGAT1	GNG13	DGAT1 GNG13	0.00575442814610167	0
TRIM28	SMAD6	TRIM28 SMAD6	0.00573053067776586	1
TREH	TRIM24	TREH TRIM24	0.00571491868887602	0
SCAND1	DNMT3A	SCAND1 DNMT3A	0.00571017667183375	0
CNOT1	DNMT3B	CNOT1 DNMT3B	0.00570966429815607	0
FXN	RTP4	FXN RTP4	0.00570191322241362	0
CHD1	TET1	CHD1 TET1	0.00569480279868878	0
GATA3	TET1	GATA3 TET1	0.00569471900225836	0
RNF2	TRIM24	RNF2 TRIM24	0.00567495065764717	0
AR	GOT1	AR GOT1	0.00565482011096308	0
TCFCP2L1	KLF2	TCFCP2L1 KLF2	0.00562075531109761	0
CREB3L3	GNG13	CREB3L3 GNG13	0.00560703400168153	0
SLC9A3R1	KLF4	SLC9A3R1 KLF4	0.00555859459801985	0
SMAD1	CBX1	SMAD1 CBX1	0.00555413607112239	0
CNOT1	GNG13	CNOT1 GNG13	0.00553966935754817	0
VAT1	KLF5	VAT1 KLF5	0.00553546384249365	0
SMAD1	KLF2	SMAD1 KLF2	0.00550462518752891	1
TCN2	KLF4	TCN2 KLF4	0.0055027668271377	0
MDFIC	FOXD3	MDFIC FOXD3	0.00549223939388959	0
FAM116A	KLF5	FAM116A KLF5	0.00548988790199401	0
TRIM28	KLF4	TRIM28 KLF4	0.00548953955655465	0
USP2	FBXO22	USP2 FBXO22	0.00547947483005559	0
GATA3	FBXO22	GATA3 FBXO22	0.00547921862012185	0
MAPK10	CUL2	MAPK10 CUL2	0.00547461461652121	0
EZH2	FGF4	EZH2 FGF4	0.00547144026792498	0
GATA3	GOT1	GATA3 GOT1	0.00547077296605169	0
NOTUM	DNMT3B	NOTUM DNMT3B	0.00546199749032813	0
TFPI	FBXO22	TFPI FBXO22	0.00546001664451214	0
JARID2	FOXD3	JARID2 FOXD3	0.00545559365670942	1
IARS	SALL4	IARS SALL4	0.00545536594947555	0
DLC1	RTP4	DLC1 RTP4	0.00544593332418699	0
SOX17	FOXD3	SOX17 FOXD3	0.00544059931883391	0
RNF2	SKP2	RNF2 SKP2	0.00543618591291347	0
MAPK10	RTP4	MAPK10 RTP4	0.00542335095341303	0
LOC100048449	CUL2	LOC100048449 CUL2	0.00541629516300556	0
DPPA2	DNMT3A	DPPA2 DNMT3A	0.00540946134116925	0
CREB3L3	TRIM24	CREB3L3 TRIM24	0.00540805756634479	0
SLC9A3R1	SALL4	SLC9A3R1 SALL4	0.00539885406412107	0
BC022960	CUL2	BC022960 CUL2	0.0053758910903109	0
PRND	HAT1	PRND HAT1	0.00535982513144077	0
DDX27	TET1	DDX27 TET1	0.00535397884945871	0
YY1	GOT1	YY1 GOT1	0.00535200649568789	0
CXCL1	HAT1	CXCL1 HAT1	0.00534723242263537	0
PRPF3	FGF4	PRPF3 FGF4	0.00534704641380343	0
ESRRB	SKP2	ESRRB SKP2	0.00532639448776397	0
MNT	GNG13	MNT GNG13	0.0053184922708742	0
SOX2	DNMT3B	SOX2 DNMT3B	0.00531240977369198	1
DMAP1	GOT1	DMAP1 GOT1	0.00530530075045046	1
CTCF	GOT1	CTCF GOT1	0.00530350710196795	0
LOC100045684	FBXO22	LOC100045684 FBXO22	0.00529884012240586	0
CNOT3	RTP4	CNOT3 RTP4	0.00526960832004795	0
BC022960	RTP4	BC022960 RTP4	0.00526717792217607	0
DDX27	DNMT3B	DDX27 DNMT3B	0.00526205565143432	0
POU5F1	KLF4	POU5F1 KLF4	0.00525730513464858	0
BTBD10	DNMT3B	BTBD10 DNMT3B	0.00523985262013648	0
PRPF38A	FGF4	PRPF38A FGF4	0.00522281858581595	0
GPX7	SALL1	GPX7 SALL1	0.0052107621291121	0
CD27	GNG13	CD27 GNG13	0.00520341175351377	0
BTBD10	RTP4	BTBD10 RTP4	0.00520247221551975	0
HSPB8	GNG13	HSPB8 GNG13	0.0051946220257203	0
RNF2	FBXO22	RNF2 FBXO22	0.00518385145192943	0
TCN2	CUL2	TCN2 CUL2	0.00516608995124686	0
ENPP1	CBX1	ENPP1 CBX1	0.00515631721973823	0
STAB2	GNG13	STAB2 GNG13	0.0051531007256037	0
X2700097O09RIK	GNG13	X2700097O09RIK GNG13	0.00513538629536142	0
ZFP281	GNG13	ZFP281 GNG13	0.00513356660524684	0
PRPF38A	KLF4	PRPF38A KLF4	0.00512438034621857	0
TMPRSS13	KLF5	TMPRSS13 KLF5	0.00511753370525671	0
SNX20	SALL1	SNX20 SALL1	0.00511032580516144	0
NR0B1	KLF2	NR0B1 KLF2	0.00510663891595716	1
X2700097O09RIK	KLF4	X2700097O09RIK KLF4	0.00510043468698156	0
PRKDC	DNMT3A	PRKDC DNMT3A	0.00509852022796874	0
MDFIC	HAT1	MDFIC HAT1	0.00509488064491831	0
TMPRSS13	DNMT3A	TMPRSS13 DNMT3A	0.00508166173009462	0
AATK	FOXD3	AATK FOXD3	0.00507685720705323	0
MNT	SALL4	MNT SALL4	0.00506609653752785	0
JARID2	SALL1	JARID2 SALL1	0.00504211357581104	0
ZFP42	HAT1	ZFP42 HAT1	0.00503461039197735	0
EZH2	FBXO22	EZH2 FBXO22	0.00503249293562425	0
POU5F1	CBX1	POU5F1 CBX1	0.00502170398972299	1
SOX17	SALL4	SOX17 SALL4	0.00501476116654738	0
FASTKD1	GOT1	FASTKD1 GOT1	0.00500650849710896	0
MNT	DNMT3B	MNT DNMT3B	0.00500088045665443	0
IRX1	FOXD3	IRX1 FOXD3	0.00499381728137299	0
BTBD10	FOXD3	BTBD10 FOXD3	0.00499333831446271	0
LRRC59	FOXD3	LRRC59 FOXD3	0.00499332634520444	0
TBX3	FBXO22	TBX3 FBXO22	0.0049785560429761	1
SNX20	FGF17	SNX20 FGF17	0.00494631742872176	0
C77609	DNMT3B	C77609 DNMT3B	0.00493247552219342	0
KLK1B4	ETV5	KLK1B4 ETV5	0.0049324424946113	0
VAT1	GNG13	VAT1 GNG13	0.00492581019049592	0
GATA3	SALL4	GATA3 SALL4	0.00488553466397754	0
NANP	FBXO22	NANP FBXO22	0.00488180706550445	0
SFXN1	CBX1	SFXN1 CBX1	0.00487565001379835	0
PHC1	GNG13	PHC1 GNG13	0.00487510876676875	0
NOTUM	SALL1	NOTUM SALL1	0.00487198044420853	0
LOC100045684	RTP4	LOC100045684 RTP4	0.00486969975153728	0
EED	DNMT3B	EED DNMT3B	0.00486605180229156	0
EED	SALL1	EED SALL1	0.00485502899032475	0
CREB3L2	FOXD3	CREB3L2 FOXD3	0.00484624166165786	0
FGFR3	GNG13	FGFR3 GNG13	0.00484403401926727	0
PRPF3	DNMT3A	PRPF3 DNMT3A	0.00484188749596826	0
SEMA6D	SKP2	SEMA6D SKP2	0.00482834352504764	0
USP2	TRIM24	USP2 TRIM24	0.00482516091136059	0
ZFX	RTP4	ZFX RTP4	0.00482482805312887	0
NEUROG1	FBXO22	NEUROG1 FBXO22	0.00482450627462317	0
FAM116A	SALL4	FAM116A SALL4	0.00482446619318203	0
MED16	KLF5	MED16 KLF5	0.00482094662813028	0
TREH	GOT1	TREH GOT1	0.00481705929558745	0
FANK1	GOT1	FANK1 GOT1	0.00481320827974088	0
TBX3	FGF4	TBX3 FGF4	0.00481282824502012	0
SRR	CUL2	SRR CUL2	0.00480697864273929	0
LOC100045684	KLF4	LOC100045684 KLF4	0.00479193175369941	0
ZFX	FOXD3	ZFX FOXD3	0.00478467174423046	0
SNX20	ETV5	SNX20 ETV5	0.00476117315995342	0
DGAT1	RTP4	DGAT1 RTP4	0.00476040247619887	0
TCF3	KLF5	TCF3 KLF5	0.00475934567218493	1
TCFCP2L1	DNMT3A	TCFCP2L1 DNMT3A	0.00474519072749064	0
LOC100048449	KLF4	LOC100048449 KLF4	0.00474170170012325	0
H19	KLF4	H19 KLF4	0.00473301087029632	0
SCAND1	SALL1	SCAND1 SALL1	0.00473143910135142	0
CREB3L3	ETV5	CREB3L3 ETV5	0.00472956876641155	0
NSUN4	SALL4	NSUN4 SALL4	0.00472836213235016	0
FXN	DNMT3A	FXN DNMT3A	0.00472832411856874	0
GPX7	CUL2	GPX7 CUL2	0.00472571020905399	0
MAPK10	HAT1	MAPK10 HAT1	0.00472548241264318	0
E2F1	HAT1	E2F1 HAT1	0.00469001502827619	0
NSUN4	DNMT3B	NSUN4 DNMT3B	0.0046874213374517	0
IARS	HAT1	IARS HAT1	0.00467844197221548	0
PRPF38A	CBX1	PRPF38A CBX1	0.00467637633969314	0
TMUB2	SALL1	TMUB2 SALL1	0.0046751033606417	0
BTBD10	SALL4	BTBD10 SALL4	0.00466386808197566	0
LRRC26	FOXD3	LRRC26 FOXD3	0.00465539658798646	0
DLC1	GNG13	DLC1 GNG13	0.00464059990578794	0
CNOT2	SALL1	CNOT2 SALL1	0.00463847502381999	0
VAT1	KLF4	VAT1 KLF4	0.00462280629781774	0
NANOG	FOXD3	NANOG FOXD3	0.00462039938063913	1
IARS	DNMT3B	IARS DNMT3B	0.00461746337248004	0
TCF3	SALL4	TCF3 SALL4	0.00461421995129584	1
SNX20	HAT1	SNX20 HAT1	0.00461415746172473	0
TBX3	DNMT3A	TBX3 DNMT3A	0.00459269629019536	1
FANK1	FBXO22	FANK1 FBXO22	0.00459239095371725	0
DLC1	FGF17	DLC1 FGF17	0.00459020433981432	0
CNOT2	GOT1	CNOT2 GOT1	0.00458294647527684	0
SNX20	KLF4	SNX20 KLF4	0.00457661809719702	0
SCAND1	SMAD6	SCAND1 SMAD6	0.00457094038994425	0
PRPF3	TET1	PRPF3 TET1	0.00456228981676274	0
E2F1	KLF5	E2F1 KLF5	0.00455928085190425	1
PRPF3	HAT1	PRPF3 HAT1	0.00454923521161125	0
KCNS2	GOT1	KCNS2 GOT1	0.00453756629464501	0
TBX3	SKP2	TBX3 SKP2	0.00452586478479007	1
CNOT3	FOXD3	CNOT3 FOXD3	0.00452533524937487	0
FGFR3	FBXO22	FGFR3 FBXO22	0.00452515838078114	0
STAT3	FBXO22	STAT3 FBXO22	0.00451108906779834	0
YY1	FOXD3	YY1 FOXD3	0.00450388385626607	0
HMX2	GOT1	HMX2 GOT1	0.0045026463743225	0
EED	GNG13	EED GNG13	0.00448759091981062	0
DDX52	FGF17	DDX52 FGF17	0.00447693869216895	0
EED	FOXD3	EED FOXD3	0.00447574975535235	0
FABP6	FBXO22	FABP6 FBXO22	0.00447103843847165	0
SMAD1	DNMT3A	SMAD1 DNMT3A	0.0044698640066464	0
ZFP281	FGF17	ZFP281 FGF17	0.00445961807111971	0
VAT1	SALL4	VAT1 SALL4	0.0044592847497711	0
BTBD10	ETV5	BTBD10 ETV5	0.00445453067413476	0
FAM116A	FGF17	FAM116A FGF17	0.00445132450990833	0
BTBD10	CUL2	BTBD10 CUL2	0.00444020571011718	0
VAT1	KLF2	VAT1 KLF2	0.00444016939503532	0
EZH2	GOT1	EZH2 GOT1	0.00443896870488102	0
BC003883	SKP2	BC003883 SKP2	0.00442813723007879	0
SETDB1	FOXD3	SETDB1 FOXD3	0.00442630867837643	0
JUP	RTP4	JUP RTP4	0.00442203869340969	0
NANP	ETV5	NANP ETV5	0.00441942641909423	0
ZFP281	FOXD3	ZFP281 FOXD3	0.00440691222340894	1
ENPP1	ETV5	ENPP1 ETV5	0.00440267594017484	0
SFXN1	ETV5	SFXN1 ETV5	0.00440065127805627	0
JARID2	KLF2	JARID2 KLF2	0.00438963493442532	0
FABP6	ETV5	FABP6 ETV5	0.00438774159714733	0
KCNS2	SKP2	KCNS2 SKP2	0.00437813749475735	0
NR0B1	GNG13	NR0B1 GNG13	0.00437306522623282	0
ENPP1	SALL1	ENPP1 SALL1	0.00434579549382592	0
MED23	FBXO22	MED23 FBXO22	0.00434477592266356	0
RASD1	KLF2	RASD1 KLF2	0.00433389680619659	0
PRND	CUL2	PRND CUL2	0.00433234265266898	0
FASTKD1	ETV5	FASTKD1 ETV5	0.00433072680822363	0
ESRRB	GNG13	ESRRB GNG13	0.00432945387198982	1
FAM116A	HAT1	FAM116A HAT1	0.00432632096913255	0
PHC1	RTP4	PHC1 RTP4	0.00432253986428732	0
PPP2R1A	SALL1	PPP2R1A SALL1	0.00432213318466256	0
TBX3	SALL4	TBX3 SALL4	0.00431797661439532	1
PPP2R1A	KLF4	PPP2R1A KLF4	0.0043024266206274	0
EED	FOXA2	EED FOXA2	0.00429705726757557	0
GATA3	FGF17	GATA3 FGF17	0.00428751568572576	0
LOC100045684	KLF5	LOC100045684 KLF5	0.00428656931964549	0
CYP51	DNMT3B	CYP51 DNMT3B	0.00428164516305805	0
MYC	CUL2	MYC CUL2	0.0042607862393175	0
CCNG2	DNMT3A	CCNG2 DNMT3A	0.0042585182808516	0
TMUB2	SMAD6	TMUB2 SMAD6	0.00425713147049557	0
POU5F1	KLF2	POU5F1 KLF2	0.00425619476261805	1
SRPK2	KLF5	SRPK2 KLF5	0.00424612675590562	0
USP2	KLF5	USP2 KLF5	0.00424245591550987	0
AATK	GNG13	AATK GNG13	0.00423919477493247	0
DENND4B	HAT1	DENND4B HAT1	0.00423739022063086	0
FCRL1	HAT1	FCRL1 HAT1	0.00423454474896099	0
DENND4B	CUL2	DENND4B CUL2	0.0042334207416233	0
TBX3	KLF2	TBX3 KLF2	0.00422725981653181	1
DPPA2	KLF2	DPPA2 KLF2	0.0042098116836604	0
SMAD1	TET1	SMAD1 TET1	0.00420793567514012	0
EMP2	FOXD3	EMP2 FOXD3	0.00420315273074534	0
TMUB2	CBX1	TMUB2 CBX1	0.00420214357252115	0
TMUB2	DNMT3B	TMUB2 DNMT3B	0.00419752906990891	0
POU5F1	RTP4	POU5F1 RTP4	0.00419511276195864	1
MYC	DNMT3A	MYC DNMT3A	0.00419419421227989	0
POLR1B	GOT1	POLR1B GOT1	0.00418993766470359	0
MED23	SKP2	MED23 SKP2	0.00418236912634508	0
SNX20	TRIM24	SNX20 TRIM24	0.00417956650885194	0
RASD1	GOT1	RASD1 GOT1	0.00417570931803818	0
USP2	SMAD6	USP2 SMAD6	0.00417189619648131	0
HSPB8	ETV5	HSPB8 ETV5	0.00416601070728702	0
NFE2L3	GNG13	NFE2L3 GNG13	0.00416569146341151	0
TCFCP2L1	SALL4	TCFCP2L1 SALL4	0.00415260164182556	0
SETDB1	SKP2	SETDB1 SKP2	0.00414902507144229	0
MLLT11	SALL4	MLLT11 SALL4	0.00414164521780003	0
DDX52	SKP2	DDX52 SKP2	0.0041245226479416	0
SUZ12	SKP2	SUZ12 SKP2	0.00410266858299259	0
TBX3	GOT1	TBX3 GOT1	0.00410239744120313	0
GATA3	FOXD3	GATA3 FOXD3	0.00409464801860681	0
MED16	DNMT3A	MED16 DNMT3A	0.00409227222468961	0
JARID2	SALL4	JARID2 SALL4	0.00409109062119409	0
RASD1	KLF4	RASD1 KLF4	0.0040853057121786	0
HMX2	FOXD3	HMX2 FOXD3	0.00408493282486073	0
NKX3.1	FBXO22	NKX3.1 FBXO22	0.00407971708826009	0
EZH2	SKP2	EZH2 SKP2	0.0040773487037051	0
MDFIC	FGF17	MDFIC FGF17	0.00407586654379944	0
MYO7A	FBXO22	MYO7A FBXO22	0.00406300868267991	0
SOX2	KLF4	SOX2 KLF4	0.00405586072389295	0
POU5F1	SALL4	POU5F1 SALL4	0.00404857475515995	1
SFXN1	DNMT3B	SFXN1 DNMT3B	0.00404832825077617	0
NANP	SALL4	NANP SALL4	0.00403482053866654	0
PRND	GOT1	PRND GOT1	0.00403178200876011	0
SRR	SKP2	SRR SKP2	0.00402446994718438	0
SMAD1	DNMT3B	SMAD1 DNMT3B	0.00402409145427563	0
CYP51	CBX1	CYP51 CBX1	0.00402287551224188	0
FANK1	CUL2	FANK1 CUL2	0.00402074169949728	0
TIMM50	FBXO22	TIMM50 FBXO22	0.00401207405020736	0
SLC4A8	HAT1	SLC4A8 HAT1	0.00400951368299162	0
SUZ12	FGF17	SUZ12 FGF17	0.00400197200410852	0
ZFP42	DNMT3A	ZFP42 DNMT3A	0.0040000241850223	0
NANOG	DNMT3A	NANOG DNMT3A	0.00399850871850532	1
FCRL1	CUL2	FCRL1 CUL2	0.00399441635406136	0
MYH6	KLF5	MYH6 KLF5	0.00399146450531105	0
NR0B1	GOT1	NR0B1 GOT1	0.0039895193917804	1
SCAND1	HAT1	SCAND1 HAT1	0.00398564114055978	0
SNX20	DNMT3B	SNX20 DNMT3B	0.00397644845824531	0
DGAT1	CUL2	DGAT1 CUL2	0.00396961826899937	0
LOC100045684	SKP2	LOC100045684 SKP2	0.00396925232985266	0
SEMA6D	GOT1	SEMA6D GOT1	0.0039677470228854	0
SNX20	FBXO22	SNX20 FBXO22	0.00396458761975791	0
X2700097O09RIK	GOT1	X2700097O09RIK GOT1	0.00396179016597321	0
MAPK10	FGF4	MAPK10 FGF4	0.00396146769479404	0
NANP	KLF4	NANP KLF4	0.00395628828558663	0
SLC9A3R1	GOT1	SLC9A3R1 GOT1	0.00395206915975762	0
SRPK2	GNG13	SRPK2 GNG13	0.00394544423864312	0
LOC100045684	TET1	LOC100045684 TET1	0.00393572413625622	0
ITPK1	HAT1	ITPK1 HAT1	0.00391892938606526	0
KLK1B4	HAT1	KLK1B4 HAT1	0.00389330037085321	0
TMEM110	HAT1	TMEM110 HAT1	0.00388689682591517	0
SMAD1	HAT1	SMAD1 HAT1	0.00388627856302789	0
X2310075K07RIK	GOT1	X2310075K07RIK GOT1	0.00388266971855086	0
X2310075K07RIK	FGF4	X2310075K07RIK FGF4	0.00388072399696465	0
LOC100045684	HAT1	LOC100045684 HAT1	0.00387365216638306	0
CSNK1G2	FBXO22	CSNK1G2 FBXO22	0.00387354881586393	0
TLN1	HAT1	TLN1 HAT1	0.00385718834651992	0
FXN	GOT1	FXN GOT1	0.00385066140229032	0
DPPA2	GOT1	DPPA2 GOT1	0.0038436978298594	0
MYO7A	GNG13	MYO7A GNG13	0.0038339878180012	0
MYO7A	KLF4	MYO7A KLF4	0.00383388595985371	0
CNOT2	SMAD6	CNOT2 SMAD6	0.00383016570767176	0
FXN	CUL2	FXN CUL2	0.00382793785254562	0
MED16	FGF4	MED16 FGF4	0.00382167775868265	0
IRX1	GNG13	IRX1 GNG13	0.00381537686492266	0
KCNS2	CBX1	KCNS2 CBX1	0.00380866998138393	0
ENPP1	FBXO22	ENPP1 FBXO22	0.00380766050373338	0
E2F1	GNG13	E2F1 GNG13	0.00380449130045806	1
AR	GNG13	AR GNG13	0.00380259034875231	0
SLC9A3R1	CUL2	SLC9A3R1 CUL2	0.00378897756630988	0
MAPK10	FBXO22	MAPK10 FBXO22	0.00378790851344571	0
PPP2R1A	SKP2	PPP2R1A SKP2	0.00377048201093619	0
NANOG	SKP2	NANOG SKP2	0.00376840884309099	1
MYBL2	CUL2	MYBL2 CUL2	0.00376143867117782	0
HMX2	SALL4	HMX2 SALL4	0.00376043716631808	0
STAB2	KLF5	STAB2 KLF5	0.00375870552412465	0
NSUN4	KLF2	NSUN4 KLF2	0.00375852205466717	0
ACSS1	SALL4	ACSS1 SALL4	0.00375768770128428	0
KLK1B4	DNMT3B	KLK1B4 DNMT3B	0.00375101461296362	0
EZH2	HAT1	EZH2 HAT1	0.00374871925934911	0
CXCL1	FBXO22	CXCL1 FBXO22	0.00374202556548008	0
C77609	FOXD3	C77609 FOXD3	0.00373435443305291	0
FKBP3	RTP4	FKBP3 RTP4	0.00373111826132173	0
SMAD1	FOXD3	SMAD1 FOXD3	0.00373103186916859	0
MED16	APOA2	MED16 APOA2	0.00373032490528819	0
MNT	KLF2	MNT KLF2	0.00372748728188868	0
IL18RAP	SKP2	IL18RAP SKP2	0.00371308005627094	0
VAT1	DNMT3A	VAT1 DNMT3A	0.00371099921959564	0
NKX3.1	GNG13	NKX3.1 GNG13	0.00370835216844977	0
TMPRSS13	SALL4	TMPRSS13 SALL4	0.00370002698898181	0
TBX3	DNMT3B	TBX3 DNMT3B	0.00369282504316046	1
SLC9A3R1	RTP4	SLC9A3R1 RTP4	0.00368892609988702	0
NKX3.1	GOT1	NKX3.1 GOT1	0.00367134303861931	0
ITPK1	SALL1	ITPK1 SALL1	0.00366206424245072	0
NSUN4	RTP4	NSUN4 RTP4	0.00366180370735585	0
TMUB2	ETV5	TMUB2 ETV5	0.00365498823453485	0
LOC100048449	SALL4	LOC100048449 SALL4	0.00364915836054056	0
SRPK2	FGF17	SRPK2 FGF17	0.0036467149019101	0
FAM116A	TET1	FAM116A TET1	0.00364044460255298	0
FGFR3	SALL4	FGFR3 SALL4	0.00362537651655597	0
REST	SALL4	REST SALL4	0.00361278447258724	0
PHC1	KLF4	PHC1 KLF4	0.00360356826952957	0
CREB3L2	KLF5	CREB3L2 KLF5	0.00359086839521574	0
GATA3	KLF5	GATA3 KLF5	0.00358602950740212	0
SMAD1	FGF17	SMAD1 FGF17	0.00358344186804285	1
SNX20	GNG13	SNX20 GNG13	0.00357359343305355	0
CREB3L2	KLF4	CREB3L2 KLF4	0.00357295565748332	0
TMPRSS13	FGF17	TMPRSS13 FGF17	0.00356141235461058	0
SNX20	SKP2	SNX20 SKP2	0.00355704833008845	0
CNOT3	KLF2	CNOT3 KLF2	0.00355684232538587	0
SETDB1	GOT1	SETDB1 GOT1	0.0035562110326333	0
MYBL2	HAT1	MYBL2 HAT1	0.00355537849494043	0
USP2	CBX1	USP2 CBX1	0.00355228011065589	0
CXCL1	FOXD3	CXCL1 FOXD3	0.00353910488204862	0
ENPP1	FGF17	ENPP1 FGF17	0.00352979021071664	0
EED	SMAD6	EED SMAD6	0.00352894654081157	0
SUZ12	TRIM24	SUZ12 TRIM24	0.00352634033800086	0
MMP1A	FOXD3	MMP1A FOXD3	0.00352013034574554	0
NANP	CUL2	NANP CUL2	0.00351819548789651	0
FANK1	TRIM24	FANK1 TRIM24	0.00351316536575673	0
CCNG2	SKP2	CCNG2 SKP2	0.00351204414347267	0
MED23	TRIM24	MED23 TRIM24	0.00351048916662055	0
FABP6	KLF2	FABP6 KLF2	0.00350440092678857	0
RNF2	KLF4	RNF2 KLF4	0.00350126233837743	0
NSUN4	FGF4	NSUN4 FGF4	0.00349889550087061	0
ENPP1	TRIM24	ENPP1 TRIM24	0.00349814473296167	0
NFE2L3	CUL2	NFE2L3 CUL2	0.0034980595539657	0
DLC1	CUL2	DLC1 CUL2	0.00349670592086619	0
PPP2R1A	SMAD6	PPP2R1A SMAD6	0.00349614950118553	0
HMX2	RTP4	HMX2 RTP4	0.00349240299053203	0
E2F4	SMAD6	E2F4 SMAD6	0.00349214313151156	0
SRPK2	DNMT3A	SRPK2 DNMT3A	0.00348721054493491	0
TCF3	ETV5	TCF3 ETV5	0.00347984561527757	1
FXN	TRIM24	FXN TRIM24	0.00347961692715967	0
TMPRSS13	FOXD3	TMPRSS13 FOXD3	0.00347703976681867	0
SLC9A3R1	KLF2	SLC9A3R1 KLF2	0.00347455675071739	0
DPPA2	SMAD6	DPPA2 SMAD6	0.00346971488463416	0
H19	SALL4	H19 SALL4	0.00346763763610644	0
USP2	DNMT3A	USP2 DNMT3A	0.00346275533847895	0
NR0B2	RTP4	NR0B2 RTP4	0.00345880887355505	0
YY1	CUL2	YY1 CUL2	0.00345681821296594	0
RCC2	FGF17	RCC2 FGF17	0.00345351064147703	0
SLC4A8	SALL4	SLC4A8 SALL4	0.00344997354357846	0
CYP51	SALL4	CYP51 SALL4	0.00343747718493432	0
HMX2	HAT1	HMX2 HAT1	0.00343333069384755	0
STAT3	FGF17	STAT3 FGF17	0.0034304092178993	0
SNX20	CBX1	SNX20 CBX1	0.00342489348600322	0
ACSS1	CUL2	ACSS1 CUL2	0.00341390764299776	0
CNOT2	FOXD3	CNOT2 FOXD3	0.00341314490914091	0
FXN	ETV5	FXN ETV5	0.00340673950389308	0
X2310075K07RIK	ETV5	X2310075K07RIK ETV5	0.00340595016408192	0
TCFCP2L1	TET1	TCFCP2L1 TET1	0.00339874454332941	0
HMX2	KLF2	HMX2 KLF2	0.00339435138351448	0
MYC	GOT1	MYC GOT1	0.00339414633421699	1
IARS	DNMT3A	IARS DNMT3A	0.00339241722965479	0
ZFX	HAT1	ZFX HAT1	0.00339220622148035	1
SRPK2	SALL4	SRPK2 SALL4	0.00338218399633279	0
TCF3	CUL2	TCF3 CUL2	0.00337997570958236	1
TFPI	TET1	TFPI TET1	0.00337904210484821	0
ENPP1	KLF4	ENPP1 KLF4	0.00337808019887857	0
FABP6	TRIM24	FABP6 TRIM24	0.00337741964302696	0
NEUROG1	KLF4	NEUROG1 KLF4	0.00337081210681994	0
KLK1B4	RTP4	KLK1B4 RTP4	0.00335576797190965	0
NOTUM	GOT1	NOTUM GOT1	0.00335157746380043	0
FANK1	SMAD6	FANK1 SMAD6	0.00334950613190422	0
BC022960	GOT1	BC022960 GOT1	0.00333940886587728	0
SEMA6D	FOXD3	SEMA6D FOXD3	0.00332841490505957	0
VAT1	FBXO22	VAT1 FBXO22	0.00332815227686506	0
IRX1	GOT1	IRX1 GOT1	0.00332801493247906	0
SOX17	KLF4	SOX17 KLF4	0.0033251090896862	1
ZFP825	FOXD3	ZFP825 FOXD3	0.00332498494750639	0
SUZ12	FGF4	SUZ12 FGF4	0.00332420268448999	0
BTBD10	DNMT3A	BTBD10 DNMT3A	0.00332303138578465	0
CNOT2	SALL4	CNOT2 SALL4	0.00332295084518425	0
TMUB2	FGF17	TMUB2 FGF17	0.00332043817580415	0
RASD1	KLF5	RASD1 KLF5	0.00331737447796057	0
MAPK10	FOXA2	MAPK10 FOXA2	0.00331457087326837	0
MNT	RTP4	MNT RTP4	0.0033114396394072	0
NFE2L3	SKP2	NFE2L3 SKP2	0.00330816511497969	0
DGAT1	SMAD6	DGAT1 SMAD6	0.00330634397921998	0
MYH6	FGF17	MYH6 FGF17	0.00330610527924318	0
DPPA2	SALL1	DPPA2 SALL1	0.00328986313098318	0
KLK1B4	SALL4	KLK1B4 SALL4	0.00327763765173344	0
TLN1	KLF4	TLN1 KLF4	0.00327753646473463	0
EMP2	KLF5	EMP2 KLF5	0.00327748722082084	0
SUZ12	SMAD6	SUZ12 SMAD6	0.00327076673756189	1
SOX2	CUL2	SOX2 CUL2	0.00326877554176885	0
JUP	FBXO22	JUP FBXO22	0.00326444590714752	0
BC003883	HAT1	BC003883 HAT1	0.00325941858961242	0
MLLT11	HAT1	MLLT11 HAT1	0.0032502200626271	0
FABP6	SALL4	FABP6 SALL4	0.00324386991750061	0
UTP18	DNMT3B	UTP18 DNMT3B	0.00324248317408035	0
BTBD10	GNG13	BTBD10 GNG13	0.0032413144196173	0
CREB3L3	KLF4	CREB3L3 KLF4	0.00323924672673258	0
SFXN1	CUL2	SFXN1 CUL2	0.00323309546417453	0
MYBL2	GNG13	MYBL2 GNG13	0.00323083913881676	0
JUP	SALL4	JUP SALL4	0.00321937383857328	0
PRKDC	FGF4	PRKDC FGF4	0.00321631265723175	0
KCNS2	RTP4	KCNS2 RTP4	0.00321346402050002	0
MLLT11	TRIM24	MLLT11 TRIM24	0.00320539395894379	0
CCNG2	RTP4	CCNG2 RTP4	0.00320125550881762	0
JARID2	DNMT3B	JARID2 DNMT3B	0.0031967207220475	0
MYC	KLF2	MYC KLF2	0.00319616197634879	1
LOC100048449	KLF2	LOC100048449 KLF2	0.00319571544511279	0
DPPA2	TRIM24	DPPA2 TRIM24	0.00319341883564457	0
BC003883	TRIM24	BC003883 TRIM24	0.00319320202778914	0
MMP1A	GNG13	MMP1A GNG13	0.00319172722835892	0
GPX7	CBX1	GPX7 CBX1	0.00319162350180026	0
SNX20	CUL2	SNX20 CUL2	0.00319108096938038	0
GPX7	SMAD6	GPX7 SMAD6	0.00318954709957364	0
MYC	TRIM24	MYC TRIM24	0.00318744723809362	0
TRIM28	SALL1	TRIM28 SALL1	0.00318683266532707	1
NFE2L3	RTP4	NFE2L3 RTP4	0.00318555365869409	0
X2310075K07RIK	FBXO22	X2310075K07RIK FBXO22	0.0031833435541016	0
TIMM50	GOT1	TIMM50 GOT1	0.00318228774042027	0
MAPK10	GNG13	MAPK10 GNG13	0.0031771338817162	0
FASTKD1	TRIM24	FASTKD1 TRIM24	0.00317581744256919	0
STAT3	SALL4	STAT3 SALL4	0.00317485240878888	1
DLC1	TRIM24	DLC1 TRIM24	0.00317118326925227	0
TCF3	SMAD6	TCF3 SMAD6	0.00317071918185269	0
PRKDC	FGF17	PRKDC FGF17	0.00316227889345361	0
PHC1	SKP2	PHC1 SKP2	0.00316111512353741	0
NKX3.1	CBX1	NKX3.1 CBX1	0.00316086153057324	0
TIMM50	DNMT3B	TIMM50 DNMT3B	0.00315897598733347	0
DGAT1	FBXO22	DGAT1 FBXO22	0.00315697868854665	0
ZFX	SKP2	ZFX SKP2	0.00315120307738833	1
ITPK1	GNG13	ITPK1 GNG13	0.00315041300333736	0
GPX7	SALL4	GPX7 SALL4	0.00314875334707075	0
TMUB2	FOXA2	TMUB2 FOXA2	0.00314183847203417	0
TLN1	TET1	TLN1 TET1	0.00314088489757623	0
DDX27	SMAD6	DDX27 SMAD6	0.00314062400240381	0
TFPI	KLF4	TFPI KLF4	0.00313972818033616	0
SLC4A8	TRIM24	SLC4A8 TRIM24	0.00313536534850773	0
NEUROG1	KLF5	NEUROG1 KLF5	0.00313315363339071	0
CXCL1	KLF2	CXCL1 KLF2	0.00312902876037602	0
DMAP1	TRIM24	DMAP1 TRIM24	0.0031289855013903	0
E2F1	CUL2	E2F1 CUL2	0.0031278382200771	0
LRRC26	FBXO22	LRRC26 FBXO22	0.00312504301361424	0
E2F1	FGF17	E2F1 FGF17	0.0031047526872936	0
BTBD10	FGF4	BTBD10 FGF4	0.00310342460617678	0
AA408251	DNMT3B	AA408251 DNMT3B	0.0031011353640243	0
MED16	SALL4	MED16 SALL4	0.00309186578371816	0
CD27	KLF4	CD27 KLF4	0.00308999554228008	0
PRPF38A	SMAD6	PRPF38A SMAD6	0.0030832167545118	0
TMPRSS13	TET1	TMPRSS13 TET1	0.00308157934807565	0
FABP6	TET1	FABP6 TET1	0.00308050058575437	0
FKBP3	FOXD3	FKBP3 FOXD3	0.00307756040959209	0
SEMA6D	TRIM24	SEMA6D TRIM24	0.00307463109984325	0
SUZ12	HAT1	SUZ12 HAT1	0.00307136511008307	0
EED	ETV5	EED ETV5	0.00307027161421173	0
ENPP1	DNMT3B	ENPP1 DNMT3B	0.00306910398900627	0
HSPB8	KLF4	HSPB8 KLF4	0.0030548766958085	0
DENND4B	KLF2	DENND4B KLF2	0.00305223396383134	0
RNF2	CUL2	RNF2 CUL2	0.00304859425199896	0
SEMA6D	CUL2	SEMA6D CUL2	0.00304795688375394	0
GATA3	KLF4	GATA3 KLF4	0.00303762350576751	0
ITPK1	FGF17	ITPK1 FGF17	0.0030336847308404	0
BTBD10	SMAD6	BTBD10 SMAD6	0.00303007815971342	0
TREH	RTP4	TREH RTP4	0.00302170338115625	0
DLC1	SKP2	DLC1 SKP2	0.00301648993630542	0
MYBL2	FGF17	MYBL2 FGF17	0.00301558241389966	0
BTBD10	SALL1	BTBD10 SALL1	0.0030149638657198	0
SEMA6D	KLF4	SEMA6D KLF4	0.00301423182292504	0
UTP18	FOXD3	UTP18 FOXD3	0.00301323382609631	0
FKBP3	GNG13	FKBP3 GNG13	0.00301237182570638	0
DPPA2	FOXA2	DPPA2 FOXA2	0.00300733230891903	0
PHC1	GOT1	PHC1 GOT1	0.00299876784855454	0
PRPF38A	HAT1	PRPF38A HAT1	0.00299666695617399	0
JUP	HAT1	JUP HAT1	0.00299634483181336	0
ZFX	DNMT3A	ZFX DNMT3A	0.00298746697431541	1
LRRC59	CUL2	LRRC59 CUL2	0.00297793889933093	0
FCRL1	DNMT3A	FCRL1 DNMT3A	0.00297481050217622	0
TREH	FGF4	TREH FGF4	0.00297408401174413	0
LRRC26	RTP4	LRRC26 RTP4	0.00296703054889899	0
USP2	FOXA2	USP2 FOXA2	0.00296698875567223	0
FKBP3	KLF2	FKBP3 KLF2	0.00296693620193214	0
DENND4B	FBXO22	DENND4B FBXO22	0.00296361249190293	0
STAB2	FGF17	STAB2 FGF17	0.00296291734437088	0
AR	HAT1	AR HAT1	0.00295447188819019	0
FABP6	GOT1	FABP6 GOT1	0.00295311798773767	0
SUZ12	APOA2	SUZ12 APOA2	0.00295225418073351	0
FASTKD1	FOXA2	FASTKD1 FOXA2	0.00295136175284384	0
SLC8A1	SKP2	SLC8A1 SKP2	0.00294884450109282	0
TFPI	KLF5	TFPI KLF5	0.00294571459605667	0
X2310075K07RIK	RTP4	X2310075K07RIK RTP4	0.00294492596924864	0
TMUB2	HAT1	TMUB2 HAT1	0.00294450798214338	0
DPPA2	DNMT3B	DPPA2 DNMT3B	0.00294230156998827	0
MYBL2	FOXD3	MYBL2 FOXD3	0.00294211598776377	0
AATK	KLF2	AATK KLF2	0.00294197111491368	0
CXCL1	GNG13	CXCL1 GNG13	0.00294167340719685	0
TBX3	HAT1	TBX3 HAT1	0.00294161569158489	0
ACSS1	KLF2	ACSS1 KLF2	0.00293095355270159	0
CSNK1G2	GNG13	CSNK1G2 GNG13	0.00292661789146742	0
RCC2	FOXD3	RCC2 FOXD3	0.00292547943371477	0
NSUN4	GNG13	NSUN4 GNG13	0.002918120351302	0
SFXN1	KLF2	SFXN1 KLF2	0.00291450817240837	0
ZFP42	SALL1	ZFP42 SALL1	0.00290974733232385	0
MED16	SALL1	MED16 SALL1	0.00290329653092091	0
ITPK1	CUL2	ITPK1 CUL2	0.00290083791199547	0
MDFIC	GNG13	MDFIC GNG13	0.00290081159588683	0
DMAP1	SALL4	DMAP1 SALL4	0.00290028416385131	1
ZFP825	KLF5	ZFP825 KLF5	0.00289869650506964	0
KCNS2	SALL4	KCNS2 SALL4	0.00289719686878899	0
MDFIC	DNMT3A	MDFIC DNMT3A	0.00289321015688647	0
BTBD10	CBX1	BTBD10 CBX1	0.00288936485982781	0
TBX3	TET1	TBX3 TET1	0.00288871056106411	0
STAB2	RTP4	STAB2 RTP4	0.00288751284874906	0
DDX27	FOXD3	DDX27 FOXD3	0.00288515833284123	0
IL18RAP	SMAD6	IL18RAP SMAD6	0.00288356305035006	0
HSPB8	FBXO22	HSPB8 FBXO22	0.00288188167606951	0
NEUROG1	FOXA2	NEUROG1 FOXA2	0.00287733291281714	0
ACSS1	HAT1	ACSS1 HAT1	0.00287615263403288	0
LHX8	SALL4	LHX8 SALL4	0.00287059344504979	0
JARID2	RTP4	JARID2 RTP4	0.00286386054502962	0
FANK1	FOXD3	FANK1 FOXD3	0.00286176284247668	0
X2310075K07RIK	SKP2	X2310075K07RIK SKP2	0.00285803377377543	0
RCC2	HAT1	RCC2 HAT1	0.00285482279173295	0
SEMA6D	SALL4	SEMA6D SALL4	0.00285154773637673	0
SLC4A8	KLF2	SLC4A8 KLF2	0.00283836888105905	0
NSUN4	SMAD6	NSUN4 SMAD6	0.00282513259786859	0
CSNK1G2	TRIM24	CSNK1G2 TRIM24	0.00282013058746988	0
JUP	FGF17	JUP FGF17	0.00281997455300229	0
TREH	KLF4	TREH KLF4	0.00281538554366212	0
DDX27	FGF17	DDX27 FGF17	0.002809581374415	0
FCRL1	FOXD3	FCRL1 FOXD3	0.00280956225883585	0
SMAD1	FOXA2	SMAD1 FOXA2	0.00280599987719591	0
TMPRSS13	HAT1	TMPRSS13 HAT1	0.00279985129539148	0
ABCB4	KLF4	ABCB4 KLF4	0.00279816592731082	0
PPP2R1A	SALL4	PPP2R1A SALL4	0.00279806638275441	0
JARID2	SMAD6	JARID2 SMAD6	0.00279468432340144	1
KLK1B4	CUL2	KLK1B4 CUL2	0.00279406483633847	0
CNOT3	FGF4	CNOT3 FGF4	0.00279154054235649	0
GPX7	RTP4	GPX7 RTP4	0.00279069217049253	0
MDFIC	SALL1	MDFIC SALL1	0.0027875759297291	0
IRX1	KLF2	IRX1 KLF2	0.0027861151809107	0
ABCB4	GOT1	ABCB4 GOT1	0.00278501315860765	0
TLN1	DNMT3A	TLN1 DNMT3A	0.00278144472286414	0
SMAD1	KLF4	SMAD1 KLF4	0.00277859909679199	0
MED16	DNMT3B	MED16 DNMT3B	0.0027741557227838	0
FXN	CBX1	FXN CBX1	0.00277391315585589	0
NANOG	FGF4	NANOG FGF4	0.00277317057761643	1
FCRL1	FBXO22	FCRL1 FBXO22	0.00277083222290283	0
NKX3.1	CUL2	NKX3.1 CUL2	0.00277005338174772	0
FGFR3	ETV5	FGFR3 ETV5	0.00276827374408145	0
SLC4A8	FOXD3	SLC4A8 FOXD3	0.00276765431501356	0
CCNG2	TET1	CCNG2 TET1	0.0027669949172133	0
PRKDC	SKP2	PRKDC SKP2	0.00276346127794493	0
SUZ12	CUL2	SUZ12 CUL2	0.00276279792064908	0
LRRC59	HAT1	LRRC59 HAT1	0.00276106350125197	0
PRPF38A	TET1	PRPF38A TET1	0.00276094754687726	0
CNOT1	GOT1	CNOT1 GOT1	0.00275748290327286	0
PRKDC	FOXD3	PRKDC FOXD3	0.00275715437928817	0
PRKDC	GNG13	PRKDC GNG13	0.00275655208558505	0
ZFX	GNG13	ZFX GNG13	0.00275475608186454	0
LHX8	CUL2	LHX8 CUL2	0.00275414320648648	0
FKBP3	KLF5	FKBP3 KLF5	0.00275354170628856	0
PHC1	KLF5	PHC1 KLF5	0.00275046858168475	0
DENND4B	KLF4	DENND4B KLF4	0.00274604912311893	0
MMP1A	SKP2	MMP1A SKP2	0.00274440148939786	0
SOX17	GNG13	SOX17 GNG13	0.00274114238156181	0
SETDB1	FGF4	SETDB1 FGF4	0.00273865964162678	1
GPX7	TET1	GPX7 TET1	0.0027375098494225	0
DMAP1	FOXD3	DMAP1 FOXD3	0.00273594160576202	0
ZFX	DNMT3B	ZFX DNMT3B	0.00273578476309366	0
NSUN4	HAT1	NSUN4 HAT1	0.00273535813043272	0
BC022960	ETV5	BC022960 ETV5	0.00273478318429362	0
NANP	FOXD3	NANP FOXD3	0.00272192104667845	0
ZFP42	SMAD6	ZFP42 SMAD6	0.00272033810590907	0
TREH	HAT1	TREH HAT1	0.00271866768850742	0
CYP51	SKP2	CYP51 SKP2	0.00271245340909899	0
RASD1	FGF17	RASD1 FGF17	0.00270870886382699	0
STAT3	GNG13	STAT3 GNG13	0.00270344939713412	0
DDX52	SALL1	DDX52 SALL1	0.00270341258788489	0
ZFP825	TET1	ZFP825 TET1	0.00269744847010402	0
DDX52	CUL2	DDX52 CUL2	0.00269442006397403	0
IGK	FBXO22	IGK FBXO22	0.0026928582722266	0
C77609	FGF17	C77609 FGF17	0.00268654127826233	0
TLN1	SKP2	TLN1 SKP2	0.00268342203888413	0
MDFIC	GOT1	MDFIC GOT1	0.00268328771891835	0
JUP	DNMT3B	JUP DNMT3B	0.00268092128409987	0
PRPF38A	DNMT3B	PRPF38A DNMT3B	0.00268033090859508	0
H19	GNG13	H19 GNG13	0.00267715527078107	0
JUP	APOA2	JUP APOA2	0.00267191613399047	0
ZFP825	HAT1	ZFP825 HAT1	0.00266984207510331	0
GPX7	KLF2	GPX7 KLF2	0.0026641454751522	0
NEUROG1	FGF17	NEUROG1 FGF17	0.00266241108287957	0
PPP2R1A	CUL2	PPP2R1A CUL2	0.00266106173569597	0
CACNA2D1	KLF4	CACNA2D1 KLF4	0.00265993436139949	0
LOC100045684	CUL2	LOC100045684 CUL2	0.00265810254677949	0
STAB2	CBX1	STAB2 CBX1	0.00265382506172715	0
TBX3	FOXD3	TBX3 FOXD3	0.00265338573008965	0
FGFR3	RTP4	FGFR3 RTP4	0.00265204933932571	0
EED	CBX1	EED CBX1	0.00265107713607956	0
CYP51	FGF17	CYP51 FGF17	0.0026499771747588	0
MED23	SMAD6	MED23 SMAD6	0.00264636084551987	0
DDX52	FBXO22	DDX52 FBXO22	0.00264219957890946	0
TCF3	DNMT3B	TCF3 DNMT3B	0.00264201151344936	1
TIMM50	KLF2	TIMM50 KLF2	0.00263674375495072	0
CTCF	HAT1	CTCF HAT1	0.00263056192533347	0
TCF3	FOXD3	TCF3 FOXD3	0.0026284644368285	1
NEUROG1	SKP2	NEUROG1 SKP2	0.00262459789331465	0
NSUN4	FOXA2	NSUN4 FOXA2	0.00261942159923477	0
ITPK1	SMAD6	ITPK1 SMAD6	0.00261811147952866	0
CNOT3	TRIM24	CNOT3 TRIM24	0.00261311269540611	0
CHD1	GNG13	CHD1 GNG13	0.002611838643058	0
FXN	FOXD3	FXN FOXD3	0.00261180391273623	0
ZFX	GOT1	ZFX GOT1	0.00260763057497179	0
NR0B1	HAT1	NR0B1 HAT1	0.0026016858223865	0
FAM116A	DNMT3B	FAM116A DNMT3B	0.00259771904918113	0
NOTUM	CBX1	NOTUM CBX1	0.00259604869609025	0
SRPK2	DNMT3B	SRPK2 DNMT3B	0.00259470002267745	0
NR0B2	KLF5	NR0B2 KLF5	0.00259336856588857	0
GPX7	FOXA2	GPX7 FOXA2	0.00258643150390067	0
SRPK2	SKP2	SRPK2 SKP2	0.00258343190813565	0
NEUROD4	CUL2	NEUROD4 CUL2	0.00257737438730731	0
AA408251	HAT1	AA408251 HAT1	0.00257662363430892	0
TREH	SMAD6	TREH SMAD6	0.00257483591637275	0
SMAD1	KLF5	SMAD1 KLF5	0.0025726094285924	0
LRRC59	GOT1	LRRC59 GOT1	0.0025724364877214	0
PRKDC	CUL2	PRKDC CUL2	0.00256769121050797	0
SOX17	KLF5	SOX17 KLF5	0.00256604951231177	0
SMAD1	TRIM24	SMAD1 TRIM24	0.00256502190680692	0
ZFX	KLF5	ZFX KLF5	0.00256353083114899	0
DDX27	KLF4	DDX27 KLF4	0.00256333696487419	0
TCF3	FGF17	TCF3 FGF17	0.00255846838342096	1
CACNA2D1	SKP2	CACNA2D1 SKP2	0.00255118514473277	0
FCRL1	KLF2	FCRL1 KLF2	0.00255039045078197	0
KCNS2	KLF2	KCNS2 KLF2	0.0025417649027076	0
ZFP825	FBXO22	ZFP825 FBXO22	0.00254167391175911	0
SETDB1	GNG13	SETDB1 GNG13	0.00254096633183911	0
NOTUM	FBXO22	NOTUM FBXO22	0.00254026677767866	0
MED16	FOXA2	MED16 FOXA2	0.00253993292519784	0
FAM116A	CUL2	FAM116A CUL2	0.00253948595807879	0
AA408251	FGF17	AA408251 FGF17	0.00253637519454718	0
NSUN4	SALL1	NSUN4 SALL1	0.00253535958951892	0
KLK1B4	KLF2	KLK1B4 KLF2	0.00253145762273167	0
LHX8	KLF2	LHX8 KLF2	0.00252807132893096	0
CNOT3	FBXO22	CNOT3 FBXO22	0.00252680249970772	0
SUZ12	SALL4	SUZ12 SALL4	0.00252458002694693	0
DMAP1	KLF2	DMAP1 KLF2	0.00252417011728005	0
USP2	KLF4	USP2 KLF4	0.00251817593747697	0
CNOT1	SKP2	CNOT1 SKP2	0.00251311360546133	0
MYH6	GNG13	MYH6 GNG13	0.00251235620147408	0
NSUN4	GOT1	NSUN4 GOT1	0.00251209845125652	0
TMPRSS13	DNMT3B	TMPRSS13 DNMT3B	0.00250812913751411	0
NANOG	CUL2	NANOG CUL2	0.00250733422309966	1
NR0B2	FGF4	NR0B2 FGF4	0.00250311031480167	0
LOC100048449	SKP2	LOC100048449 SKP2	0.00250228570167554	0
NEUROD4	GNG13	NEUROD4 GNG13	0.00250180605351182	0
MYBL2	SMAD6	MYBL2 SMAD6	0.00249341709969836	0
PRKDC	KLF2	PRKDC KLF2	0.00249158838326576	0
BC022960	SKP2	BC022960 SKP2	0.0024902028342026	0
SLC4A8	KLF5	SLC4A8 KLF5	0.0024894573534252	0
SMAD1	SKP2	SMAD1 SKP2	0.00248829459002724	0
TCF3	DNMT3A	TCF3 DNMT3A	0.00248390046298666	1
MED16	TET1	MED16 TET1	0.00248191442365604	0
TMUB2	KLF5	TMUB2 KLF5	0.00248031219099531	0
BC022960	HAT1	BC022960 HAT1	0.00247903251112814	0
CNOT1	CBX1	CNOT1 CBX1	0.002477907793755	0
ZFP825	DNMT3B	ZFP825 DNMT3B	0.00247677485410252	0
NOTUM	ETV5	NOTUM ETV5	0.00247676338582824	0
SLC8A1	KLF4	SLC8A1 KLF4	0.00247405587330567	0
TMUB2	KLF4	TMUB2 KLF4	0.00246656784099385	0
ZFX	SALL4	ZFX SALL4	0.00246636231940042	0
ZFP281	HAT1	ZFP281 HAT1	0.0024660795183535	0
NEUROD4	SALL4	NEUROD4 SALL4	0.00246328157020162	0
C77609	KLF4	C77609 KLF4	0.00245996202439166	0
EZH2	SALL4	EZH2 SALL4	0.00245516034928336	0
LRRC59	DNMT3A	LRRC59 DNMT3A	0.00245183913998281	0
DPPA2	FBXO22	DPPA2 FBXO22	0.00245157608051169	0
ACSS1	DNMT3B	ACSS1 DNMT3B	0.00245029005549442	0
JUP	SALL1	JUP SALL1	0.00244302116302925	0
ZFP825	TRIM24	ZFP825 TRIM24	0.0024359228095146	0
NKX3.1	RTP4	NKX3.1 RTP4	0.00243574968967633	0
ZFX	KLF4	ZFX KLF4	0.00243046666402214	0
E2F1	SMAD6	E2F1 SMAD6	0.00242922975557923	0
BTBD10	KLF2	BTBD10 KLF2	0.0024269043431933	0
MLLT11	SALL1	MLLT11 SALL1	0.00242560517606351	0
ENPP1	KLF5	ENPP1 KLF5	0.00242550704293513	0
STAT3	SMAD6	STAT3 SMAD6	0.00242147761533162	1
SRPK2	CBX1	SRPK2 CBX1	0.00242040414672475	0
FXN	SALL4	FXN SALL4	0.00241836091125185	0
MAPK10	ETV5	MAPK10 ETV5	0.00241550646336577	0
NOTUM	FOXA2	NOTUM FOXA2	0.00241038579949703	0
CNOT3	GOT1	CNOT3 GOT1	0.00240843510242832	1
DENND4B	SALL1	DENND4B SALL1	0.00240335558881805	0
AATK	SALL4	AATK SALL4	0.00240046580321421	0
SETDB1	SALL1	SETDB1 SALL1	0.00239946361870816	1
CNOT3	SALL4	CNOT3 SALL4	0.00239941482576697	0
NOTUM	KLF2	NOTUM KLF2	0.00239001149303132	0
ZFP825	FGF17	ZFP825 FGF17	0.00238828875875746	0
DDX52	KLF2	DDX52 KLF2	0.00238639420377341	0
IGK	HAT1	IGK HAT1	0.00238632835501846	0
STAT3	SALL1	STAT3 SALL1	0.00237798638118173	0
KLK1B4	CBX1	KLK1B4 CBX1	0.00237551687025755	0
PPP2R1A	TET1	PPP2R1A TET1	0.00237101041355142	0
CD27	DNMT3B	CD27 DNMT3B	0.00236966393598293	0
RASD1	FOXD3	RASD1 FOXD3	0.00236963298310955	0
YY1	RTP4	YY1 RTP4	0.00236850815249653	0
PRKDC	KLF5	PRKDC KLF5	0.00236393082652853	0
TMPRSS13	CUL2	TMPRSS13 CUL2	0.00235634700841253	0
IRX1	FBXO22	IRX1 FBXO22	0.00235410492520689	0
CXCL1	SALL4	CXCL1 SALL4	0.00235402058244632	0
MED23	SALL1	MED23 SALL1	0.00234673774851952	0
STAT3	FOXD3	STAT3 FOXD3	0.00233832123002652	0
CHD1	CUL2	CHD1 CUL2	0.00233696988490516	0
E2F1	DNMT3B	E2F1 DNMT3B	0.00233243119159478	0
KLK1B4	SALL1	KLK1B4 SALL1	0.00232956853805425	0
ENPP1	APOA2	ENPP1 APOA2	0.00232467209562092	0
LHX8	GOT1	LHX8 GOT1	0.00232130062217946	0
SCAND1	KLF2	SCAND1 KLF2	0.00231239993758065	0
DDX27	FGF4	DDX27 FGF4	0.00231001774139602	0
STAB2	SALL4	STAB2 SALL4	0.00230982372402934	0
TMUB2	TET1	TMUB2 TET1	0.00230356385083652	0
LOC100048449	SALL1	LOC100048449 SALL1	0.00230335821539395	0
USP2	APOA2	USP2 APOA2	0.00230097162546813	0
NEUROG1	FGF4	NEUROG1 FGF4	0.00230001506110126	0
MYC	APOA2	MYC APOA2	0.00229912889722067	1
MED23	GNG13	MED23 GNG13	0.00229463139181641	0
LRRC26	SALL1	LRRC26 SALL1	0.00229339262607481	0
LRRC59	GNG13	LRRC59 GNG13	0.00229315104223514	0
LRRC59	SMAD6	LRRC59 SMAD6	0.00229079441614989	0
MED16	KLF2	MED16 KLF2	0.00228246116558719	0
RASD1	SALL1	RASD1 SALL1	0.00228191227964824	0
PRKDC	DNMT3B	PRKDC DNMT3B	0.00227903194610027	0
IGK	GOT1	IGK GOT1	0.00227327867367887	0
HMX2	KLF4	HMX2 KLF4	0.00227203050768425	0
CD27	CUL2	CD27 CUL2	0.00227183294385676	0
EMP2	FGF17	EMP2 FGF17	0.00226463826975203	0
SUZ12	KLF4	SUZ12 KLF4	0.00226423309166751	0
CXCL1	SKP2	CXCL1 SKP2	0.00226051119488958	0
STAB2	GOT1	STAB2 GOT1	0.00225926529093445	0
MLLT11	RTP4	MLLT11 RTP4	0.00225862716112033	0
CNOT2	TET1	CNOT2 TET1	0.00225668919860536	0
DGAT1	TRIM24	DGAT1 TRIM24	0.00225528427258511	0
KLK1B4	FOXA2	KLK1B4 FOXA2	0.00225442876679977	0
CNOT1	SMAD6	CNOT1 SMAD6	0.00225056366817351	0
TLN1	KLF5	TLN1 KLF5	0.00224412050839899	0
LRRC26	TRIM24	LRRC26 TRIM24	0.00224237724692266	0
LRRC59	TET1	LRRC59 TET1	0.00224178162284719	0
CNOT1	CUL2	CNOT1 CUL2	0.00224151282101056	0
ABCB4	SALL4	ABCB4 SALL4	0.00223934446237232	0
CCNG2	GNG13	CCNG2 GNG13	0.00223630231794487	0
ABCB4	CUL2	ABCB4 CUL2	0.00223491066140301	0
TIMM50	SMAD6	TIMM50 SMAD6	0.00223348937311335	0
TFPI	GNG13	TFPI GNG13	0.00223085181610728	0
NR0B2	KLF4	NR0B2 KLF4	0.0022251857233046	0
FABP6	FGF4	FABP6 FGF4	0.00222203883616419	0
TMEM110	DNMT3A	TMEM110 DNMT3A	0.00222108702535747	0
SLC8A1	SMAD6	SLC8A1 SMAD6	0.00221845811827453	0
MYH6	CUL2	MYH6 CUL2	0.00221164503204574	0
LRRC59	KLF2	LRRC59 KLF2	0.00221034775697109	0
IARS	KLF5	IARS KLF5	0.00220914443943172	0
KLK1B4	KLF4	KLK1B4 KLF4	0.00220752665102282	0
AA408251	SALL1	AA408251 SALL1	0.00220728635642847	0
CYP51	SMAD6	CYP51 SMAD6	0.00220692118973802	0
CREB3L3	FGF4	CREB3L3 FGF4	0.00220604388369282	0
FXN	FOXA2	FXN FOXA2	0.00219849919029389	0
PRKDC	KLF4	PRKDC KLF4	0.00219700875975673	0
SUZ12	TET1	SUZ12 TET1	0.00219637116697514	0
MED23	FGF4	MED23 FGF4	0.00219455757880562	0
TMEM110	SALL4	TMEM110 SALL4	0.00219431692138457	0
GPX7	FBXO22	GPX7 FBXO22	0.00219405326181894	0
CXCL1	GOT1	CXCL1 GOT1	0.00219149890465838	0
SEMA6D	SALL1	SEMA6D SALL1	0.00218948188816337	0
BC003883	GNG13	BC003883 GNG13	0.00218286178011779	0
TMEM110	FOXD3	TMEM110 FOXD3	0.00218274953365321	0
CYP51	KLF2	CYP51 KLF2	0.00218240664856143	0
CSNK1G2	KLF4	CSNK1G2 KLF4	0.00218240241823605	0
GATA3	GNG13	GATA3 GNG13	0.00218149586807791	0
LHX8	KLF4	LHX8 KLF4	0.00218114866690561	0
POLR1B	HAT1	POLR1B HAT1	0.00218086503596302	0
PRND	SMAD6	PRND SMAD6	0.00217608966408843	0
ZFX	FGF17	ZFX FGF17	0.00217549631470994	0
CTCF	CUL2	CTCF CUL2	0.00217326594062358	0
IARS	KLF4	IARS KLF4	0.00217223347737499	0
MYO7A	KLF2	MYO7A KLF2	0.00217208320310031	0
C77609	DNMT3A	C77609 DNMT3A	0.00217093347034769	0
SLC4A8	CUL2	SLC4A8 CUL2	0.00216983647533081	0
MYH6	DNMT3A	MYH6 DNMT3A	0.00216931903202582	0
CD27	SALL4	CD27 SALL4	0.0021647445043636	0
FCRL1	SALL4	FCRL1 SALL4	0.0021644511252942	0
SEMA6D	GNG13	SEMA6D GNG13	0.00216331994490429	0
DENND4B	SKP2	DENND4B SKP2	0.00216213641912987	0
LOC100048449	KLF5	LOC100048449 KLF5	0.0021615635530178	0
SLC4A8	FBXO22	SLC4A8 FBXO22	0.00215881147502494	0
NFE2L3	KLF4	NFE2L3 KLF4	0.00215750965525965	0
KLK1B4	FOXD3	KLK1B4 FOXD3	0.00215594227137234	0
FKBP3	SALL1	FKBP3 SALL1	0.00215477763926689	0
DGAT1	GOT1	DGAT1 GOT1	0.00215473990203227	0
SLC4A8	GOT1	SLC4A8 GOT1	0.00215461222298593	0
SEMA6D	DNMT3A	SEMA6D DNMT3A	0.00215317832462234	0
NANOG	KLF4	NANOG KLF4	0.00215115295784662	1
FAM116A	SALL1	FAM116A SALL1	0.00214729523696109	0
KCNS2	DNMT3B	KCNS2 DNMT3B	0.0021465857011191	0
NR0B2	GOT1	NR0B2 GOT1	0.00214357794270468	0
ABCB4	TET1	ABCB4 TET1	0.00214253803780804	0
NR0B2	DNMT3B	NR0B2 DNMT3B	0.0021392473811732	0
SUZ12	FOXA2	SUZ12 FOXA2	0.00213783295250981	1
NEUROD4	SKP2	NEUROD4 SKP2	0.00213705307008499	0
ITPK1	SKP2	ITPK1 SKP2	0.00213662170002805	0
FASTKD1	KLF4	FASTKD1 KLF4	0.00213539882550499	0
CACNA2D1	FGF4	CACNA2D1 FGF4	0.00213443588316538	0
NOTUM	FGF4	NOTUM FGF4	0.00213401031758424	0
MYH6	SALL4	MYH6 SALL4	0.00213324365769443	0
DGAT1	KLF4	DGAT1 KLF4	0.00213285215320066	0
FGFR3	FGF17	FGFR3 FGF17	0.00213043112142601	0
JUP	CBX1	JUP CBX1	0.00212638632895192	0
AA408251	FBXO22	AA408251 FBXO22	0.00212603910944655	0
SCAND1	CUL2	SCAND1 CUL2	0.00212196660077492	0
NKX3.1	ETV5	NKX3.1 ETV5	0.00212014000333937	0
SRPK2	RTP4	SRPK2 RTP4	0.00211644237101567	0
JUP	GOT1	JUP GOT1	0.00211619310306722	0
EED	RTP4	EED RTP4	0.00211405505071003	0
LOC100048449	DNMT3B	LOC100048449 DNMT3B	0.00211361119903645	0
SRR	FOXA2	SRR FOXA2	0.002113220678851	0
GPX7	KLF5	GPX7 KLF5	0.00211272140441949	0
CYP51	KLF4	CYP51 KLF4	0.00210923277515243	0
PPP2R1A	APOA2	PPP2R1A APOA2	0.00210916821301598	0
TCFCP2L1	CUL2	TCFCP2L1 CUL2	0.00210903978813728	0
SLC8A1	SALL1	SLC8A1 SALL1	0.00210583958069503	0
SMAD1	RTP4	SMAD1 RTP4	0.00210395011438943	0
SNX20	GOT1	SNX20 GOT1	0.0021034955944289	0
PRND	CBX1	PRND CBX1	0.00210128776684924	0
C77609	FBXO22	C77609 FBXO22	0.00209996193069249	0
STAT3	DNMT3A	STAT3 DNMT3A	0.00209920528406409	0
DLC1	SALL4	DLC1 SALL4	0.00209865098238809	0
RCC2	KLF4	RCC2 KLF4	0.00209628517345917	0
ZFP825	SALL1	ZFP825 SALL1	0.00209054719946162	0
TIMM50	FOXA2	TIMM50 FOXA2	0.00208706272610533	0
TCFCP2L1	DNMT3B	TCFCP2L1 DNMT3B	0.00208586189415177	0
HMX2	DNMT3B	HMX2 DNMT3B	0.0020841438232246	0
CNOT3	SMAD6	CNOT3 SMAD6	0.00208322467043788	0
BC003883	SALL4	BC003883 SALL4	0.00208076597471988	0
DLC1	GOT1	DLC1 GOT1	0.0020799498903252	0
YY1	FBXO22	YY1 FBXO22	0.00207989168505943	0
SCAND1	FBXO22	SCAND1 FBXO22	0.00207970276603972	0
MYH6	TET1	MYH6 TET1	0.00207547644823919	0
DENND4B	RTP4	DENND4B RTP4	0.00207292868006073	0
MED23	FOXD3	MED23 FOXD3	0.00207263618620399	0
CSNK1G2	RTP4	CSNK1G2 RTP4	0.00207019535449438	0
GPX7	FGF17	GPX7 FGF17	0.00206976021286126	0
STAB2	FBXO22	STAB2 FBXO22	0.00206885315169089	0
TMEM110	GNG13	TMEM110 GNG13	0.00206675097230182	0
MYC	HAT1	MYC HAT1	0.00206671593037974	1
IGK	SALL1	IGK SALL1	0.00206529225330826	0
NR0B2	SALL4	NR0B2 SALL4	0.00206267232446679	0
MAPK10	KLF4	MAPK10 KLF4	0.00206157765764942	0
MNT	FBXO22	MNT FBXO22	0.00206147157573114	0
MED16	GNG13	MED16 GNG13	0.00205743780502055	0
SRPK2	TET1	SRPK2 TET1	0.00205651797027734	0
FABP6	FGF17	FABP6 FGF17	0.00205562555736414	0
TIMM50	SALL4	TIMM50 SALL4	0.00205015472031496	0
DPPA2	GNG13	DPPA2 GNG13	0.00204999108012471	0
FASTKD1	SMAD6	FASTKD1 SMAD6	0.00204941532944263	0
TIMM50	CBX1	TIMM50 CBX1	0.00204833595154808	0
EZH2	SMAD6	EZH2 SMAD6	0.00204597898902175	1
USP2	FGF17	USP2 FGF17	0.00204476220929176	0
DMAP1	SKP2	DMAP1 SKP2	0.00204326292158753	0
ABCB4	ETV5	ABCB4 ETV5	0.00204314469184189	0
H19	RTP4	H19 RTP4	0.00203883429352157	0
CSNK1G2	KLF2	CSNK1G2 KLF2	0.00203806232709496	0
CACNA2D1	FGF17	CACNA2D1 FGF17	0.00203805425500281	0
YY1	SALL4	YY1 SALL4	0.00203775749848173	0
CTCF	KLF4	CTCF KLF4	0.00203765835962727	0
PRND	KLF4	PRND KLF4	0.00203487647205165	0
LOC100048449	FOXD3	LOC100048449 FOXD3	0.00203352082090726	0
EZH2	APOA2	EZH2 APOA2	0.00203318256644457	0
NEUROG1	ETV5	NEUROG1 ETV5	0.00203171394655879	0
PPP2R1A	FGF17	PPP2R1A FGF17	0.00203122079493143	0
AA408251	TET1	AA408251 TET1	0.00202941421724732	0
TMEM110	SALL1	TMEM110 SALL1	0.00202830357128606	0
LOC100048449	CBX1	LOC100048449 CBX1	0.00202723557260435	0
STAB2	DNMT3B	STAB2 DNMT3B	0.00202706965711262	0
MMP1A	CUL2	MMP1A CUL2	0.00202697099941917	0
TREH	FBXO22	TREH FBXO22	0.00202275364073745	0
BC022960	KLF4	BC022960 KLF4	0.00201751087831781	0
MMP1A	HAT1	MMP1A HAT1	0.00201696891759428	0
SFXN1	FGF4	SFXN1 FGF4	0.00201586524186485	0
TMUB2	GNG13	TMUB2 GNG13	0.00200982784631708	0
MMP1A	GOT1	MMP1A GOT1	0.00200942964564114	0
DENND4B	TET1	DENND4B TET1	0.00200802442222614	0
ACSS1	KLF5	ACSS1 KLF5	0.00200723856351471	0
AATK	CUL2	AATK CUL2	0.00200695466595163	0
PRND	SALL1	PRND SALL1	0.00200377981004648	0
NFE2L3	FGF17	NFE2L3 FGF17	0.00200298269377048	0
NR0B2	TRIM24	NR0B2 TRIM24	0.00200134170944051	0
NANP	SMAD6	NANP SMAD6	0.0019990927373252	0
NEUROG1	SALL4	NEUROG1 SALL4	0.00199651211318738	0
TMEM110	FGF17	TMEM110 FGF17	0.00199190092267069	0
ABCB4	FBXO22	ABCB4 FBXO22	0.00199002042560578	0
FANK1	SALL1	FANK1 SALL1	0.00198879563022229	0
DDX52	RTP4	DDX52 RTP4	0.00198773472254775	0
CSNK1G2	ETV5	CSNK1G2 ETV5	0.00198768184649267	0
UTP18	FGF4	UTP18 FGF4	0.00198680935891465	0
MLLT11	KLF4	MLLT11 KLF4	0.00198673911341283	0
HMX2	FGF17	HMX2 FGF17	0.00198535522040698	0
MMP1A	KLF2	MMP1A KLF2	0.00198486483287916	0
DDX52	TRIM24	DDX52 TRIM24	0.00198431813424609	0
BC022960	SALL4	BC022960 SALL4	0.00198369029324757	0
GPX7	GNG13	GPX7 GNG13	0.00197755224183512	0
DMAP1	FBXO22	DMAP1 FBXO22	0.0019765374226879	0
AATK	TET1	AATK TET1	0.00197469974540911	0
IARS	FGF17	IARS FGF17	0.0019740278417796	0
CD27	RTP4	CD27 RTP4	0.00197359449559144	0
CYP51	GOT1	CYP51 GOT1	0.00197329395415111	0
FXN	APOA2	FXN APOA2	0.00197269008062154	0
POU5F1	HAT1	POU5F1 HAT1	0.00197232338348854	1
FASTKD1	SKP2	FASTKD1 SKP2	0.00196884127130206	0
SFXN1	SALL4	SFXN1 SALL4	0.00196764538208787	0
KLK1B4	DNMT3A	KLK1B4 DNMT3A	0.00196518298127585	0
NSUN4	CBX1	NSUN4 CBX1	0.00196379121948863	0
DGAT1	KLF5	DGAT1 KLF5	0.00196312195469721	0
AA408251	CUL2	AA408251 CUL2	0.00196136177113978	0
NSUN4	TRIM24	NSUN4 TRIM24	0.00195902020776459	0
ITPK1	FGF4	ITPK1 FGF4	0.0019582751835672	0
PRND	RTP4	PRND RTP4	0.00195717328302316	0
CCNG2	FGF4	CCNG2 FGF4	0.00195704023433274	0
JARID2	ETV5	JARID2 ETV5	0.00195636874730965	0
TMEM110	RTP4	TMEM110 RTP4	0.00195595438389713	0
SMAD1	GNG13	SMAD1 GNG13	0.00195397023639089	0
NEUROG1	GNG13	NEUROG1 GNG13	0.0019504816605935	0
RASD1	CBX1	RASD1 CBX1	0.00194840655212539	0
MYH6	KLF4	MYH6 KLF4	0.00194806204176933	0
PPP2R1A	FOXD3	PPP2R1A FOXD3	0.00194345824871433	0
SOX2	TET1	SOX2 TET1	0.00194345397038425	0
STAB2	DNMT3A	STAB2 DNMT3A	0.00194109212718892	0
NFE2L3	TRIM24	NFE2L3 TRIM24	0.00194105468221414	0
KLK1B4	FBXO22	KLK1B4 FBXO22	0.00193849289919825	0
NEUROD4	FOXD3	NEUROD4 FOXD3	0.00193197158993597	0
CSNK1G2	SKP2	CSNK1G2 SKP2	0.00192194169316392	0
SRR	FBXO22	SRR FBXO22	0.00192093020885853	0
NANP	CBX1	NANP CBX1	0.00192039889036315	0
TMEM110	KLF5	TMEM110 KLF5	0.00191638356207769	0
MED23	HAT1	MED23 HAT1	0.00191597897926801	0
DLC1	FOXA2	DLC1 FOXA2	0.00191262571122845	0
NOTUM	TRIM24	NOTUM TRIM24	0.00191096159928861	0
CD27	FOXA2	CD27 FOXA2	0.00191032000729872	0
SMAD1	FBXO22	SMAD1 FBXO22	0.00190983643293502	0
JUP	CUL2	JUP CUL2	0.00190969436741693	0
DMAP1	CUL2	DMAP1 CUL2	0.00190906520024058	0
BTBD10	FGF17	BTBD10 FGF17	0.00190624508802564	0
JARID2	FOXA2	JARID2 FOXA2	0.00190398378637069	1
ITPK1	DNMT3A	ITPK1 DNMT3A	0.00190276757077899	0
ZFX	SMAD6	ZFX SMAD6	0.00190087630933273	0
BTBD10	TET1	BTBD10 TET1	0.00189996154499373	0
LRRC26	CUL2	LRRC26 CUL2	0.00189871153971089	0
ABCB4	RTP4	ABCB4 RTP4	0.00189688826703637	0
DPPA2	HAT1	DPPA2 HAT1	0.00189542584090165	0
MAPK10	KLF2	MAPK10 KLF2	0.00189167757733016	0
SUZ12	GNG13	SUZ12 GNG13	0.00189141741113169	0
E2F1	SKP2	E2F1 SKP2	0.00189038316808383	1
JUP	FOXA2	JUP FOXA2	0.00188353108908383	0
NFE2L3	SALL4	NFE2L3 SALL4	0.00188218076635932	0
PRKDC	ETV5	PRKDC ETV5	0.00188208223947393	0
TMUB2	FGF4	TMUB2 FGF4	0.00188183654289264	0
AR	SALL4	AR SALL4	0.00188019578297275	0
IL18RAP	SALL1	IL18RAP SALL1	0.00187979928782289	0
SOX2	KLF5	SOX2 KLF5	0.00187833498403992	0
MYO7A	RTP4	MYO7A RTP4	0.00187716973202973	0
NKX3.1	SKP2	NKX3.1 SKP2	0.00187379978836641	0
KCNS2	KLF4	KCNS2 KLF4	0.00187007829458449	0
MYC	RTP4	MYC RTP4	0.00186662784569162	0
TBX3	TRIM24	TBX3 TRIM24	0.00186624975567065	0
EMP2	KLF4	EMP2 KLF4	0.00186314452206653	0
FCRL1	FGF17	FCRL1 FGF17	0.00186311114090734	0
IL18RAP	KLF4	IL18RAP KLF4	0.00186186088630473	0
MNT	SALL1	MNT SALL1	0.0018591880959151	0
MYO7A	HAT1	MYO7A HAT1	0.00185821965535994	0
NANP	TRIM24	NANP TRIM24	0.001857357779532	0
SNX20	SALL4	SNX20 SALL4	0.00185666398702668	0
FAM116A	SKP2	FAM116A SKP2	0.0018548140604874	0
SEMA6D	APOA2	SEMA6D APOA2	0.00184843555581261	0
PHC1	SALL4	PHC1 SALL4	0.00184698115792036	0
X2310075K07RIK	KLF4	X2310075K07RIK KLF4	0.00184106526124519	0
MYBL2	KLF5	MYBL2 KLF5	0.0018399277827299	0
CCNG2	HAT1	CCNG2 HAT1	0.00183578419696536	0
DPPA2	APOA2	DPPA2 APOA2	0.00183165448528616	0
CACNA2D1	FBXO22	CACNA2D1 FBXO22	0.00183130076211335	0
CSNK1G2	SALL4	CSNK1G2 SALL4	0.00182939817661175	0
STAB2	FOXD3	STAB2 FOXD3	0.00182566245212131	0
FGFR3	DNMT3B	FGFR3 DNMT3B	0.00182373955441642	0
CNOT1	SALL4	CNOT1 SALL4	0.00182198447613326	0
TMUB2	CUL2	TMUB2 CUL2	0.00182095623627893	0
TIMM50	FGF4	TIMM50 FGF4	0.00181812670291532	0
MAPK10	KLF5	MAPK10 KLF5	0.00181788741918517	0
ZFX	FBXO22	ZFX FBXO22	0.00181658955441381	0
SCAND1	FGF4	SCAND1 FGF4	0.00181521816624065	0
NKX3.1	TET1	NKX3.1 TET1	0.00181360014157979	0
CCNG2	KLF2	CCNG2 KLF2	0.00181259017933037	0
NFE2L3	SMAD6	NFE2L3 SMAD6	0.00180663498357274	0
BTBD10	KLF5	BTBD10 KLF5	0.00180194172598993	0
FABP6	SMAD6	FABP6 SMAD6	0.00180145641387975	0
KCNS2	TRIM24	KCNS2 TRIM24	0.00180029123013911	0
DDX27	KLF5	DDX27 KLF5	0.00179971103605931	0
DENND4B	SMAD6	DENND4B SMAD6	0.00179909782263847	0
MYBL2	SKP2	MYBL2 SKP2	0.00179859652768759	0
TIMM50	DNMT3A	TIMM50 DNMT3A	0.00179525303197249	0
FGFR3	HAT1	FGFR3 HAT1	0.00179344796488191	0
MDFIC	RTP4	MDFIC RTP4	0.00179164122224411	0
VAT1	GOT1	VAT1 GOT1	0.00178690415608836	0
PRND	SKP2	PRND SKP2	0.00178616563391414	0
CACNA2D1	SALL4	CACNA2D1 SALL4	0.00178433072193828	0
NR0B2	GNG13	NR0B2 GNG13	0.00177984770369397	0
FXN	KLF2	FXN KLF2	0.00177969315588259	0
DDX27	HAT1	DDX27 HAT1	0.00177627474256771	0
FANK1	RTP4	FANK1 RTP4	0.00177298088160137	0
FCRL1	TRIM24	FCRL1 TRIM24	0.00177283488379694	0
PRND	FGF4	PRND FGF4	0.00176803979069082	0
NKX3.1	HAT1	NKX3.1 HAT1	0.00176657371086794	0
IRX1	RTP4	IRX1 RTP4	0.0017639125241865	0
ACSS1	FGF17	ACSS1 FGF17	0.00176370738234271	0
FASTKD1	CBX1	FASTKD1 CBX1	0.0017636032077055	0
DENND4B	FOXD3	DENND4B FOXD3	0.00175914281453875	0
CNOT1	KLF4	CNOT1 KLF4	0.00175715063574068	0
DDX27	APOA2	DDX27 APOA2	0.00175586334329366	0
ZFP825	GNG13	ZFP825 GNG13	0.00175382204521048	0
SUZ12	GOT1	SUZ12 GOT1	0.00175361367194921	0
FABP6	SALL1	FABP6 SALL1	0.0017529223310238	0
SRPK2	TRIM24	SRPK2 TRIM24	0.00175260386897527	0
EZH2	KLF2	EZH2 KLF2	0.00175251397882082	0
FXN	KLF4	FXN KLF4	0.00175239651559214	0
SUZ12	KLF2	SUZ12 KLF2	0.00175231307193481	1
FAM116A	GOT1	FAM116A GOT1	0.00175030453679707	0
C77609	CBX1	C77609 CBX1	0.00174802729743127	0
USP2	CUL2	USP2 CUL2	0.00174654654529858	0
FABP6	CBX1	FABP6 CBX1	0.00174599698310643	0
AA408251	GNG13	AA408251 GNG13	0.00174483553896225	0
[truncated: 1,241 more rows]
