# Supplementary material for: Recursive random forest algorithm for constructing multilayered hierarchical gene regulatory networks that govern biological pathways
Source: PLoS One. 2017 Feb 3;12(2):e0171532. doi: 10.1371/journal.pone.0171532 (PMC5291523; doi:10.1371/journal.pone.0171532)
Supplement: S1 File — (ZIP) [file pone.0171532.s001.zip › Supplemental_file_1/mouse_data1/pathway_data_data1.csv]

APOA2	CBX1	CUL2	DNMT3A	DNMT3B	ETV5	FBXO22	FGF17	FGF4	FOXA2	FOXD3	GNG13	GOT1	HAT1	KLF2	KLF4	KLF5	RTP4	SALL1	SALL4	SKP2	SMAD6	TET1	TRIM24
6.308001	9.090647	8.687656	8.703618	10.77262	9.997347	8.364986	7.323847	9.940287	6.739146	7.637563	5.589592	10.31453	9.958433	10.48385	8.378552	9.637781	5.803662	7.624085	10.66131	7.469603	6.050593	7.635049	8.377969
6.617833	8.894112	8.463394	8.624242	10.63095	9.531235	8.143727	7.204748	9.506329	6.972056	7.794959	5.739827	9.960154	9.387061	10.18218	7.887004	9.392356	6.030112	7.812561	10.56241	7.37463	5.984512	7.945583	8.08474
6.67227	8.761128	8.612131	8.634623	10.55677	9.608633	8.157731	7.44841	9.764254	7.186454	7.627926	5.95273	10.0979	9.169362	10.32304	7.623944	9.446534	6.020198	7.747117	10.45911	7.493453	6.182003	8.063883	8.177522
6.140016	8.982804	8.600625	8.854002	10.87028	10.02026	8.51303	6.954346	9.792175	6.731379	8.231857	5.77912	10.04724	9.801125	9.800965	7.544523	9.391737	5.845877	7.815745	10.75104	7.705458	5.954523	8.071781	8.88454
6.616496	8.944553	8.34223	8.740111	10.69594	9.606459	8.290146	7.108209	9.661633	7.068035	8.044046	5.791221	9.991089	9.642521	9.841401	6.855359	9.119581	5.917467	7.688387	10.64127	7.439991	6.082017	7.854428	8.496203
6.413175	9.052583	8.876214	8.932304	10.72016	9.946444	8.311923	7.31244	10.02962	6.810132	7.576546	5.826298	10.2205	9.871811	9.991305	7.644814	9.355534	5.730932	7.847769	10.76451	7.771039	6.085233	8.02939	9.062873
6.101384	9.341516	8.816257	9.316566	11.15363	10.12642	8.48254	6.920543	9.959249	6.732519	7.363084	5.519598	10.26523	10.2426	10.09342	6.64096	8.821897	5.542549	7.525173	10.44648	7.508652	6.168701	7.906932	8.554375
6.438215	8.913769	8.531954	9.173044	10.90907	9.607775	8.118527	6.894368	9.531136	6.706591	7.333926	5.900677	9.94005	9.755413	9.814613	6.427878	8.548282	5.859628	7.608617	10.24508	7.498627	6.191061	7.632001	8.098107
6.420353	9.03846	8.553175	9.025848	10.87171	9.857485	8.495426	6.831341	9.68412	6.733093	7.463939	5.769414	10.08901	9.812316	9.881072	6.287028	8.634533	5.59475	7.672326	10.19558	7.436591	6.250126	7.481707	8.218078
6.256814	9.481374	8.8011	9.433107	11.45886	10.24853	8.251209	6.78617	9.753681	6.71931	7.40322	5.615342	10.21561	9.965039	10.03461	6.558075	8.698125	5.686863	7.751144	10.39072	7.765228	6.167235	7.962685	8.797335
6.360094	9.097961	8.651535	9.245411	11.44311	9.98702	8.353323	6.676362	9.723564	6.751058	7.55853	5.805879	10.01613	9.742364	9.986	6.583097	8.666102	5.717282	7.729876	10.53836	7.357827	6.221966	7.818701	8.394133
6.424946	8.943274	8.477211	8.975082	10.82566	9.674654	8.202354	6.675078	9.705078	6.925387	7.342755	5.849129	10.04652	9.548482	10.03641	6.121963	8.564174	6.005549	7.707745	10.13482	7.468043	6.188915	7.675866	8.072874
6.304664	9.157193	8.39351	9.191835	11.0626	9.864813	8.311777	6.936395	9.559501	6.840309	7.486124	5.797845	9.817831	9.519967	9.901146	7.116758	8.931808	5.901031	7.844848	10.49232	7.534285	5.948788	7.949041	8.321137
6.239453	9.176285	8.464487	9.145679	11.04387	9.987396	8.30776	6.846175	9.811811	6.914781	7.497494	5.844282	10.17958	9.708456	10.18782	7.057606	8.941077	5.950959	7.699302	10.61089	7.557825	6.077543	7.841228	8.257344
6.331241	8.855316	8.473462	9.106928	10.7434	9.698984	8.254816	6.938673	9.760452	7.123542	7.525675	6.045546	9.944796	9.453642	10.06577	6.683891	9.002404	6.122236	7.829237	10.47514	7.438489	6.172952	7.731214	8.121774
6.441545	8.989596	8.279493	8.908803	10.8179	9.537825	7.960489	6.547538	9.561899	6.990053	7.582968	5.756018	9.79395	9.746619	9.704336	5.583044	7.970883	5.956288	7.63365	10.26093	7.237706	6.234263	7.271032	7.906617
6.242163	9.137146	8.383864	9.156383	11.46036	9.821815	8.089482	6.364114	9.48941	7.115348	7.481055	5.843151	9.806412	9.713915	9.627268	5.358599	7.893174	5.977402	7.605381	10.51024	7.31986	6.004562	7.446602	8.332651
6.519601	9.042206	8.389931	8.968708	11.0151	9.676231	8.310763	6.480938	9.446991	7.012796	7.562813	5.849129	9.795412	9.73341	9.520926	5.806512	8.030844	6.016403	7.555232	10.45201	7.372291	5.998852	7.55995	8.257372
6.50577	9.021041	8.411243	8.122454	10.0087	9.756216	8.368544	6.286993	9.702307	7.020043	7.15423	5.6976	10.20879	10.20952	10.11753	5.179029	8.250643	5.747357	7.468436	10.49517	7.374427	6.247881	7.202074	8.237099
6.648841	8.767199	8.189221	8.346154	10.58743	9.299065	8.155012	6.20956	9.255854	7.291713	7.311172	6.086518	9.569738	9.610407	9.660075	4.862546	7.890888	6.29749	7.592882	10.19715	7.198605	5.986479	7.469856	7.934417
6.728711	8.785933	7.934722	8.33203	10.10295	9.748999	8.092295	6.268751	9.509071	7.169095	7.092793	5.917757	9.899708	9.870909	9.911042	5.108135	8.124468	5.859915	7.700266	10.45337	7.261662	6.303418	7.452852	8.044001
7.829842	8.508547	8.206404	7.885525	9.823936	9.50189	8.32103	6.25635	8.929499	7.703423	7.167917	5.861428	10.11844	9.839628	9.915272	5.464088	8.102343	5.942171	7.308601	10.50277	7.459847	6.57973	7.168153	7.843417
7.688951	8.246468	8.258696	8.008896	9.905414	9.097544	7.781594	6.716747	8.363636	7.386094	7.009688	6.037835	9.941381	9.738972	9.854593	5.135649	7.969946	6.064559	7.304542	10.47491	7.333633	6.765323	6.978971	7.623548
7.659101	8.697664	8.291597	7.917045	10.14	9.496658	8.077161	6.175172	8.747	7.326087	6.942209	5.775301	10.18066	10.18702	9.86165	5.323343	7.956926	5.898618	7.236207	10.48444	7.474845	6.440072	6.833462	7.968385
8.851133	8.306826	8.575105	8.075565	10.16878	9.265707	8.252375	6.117231	8.748646	7.878173	6.938396	5.659986	9.837406	9.86622	9.982663	6.16637	8.106074	6.100894	7.030863	10.40889	7.27352	7.089123	7.180254	7.801414
8.659811	8.276249	8.279335	8.020187	10.08724	8.839899	7.938717	6.359546	8.157347	7.715753	7.162813	5.881107	9.588263	9.56441	9.607558	6.163806	7.824303	5.946415	7.068892	10.34122	7.336998	6.842636	7.028179	7.416528
9.14687	8.117819	8.190251	7.966294	9.920403	9.142555	7.825006	6.428602	8.640368	7.935005	7.263058	5.979608	9.523643	9.598404	9.625003	5.985939	8.036411	5.97249	7.375103	10.26943	7.35328	6.722746	7.285974	7.350781
8.370003	8.07935	8.320108	7.991471	9.078149	8.709036	7.702709	6.233728	8.548286	7.782882	7.073698	6.053448	9.754776	9.615998	9.492556	7.105263	8.481979	6.216565	7.182689	10.27457	7.200265	6.65724	7.056019	7.17625
8.778389	7.902924	8.493969	8.106551	9.390772	8.808663	7.98871	5.878687	9.063408	7.71429	7.288573	5.942984	9.82497	9.634735	9.454727	6.885214	8.423088	6.20985	6.755944	10.21313	7.012996	7.056499	6.974341	7.705765
8.240369	8.154205	8.275021	8.022416	9.342004	8.776304	7.846493	6.038233	8.593393	7.597944	7.341178	6.045633	9.561539	9.719783	9.33592	6.806191	8.328454	6.25054	7.099894	10.10543	7.325626	6.775161	7.39821	7.567469
8.736146	8.401055	8.271994	8.309135	9.823149	8.957302	7.850267	6.289787	8.979322	7.786913	7.31248	6.055085	9.565543	9.300309	9.066349	7.194002	8.482168	6.434808	7.391316	10.12735	7.227209	6.490688	7.153656	7.495834
8.671104	8.306613	8.296288	8.38287	10.10754	8.82979	7.824559	5.888926	9.081289	8.004175	7.329722	5.816964	9.548651	9.223747	9.164922	7.686511	8.550173	6.802032	7.123127	10.09428	7.177284	6.636741	6.988139	7.615304
8.365611	8.323803	8.10125	8.428632	10.08237	9.051782	7.607907	6.02922	8.699913	7.948869	7.412433	6.159106	9.494173	9.055	8.884458	7.466162	8.458571	6.600247	7.10206	10.14779	7.130379	6.77564	7.058956	7.089918
