# Supplementary material for: Recursive random forest algorithm for constructing multilayered hierarchical gene regulatory networks that govern biological pathways
Source: PLoS One. 2017 Feb 3;12(2):e0171532. doi: 10.1371/journal.pone.0171532 (PMC5291523; doi:10.1371/journal.pone.0171532)
Supplement: S1 File — (ZIP) [file pone.0171532.s001.zip › Supplemental_file_1/mouse_data2/bwerf_result_data2.csv]

key	from	to	im	im2	TF	Target	value
NR0B1 KLF5	NR0B1	KLF5	12.2076544903707	5640	NA	NA	0
NR0B1 TET1	NR0B1	TET1	10.8797449529536	5639	NA	NA	0
NR0B1 FGF4	NR0B1	FGF4	9.71512645448942	5638	NR0B1	FGF4	1
NR0B1 APOA2	NR0B1	APOA2	9.68463116786751	5637	NR0B1	APOA2	1
NR0B1 FGF17	NR0B1	FGF17	9.5394256319191	5636	NA	NA	0
NR0B1 SALL4	NR0B1	SALL4	9.51060122919805	5635	NR0B1	SALL4	1
NR0B1 DNMT3A	NR0B1	DNMT3A	9.36503227488059	5634	NR0B1	DNMT3A	1
NR0B1 SALL1	NR0B1	SALL1	9.25501272523944	5633	NA	NA	0
NR0B1 FOXD3	NR0B1	FOXD3	9.08797379253195	5632	NR0B1	FOXD3	1
NR0B1 SMAD6	NR0B1	SMAD6	9.06459597720353	5631	NA	NA	0
NR0B1 KLF4	NR0B1	KLF4	8.73132112262787	5630	NA	NA	0
NR0B1 FOXA2	NR0B1	FOXA2	7.71352737910715	5629	NA	NA	0
NR0B1 TRIM24	NR0B1	TRIM24	7.64706771984004	5628	NA	NA	0
NR0B1 CBX1	NR0B1	CBX1	7.07692495183232	5627	NR0B1	CBX1	1
NR0B1 ETV5	NR0B1	ETV5	6.72581953062158	5626	NR0B1	ETV5	1
NR0B1 DNMT3B	NR0B1	DNMT3B	6.56324652990538	5625	NA	NA	0
NR0B1 SKP2	NR0B1	SKP2	3.66595091264199	5624	NA	NA	0
NR0B1 FBXO22	NR0B1	FBXO22	3.31261912605333	5623	NA	NA	0
NR0B1 CUL2	NR0B1	CUL2	2.40882931748556	5622	NA	NA	0
NR0B1 KLF2	NR0B1	KLF2	2.08508936263356	5621	NR0B1	KLF2	1
NR0B1 GOT1	NR0B1	GOT1	1.71610560781855	5620	NR0B1	GOT1	1
NR0B1 RTP4	NR0B1	RTP4	0.973054227089161	5619	NR0B1	RTP4	1
NR0B1 GNG13	NR0B1	GNG13	0.676958183849795	5618	NA	NA	0
NR0B1 HAT1	NR0B1	HAT1	0.381487717893405	5617	NA	NA	0
ESRRB KLF2	ESRRB	KLF2	13.876361459535	5616	ESRRB	KLF2	1
ESRRB FBXO22	ESRRB	FBXO22	9.93413107382137	5615	ESRRB	FBXO22	1
ESRRB FBXO22	ESRRB	FBXO22	9.93413107382137	5615	ESRRB	FBXO22	1
ESRRB FGF4	ESRRB	FGF4	9.80575675908908	5614	ESRRB	FGF4	1
ESRRB APOA2	ESRRB	APOA2	9.16387924047738	5613	ESRRB	APOA2	1
ESRRB SALL1	ESRRB	SALL1	8.58021845671759	5612	ESRRB	SALL1	1
ESRRB ETV5	ESRRB	ETV5	8.56946562646911	5611	ESRRB	ETV5	1
ESRRB SMAD6	ESRRB	SMAD6	8.08219431026632	5610	ESRRB	SMAD6	1
ESRRB TRIM24	ESRRB	TRIM24	7.63000454540371	5609	NA	NA	0
ESRRB FOXA2	ESRRB	FOXA2	7.516883687598	5608	ESRRB	FOXA2	1
ESRRB TET1	ESRRB	TET1	6.95363465679089	5607	NA	NA	0
ESRRB CBX1	ESRRB	CBX1	6.83689325780246	5606	ESRRB	CBX1	1
ESRRB RTP4	ESRRB	RTP4	5.21574284194528	5605	NA	NA	0
ESRRB KLF4	ESRRB	KLF4	5.03113973593238	5604	ESRRB	KLF4	1
ESRRB SALL4	ESRRB	SALL4	4.97183455097757	5603	ESRRB	SALL4	1
ESRRB GOT1	ESRRB	GOT1	3.79234741431708	5602	ESRRB	GOT1	1
ESRRB KLF5	ESRRB	KLF5	3.77212595520677	5601	ESRRB	KLF5	1
ESRRB FOXD3	ESRRB	FOXD3	3.74597775819529	5600	ESRRB	FOXD3	1
ESRRB HAT1	ESRRB	HAT1	3.65731241858829	5599	ESRRB	HAT1	1
ESRRB DNMT3B	ESRRB	DNMT3B	2.95648366802878	5598	ESRRB	DNMT3B	1
ESRRB DNMT3A	ESRRB	DNMT3A	2.95505452925464	5597	ESRRB	DNMT3A	1
ESRRB CUL2	ESRRB	CUL2	2.02447893841212	5596	NA	NA	0
ESRRB SKP2	ESRRB	SKP2	1.38152277886765	5595	NA	NA	0
ESRRB FGF17	ESRRB	FGF17	1.20323516262663	5594	ESRRB	FGF17	1
ESRRB GNG13	ESRRB	GNG13	0.633165848927923	5593	ESRRB	GNG13	1
H19 DNMT3B	H19	DNMT3B	9.89226873047373	5592	NA	NA	0
H19 FOXA2	H19	FOXA2	9.3927376318085	5591	NA	NA	0
H19 APOA2	H19	APOA2	9.28185414837109	5590	NA	NA	0
H19 TET1	H19	TET1	9.26203987351073	5589	NA	NA	0
H19 SALL1	H19	SALL1	9.04221760261524	5588	NA	NA	0
H19 FGF17	H19	FGF17	8.96290182174821	5587	NA	NA	0
H19 DNMT3A	H19	DNMT3A	8.93877670096613	5586	NA	NA	0
H19 FGF4	H19	FGF4	8.70567998585389	5585	NA	NA	0
H19 SMAD6	H19	SMAD6	8.64181451417417	5584	NA	NA	0
H19 FOXD3	H19	FOXD3	7.70233637896464	5583	NA	NA	0
H19 CBX1	H19	CBX1	7.24253396757095	5582	NA	NA	0
H19 KLF4	H19	KLF4	6.78960101283139	5581	NA	NA	0
H19 TRIM24	H19	TRIM24	5.23348768492343	5580	NA	NA	0
H19 KLF5	H19	KLF5	4.52252823754928	5579	NA	NA	0
H19 SKP2	H19	SKP2	3.86190378433631	5578	NA	NA	0
H19 ETV5	H19	ETV5	3.80814974371663	5577	NA	NA	0
H19 RTP4	H19	RTP4	2.5094341569801	5576	NA	NA	0
H19 KLF2	H19	KLF2	2.34635677242622	5575	NA	NA	0
H19 GOT1	H19	GOT1	2.33905112851212	5574	NA	NA	0
H19 CUL2	H19	CUL2	2.30689114959183	5573	NA	NA	0
H19 FBXO22	H19	FBXO22	2.17700158914125	5572	NA	NA	0
H19 HAT1	H19	HAT1	0.540741617429072	5571	NA	NA	0
H19 SALL4	H19	SALL4	0.464989866581684	5570	NA	NA	0
H19 GNG13	H19	GNG13	0.103031914285536	5569	NA	NA	0
SOX17 FOXA2	SOX17	FOXA2	9.75585948619862	5568	NA	NA	0
SOX17 CBX1	SOX17	CBX1	9.67985862006494	5567	NA	NA	0
SOX17 APOA2	SOX17	APOA2	9.32571988353817	5566	NA	NA	0
SOX17 SMAD6	SOX17	SMAD6	9.26794221011727	5565	SOX17	SMAD6	1
SOX17 FGF4	SOX17	FGF4	8.92087335546956	5564	NA	NA	0
SOX17 ETV5	SOX17	ETV5	8.86629401604782	5563	NA	NA	0
SOX17 SALL1	SOX17	SALL1	8.34300989887893	5562	NA	NA	0
SOX17 TRIM24	SOX17	TRIM24	8.13457086306437	5561	NA	NA	0
SOX17 RTP4	SOX17	RTP4	7.34968133085469	5560	NA	NA	0
SOX17 CUL2	SOX17	CUL2	7.0553943772354	5559	NA	NA	0
SOX17 TET1	SOX17	TET1	5.51769332142648	5558	NA	NA	0
SOX17 HAT1	SOX17	HAT1	5.36374557400711	5557	NA	NA	0
SOX17 KLF2	SOX17	KLF2	4.86181956021082	5556	NA	NA	0
SOX17 DNMT3A	SOX17	DNMT3A	4.8484799999553	5555	NA	NA	0
SOX17 DNMT3B	SOX17	DNMT3B	4.04771094502329	5554	NA	NA	0
SOX17 KLF4	SOX17	KLF4	3.96323561562065	5553	SOX17	KLF4	1
SOX17 FBXO22	SOX17	FBXO22	3.76394530529235	5552	NA	NA	0
SOX17 SKP2	SOX17	SKP2	2.75745079964731	5551	NA	NA	0
SOX17 GOT1	SOX17	GOT1	2.57275858223864	5550	NA	NA	0
SOX17 KLF5	SOX17	KLF5	2.20516021308875	5549	NA	NA	0
SOX17 FOXD3	SOX17	FOXD3	2.1711121832973	5548	NA	NA	0
SOX17 FGF17	SOX17	FGF17	1.19422484144007	5547	NA	NA	0
SOX17 SALL4	SOX17	SALL4	1.09087720442719	5546	NA	NA	0
SOX17 GNG13	SOX17	GNG13	0.203455552022583	5545	NA	NA	0
REST FOXA2	REST	FOXA2	9.09921426517341	5544	REST	FOXA2	1
REST DNMT3A	REST	DNMT3A	8.59020185757314	5543	REST	DNMT3A	1
REST ETV5	REST	ETV5	8.24299604289711	5542	NA	NA	0
REST FGF17	REST	FGF17	8.16337829149645	5541	NA	NA	0
REST TET1	REST	TET1	7.54060826428785	5540	NA	NA	0
REST CBX1	REST	CBX1	7.46138281140578	5539	NA	NA	0
REST FGF4	REST	FGF4	7.44074389189515	5538	NA	NA	0
REST TRIM24	REST	TRIM24	6.88031939077345	5537	NA	NA	0
REST APOA2	REST	APOA2	6.42687835820936	5536	NA	NA	0
REST SMAD6	REST	SMAD6	6.35720913976007	5535	NA	NA	0
REST FOXD3	REST	FOXD3	6.33317165377581	5534	NA	NA	0
REST DNMT3B	REST	DNMT3B	6.00807350164403	5533	NA	NA	0
REST KLF2	REST	KLF2	5.56234231851141	5532	NA	NA	0
REST SALL1	REST	SALL1	5.34133366331714	5531	REST	SALL1	1
REST CUL2	REST	CUL2	4.89857279500312	5530	NA	NA	0
REST SKP2	REST	SKP2	4.6805915857348	5529	NA	NA	0
REST KLF5	REST	KLF5	4.57741317600397	5528	NA	NA	0
REST RTP4	REST	RTP4	4.56591133617349	5527	NA	NA	0
REST FBXO22	REST	FBXO22	2.69372099114363	5526	NA	NA	0
REST KLF4	REST	KLF4	2.54286936225167	5525	NA	NA	0
REST GOT1	REST	GOT1	2.50792893266717	5524	NA	NA	0
REST HAT1	REST	HAT1	2.44464829422015	5523	NA	NA	0
REST GNG13	REST	GNG13	1.3396977056348	5522	NA	NA	0
REST SALL4	REST	SALL4	1.29199429521247	5521	NA	NA	0
TCN2 FOXA2	TCN2	FOXA2	10.1994496958254	5520	NA	NA	0
TCN2 CBX1	TCN2	CBX1	9.32692445549518	5519	NA	NA	0
TCN2 SMAD6	TCN2	SMAD6	8.54276373425001	5518	NA	NA	0
TCN2 TRIM24	TCN2	TRIM24	8.24087191157951	5517	NA	NA	0
TCN2 DNMT3B	TCN2	DNMT3B	7.65887102815006	5516	NA	NA	0
TCN2 ETV5	TCN2	ETV5	7.27870394250362	5515	NA	NA	0
TCN2 FGF4	TCN2	FGF4	6.8629805976083	5514	NA	NA	0
TCN2 APOA2	TCN2	APOA2	6.69395853270228	5513	NA	NA	0
TCN2 KLF2	TCN2	KLF2	6.48591190765275	5512	NA	NA	0
TCN2 SALL1	TCN2	SALL1	6.13086278661835	5511	NA	NA	0
TCN2 KLF4	TCN2	KLF4	5.34471717639416	5510	NA	NA	0
TCN2 DNMT3A	TCN2	DNMT3A	5.03184693210784	5509	NA	NA	0
TCN2 FBXO22	TCN2	FBXO22	4.45763386606914	5508	NA	NA	0
TCN2 FGF17	TCN2	FGF17	4.17430830908955	5507	NA	NA	0
TCN2 RTP4	TCN2	RTP4	3.81823090645043	5506	NA	NA	0
TCN2 KLF5	TCN2	KLF5	3.80489865639474	5505	NA	NA	0
TCN2 TET1	TCN2	TET1	3.64963385827607	5504	NA	NA	0
TCN2 GOT1	TCN2	GOT1	3.03763958952648	5503	NA	NA	0
TCN2 SKP2	TCN2	SKP2	2.95640554219959	5502	NA	NA	0
TCN2 FOXD3	TCN2	FOXD3	2.72154627394984	5501	NA	NA	0
TCN2 CUL2	TCN2	CUL2	2.37719622473112	5500	NA	NA	0
TCN2 SALL4	TCN2	SALL4	1.84002907156147	5499	NA	NA	0
TCN2 GNG13	TCN2	GNG13	1.63020335266564	5498	NA	NA	0
TCN2 HAT1	TCN2	HAT1	0.470183558602889	5497	NA	NA	0
ZFP42 GOT1	ZFP42	GOT1	13.7425171141687	5496	NA	NA	0
ZFP42 KLF2	ZFP42	KLF2	10.2552321105962	5495	NA	NA	0
ZFP42 SKP2	ZFP42	SKP2	9.43247196419116	5494	NA	NA	0
ZFP42 SALL4	ZFP42	SALL4	8.69358278066937	5493	NA	NA	0
ZFP42 KLF5	ZFP42	KLF5	8.13207878437022	5492	NA	NA	0
ZFP42 KLF4	ZFP42	KLF4	7.89642955042779	5491	NA	NA	0
ZFP42 TET1	ZFP42	TET1	7.43392248783531	5490	NA	NA	0
ZFP42 RTP4	ZFP42	RTP4	7.12100829188561	5489	ZFP42	RTP4	1
ZFP42 ETV5	ZFP42	ETV5	6.85946539219888	5488	ZFP42	ETV5	1
ZFP42 FGF17	ZFP42	FGF17	6.72531619782059	5487	NA	NA	0
ZFP42 FOXD3	ZFP42	FOXD3	6.0168256127273	5486	NA	NA	0
ZFP42 FGF4	ZFP42	FGF4	5.03351545307824	5485	NA	NA	0
ZFP42 FBXO22	ZFP42	FBXO22	4.42197456980106	5484	NA	NA	0
ZFP42 FOXA2	ZFP42	FOXA2	3.20261482988638	5483	NA	NA	0
ZFP42 APOA2	ZFP42	APOA2	2.89175240178113	5482	ZFP42	APOA2	1
ZFP42 TRIM24	ZFP42	TRIM24	2.86505562220464	5481	NA	NA	0
ZFP42 HAT1	ZFP42	HAT1	2.52754459817237	5480	NA	NA	0
ZFP42 CUL2	ZFP42	CUL2	1.88422593265292	5479	NA	NA	0
ZFP42 CBX1	ZFP42	CBX1	1.57681486366744	5478	NA	NA	0
ZFP42 GNG13	ZFP42	GNG13	1.38972242903503	5477	NA	NA	0
ZFP42 SMAD6	ZFP42	SMAD6	1.22439247166945	5476	NA	NA	0
ZFP42 SALL1	ZFP42	SALL1	1.0359717712116	5475	NA	NA	0
ZFP42 DNMT3B	ZFP42	DNMT3B	0.508745274289543	5474	NA	NA	0
ZFP42 DNMT3A	ZFP42	DNMT3A	0.352445419164127	5473	NA	NA	0
MYCN FBXO22	MYCN	FBXO22	12.9005728975112	5472	MYCN	FBXO22	1
MYCN SALL4	MYCN	SALL4	10.5379078978506	5471	NA	NA	0
MYCN KLF5	MYCN	KLF5	9.60031923849882	5470	NA	NA	0
MYCN TRIM24	MYCN	TRIM24	9.53704563406612	5469	NA	NA	0
MYCN KLF4	MYCN	KLF4	8.51840920057458	5468	NA	NA	0
MYCN TET1	MYCN	TET1	8.25400306988567	5467	NA	NA	0
MYCN ETV5	MYCN	ETV5	7.96395660214718	5466	NA	NA	0
MYCN KLF2	MYCN	KLF2	6.50717004156879	5465	NA	NA	0
MYCN FGF17	MYCN	FGF17	5.2829022543214	5464	NA	NA	0
MYCN CBX1	MYCN	CBX1	4.15468908476792	5463	NA	NA	0
MYCN GOT1	MYCN	GOT1	4.01548094685549	5462	NA	NA	0
MYCN SALL1	MYCN	SALL1	3.89840010617802	5461	NA	NA	0
MYCN SKP2	MYCN	SKP2	3.4414014898175	5460	NA	NA	0
MYCN FOXD3	MYCN	FOXD3	3.13053440055846	5459	NA	NA	0
MYCN SMAD6	MYCN	SMAD6	3.03506021484478	5458	NA	NA	0
MYCN FOXA2	MYCN	FOXA2	2.95674564198131	5457	NA	NA	0
MYCN APOA2	MYCN	APOA2	2.84070988912811	5456	NA	NA	0
MYCN FGF4	MYCN	FGF4	2.8213517806545	5455	NA	NA	0
MYCN RTP4	MYCN	RTP4	2.70151602722621	5454	NA	NA	0
MYCN CUL2	MYCN	CUL2	2.66462982505413	5453	NA	NA	0
MYCN DNMT3B	MYCN	DNMT3B	1.71303968711396	5452	NA	NA	0
MYCN GNG13	MYCN	GNG13	1.41617758466956	5451	NA	NA	0
MYCN DNMT3A	MYCN	DNMT3A	1.11459713508519	5450	NA	NA	0
MYCN HAT1	MYCN	HAT1	0.853366565877586	5449	MYCN	HAT1	1
PHC1 SMAD6	PHC1	SMAD6	10.1410989513752	5448	NA	NA	0
PHC1 APOA2	PHC1	APOA2	10.0975870430713	5447	NA	NA	0
PHC1 CBX1	PHC1	CBX1	10.0208518580775	5446	NA	NA	0
PHC1 FGF4	PHC1	FGF4	9.30567624523102	5445	NA	NA	0
PHC1 DNMT3B	PHC1	DNMT3B	8.96353227679906	5444	NA	NA	0
PHC1 DNMT3A	PHC1	DNMT3A	8.95053395557537	5443	NA	NA	0
PHC1 SALL1	PHC1	SALL1	8.91329777088952	5442	NA	NA	0
PHC1 FOXA2	PHC1	FOXA2	8.4642089175203	5441	PHC1	FOXA2	1
PHC1 ETV5	PHC1	ETV5	7.79104453667385	5440	NA	NA	0
PHC1 TET1	PHC1	TET1	7.22878377330159	5439	NA	NA	0
PHC1 TRIM24	PHC1	TRIM24	7.15688109202961	5438	NA	NA	0
PHC1 FOXD3	PHC1	FOXD3	6.34473809170151	5437	NA	NA	0
PHC1 FBXO22	PHC1	FBXO22	3.77075976118136	5436	NA	NA	0
PHC1 CUL2	PHC1	CUL2	2.66165736568082	5435	NA	NA	0
PHC1 FGF17	PHC1	FGF17	1.67523941452355	5434	NA	NA	0
PHC1 KLF2	PHC1	KLF2	1.57519097806131	5433	PHC1	KLF2	1
PHC1 KLF4	PHC1	KLF4	1.45516958041956	5432	NA	NA	0
PHC1 GOT1	PHC1	GOT1	0.965949559113284	5431	NA	NA	0
PHC1 RTP4	PHC1	RTP4	0.65830973125232	5430	NA	NA	0
PHC1 HAT1	PHC1	HAT1	0.570915570740583	5429	NA	NA	0
PHC1 SKP2	PHC1	SKP2	0.52955928891431	5428	NA	NA	0
PHC1 SALL4	PHC1	SALL4	0.312314194398472	5427	NA	NA	0
PHC1 KLF5	PHC1	KLF5	0.26771559521378	5426	NA	NA	0
PHC1 GNG13	PHC1	GNG13	-0.30273114300956	5425	NA	NA	0
NOC3L TET1	NOC3L	TET1	11.1584651527624	5424	NA	NA	0
NOC3L FOXD3	NOC3L	FOXD3	10.5009851119674	5423	NA	NA	0
NOC3L FGF17	NOC3L	FGF17	9.86810648804687	5422	NA	NA	0
NOC3L DNMT3A	NOC3L	DNMT3A	9.76667282244194	5421	NA	NA	0
NOC3L DNMT3B	NOC3L	DNMT3B	9.58677035324951	5420	NA	NA	0
NOC3L KLF5	NOC3L	KLF5	8.97349951699288	5419	NA	NA	0
NOC3L SALL1	NOC3L	SALL1	7.27133326160857	5418	NA	NA	0
NOC3L KLF4	NOC3L	KLF4	6.55070595771564	5417	NA	NA	0
NOC3L SMAD6	NOC3L	SMAD6	5.70924929294649	5416	NA	NA	0
NOC3L FGF4	NOC3L	FGF4	5.54681501292557	5415	NA	NA	0
NOC3L APOA2	NOC3L	APOA2	5.29597252608597	5414	NA	NA	0
NOC3L SALL4	NOC3L	SALL4	5.2130751933434	5413	NA	NA	0
NOC3L CBX1	NOC3L	CBX1	3.50132733931966	5412	NA	NA	0
NOC3L FOXA2	NOC3L	FOXA2	3.41165729554049	5411	NA	NA	0
NOC3L SKP2	NOC3L	SKP2	3.318764082078	5410	NA	NA	0
NOC3L TRIM24	NOC3L	TRIM24	3.23100778902945	5409	NA	NA	0
NOC3L CUL2	NOC3L	CUL2	2.31157779559636	5408	NA	NA	0
NOC3L FBXO22	NOC3L	FBXO22	1.70878363161356	5407	NA	NA	0
NOC3L ETV5	NOC3L	ETV5	1.66982519066144	5406	NA	NA	0
NOC3L GOT1	NOC3L	GOT1	0.902061829618182	5405	NA	NA	0
NOC3L KLF2	NOC3L	KLF2	0.788214617996725	5404	NA	NA	0
NOC3L HAT1	NOC3L	HAT1	0.737072827940622	5403	NA	NA	0
NOC3L GNG13	NOC3L	GNG13	-0.0325008817256548	5402	NA	NA	0
NOC3L RTP4	NOC3L	RTP4	-0.122093882412414	5401	NA	NA	0
ZFP281 TRIM24	ZFP281	TRIM24	10.3616988498588	5400	NA	NA	0
ZFP281 FOXA2	ZFP281	FOXA2	9.22486174615698	5399	NA	NA	0
ZFP281 CBX1	ZFP281	CBX1	9.07242094140887	5398	ZFP281	CBX1	1
ZFP281 SKP2	ZFP281	SKP2	8.2903728860806	5397	ZFP281	SKP2	1
ZFP281 ETV5	ZFP281	ETV5	7.90873203710423	5396	NA	NA	0
ZFP281 SMAD6	ZFP281	SMAD6	7.57610373883981	5395	NA	NA	0
ZFP281 APOA2	ZFP281	APOA2	6.33905757643125	5394	NA	NA	0
ZFP281 KLF2	ZFP281	KLF2	6.0560696709476	5393	NA	NA	0
ZFP281 TET1	ZFP281	TET1	5.93134456087456	5392	NA	NA	0
ZFP281 SALL4	ZFP281	SALL4	5.41276708557754	5391	NA	NA	0
ZFP281 FBXO22	ZFP281	FBXO22	5.36974124184237	5390	NA	NA	0
ZFP281 GOT1	ZFP281	GOT1	4.72070046511016	5389	NA	NA	0
ZFP281 FGF4	ZFP281	FGF4	4.59438815391791	5388	NA	NA	0
ZFP281 KLF4	ZFP281	KLF4	4.58461145146807	5387	NA	NA	0
ZFP281 SALL1	ZFP281	SALL1	4.47743911053303	5386	NA	NA	0
ZFP281 RTP4	ZFP281	RTP4	2.99346966759037	5385	NA	NA	0
ZFP281 CUL2	ZFP281	CUL2	2.95614652155205	5384	NA	NA	0
ZFP281 GNG13	ZFP281	GNG13	2.70873336450021	5383	NA	NA	0
ZFP281 DNMT3B	ZFP281	DNMT3B	2.31602308144602	5382	NA	NA	0
ZFP281 KLF5	ZFP281	KLF5	2.24114840166603	5381	NA	NA	0
ZFP281 FGF17	ZFP281	FGF17	1.71220827718749	5380	NA	NA	0
ZFP281 DNMT3A	ZFP281	DNMT3A	1.70380966645687	5379	ZFP281	DNMT3A	1
ZFP281 FOXD3	ZFP281	FOXD3	0.202261051126096	5378	ZFP281	FOXD3	1
ZFP281 HAT1	ZFP281	HAT1	0.0245207843002958	5377	NA	NA	0
CTCF FOXA2	CTCF	FOXA2	10.2267441230888	5376	NA	NA	0
CTCF APOA2	CTCF	APOA2	9.73628798920592	5375	NA	NA	0
CTCF FGF4	CTCF	FGF4	9.34479102744917	5374	NA	NA	0
CTCF SMAD6	CTCF	SMAD6	9.33630186787328	5373	NA	NA	0
CTCF CBX1	CTCF	CBX1	9.07089851573301	5372	NA	NA	0
CTCF SALL1	CTCF	SALL1	8.71168417105758	5371	NA	NA	0
CTCF DNMT3A	CTCF	DNMT3A	8.6228092741621	5370	CTCF	DNMT3A	1
CTCF TRIM24	CTCF	TRIM24	7.37327404351146	5369	NA	NA	0
CTCF DNMT3B	CTCF	DNMT3B	6.35478928727021	5368	NA	NA	0
CTCF FOXD3	CTCF	FOXD3	5.95470649369023	5367	NA	NA	0
CTCF TET1	CTCF	TET1	5.94244973359425	5366	NA	NA	0
CTCF ETV5	CTCF	ETV5	5.45499564540623	5365	NA	NA	0
CTCF FGF17	CTCF	FGF17	3.91878405306239	5364	NA	NA	0
CTCF SALL4	CTCF	SALL4	3.66294158896032	5363	NA	NA	0
CTCF KLF5	CTCF	KLF5	2.08741936125694	5362	NA	NA	0
CTCF SKP2	CTCF	SKP2	1.88702445610975	5361	NA	NA	0
CTCF FBXO22	CTCF	FBXO22	1.54850658739832	5360	NA	NA	0
CTCF GOT1	CTCF	GOT1	1.1707175492988	5359	NA	NA	0
CTCF RTP4	CTCF	RTP4	0.988343173607026	5358	NA	NA	0
CTCF KLF2	CTCF	KLF2	0.894364384310385	5357	NA	NA	0
CTCF CUL2	CTCF	CUL2	0.68534609033623	5356	NA	NA	0
CTCF HAT1	CTCF	HAT1	0.55812644098954	5355	NA	NA	0
CTCF KLF4	CTCF	KLF4	0.449202236751578	5354	NA	NA	0
CTCF GNG13	CTCF	GNG13	0.233764043653141	5353	NA	NA	0
RCC2 ETV5	RCC2	ETV5	13.3426095424599	5352	NA	NA	0
RCC2 TRIM24	RCC2	TRIM24	11.1422909350303	5351	NA	NA	0
RCC2 SKP2	RCC2	SKP2	7.74832162626154	5350	NA	NA	0
RCC2 FBXO22	RCC2	FBXO22	7.69553317835039	5349	NA	NA	0
RCC2 CBX1	RCC2	CBX1	7.57476196096363	5348	NA	NA	0
RCC2 GOT1	RCC2	GOT1	6.70560538934082	5347	NA	NA	0
RCC2 RTP4	RCC2	RTP4	6.41285666913568	5346	NA	NA	0
RCC2 CUL2	RCC2	CUL2	6.39577093686005	5345	NA	NA	0
RCC2 DNMT3B	RCC2	DNMT3B	5.45048960941754	5344	NA	NA	0
RCC2 APOA2	RCC2	APOA2	5.25012196881171	5343	NA	NA	0
RCC2 FOXA2	RCC2	FOXA2	5.22288139962969	5342	NA	NA	0
RCC2 FGF4	RCC2	FGF4	4.89274949651667	5341	NA	NA	0
RCC2 SALL4	RCC2	SALL4	4.40284968729051	5340	NA	NA	0
RCC2 KLF2	RCC2	KLF2	4.39204418319933	5339	NA	NA	0
RCC2 SMAD6	RCC2	SMAD6	4.29377283856758	5338	NA	NA	0
RCC2 KLF4	RCC2	KLF4	2.56798251135021	5337	NA	NA	0
RCC2 DNMT3A	RCC2	DNMT3A	2.47799942389055	5336	NA	NA	0
RCC2 SALL1	RCC2	SALL1	2.33356387902702	5335	NA	NA	0
RCC2 TET1	RCC2	TET1	2.30805424678725	5334	NA	NA	0
RCC2 FOXD3	RCC2	FOXD3	0.990961244502626	5333	NA	NA	0
RCC2 HAT1	RCC2	HAT1	0.979603271148023	5332	NA	NA	0
RCC2 GNG13	RCC2	GNG13	0.829902175728273	5331	NA	NA	0
RCC2 FGF17	RCC2	FGF17	0.373127730646353	5330	NA	NA	0
RCC2 KLF5	RCC2	KLF5	0.300577835217205	5329	NA	NA	0
POU5F1 TET1	POU5F1	TET1	8.52335396419531	5328	NA	NA	0
POU5F1 DNMT3A	POU5F1	DNMT3A	8.46146698827293	5327	POU5F1	DNMT3A	1
POU5F1 DNMT3A	POU5F1	DNMT3A	8.46146698827293	5327	POU5F1	DNMT3A	1
POU5F1 DNMT3A	POU5F1	DNMT3A	8.46146698827293	5327	POU5F1	DNMT3A	1
POU5F1 FGF17	POU5F1	FGF17	8.23170526876747	5326	POU5F1	FGF17	1
POU5F1 FGF17	POU5F1	FGF17	8.23170526876747	5326	POU5F1	FGF17	1
POU5F1 FGF4	POU5F1	FGF4	7.86401724699321	5325	POU5F1	FGF4	1
POU5F1 FGF4	POU5F1	FGF4	7.86401724699321	5325	POU5F1	FGF4	1
POU5F1 FGF4	POU5F1	FGF4	7.86401724699321	5325	POU5F1	FGF4	1
POU5F1 CUL2	POU5F1	CUL2	7.73269864737552	5324	POU5F1	CUL2	1
POU5F1 CUL2	POU5F1	CUL2	7.73269864737552	5324	POU5F1	CUL2	1
POU5F1 TRIM24	POU5F1	TRIM24	6.85814152756379	5323	POU5F1	TRIM24	1
POU5F1 TRIM24	POU5F1	TRIM24	6.85814152756379	5323	POU5F1	TRIM24	1
POU5F1 TRIM24	POU5F1	TRIM24	6.85814152756379	5323	POU5F1	TRIM24	1
POU5F1 FOXD3	POU5F1	FOXD3	6.79627525915821	5322	POU5F1	FOXD3	1
POU5F1 FOXD3	POU5F1	FOXD3	6.79627525915821	5322	POU5F1	FOXD3	1
POU5F1 SMAD6	POU5F1	SMAD6	6.51357112764332	5321	POU5F1	SMAD6	1
POU5F1 SKP2	POU5F1	SKP2	6.36913446557998	5320	POU5F1	SKP2	1
POU5F1 GOT1	POU5F1	GOT1	6.3316803633658	5319	POU5F1	GOT1	1
POU5F1 DNMT3B	POU5F1	DNMT3B	5.99125077284633	5318	POU5F1	DNMT3B	1
POU5F1 DNMT3B	POU5F1	DNMT3B	5.99125077284633	5318	POU5F1	DNMT3B	1
POU5F1 GNG13	POU5F1	GNG13	5.05914578043128	5317	POU5F1	GNG13	1
POU5F1 GNG13	POU5F1	GNG13	5.05914578043128	5317	POU5F1	GNG13	1
POU5F1 FBXO22	POU5F1	FBXO22	4.72480696447608	5316	POU5F1	FBXO22	1
POU5F1 FBXO22	POU5F1	FBXO22	4.72480696447608	5316	POU5F1	FBXO22	1
POU5F1 KLF5	POU5F1	KLF5	4.40093287491165	5315	POU5F1	KLF5	1
POU5F1 ETV5	POU5F1	ETV5	3.64785126928415	5314	POU5F1	ETV5	1
POU5F1 ETV5	POU5F1	ETV5	3.64785126928415	5314	POU5F1	ETV5	1
POU5F1 ETV5	POU5F1	ETV5	3.64785126928415	5314	POU5F1	ETV5	1
POU5F1 ETV5	POU5F1	ETV5	3.64785126928415	5314	POU5F1	ETV5	1
POU5F1 ETV5	POU5F1	ETV5	3.64785126928415	5314	POU5F1	ETV5	1
POU5F1 FOXA2	POU5F1	FOXA2	2.68539633047156	5313	POU5F1	FOXA2	1
POU5F1 CBX1	POU5F1	CBX1	2.46928175940619	5312	POU5F1	CBX1	1
POU5F1 CBX1	POU5F1	CBX1	2.46928175940619	5312	POU5F1	CBX1	1
POU5F1 CBX1	POU5F1	CBX1	2.46928175940619	5312	POU5F1	CBX1	1
POU5F1 CBX1	POU5F1	CBX1	2.46928175940619	5312	POU5F1	CBX1	1
POU5F1 CBX1	POU5F1	CBX1	2.46928175940619	5312	POU5F1	CBX1	1
POU5F1 SALL1	POU5F1	SALL1	2.39445239107811	5311	POU5F1	SALL1	1
POU5F1 SALL1	POU5F1	SALL1	2.39445239107811	5311	POU5F1	SALL1	1
POU5F1 SALL1	POU5F1	SALL1	2.39445239107811	5311	POU5F1	SALL1	1
POU5F1 KLF4	POU5F1	KLF4	2.13059041333251	5310	NA	NA	0
POU5F1 RTP4	POU5F1	RTP4	1.91011118195576	5309	POU5F1	RTP4	1
POU5F1 RTP4	POU5F1	RTP4	1.91011118195576	5309	POU5F1	RTP4	1
POU5F1 KLF2	POU5F1	KLF2	1.8470163790396	5308	POU5F1	KLF2	1
POU5F1 KLF2	POU5F1	KLF2	1.8470163790396	5308	POU5F1	KLF2	1
POU5F1 KLF2	POU5F1	KLF2	1.8470163790396	5308	POU5F1	KLF2	1
POU5F1 APOA2	POU5F1	APOA2	1.66539599871872	5307	POU5F1	APOA2	1
POU5F1 APOA2	POU5F1	APOA2	1.66539599871872	5307	POU5F1	APOA2	1
POU5F1 HAT1	POU5F1	HAT1	0.192741745112411	5306	POU5F1	HAT1	1
POU5F1 SALL4	POU5F1	SALL4	0.0773242932462661	5305	POU5F1	SALL4	1
POU5F1 SALL4	POU5F1	SALL4	0.0773242932462661	5305	POU5F1	SALL4	1
POU5F1 SALL4	POU5F1	SALL4	0.0773242932462661	5305	POU5F1	SALL4	1
RCC1 ETV5	RCC1	ETV5	11.1964169324935	5304	NA	NA	0
RCC1 TRIM24	RCC1	TRIM24	9.46120775046479	5303	NA	NA	0
RCC1 CBX1	RCC1	CBX1	7.24421264057848	5302	NA	NA	0
RCC1 SKP2	RCC1	SKP2	6.22351885613435	5301	NA	NA	0
RCC1 FOXA2	RCC1	FOXA2	6.19973449402323	5300	NA	NA	0
RCC1 FBXO22	RCC1	FBXO22	6.08109011259993	5299	NA	NA	0
RCC1 SMAD6	RCC1	SMAD6	6.02542772476016	5298	NA	NA	0
RCC1 TET1	RCC1	TET1	5.6360429816075	5297	NA	NA	0
RCC1 SALL4	RCC1	SALL4	5.57825157997366	5296	NA	NA	0
RCC1 FGF17	RCC1	FGF17	5.24126458679839	5295	NA	NA	0
RCC1 KLF5	RCC1	KLF5	5.15502156669084	5294	NA	NA	0
RCC1 GOT1	RCC1	GOT1	4.56631666220299	5293	NA	NA	0
RCC1 FGF4	RCC1	FGF4	4.48520745859972	5292	NA	NA	0
RCC1 FOXD3	RCC1	FOXD3	3.97866072951199	5291	NA	NA	0
RCC1 APOA2	RCC1	APOA2	3.97078400640576	5290	NA	NA	0
RCC1 DNMT3A	RCC1	DNMT3A	3.65773205081432	5289	NA	NA	0
RCC1 SALL1	RCC1	SALL1	3.04900200913338	5288	NA	NA	0
RCC1 DNMT3B	RCC1	DNMT3B	2.86687586881664	5287	NA	NA	0
RCC1 CUL2	RCC1	CUL2	2.76191295419179	5286	NA	NA	0
RCC1 RTP4	RCC1	RTP4	2.72365352006731	5285	NA	NA	0
RCC1 KLF4	RCC1	KLF4	2.37407915443194	5284	NA	NA	0
RCC1 KLF2	RCC1	KLF2	1.75552419899394	5283	NA	NA	0
RCC1 GNG13	RCC1	GNG13	1.0905425346346	5282	NA	NA	0
RCC1 HAT1	RCC1	HAT1	0.197546758201994	5281	NA	NA	0
DSC2 FGF4	DSC2	FGF4	7.37808424382958	5280	NA	NA	0
DSC2 APOA2	DSC2	APOA2	6.87333060269848	5279	NA	NA	0
DSC2 SALL1	DSC2	SALL1	6.82591768909402	5278	NA	NA	0
DSC2 FBXO22	DSC2	FBXO22	6.54412492760784	5277	NA	NA	0
DSC2 KLF2	DSC2	KLF2	6.40160341330158	5276	NA	NA	0
DSC2 GOT1	DSC2	GOT1	6.26386290640686	5275	NA	NA	0
DSC2 TRIM24	DSC2	TRIM24	5.92165529025598	5274	NA	NA	0
DSC2 SMAD6	DSC2	SMAD6	5.80042932191836	5273	NA	NA	0
DSC2 TET1	DSC2	TET1	5.29127093488343	5272	NA	NA	0
DSC2 ETV5	DSC2	ETV5	5.12126192144619	5271	NA	NA	0
DSC2 KLF5	DSC2	KLF5	4.71772587659112	5270	NA	NA	0
DSC2 RTP4	DSC2	RTP4	4.65888842995869	5269	NA	NA	0
DSC2 SALL4	DSC2	SALL4	4.1381218360171	5268	NA	NA	0
DSC2 CBX1	DSC2	CBX1	3.96996901314507	5267	NA	NA	0
DSC2 FOXA2	DSC2	FOXA2	3.93928720764372	5266	NA	NA	0
DSC2 CUL2	DSC2	CUL2	3.62926887332113	5265	NA	NA	0
DSC2 KLF4	DSC2	KLF4	3.51104769671389	5264	NA	NA	0
DSC2 FOXD3	DSC2	FOXD3	2.74558624501173	5263	NA	NA	0
DSC2 FGF17	DSC2	FGF17	2.71974623410874	5262	NA	NA	0
DSC2 SKP2	DSC2	SKP2	2.03683292960595	5261	NA	NA	0
DSC2 DNMT3B	DSC2	DNMT3B	1.83276907899375	5260	NA	NA	0
DSC2 DNMT3A	DSC2	DNMT3A	1.78861664364482	5259	NA	NA	0
DSC2 GNG13	DSC2	GNG13	0.805204406222443	5258	NA	NA	0
DSC2 HAT1	DSC2	HAT1	0.16652896446832	5257	NA	NA	0
X2700097O09RIK KLF2	X2700097O09RIK	KLF2	8.54409725471231	5256	NA	NA	0
X2700097O09RIK CUL2	X2700097O09RIK	CUL2	7.21446469341022	5255	NA	NA	0
X2700097O09RIK APOA2	X2700097O09RIK	APOA2	7.02577924118437	5254	NA	NA	0
X2700097O09RIK FGF4	X2700097O09RIK	FGF4	6.7046465802136	5253	NA	NA	0
X2700097O09RIK RTP4	X2700097O09RIK	RTP4	6.35814076745219	5252	NA	NA	0
X2700097O09RIK SMAD6	X2700097O09RIK	SMAD6	6.11276499329498	5251	NA	NA	0
X2700097O09RIK FBXO22	X2700097O09RIK	FBXO22	6.00028930160306	5250	NA	NA	0
X2700097O09RIK SALL1	X2700097O09RIK	SALL1	5.69506366928364	5249	NA	NA	0
X2700097O09RIK KLF5	X2700097O09RIK	KLF5	5.07842327796686	5248	NA	NA	0
X2700097O09RIK FOXA2	X2700097O09RIK	FOXA2	4.96646852435495	5247	NA	NA	0
X2700097O09RIK CBX1	X2700097O09RIK	CBX1	3.8744031923789	5246	NA	NA	0
X2700097O09RIK TET1	X2700097O09RIK	TET1	3.71602650940485	5245	NA	NA	0
X2700097O09RIK KLF4	X2700097O09RIK	KLF4	3.64650544231031	5244	NA	NA	0
X2700097O09RIK DNMT3B	X2700097O09RIK	DNMT3B	3.19693701248503	5243	NA	NA	0
X2700097O09RIK TRIM24	X2700097O09RIK	TRIM24	3.19580646855232	5242	NA	NA	0
X2700097O09RIK ETV5	X2700097O09RIK	ETV5	3.16946121826682	5241	NA	NA	0
X2700097O09RIK FOXD3	X2700097O09RIK	FOXD3	2.74946532771524	5240	NA	NA	0
X2700097O09RIK FGF17	X2700097O09RIK	FGF17	2.68423096145171	5239	NA	NA	0
X2700097O09RIK SKP2	X2700097O09RIK	SKP2	2.52574001328533	5238	NA	NA	0
X2700097O09RIK DNMT3A	X2700097O09RIK	DNMT3A	2.05254016183936	5237	NA	NA	0
X2700097O09RIK SALL4	X2700097O09RIK	SALL4	1.9059420417376	5236	NA	NA	0
X2700097O09RIK GOT1	X2700097O09RIK	GOT1	1.58989559209794	5235	NA	NA	0
X2700097O09RIK HAT1	X2700097O09RIK	HAT1	1.00709742583703	5234	NA	NA	0
X2700097O09RIK GNG13	X2700097O09RIK	GNG13	0.232209493272748	5233	NA	NA	0
CREB3L2 APOA2	CREB3L2	APOA2	7.39716200595963	5232	NA	NA	0
CREB3L2 FOXA2	CREB3L2	FOXA2	7.31170418742185	5231	NA	NA	0
CREB3L2 RTP4	CREB3L2	RTP4	6.87262763584419	5230	NA	NA	0
CREB3L2 FGF17	CREB3L2	FGF17	6.69788599882331	5229	NA	NA	0
CREB3L2 KLF4	CREB3L2	KLF4	6.34335282770784	5228	NA	NA	0
CREB3L2 CBX1	CREB3L2	CBX1	5.99409592659835	5227	NA	NA	0
CREB3L2 SKP2	CREB3L2	SKP2	5.86709642434844	5226	NA	NA	0
CREB3L2 KLF2	CREB3L2	KLF2	5.7614654474477	5225	NA	NA	0
CREB3L2 FGF4	CREB3L2	FGF4	5.64668835014303	5224	NA	NA	0
CREB3L2 KLF5	CREB3L2	KLF5	4.50726820902579	5223	NA	NA	0
CREB3L2 ETV5	CREB3L2	ETV5	3.84465904664967	5222	NA	NA	0
CREB3L2 DNMT3A	CREB3L2	DNMT3A	3.64460925894415	5221	NA	NA	0
CREB3L2 TRIM24	CREB3L2	TRIM24	3.60906364458852	5220	NA	NA	0
CREB3L2 DNMT3B	CREB3L2	DNMT3B	3.52796692193256	5219	NA	NA	0
CREB3L2 SMAD6	CREB3L2	SMAD6	3.33159391886678	5218	NA	NA	0
CREB3L2 FBXO22	CREB3L2	FBXO22	3.10082174960996	5217	NA	NA	0
CREB3L2 GOT1	CREB3L2	GOT1	2.70684120283434	5216	NA	NA	0
CREB3L2 SALL1	CREB3L2	SALL1	2.53368033308263	5215	NA	NA	0
CREB3L2 CUL2	CREB3L2	CUL2	2.43952682313805	5214	NA	NA	0
CREB3L2 SALL4	CREB3L2	SALL4	2.23982202815492	5213	NA	NA	0
CREB3L2 HAT1	CREB3L2	HAT1	1.86309279901506	5212	NA	NA	0
CREB3L2 FOXD3	CREB3L2	FOXD3	1.67572467569622	5211	NA	NA	0
CREB3L2 GNG13	CREB3L2	GNG13	1.04265031902421	5210	NA	NA	0
CREB3L2 TET1	CREB3L2	TET1	0.829155687817369	5209	NA	NA	0
E2F4 GOT1	E2F4	GOT1	8.44656506575101	5208	E2F4	GOT1	1
E2F4 RTP4	E2F4	RTP4	7.74879777905109	5207	NA	NA	0
E2F4 TET1	E2F4	TET1	7.37155585568808	5206	NA	NA	0
E2F4 SALL1	E2F4	SALL1	6.49111260162788	5205	NA	NA	0
E2F4 FOXA2	E2F4	FOXA2	6.41087562955573	5204	NA	NA	0
E2F4 CUL2	E2F4	CUL2	6.14723519674176	5203	NA	NA	0
E2F4 FBXO22	E2F4	FBXO22	5.89063362391189	5202	NA	NA	0
E2F4 FGF17	E2F4	FGF17	5.54809947349029	5201	NA	NA	0
E2F4 ETV5	E2F4	ETV5	4.00010952785989	5200	E2F4	ETV5	1
E2F4 DNMT3A	E2F4	DNMT3A	3.81961500250029	5199	E2F4	DNMT3A	1
E2F4 KLF5	E2F4	KLF5	3.37504502972509	5198	E2F4	KLF5	1
E2F4 TRIM24	E2F4	TRIM24	3.21214806260748	5197	NA	NA	0
E2F4 FGF4	E2F4	FGF4	3.10157273178085	5196	E2F4	FGF4	1
E2F4 KLF4	E2F4	KLF4	2.96695580747257	5195	NA	NA	0
E2F4 CBX1	E2F4	CBX1	2.69660332041782	5194	E2F4	CBX1	1
E2F4 SKP2	E2F4	SKP2	2.69319877394459	5193	E2F4	SKP2	1
E2F4 SALL4	E2F4	SALL4	2.69090693539805	5192	E2F4	SALL4	1
E2F4 APOA2	E2F4	APOA2	2.66387406786017	5191	NA	NA	0
E2F4 FOXD3	E2F4	FOXD3	2.53483975936388	5190	E2F4	FOXD3	1
E2F4 KLF2	E2F4	KLF2	2.46235355140096	5189	E2F4	KLF2	1
E2F4 SMAD6	E2F4	SMAD6	2.34077891382377	5188	NA	NA	0
E2F4 DNMT3B	E2F4	DNMT3B	2.04228656922639	5187	NA	NA	0
E2F4 GNG13	E2F4	GNG13	1.68475824452561	5186	NA	NA	0
E2F4 HAT1	E2F4	HAT1	0.239865224839348	5185	E2F4	HAT1	1
POLR1B KLF5	POLR1B	KLF5	8.96124373168743	5184	NA	NA	0
POLR1B FGF4	POLR1B	FGF4	6.58861402724274	5183	NA	NA	0
POLR1B FGF17	POLR1B	FGF17	5.88891981760897	5182	NA	NA	0
POLR1B DNMT3A	POLR1B	DNMT3A	5.23251117542342	5181	NA	NA	0
POLR1B DNMT3B	POLR1B	DNMT3B	4.99197491762034	5180	NA	NA	0
POLR1B APOA2	POLR1B	APOA2	4.69433429233431	5179	NA	NA	0
POLR1B SMAD6	POLR1B	SMAD6	4.49283788770086	5178	NA	NA	0
POLR1B SALL1	POLR1B	SALL1	4.42534530674948	5177	NA	NA	0
POLR1B RTP4	POLR1B	RTP4	4.34647635926581	5176	NA	NA	0
POLR1B KLF2	POLR1B	KLF2	4.34357050211043	5175	NA	NA	0
POLR1B TET1	POLR1B	TET1	4.30447230275092	5174	NA	NA	0
POLR1B FBXO22	POLR1B	FBXO22	4.07402377582167	5173	NA	NA	0
POLR1B TRIM24	POLR1B	TRIM24	3.94464014701393	5172	NA	NA	0
POLR1B FOXD3	POLR1B	FOXD3	3.65354303041594	5171	NA	NA	0
POLR1B CBX1	POLR1B	CBX1	3.5552836267325	5170	NA	NA	0
POLR1B FOXA2	POLR1B	FOXA2	3.39255133178222	5169	NA	NA	0
POLR1B CUL2	POLR1B	CUL2	3.35931763020813	5168	NA	NA	0
POLR1B SALL4	POLR1B	SALL4	2.94242314977173	5167	NA	NA	0
POLR1B KLF4	POLR1B	KLF4	2.83192993271835	5166	NA	NA	0
POLR1B ETV5	POLR1B	ETV5	2.80668756773323	5165	NA	NA	0
POLR1B SKP2	POLR1B	SKP2	2.40231696743517	5164	NA	NA	0
POLR1B GNG13	POLR1B	GNG13	1.31725209907476	5163	NA	NA	0
POLR1B GOT1	POLR1B	GOT1	0.98397302411904	5162	NA	NA	0
POLR1B HAT1	POLR1B	HAT1	0.381426413244634	5161	NA	NA	0
PRPF38A GOT1	PRPF38A	GOT1	14.1643034118877	5160	NA	NA	0
PRPF38A SKP2	PRPF38A	SKP2	10.6431034551832	5159	NA	NA	0
PRPF38A KLF2	PRPF38A	KLF2	9.85153029598714	5158	NA	NA	0
PRPF38A SALL4	PRPF38A	SALL4	8.59478868671429	5157	NA	NA	0
PRPF38A RTP4	PRPF38A	RTP4	7.84099496924245	5156	NA	NA	0
PRPF38A KLF5	PRPF38A	KLF5	6.42126211943671	5155	NA	NA	0
PRPF38A ETV5	PRPF38A	ETV5	5.67522510177234	5154	NA	NA	0
PRPF38A FGF17	PRPF38A	FGF17	3.04494457191539	5153	NA	NA	0
PRPF38A FBXO22	PRPF38A	FBXO22	2.93605480295041	5152	NA	NA	0
PRPF38A GNG13	PRPF38A	GNG13	2.84273093995032	5151	NA	NA	0
PRPF38A KLF4	PRPF38A	KLF4	2.79799188973513	5150	NA	NA	0
PRPF38A APOA2	PRPF38A	APOA2	2.56173740662753	5149	NA	NA	0
PRPF38A FOXA2	PRPF38A	FOXA2	2.18707125544419	5148	NA	NA	0
PRPF38A FGF4	PRPF38A	FGF4	2.0110411138265	5147	NA	NA	0
PRPF38A TRIM24	PRPF38A	TRIM24	1.98667888892955	5146	NA	NA	0
PRPF38A CBX1	PRPF38A	CBX1	1.47842802804156	5145	NA	NA	0
PRPF38A FOXD3	PRPF38A	FOXD3	1.35222846198879	5144	NA	NA	0
PRPF38A SMAD6	PRPF38A	SMAD6	1.05201352183241	5143	NA	NA	0
PRPF38A SALL1	PRPF38A	SALL1	0.984776843947913	5142	NA	NA	0
PRPF38A DNMT3A	PRPF38A	DNMT3A	0.840103842481277	5141	NA	NA	0
PRPF38A HAT1	PRPF38A	HAT1	0.772939887079962	5140	NA	NA	0
PRPF38A TET1	PRPF38A	TET1	0.528277766906363	5139	NA	NA	0
PRPF38A DNMT3B	PRPF38A	DNMT3B	0.256942427069069	5138	NA	NA	0
PRPF38A CUL2	PRPF38A	CUL2	-0.213887172066427	5137	NA	NA	0
DCAF13 FBXO22	DCAF13	FBXO22	8.65348767235935	5136	NA	NA	0
DCAF13 RTP4	DCAF13	RTP4	8.61819019243139	5135	NA	NA	0
DCAF13 GNG13	DCAF13	GNG13	8.15463559193521	5134	NA	NA	0
DCAF13 KLF2	DCAF13	KLF2	7.42642693842472	5133	NA	NA	0
DCAF13 TRIM24	DCAF13	TRIM24	7.02498594223716	5132	NA	NA	0
DCAF13 SKP2	DCAF13	SKP2	5.50904332068749	5131	NA	NA	0
DCAF13 FOXA2	DCAF13	FOXA2	5.40642473982467	5130	NA	NA	0
DCAF13 ETV5	DCAF13	ETV5	5.01429005127721	5129	NA	NA	0
DCAF13 KLF5	DCAF13	KLF5	4.31163771748662	5128	NA	NA	0
DCAF13 SALL4	DCAF13	SALL4	4.059679394104	5127	NA	NA	0
DCAF13 GOT1	DCAF13	GOT1	3.98438024411255	5126	NA	NA	0
DCAF13 HAT1	DCAF13	HAT1	3.21517377073609	5125	NA	NA	0
DCAF13 CBX1	DCAF13	CBX1	2.81112054001062	5124	NA	NA	0
DCAF13 CUL2	DCAF13	CUL2	2.5768143729574	5123	NA	NA	0
DCAF13 FGF17	DCAF13	FGF17	2.23564497798216	5122	NA	NA	0
DCAF13 DNMT3A	DCAF13	DNMT3A	1.9249750850879	5121	NA	NA	0
DCAF13 KLF4	DCAF13	KLF4	1.81983902339717	5120	NA	NA	0
DCAF13 DNMT3B	DCAF13	DNMT3B	1.8017034373965	5119	NA	NA	0
DCAF13 SMAD6	DCAF13	SMAD6	1.51002516220659	5118	NA	NA	0
DCAF13 APOA2	DCAF13	APOA2	1.32755822886284	5117	NA	NA	0
DCAF13 FGF4	DCAF13	FGF4	0.944996299804483	5116	NA	NA	0
DCAF13 TET1	DCAF13	TET1	0.687566995385185	5115	NA	NA	0
DCAF13 FOXD3	DCAF13	FOXD3	0.655298065214438	5114	NA	NA	0
DCAF13 SALL1	DCAF13	SALL1	0.200952610422327	5113	NA	NA	0
TFPI FOXA2	TFPI	FOXA2	7.51557313233138	5112	NA	NA	0
TFPI RTP4	TFPI	RTP4	7.40688161779064	5111	NA	NA	0
TFPI APOA2	TFPI	APOA2	7.37252874374927	5110	NA	NA	0
TFPI KLF4	TFPI	KLF4	6.92900819018939	5109	NA	NA	0
TFPI KLF2	TFPI	KLF2	6.78932736087148	5108	NA	NA	0
TFPI SALL1	TFPI	SALL1	5.43989319886943	5107	NA	NA	0
TFPI KLF5	TFPI	KLF5	5.14837959283765	5106	NA	NA	0
TFPI SMAD6	TFPI	SMAD6	5.05134853473988	5105	NA	NA	0
TFPI CBX1	TFPI	CBX1	4.68581817956062	5104	NA	NA	0
TFPI SKP2	TFPI	SKP2	4.35021658848218	5103	NA	NA	0
TFPI HAT1	TFPI	HAT1	4.29320624277562	5102	NA	NA	0
TFPI FGF4	TFPI	FGF4	4.22427097961613	5101	NA	NA	0
TFPI ETV5	TFPI	ETV5	2.98345521798824	5100	NA	NA	0
TFPI TRIM24	TFPI	TRIM24	2.91280411456918	5099	NA	NA	0
TFPI FGF17	TFPI	FGF17	2.39679982534165	5098	NA	NA	0
TFPI GOT1	TFPI	GOT1	2.28068177613198	5097	NA	NA	0
TFPI FBXO22	TFPI	FBXO22	2.02658548522642	5096	NA	NA	0
TFPI SALL4	TFPI	SALL4	1.88459409396538	5095	NA	NA	0
TFPI DNMT3A	TFPI	DNMT3A	1.63147431388775	5094	NA	NA	0
TFPI DNMT3B	TFPI	DNMT3B	1.45425260599366	5093	NA	NA	0
TFPI TET1	TFPI	TET1	1.45348658258552	5092	NA	NA	0
TFPI GNG13	TFPI	GNG13	-0.271224436818477	5091	NA	NA	0
TFPI CUL2	TFPI	CUL2	-0.320514057619711	5090	NA	NA	0
TFPI FOXD3	TFPI	FOXD3	-0.509680389081585	5089	NA	NA	0
EMP2 ETV5	EMP2	ETV5	8.27870250089041	5088	NA	NA	0
EMP2 TET1	EMP2	TET1	7.88796725908054	5087	NA	NA	0
EMP2 RTP4	EMP2	RTP4	7.58289983678807	5086	NA	NA	0
EMP2 FGF4	EMP2	FGF4	6.26572872079442	5085	NA	NA	0
EMP2 FOXA2	EMP2	FOXA2	5.36648774897829	5084	NA	NA	0
EMP2 FBXO22	EMP2	FBXO22	5.22221588875734	5083	NA	NA	0
EMP2 SALL1	EMP2	SALL1	4.6705500158932	5082	NA	NA	0
EMP2 APOA2	EMP2	APOA2	4.609023076111	5081	NA	NA	0
EMP2 CBX1	EMP2	CBX1	4.2799719290907	5080	NA	NA	0
EMP2 GNG13	EMP2	GNG13	4.22447943185916	5079	NA	NA	0
EMP2 TRIM24	EMP2	TRIM24	3.83601534119517	5078	NA	NA	0
EMP2 SMAD6	EMP2	SMAD6	3.82195360035365	5077	NA	NA	0
EMP2 KLF2	EMP2	KLF2	3.76731935405073	5076	NA	NA	0
EMP2 HAT1	EMP2	HAT1	3.66024851715485	5075	NA	NA	0
EMP2 SKP2	EMP2	SKP2	2.51101202204143	5074	NA	NA	0
EMP2 DNMT3A	EMP2	DNMT3A	2.36014635652478	5073	NA	NA	0
EMP2 GOT1	EMP2	GOT1	2.04109891128588	5072	NA	NA	0
EMP2 DNMT3B	EMP2	DNMT3B	1.70515705175741	5071	NA	NA	0
EMP2 CUL2	EMP2	CUL2	0.899439842611723	5070	NA	NA	0
EMP2 FGF17	EMP2	FGF17	0.820921396179693	5069	NA	NA	0
EMP2 KLF5	EMP2	KLF5	0.789621616637425	5068	NA	NA	0
EMP2 SALL4	EMP2	SALL4	0.760342239866127	5067	NA	NA	0
EMP2 KLF4	EMP2	KLF4	0.615392323758179	5066	NA	NA	0
EMP2 FOXD3	EMP2	FOXD3	0.531573875572913	5065	NA	NA	0
DPPA2 KLF4	DPPA2	KLF4	9.14850587625988	5064	NA	NA	0
DPPA2 CUL2	DPPA2	CUL2	8.11843060397111	5063	NA	NA	0
DPPA2 SMAD6	DPPA2	SMAD6	7.23233302021221	5062	NA	NA	0
DPPA2 KLF5	DPPA2	KLF5	6.93876826411791	5061	NA	NA	0
DPPA2 FGF17	DPPA2	FGF17	6.78367023174195	5060	NA	NA	0
DPPA2 SKP2	DPPA2	SKP2	6.13219099935289	5059	NA	NA	0
DPPA2 SALL4	DPPA2	SALL4	5.56102903978922	5058	NA	NA	0
DPPA2 DNMT3B	DPPA2	DNMT3B	5.0446649152609	5057	NA	NA	0
DPPA2 APOA2	DPPA2	APOA2	4.79175495251899	5056	NA	NA	0
DPPA2 SALL1	DPPA2	SALL1	4.36040478234646	5055	NA	NA	0
DPPA2 TET1	DPPA2	TET1	3.43360487863404	5054	NA	NA	0
DPPA2 CBX1	DPPA2	CBX1	3.35883311187469	5053	NA	NA	0
DPPA2 TRIM24	DPPA2	TRIM24	2.9531189217974	5052	NA	NA	0
DPPA2 FOXA2	DPPA2	FOXA2	2.8099786317908	5051	NA	NA	0
DPPA2 FOXD3	DPPA2	FOXD3	2.12415419227568	5050	NA	NA	0
DPPA2 KLF2	DPPA2	KLF2	1.15987931401277	5049	NA	NA	0
DPPA2 DNMT3A	DPPA2	DNMT3A	1.14630055601188	5048	NA	NA	0
DPPA2 ETV5	DPPA2	ETV5	0.966425910159492	5047	NA	NA	0
DPPA2 GOT1	DPPA2	GOT1	0.955695111533688	5046	NA	NA	0
DPPA2 FBXO22	DPPA2	FBXO22	0.929926683749345	5045	NA	NA	0
DPPA2 HAT1	DPPA2	HAT1	0.544473875554585	5044	NA	NA	0
DPPA2 FGF4	DPPA2	FGF4	0.119796590268673	5043	NA	NA	0
DPPA2 RTP4	DPPA2	RTP4	0.0606421716175041	5042	NA	NA	0
DPPA2 GNG13	DPPA2	GNG13	-0.349581381711788	5041	NA	NA	0
RFC5 ETV5	RFC5	ETV5	7.40208700742768	5040	NA	NA	0
RFC5 TRIM24	RFC5	TRIM24	7.1363771199729	5039	NA	NA	0
RFC5 SKP2	RFC5	SKP2	6.48869513136063	5038	NA	NA	0
RFC5 GOT1	RFC5	GOT1	6.46615824081087	5037	NA	NA	0
RFC5 APOA2	RFC5	APOA2	6.09291303647707	5036	NA	NA	0
RFC5 DNMT3B	RFC5	DNMT3B	5.89875547543475	5035	NA	NA	0
RFC5 FBXO22	RFC5	FBXO22	5.76126609436254	5034	NA	NA	0
RFC5 GNG13	RFC5	GNG13	5.64655539008248	5033	NA	NA	0
RFC5 CBX1	RFC5	CBX1	5.50575692711911	5032	NA	NA	0
RFC5 KLF2	RFC5	KLF2	4.42799706936602	5031	NA	NA	0
RFC5 FOXA2	RFC5	FOXA2	3.71945282506947	5030	NA	NA	0
RFC5 DNMT3A	RFC5	DNMT3A	3.49426911968991	5029	NA	NA	0
RFC5 CUL2	RFC5	CUL2	3.06116359637361	5028	NA	NA	0
RFC5 SMAD6	RFC5	SMAD6	2.46204539187281	5027	NA	NA	0
RFC5 SALL4	RFC5	SALL4	2.05780512951215	5026	NA	NA	0
RFC5 RTP4	RFC5	RTP4	2.01717087410614	5025	NA	NA	0
RFC5 FGF4	RFC5	FGF4	1.93775138458837	5024	NA	NA	0
RFC5 SALL1	RFC5	SALL1	1.33127581545694	5023	NA	NA	0
RFC5 HAT1	RFC5	HAT1	0.963197324236722	5022	NA	NA	0
RFC5 TET1	RFC5	TET1	0.920915272596165	5021	NA	NA	0
RFC5 FGF17	RFC5	FGF17	0.679820028965662	5020	NA	NA	0
RFC5 KLF4	RFC5	KLF4	0.608889348250551	5019	NA	NA	0
RFC5 FOXD3	RFC5	FOXD3	0.526780142167987	5018	NA	NA	0
RFC5 KLF5	RFC5	KLF5	-0.311201388697904	5017	NA	NA	0
SLC9A3R1 CBX1	SLC9A3R1	CBX1	9.30539905303355	5016	NA	NA	0
SLC9A3R1 DNMT3A	SLC9A3R1	DNMT3A	9.14513427894389	5015	NA	NA	0
SLC9A3R1 SMAD6	SLC9A3R1	SMAD6	8.97203568511316	5014	NA	NA	0
SLC9A3R1 FOXA2	SLC9A3R1	FOXA2	7.68136742452753	5013	NA	NA	0
SLC9A3R1 APOA2	SLC9A3R1	APOA2	7.49502772614317	5012	NA	NA	0
SLC9A3R1 SALL1	SLC9A3R1	SALL1	6.94790992050458	5011	NA	NA	0
SLC9A3R1 FGF4	SLC9A3R1	FGF4	6.4232922245723	5010	NA	NA	0
SLC9A3R1 TRIM24	SLC9A3R1	TRIM24	5.21878352269171	5009	NA	NA	0
SLC9A3R1 FGF17	SLC9A3R1	FGF17	4.19970488655849	5008	NA	NA	0
SLC9A3R1 FOXD3	SLC9A3R1	FOXD3	3.85665808695721	5007	NA	NA	0
SLC9A3R1 ETV5	SLC9A3R1	ETV5	3.33151063549124	5006	NA	NA	0
SLC9A3R1 DNMT3B	SLC9A3R1	DNMT3B	3.19662701742005	5005	NA	NA	0
SLC9A3R1 KLF5	SLC9A3R1	KLF5	2.27040822743549	5004	NA	NA	0
SLC9A3R1 TET1	SLC9A3R1	TET1	1.82725378220025	5003	NA	NA	0
SLC9A3R1 FBXO22	SLC9A3R1	FBXO22	0.93464621112612	5002	NA	NA	0
SLC9A3R1 KLF4	SLC9A3R1	KLF4	0.857775676900269	5001	NA	NA	0
SLC9A3R1 GNG13	SLC9A3R1	GNG13	0.821485651682788	5000	NA	NA	0
SLC9A3R1 GOT1	SLC9A3R1	GOT1	0.667704520744348	4999	NA	NA	0
SLC9A3R1 RTP4	SLC9A3R1	RTP4	0.645225146401319	4998	NA	NA	0
SLC9A3R1 SALL4	SLC9A3R1	SALL4	0.288202079757615	4997	NA	NA	0
SLC9A3R1 CUL2	SLC9A3R1	CUL2	0.208498669445146	4996	NA	NA	0
SLC9A3R1 KLF2	SLC9A3R1	KLF2	-0.125492330211004	4995	NA	NA	0
SLC9A3R1 HAT1	SLC9A3R1	HAT1	-0.228667594687842	4994	NA	NA	0
SLC9A3R1 SKP2	SLC9A3R1	SKP2	-0.297064691197591	4993	NA	NA	0
MRPS14 DNMT3A	MRPS14	DNMT3A	8.40658589430839	4992	NA	NA	0
MRPS14 CUL2	MRPS14	CUL2	7.76017474528715	4991	NA	NA	0
MRPS14 FOXD3	MRPS14	FOXD3	6.87412279927634	4990	NA	NA	0
MRPS14 GNG13	MRPS14	GNG13	6.50263998029758	4989	NA	NA	0
MRPS14 DNMT3B	MRPS14	DNMT3B	6.0441812877057	4988	NA	NA	0
MRPS14 GOT1	MRPS14	GOT1	5.96011771291473	4987	NA	NA	0
MRPS14 FOXA2	MRPS14	FOXA2	4.41404044316544	4986	NA	NA	0
MRPS14 SKP2	MRPS14	SKP2	3.79886564465566	4985	NA	NA	0
MRPS14 SMAD6	MRPS14	SMAD6	3.54630212085457	4984	NA	NA	0
MRPS14 TRIM24	MRPS14	TRIM24	3.496738457314	4983	NA	NA	0
MRPS14 FGF4	MRPS14	FGF4	3.49285955852498	4982	NA	NA	0
MRPS14 ETV5	MRPS14	ETV5	3.34156006283472	4981	NA	NA	0
MRPS14 TET1	MRPS14	TET1	3.22149841858029	4980	NA	NA	0
MRPS14 FBXO22	MRPS14	FBXO22	2.86927651893184	4979	NA	NA	0
MRPS14 CBX1	MRPS14	CBX1	2.59255015675043	4978	NA	NA	0
MRPS14 FGF17	MRPS14	FGF17	2.57475892203421	4977	NA	NA	0
MRPS14 SALL1	MRPS14	SALL1	1.94623288341472	4976	NA	NA	0
MRPS14 RTP4	MRPS14	RTP4	1.78951411515341	4975	NA	NA	0
MRPS14 APOA2	MRPS14	APOA2	1.53581675416855	4974	NA	NA	0
MRPS14 KLF5	MRPS14	KLF5	1.13340680753805	4973	NA	NA	0
MRPS14 KLF4	MRPS14	KLF4	1.10150051003458	4972	NA	NA	0
MRPS14 HAT1	MRPS14	HAT1	0.889561037526926	4971	NA	NA	0
MRPS14 KLF2	MRPS14	KLF2	0.525995648935183	4970	NA	NA	0
MRPS14 SALL4	MRPS14	SALL4	-0.41777434170661	4969	NA	NA	0
TRIM28 CUL2	TRIM28	CUL2	7.07098694053677	4968	TRIM28	CUL2	1
TRIM28 GOT1	TRIM28	GOT1	6.8366135566137	4967	NA	NA	0
TRIM28 FBXO22	TRIM28	FBXO22	6.32893095507829	4966	TRIM28	FBXO22	1
TRIM28 KLF2	TRIM28	KLF2	6.27718941839404	4965	TRIM28	KLF2	1
TRIM28 RTP4	TRIM28	RTP4	6.13477937247684	4964	NA	NA	0
TRIM28 ETV5	TRIM28	ETV5	6.02589270940732	4963	NA	NA	0
TRIM28 TRIM24	TRIM28	TRIM24	5.07793559345751	4962	NA	NA	0
TRIM28 FGF17	TRIM28	FGF17	3.52302411694478	4961	NA	NA	0
TRIM28 SKP2	TRIM28	SKP2	3.052915794137	4960	NA	NA	0
TRIM28 SALL4	TRIM28	SALL4	3.0455622124943	4959	NA	NA	0
TRIM28 FGF4	TRIM28	FGF4	2.8864751905736	4958	NA	NA	0
TRIM28 KLF5	TRIM28	KLF5	2.590060289471	4957	TRIM28	KLF5	1
TRIM28 CBX1	TRIM28	CBX1	2.48361773950199	4956	TRIM28	CBX1	1
TRIM28 TET1	TRIM28	TET1	2.45544688205872	4955	NA	NA	0
TRIM28 FOXA2	TRIM28	FOXA2	2.40196689004602	4954	NA	NA	0
TRIM28 DNMT3A	TRIM28	DNMT3A	2.17350402730976	4953	NA	NA	0
TRIM28 FOXD3	TRIM28	FOXD3	1.9991741821134	4952	TRIM28	FOXD3	1
TRIM28 GNG13	TRIM28	GNG13	1.89433788163897	4951	NA	NA	0
TRIM28 DNMT3B	TRIM28	DNMT3B	1.86239865727137	4950	TRIM28	DNMT3B	1
TRIM28 APOA2	TRIM28	APOA2	1.85428468108488	4949	NA	NA	0
TRIM28 SALL1	TRIM28	SALL1	1.71409206814196	4948	TRIM28	SALL1	1
TRIM28 KLF4	TRIM28	KLF4	1.53528874591584	4947	NA	NA	0
TRIM28 SMAD6	TRIM28	SMAD6	1.47117037883152	4946	TRIM28	SMAD6	1
TRIM28 HAT1	TRIM28	HAT1	1.0363548668924	4945	NA	NA	0
LPIN2 SKP2	LPIN2	SKP2	7.16989449966746	4944	NA	NA	0
LPIN2 KLF2	LPIN2	KLF2	6.9856307246166	4943	NA	NA	0
LPIN2 FGF17	LPIN2	FGF17	5.89253957140671	4942	NA	NA	0
LPIN2 KLF5	LPIN2	KLF5	5.58006004609589	4941	NA	NA	0
LPIN2 CBX1	LPIN2	CBX1	4.69214514845006	4940	NA	NA	0
LPIN2 FGF4	LPIN2	FGF4	4.33512075834786	4939	NA	NA	0
LPIN2 ETV5	LPIN2	ETV5	4.23662961609683	4938	NA	NA	0
LPIN2 SMAD6	LPIN2	SMAD6	4.04451974887661	4937	NA	NA	0
LPIN2 RTP4	LPIN2	RTP4	3.93133265338384	4936	NA	NA	0
LPIN2 APOA2	LPIN2	APOA2	3.88824262438003	4935	NA	NA	0
LPIN2 FOXA2	LPIN2	FOXA2	3.60750985325221	4934	NA	NA	0
LPIN2 TRIM24	LPIN2	TRIM24	3.35214358777546	4933	NA	NA	0
LPIN2 SALL1	LPIN2	SALL1	3.32252001551532	4932	NA	NA	0
LPIN2 FBXO22	LPIN2	FBXO22	2.9517709868458	4931	NA	NA	0
LPIN2 KLF4	LPIN2	KLF4	2.66965729430648	4930	NA	NA	0
LPIN2 TET1	LPIN2	TET1	2.64636421279704	4929	NA	NA	0
LPIN2 CUL2	LPIN2	CUL2	2.26890668852762	4928	NA	NA	0
LPIN2 DNMT3B	LPIN2	DNMT3B	2.19899976667638	4927	NA	NA	0
LPIN2 DNMT3A	LPIN2	DNMT3A	1.77592616131931	4926	NA	NA	0
LPIN2 GOT1	LPIN2	GOT1	1.69982945953402	4925	NA	NA	0
LPIN2 SALL4	LPIN2	SALL4	1.65018494339511	4924	NA	NA	0
LPIN2 FOXD3	LPIN2	FOXD3	0.672543458024361	4923	NA	NA	0
LPIN2 GNG13	LPIN2	GNG13	0.604007591146702	4922	NA	NA	0
LPIN2 HAT1	LPIN2	HAT1	0.401893180260476	4921	NA	NA	0
EZH2 FOXA2	EZH2	FOXA2	10.2582790990262	4920	EZH2	FOXA2	1
EZH2 CBX1	EZH2	CBX1	8.54785656483314	4919	NA	NA	0
EZH2 ETV5	EZH2	ETV5	8.2004259532974	4918	NA	NA	0
EZH2 CUL2	EZH2	CUL2	8.11734391848665	4917	NA	NA	0
EZH2 APOA2	EZH2	APOA2	7.49879779064521	4916	NA	NA	0
EZH2 DNMT3A	EZH2	DNMT3A	6.45628202117767	4915	NA	NA	0
EZH2 DNMT3B	EZH2	DNMT3B	5.10708040121164	4914	EZH2	DNMT3B	1
EZH2 RTP4	EZH2	RTP4	3.55601374323854	4913	NA	NA	0
EZH2 TRIM24	EZH2	TRIM24	3.04434872380334	4912	NA	NA	0
EZH2 FOXD3	EZH2	FOXD3	2.87103592191954	4911	EZH2	FOXD3	1
EZH2 SMAD6	EZH2	SMAD6	2.72905826560377	4910	EZH2	SMAD6	1
EZH2 TET1	EZH2	TET1	1.68515849252803	4909	NA	NA	0
EZH2 SALL1	EZH2	SALL1	1.53572418172396	4908	NA	NA	0
EZH2 KLF4	EZH2	KLF4	1.49117310603077	4907	NA	NA	0
EZH2 FGF4	EZH2	FGF4	1.29610913145106	4906	NA	NA	0
EZH2 FGF17	EZH2	FGF17	1.212939973973	4905	NA	NA	0
EZH2 FBXO22	EZH2	FBXO22	1.11088070074424	4904	NA	NA	0
EZH2 SKP2	EZH2	SKP2	1.04768825932996	4903	NA	NA	0
EZH2 KLF2	EZH2	KLF2	0.660483262786234	4902	NA	NA	0
EZH2 GNG13	EZH2	GNG13	0.504676918976747	4901	NA	NA	0
EZH2 GOT1	EZH2	GOT1	0.462766417880276	4900	NA	NA	0
EZH2 HAT1	EZH2	HAT1	0.420816652561041	4899	NA	NA	0
EZH2 KLF5	EZH2	KLF5	0.185935547284954	4898	NA	NA	0
EZH2 SALL4	EZH2	SALL4	-0.518788461486338	4897	NA	NA	0
HSPB8 FOXD3	HSPB8	FOXD3	11.8005340159906	4896	NA	NA	0
HSPB8 DNMT3B	HSPB8	DNMT3B	9.82103894090183	4895	NA	NA	0
HSPB8 DNMT3A	HSPB8	DNMT3A	8.86227643195893	4894	NA	NA	0
HSPB8 TRIM24	HSPB8	TRIM24	7.80363824766112	4893	NA	NA	0
HSPB8 TET1	HSPB8	TET1	6.7868204119906	4892	NA	NA	0
HSPB8 APOA2	HSPB8	APOA2	3.59882303951403	4891	NA	NA	0
HSPB8 SMAD6	HSPB8	SMAD6	3.42804413702181	4890	NA	NA	0
HSPB8 SALL1	HSPB8	SALL1	3.31388164205336	4889	NA	NA	0
HSPB8 FGF4	HSPB8	FGF4	2.98135190785813	4888	NA	NA	0
HSPB8 FOXA2	HSPB8	FOXA2	2.86652587103649	4887	NA	NA	0
HSPB8 CBX1	HSPB8	CBX1	2.46311543822342	4886	NA	NA	0
HSPB8 SALL4	HSPB8	SALL4	2.3713922818858	4885	NA	NA	0
HSPB8 FGF17	HSPB8	FGF17	2.21490874773931	4884	NA	NA	0
HSPB8 SKP2	HSPB8	SKP2	2.12732260529461	4883	NA	NA	0
HSPB8 KLF5	HSPB8	KLF5	1.73813396103659	4882	NA	NA	0
HSPB8 ETV5	HSPB8	ETV5	1.39350379150713	4881	NA	NA	0
HSPB8 FBXO22	HSPB8	FBXO22	1.10600734924318	4880	NA	NA	0
HSPB8 GNG13	HSPB8	GNG13	0.831529664223431	4879	NA	NA	0
HSPB8 KLF4	HSPB8	KLF4	0.695620263631594	4878	NA	NA	0
HSPB8 CUL2	HSPB8	CUL2	0.513879935271573	4877	NA	NA	0
HSPB8 HAT1	HSPB8	HAT1	0.333516534656068	4876	NA	NA	0
HSPB8 KLF2	HSPB8	KLF2	0.181702663694007	4875	NA	NA	0
HSPB8 GOT1	HSPB8	GOT1	-0.0234564149200482	4874	NA	NA	0
HSPB8 RTP4	HSPB8	RTP4	-0.141105958183799	4873	NA	NA	0
MYC KLF5	MYC	KLF5	10.908763688146	4872	MYC	KLF5	1
MYC KLF5	MYC	KLF5	10.908763688146	4872	MYC	KLF5	1
MYC KLF5	MYC	KLF5	10.908763688146	4872	MYC	KLF5	1
MYC KLF4	MYC	KLF4	9.80311058475042	4871	MYC	KLF4	1
MYC SALL4	MYC	SALL4	7.71975621378581	4870	MYC	SALL4	1
MYC FGF17	MYC	FGF17	6.9321840242042	4869	NA	NA	0
MYC TET1	MYC	TET1	6.10920987483416	4868	NA	NA	0
MYC FOXD3	MYC	FOXD3	5.97987238106839	4867	NA	NA	0
MYC GOT1	MYC	GOT1	5.63834872905743	4866	MYC	GOT1	1
MYC GOT1	MYC	GOT1	5.63834872905743	4866	MYC	GOT1	1
MYC GOT1	MYC	GOT1	5.63834872905743	4866	MYC	GOT1	1
MYC GOT1	MYC	GOT1	5.63834872905743	4866	MYC	GOT1	1
MYC SKP2	MYC	SKP2	4.25896556039933	4865	MYC	SKP2	1
MYC SKP2	MYC	SKP2	4.25896556039933	4865	MYC	SKP2	1
MYC APOA2	MYC	APOA2	3.51482538462737	4864	MYC	APOA2	1
MYC SMAD6	MYC	SMAD6	3.04281002099255	4863	MYC	SMAD6	1
MYC KLF2	MYC	KLF2	2.48858850687193	4862	MYC	KLF2	1
MYC HAT1	MYC	HAT1	2.25920153029299	4861	MYC	HAT1	1
MYC FOXA2	MYC	FOXA2	1.5045147958848	4860	NA	NA	0
MYC SALL1	MYC	SALL1	1.4125839081988	4859	MYC	SALL1	1
MYC SALL1	MYC	SALL1	1.4125839081988	4859	MYC	SALL1	1
MYC TRIM24	MYC	TRIM24	1.26129594226682	4858	NA	NA	0
MYC FGF4	MYC	FGF4	1.12132896965364	4857	NA	NA	0
MYC CUL2	MYC	CUL2	0.969416360850212	4856	NA	NA	0
MYC DNMT3B	MYC	DNMT3B	0.881926057674299	4855	NA	NA	0
MYC RTP4	MYC	RTP4	0.748834701491674	4854	NA	NA	0
MYC DNMT3A	MYC	DNMT3A	0.696191462159275	4853	NA	NA	0
MYC CBX1	MYC	CBX1	0.0140335313762631	4852	MYC	CBX1	1
MYC FBXO22	MYC	FBXO22	0.0041944531250694	4851	MYC	FBXO22	1
MYC FBXO22	MYC	FBXO22	0.0041944531250694	4851	MYC	FBXO22	1
MYC ETV5	MYC	ETV5	-0.119303754456245	4850	MYC	ETV5	1
MYC ETV5	MYC	ETV5	-0.119303754456245	4850	MYC	ETV5	1
MYC GNG13	MYC	GNG13	-0.286711508780175	4849	NA	NA	0
PRPF3 SALL4	PRPF3	SALL4	6.60371256587206	4848	NA	NA	0
PRPF3 TRIM24	PRPF3	TRIM24	5.99285947049715	4847	NA	NA	0
PRPF3 FBXO22	PRPF3	FBXO22	5.56193720422198	4846	NA	NA	0
PRPF3 GNG13	PRPF3	GNG13	5.06319718126567	4845	NA	NA	0
PRPF3 FOXD3	PRPF3	FOXD3	5.04957494985382	4844	NA	NA	0
PRPF3 KLF2	PRPF3	KLF2	4.81988032667807	4843	NA	NA	0
PRPF3 GOT1	PRPF3	GOT1	4.73519009059003	4842	NA	NA	0
PRPF3 CUL2	PRPF3	CUL2	4.47081726805893	4841	NA	NA	0
PRPF3 FOXA2	PRPF3	FOXA2	4.18306641080945	4840	NA	NA	0
PRPF3 FGF17	PRPF3	FGF17	2.97480120868238	4839	NA	NA	0
PRPF3 ETV5	PRPF3	ETV5	2.95116031185337	4838	NA	NA	0
PRPF3 CBX1	PRPF3	CBX1	2.48705551912869	4837	NA	NA	0
PRPF3 SKP2	PRPF3	SKP2	2.38015273621593	4836	NA	NA	0
PRPF3 APOA2	PRPF3	APOA2	2.34923954553498	4835	NA	NA	0
PRPF3 KLF5	PRPF3	KLF5	2.31858923821264	4834	NA	NA	0
PRPF3 TET1	PRPF3	TET1	2.17987434567091	4833	NA	NA	0
PRPF3 SMAD6	PRPF3	SMAD6	2.07219369659933	4832	NA	NA	0
PRPF3 RTP4	PRPF3	RTP4	2.04483166763864	4831	NA	NA	0
PRPF3 HAT1	PRPF3	HAT1	1.81581816630299	4830	NA	NA	0
PRPF3 KLF4	PRPF3	KLF4	1.74177886291477	4829	NA	NA	0
PRPF3 SALL1	PRPF3	SALL1	1.20929142828281	4828	NA	NA	0
PRPF3 DNMT3A	PRPF3	DNMT3A	1.17605442312791	4827	NA	NA	0
PRPF3 FGF4	PRPF3	FGF4	1.04315439267818	4826	NA	NA	0
PRPF3 DNMT3B	PRPF3	DNMT3B	1.03093903208035	4825	NA	NA	0
SIPA1L2 DNMT3B	SIPA1L2	DNMT3B	10.2460328853399	4824	NA	NA	0
SIPA1L2 FOXD3	SIPA1L2	FOXD3	9.7173317319616	4823	NA	NA	0
SIPA1L2 DNMT3A	SIPA1L2	DNMT3A	9.15514323791522	4822	NA	NA	0
SIPA1L2 FGF17	SIPA1L2	FGF17	7.43315800469974	4821	NA	NA	0
SIPA1L2 FGF4	SIPA1L2	FGF4	6.46550584718948	4820	NA	NA	0
SIPA1L2 TET1	SIPA1L2	TET1	4.52817020290777	4819	NA	NA	0
SIPA1L2 KLF5	SIPA1L2	KLF5	3.53374849423087	4818	NA	NA	0
SIPA1L2 SALL1	SIPA1L2	SALL1	3.05598546426573	4817	NA	NA	0
SIPA1L2 APOA2	SIPA1L2	APOA2	2.77913958116456	4816	NA	NA	0
SIPA1L2 SMAD6	SIPA1L2	SMAD6	2.61118415165851	4815	NA	NA	0
SIPA1L2 FOXA2	SIPA1L2	FOXA2	2.50292337354593	4814	NA	NA	0
SIPA1L2 SALL4	SIPA1L2	SALL4	1.90488548451286	4813	NA	NA	0
SIPA1L2 CBX1	SIPA1L2	CBX1	1.88396187403108	4812	NA	NA	0
SIPA1L2 KLF4	SIPA1L2	KLF4	1.60398437082495	4811	NA	NA	0
SIPA1L2 TRIM24	SIPA1L2	TRIM24	1.58316878029458	4810	NA	NA	0
SIPA1L2 RTP4	SIPA1L2	RTP4	1.42672400197432	4809	NA	NA	0
SIPA1L2 SKP2	SIPA1L2	SKP2	1.32330296311424	4808	NA	NA	0
SIPA1L2 ETV5	SIPA1L2	ETV5	1.29650364584925	4807	NA	NA	0
SIPA1L2 CUL2	SIPA1L2	CUL2	0.425897847032756	4806	NA	NA	0
SIPA1L2 HAT1	SIPA1L2	HAT1	0.210013482802985	4805	NA	NA	0
SIPA1L2 KLF2	SIPA1L2	KLF2	0.156256046146443	4804	NA	NA	0
SIPA1L2 GNG13	SIPA1L2	GNG13	0.151922602361753	4803	NA	NA	0
SIPA1L2 FBXO22	SIPA1L2	FBXO22	0.0902718828128813	4802	NA	NA	0
SIPA1L2 GOT1	SIPA1L2	GOT1	0.0814223909381297	4801	NA	NA	0
IARS FBXO22	IARS	FBXO22	8.74880935293863	4800	NA	NA	0
IARS ETV5	IARS	ETV5	8.14477734204396	4799	NA	NA	0
IARS RTP4	IARS	RTP4	6.75996732662838	4798	NA	NA	0
IARS TRIM24	IARS	TRIM24	6.39711414112464	4797	NA	NA	0
IARS GOT1	IARS	GOT1	5.86874541333555	4796	NA	NA	0
IARS CUL2	IARS	CUL2	4.87792963956995	4795	NA	NA	0
IARS FOXA2	IARS	FOXA2	4.65314714683609	4794	NA	NA	0
IARS CBX1	IARS	CBX1	4.50176345195711	4793	NA	NA	0
IARS SKP2	IARS	SKP2	4.14876644134455	4792	NA	NA	0
IARS FGF4	IARS	FGF4	4.00819425915119	4791	NA	NA	0
IARS KLF2	IARS	KLF2	3.07875970960571	4790	NA	NA	0
IARS SMAD6	IARS	SMAD6	2.80969654810788	4789	NA	NA	0
IARS APOA2	IARS	APOA2	2.68688173520431	4788	NA	NA	0
IARS TET1	IARS	TET1	2.16167823437702	4787	NA	NA	0
IARS SALL1	IARS	SALL1	1.91914383726154	4786	NA	NA	0
IARS SALL4	IARS	SALL4	1.0354501214334	4785	NA	NA	0
IARS KLF4	IARS	KLF4	0.881111396522347	4784	NA	NA	0
IARS DNMT3A	IARS	DNMT3A	0.784650870609909	4783	NA	NA	0
IARS DNMT3B	IARS	DNMT3B	0.318879350918632	4782	NA	NA	0
IARS HAT1	IARS	HAT1	0.283535643762069	4781	NA	NA	0
IARS KLF5	IARS	KLF5	0.168630573871388	4780	NA	NA	0
IARS GNG13	IARS	GNG13	0.11107164599779	4779	NA	NA	0
IARS FGF17	IARS	FGF17	-0.183265521460506	4778	NA	NA	0
IARS FOXD3	IARS	FOXD3	-0.360018272440612	4777	NA	NA	0
CNOT2 TRIM24	CNOT2	TRIM24	11.057900012914	4776	NA	NA	0
CNOT2 CBX1	CNOT2	CBX1	7.68124657949632	4775	NA	NA	0
CNOT2 RTP4	CNOT2	RTP4	7.59561639684641	4774	NA	NA	0
CNOT2 ETV5	CNOT2	ETV5	6.7717543360547	4773	NA	NA	0
CNOT2 FBXO22	CNOT2	FBXO22	6.66630120047383	4772	NA	NA	0
CNOT2 GNG13	CNOT2	GNG13	5.64286776522165	4771	NA	NA	0
CNOT2 FOXA2	CNOT2	FOXA2	3.22972338786443	4770	NA	NA	0
CNOT2 FGF4	CNOT2	FGF4	3.06825107068543	4769	NA	NA	0
CNOT2 APOA2	CNOT2	APOA2	2.39440696700807	4768	NA	NA	0
CNOT2 DNMT3B	CNOT2	DNMT3B	2.34316914523753	4767	NA	NA	0
CNOT2 SKP2	CNOT2	SKP2	2.03308816731501	4766	NA	NA	0
CNOT2 HAT1	CNOT2	HAT1	1.97866680220827	4765	NA	NA	0
CNOT2 CUL2	CNOT2	CUL2	1.94563040228196	4764	NA	NA	0
CNOT2 SMAD6	CNOT2	SMAD6	1.7112515495735	4763	NA	NA	0
CNOT2 DNMT3A	CNOT2	DNMT3A	1.63131051030528	4762	NA	NA	0
CNOT2 KLF2	CNOT2	KLF2	1.56684091090981	4761	NA	NA	0
CNOT2 GOT1	CNOT2	GOT1	1.43257149840716	4760	NA	NA	0
CNOT2 KLF4	CNOT2	KLF4	1.1338434706464	4759	NA	NA	0
CNOT2 SALL4	CNOT2	SALL4	0.855680074960207	4758	NA	NA	0
CNOT2 TET1	CNOT2	TET1	0.803219610541259	4757	NA	NA	0
CNOT2 SALL1	CNOT2	SALL1	0.724565399353594	4756	NA	NA	0
CNOT2 FOXD3	CNOT2	FOXD3	0.330986819284629	4755	NA	NA	0
CNOT2 KLF5	CNOT2	KLF5	0.299952277079082	4754	NA	NA	0
CNOT2 FGF17	CNOT2	FGF17	0.0346758480267724	4753	NA	NA	0
JARID2 FGF17	JARID2	FGF17	7.90317088521642	4752	NA	NA	0
JARID2 TET1	JARID2	TET1	7.6919259414576	4751	NA	NA	0
JARID2 CUL2	JARID2	CUL2	6.8280487378158	4750	NA	NA	0
JARID2 KLF5	JARID2	KLF5	6.48786441795192	4749	NA	NA	0
JARID2 SMAD6	JARID2	SMAD6	6.05812606749204	4748	JARID2	SMAD6	1
JARID2 SKP2	JARID2	SKP2	5.6337514315402	4747	NA	NA	0
JARID2 TRIM24	JARID2	TRIM24	4.61671887057246	4746	NA	NA	0
JARID2 SALL1	JARID2	SALL1	4.44216482216154	4745	NA	NA	0
JARID2 FBXO22	JARID2	FBXO22	3.81395112345831	4744	NA	NA	0
JARID2 KLF2	JARID2	KLF2	3.74804897550326	4743	NA	NA	0
JARID2 KLF4	JARID2	KLF4	2.99534820759628	4742	NA	NA	0
JARID2 DNMT3A	JARID2	DNMT3A	2.1062581146562	4741	NA	NA	0
JARID2 APOA2	JARID2	APOA2	1.71729551739787	4740	NA	NA	0
JARID2 FGF4	JARID2	FGF4	1.10085584632699	4739	NA	NA	0
JARID2 GOT1	JARID2	GOT1	0.996389303729565	4738	NA	NA	0
JARID2 SALL4	JARID2	SALL4	0.940043645087986	4737	NA	NA	0
JARID2 DNMT3B	JARID2	DNMT3B	0.819943729649755	4736	NA	NA	0
JARID2 FOXA2	JARID2	FOXA2	0.757746922118592	4735	JARID2	FOXA2	1
JARID2 FOXA2	JARID2	FOXA2	0.757746922118592	4735	JARID2	FOXA2	1
JARID2 ETV5	JARID2	ETV5	0.75242066418473	4734	NA	NA	0
JARID2 RTP4	JARID2	RTP4	0.745185514466472	4733	NA	NA	0
JARID2 FOXD3	JARID2	FOXD3	0.725473611424478	4732	JARID2	FOXD3	1
JARID2 GNG13	JARID2	GNG13	0.522841181980416	4731	NA	NA	0
JARID2 CBX1	JARID2	CBX1	0.145542706597258	4730	NA	NA	0
JARID2 HAT1	JARID2	HAT1	-0.0583719420818924	4729	NA	NA	0
X100041874 SALL1	X100041874	SALL1	7.75074347916243	4728	NA	NA	0
X100041874 DNMT3B	X100041874	DNMT3B	7.06044209575669	4727	NA	NA	0
X100041874 DNMT3A	X100041874	DNMT3A	6.80678497851648	4726	NA	NA	0
X100041874 FOXD3	X100041874	FOXD3	5.74970043563654	4725	NA	NA	0
X100041874 SMAD6	X100041874	SMAD6	5.15449046489345	4724	NA	NA	0
X100041874 FGF17	X100041874	FGF17	5.14584302973722	4723	NA	NA	0
X100041874 SKP2	X100041874	SKP2	4.86664828448235	4722	NA	NA	0
X100041874 CUL2	X100041874	CUL2	4.07913213441519	4721	NA	NA	0
X100041874 TET1	X100041874	TET1	3.35025305582832	4720	NA	NA	0
X100041874 KLF5	X100041874	KLF5	2.58372394804711	4719	NA	NA	0
X100041874 FGF4	X100041874	FGF4	2.46989935772921	4718	NA	NA	0
X100041874 APOA2	X100041874	APOA2	2.42267419018468	4717	NA	NA	0
X100041874 CBX1	X100041874	CBX1	2.33567828727634	4716	NA	NA	0
X100041874 KLF2	X100041874	KLF2	2.12787119643085	4715	NA	NA	0
X100041874 FOXA2	X100041874	FOXA2	1.83054423828015	4714	NA	NA	0
X100041874 ETV5	X100041874	ETV5	1.80109400171831	4713	NA	NA	0
X100041874 KLF4	X100041874	KLF4	1.54654855835207	4712	NA	NA	0
X100041874 GOT1	X100041874	GOT1	1.53034514619977	4711	NA	NA	0
X100041874 TRIM24	X100041874	TRIM24	1.31463327985565	4710	NA	NA	0
X100041874 FBXO22	X100041874	FBXO22	0.508582972538826	4709	NA	NA	0
X100041874 SALL4	X100041874	SALL4	0.387179559399723	4708	NA	NA	0
X100041874 GNG13	X100041874	GNG13	-0.275701903834227	4707	NA	NA	0
X100041874 RTP4	X100041874	RTP4	-0.366268569912439	4706	NA	NA	0
X100041874 HAT1	X100041874	HAT1	-0.38325893045779	4705	NA	NA	0
GATA3 APOA2	GATA3	APOA2	6.11886431870459	4704	NA	NA	0
GATA3 SALL1	GATA3	SALL1	5.65556100148799	4703	NA	NA	0
GATA3 ETV5	GATA3	ETV5	5.23697176367356	4702	NA	NA	0
GATA3 FGF4	GATA3	FGF4	4.9405741002873	4701	NA	NA	0
GATA3 FOXA2	GATA3	FOXA2	4.76082276855528	4700	NA	NA	0
GATA3 RTP4	GATA3	RTP4	4.72047212077627	4699	NA	NA	0
GATA3 CBX1	GATA3	CBX1	4.38793902571503	4698	NA	NA	0
GATA3 SMAD6	GATA3	SMAD6	4.32687501638192	4697	NA	NA	0
GATA3 KLF4	GATA3	KLF4	3.26994781131781	4696	NA	NA	0
GATA3 TET1	GATA3	TET1	3.06944408688072	4695	NA	NA	0
GATA3 DNMT3A	GATA3	DNMT3A	2.84347894013659	4694	NA	NA	0
GATA3 TRIM24	GATA3	TRIM24	2.76087558289526	4693	NA	NA	0
GATA3 KLF2	GATA3	KLF2	2.66979177490783	4692	NA	NA	0
GATA3 CUL2	GATA3	CUL2	2.29186051733244	4691	NA	NA	0
GATA3 DNMT3B	GATA3	DNMT3B	2.27654598918504	4690	NA	NA	0
GATA3 KLF5	GATA3	KLF5	2.09076163382268	4689	NA	NA	0
GATA3 SKP2	GATA3	SKP2	2.00974681002739	4688	NA	NA	0
GATA3 FGF17	GATA3	FGF17	1.77870951356977	4687	NA	NA	0
GATA3 FOXD3	GATA3	FOXD3	1.49399250470826	4686	NA	NA	0
GATA3 GOT1	GATA3	GOT1	1.28596904781208	4685	NA	NA	0
GATA3 FBXO22	GATA3	FBXO22	1.19397201640844	4684	NA	NA	0
GATA3 HAT1	GATA3	HAT1	0.352844438865098	4683	NA	NA	0
GATA3 SALL4	GATA3	SALL4	0.316539365376734	4682	NA	NA	0
GATA3 GNG13	GATA3	GNG13	-0.368662276131322	4681	NA	NA	0
EED FGF17	EED	FGF17	8.34707355760543	4680	NA	NA	0
EED SKP2	EED	SKP2	8.17152129884021	4679	NA	NA	0
EED CUL2	EED	CUL2	6.99059492356312	4678	NA	NA	0
EED TET1	EED	TET1	6.71186661692008	4677	NA	NA	0
EED GOT1	EED	GOT1	6.51135688870922	4676	NA	NA	0
EED KLF5	EED	KLF5	5.73630505488422	4675	NA	NA	0
EED KLF2	EED	KLF2	2.96758144076677	4674	NA	NA	0
EED KLF4	EED	KLF4	2.80684200206607	4673	NA	NA	0
EED SALL4	EED	SALL4	2.70993311517943	4672	NA	NA	0
EED TRIM24	EED	TRIM24	2.64277417128355	4671	NA	NA	0
EED FOXA2	EED	FOXA2	2.25656676698901	4670	NA	NA	0
EED FBXO22	EED	FBXO22	2.10015636108373	4669	NA	NA	0
EED FGF4	EED	FGF4	2.00092586930629	4668	NA	NA	0
EED SALL1	EED	SALL1	1.22408961819886	4667	NA	NA	0
EED FOXD3	EED	FOXD3	1.20237279786961	4666	NA	NA	0
EED DNMT3B	EED	DNMT3B	1.06938116971355	4665	NA	NA	0
EED CBX1	EED	CBX1	1.04754478621432	4664	NA	NA	0
EED DNMT3A	EED	DNMT3A	1.01281994201851	4663	NA	NA	0
EED SMAD6	EED	SMAD6	0.890730303287281	4662	NA	NA	0
EED ETV5	EED	ETV5	0.594308155291241	4661	NA	NA	0
EED GNG13	EED	GNG13	0.423542840481626	4660	NA	NA	0
EED RTP4	EED	RTP4	0.391276161499998	4659	NA	NA	0
EED APOA2	EED	APOA2	0.365980760546409	4658	NA	NA	0
EED HAT1	EED	HAT1	0.0196983102349457	4657	NA	NA	0
E130012A19RIK KLF4	E130012A19RIK	KLF4	13.2748814581959	4656	NA	NA	0
E130012A19RIK KLF5	E130012A19RIK	KLF5	8.97801045761917	4655	NA	NA	0
E130012A19RIK FGF17	E130012A19RIK	FGF17	5.58969386755489	4654	NA	NA	0
E130012A19RIK FOXA2	E130012A19RIK	FOXA2	5.53325205600385	4653	NA	NA	0
E130012A19RIK FBXO22	E130012A19RIK	FBXO22	4.80933663232072	4652	NA	NA	0
E130012A19RIK SALL4	E130012A19RIK	SALL4	4.38504964760076	4651	NA	NA	0
E130012A19RIK CUL2	E130012A19RIK	CUL2	4.1441279327565	4650	NA	NA	0
E130012A19RIK TRIM24	E130012A19RIK	TRIM24	3.78684809759528	4649	NA	NA	0
E130012A19RIK SKP2	E130012A19RIK	SKP2	3.76211281245104	4648	NA	NA	0
E130012A19RIK TET1	E130012A19RIK	TET1	3.04678938760328	4647	NA	NA	0
E130012A19RIK FOXD3	E130012A19RIK	FOXD3	1.87966241577295	4646	NA	NA	0
E130012A19RIK KLF2	E130012A19RIK	KLF2	1.62824941215702	4645	NA	NA	0
E130012A19RIK DNMT3A	E130012A19RIK	DNMT3A	1.5384126388308	4644	NA	NA	0
E130012A19RIK APOA2	E130012A19RIK	APOA2	1.07398022471977	4643	NA	NA	0
E130012A19RIK GOT1	E130012A19RIK	GOT1	0.976141255872082	4642	NA	NA	0
E130012A19RIK HAT1	E130012A19RIK	HAT1	0.825122825221921	4641	NA	NA	0
E130012A19RIK DNMT3B	E130012A19RIK	DNMT3B	0.761644539496086	4640	NA	NA	0
E130012A19RIK SMAD6	E130012A19RIK	SMAD6	0.413449530219849	4639	NA	NA	0
E130012A19RIK GNG13	E130012A19RIK	GNG13	0.390439662808996	4638	NA	NA	0
E130012A19RIK SALL1	E130012A19RIK	SALL1	0.278508850831485	4637	NA	NA	0
E130012A19RIK FGF4	E130012A19RIK	FGF4	0.251671182240375	4636	NA	NA	0
E130012A19RIK ETV5	E130012A19RIK	ETV5	0.194522312940774	4635	NA	NA	0
E130012A19RIK RTP4	E130012A19RIK	RTP4	0.116447544868352	4634	NA	NA	0
E130012A19RIK CBX1	E130012A19RIK	CBX1	0.107447508856537	4633	NA	NA	0
TBX3 KLF4	TBX3	KLF4	11.0491954745518	4632	TBX3	KLF4	1
TBX3 KLF5	TBX3	KLF5	8.47561413961812	4631	TBX3	KLF5	1
TBX3 FGF17	TBX3	FGF17	7.38917275595807	4630	NA	NA	0
TBX3 DNMT3A	TBX3	DNMT3A	7.29554344312286	4629	TBX3	DNMT3A	1
TBX3 APOA2	TBX3	APOA2	6.96636070531859	4628	NA	NA	0
TBX3 SALL4	TBX3	SALL4	3.45471274109805	4627	TBX3	SALL4	1
TBX3 FOXA2	TBX3	FOXA2	3.17655920268392	4626	NA	NA	0
TBX3 ETV5	TBX3	ETV5	2.26704848663543	4625	NA	NA	0
TBX3 KLF2	TBX3	KLF2	2.09249761644038	4624	TBX3	KLF2	1
TBX3 FOXD3	TBX3	FOXD3	1.93696106088108	4623	NA	NA	0
TBX3 CBX1	TBX3	CBX1	1.83754127406656	4622	NA	NA	0
TBX3 HAT1	TBX3	HAT1	1.58232677041565	4621	NA	NA	0
TBX3 TRIM24	TBX3	TRIM24	1.56600703426744	4620	NA	NA	0
TBX3 TET1	TBX3	TET1	1.38197718820684	4619	NA	NA	0
TBX3 GOT1	TBX3	GOT1	1.26565853397672	4618	NA	NA	0
TBX3 SMAD6	TBX3	SMAD6	1.02089221452874	4617	NA	NA	0
TBX3 SKP2	TBX3	SKP2	0.96964123136337	4616	TBX3	SKP2	1
TBX3 RTP4	TBX3	RTP4	0.967661937218781	4615	NA	NA	0
TBX3 FGF4	TBX3	FGF4	0.864048717087997	4614	NA	NA	0
TBX3 SALL1	TBX3	SALL1	0.605021139125702	4613	TBX3	SALL1	1
TBX3 FBXO22	TBX3	FBXO22	0.552895068946964	4612	TBX3	FBXO22	1
TBX3 DNMT3B	TBX3	DNMT3B	0.510112413388451	4611	TBX3	DNMT3B	1
TBX3 CUL2	TBX3	CUL2	0.0741846156703672	4610	NA	NA	0
TBX3 GNG13	TBX3	GNG13	-0.275831152423545	4609	NA	NA	0
TLN1 ETV5	TLN1	ETV5	7.48759480468796	4608	NA	NA	0
TLN1 CBX1	TLN1	CBX1	5.87979477357342	4607	NA	NA	0
TLN1 APOA2	TLN1	APOA2	5.83493396563218	4606	NA	NA	0
TLN1 GOT1	TLN1	GOT1	4.61161418081466	4605	NA	NA	0
TLN1 FBXO22	TLN1	FBXO22	4.59478698724162	4604	NA	NA	0
TLN1 TRIM24	TLN1	TRIM24	4.47308481335084	4603	NA	NA	0
TLN1 SMAD6	TLN1	SMAD6	4.16321220695122	4602	NA	NA	0
TLN1 FOXA2	TLN1	FOXA2	4.15358031509194	4601	NA	NA	0
TLN1 KLF2	TLN1	KLF2	3.43643891282737	4600	NA	NA	0
TLN1 DNMT3B	TLN1	DNMT3B	3.23626006305934	4599	NA	NA	0
TLN1 SALL1	TLN1	SALL1	2.62960579176679	4598	NA	NA	0
TLN1 SALL4	TLN1	SALL4	2.56879916566885	4597	NA	NA	0
TLN1 FGF4	TLN1	FGF4	2.51765624047411	4596	NA	NA	0
TLN1 GNG13	TLN1	GNG13	2.22556093856652	4595	NA	NA	0
TLN1 KLF4	TLN1	KLF4	2.0890799863805	4594	NA	NA	0
TLN1 RTP4	TLN1	RTP4	1.92670924371761	4593	NA	NA	0
TLN1 SKP2	TLN1	SKP2	1.1423240153032	4592	NA	NA	0
TLN1 HAT1	TLN1	HAT1	0.957812655230907	4591	NA	NA	0
TLN1 TET1	TLN1	TET1	0.947942307864448	4590	NA	NA	0
TLN1 KLF5	TLN1	KLF5	0.573606277628466	4589	NA	NA	0
TLN1 DNMT3A	TLN1	DNMT3A	0.321840455227994	4588	NA	NA	0
TLN1 FGF17	TLN1	FGF17	0.302393669897805	4587	NA	NA	0
TLN1 FOXD3	TLN1	FOXD3	0.300331597175386	4586	NA	NA	0
TLN1 CUL2	TLN1	CUL2	-0.427654831989886	4585	NA	NA	0
CBR3 FOXA2	CBR3	FOXA2	6.85460137997749	4584	NA	NA	0
CBR3 RTP4	CBR3	RTP4	6.65525334189507	4583	NA	NA	0
CBR3 CBX1	CBR3	CBX1	6.46524524003099	4582	NA	NA	0
CBR3 TRIM24	CBR3	TRIM24	5.35029037700879	4581	NA	NA	0
CBR3 SMAD6	CBR3	SMAD6	4.8187989164543	4580	NA	NA	0
CBR3 DNMT3B	CBR3	DNMT3B	4.49013992287451	4579	NA	NA	0
CBR3 APOA2	CBR3	APOA2	4.47877604917232	4578	NA	NA	0
CBR3 ETV5	CBR3	ETV5	3.7967622504378	4577	NA	NA	0
CBR3 KLF2	CBR3	KLF2	2.82124686031072	4576	NA	NA	0
CBR3 HAT1	CBR3	HAT1	2.62568466061978	4575	NA	NA	0
CBR3 KLF4	CBR3	KLF4	2.60726305796589	4574	NA	NA	0
CBR3 SALL4	CBR3	SALL4	2.2561770981195	4573	NA	NA	0
CBR3 FGF4	CBR3	FGF4	2.25446623046092	4572	NA	NA	0
CBR3 SALL1	CBR3	SALL1	2.10003189456616	4571	NA	NA	0
CBR3 GOT1	CBR3	GOT1	2.08060119872579	4570	NA	NA	0
CBR3 TET1	CBR3	TET1	1.48468906185923	4569	NA	NA	0
CBR3 FBXO22	CBR3	FBXO22	1.30110550411689	4568	NA	NA	0
CBR3 DNMT3A	CBR3	DNMT3A	1.04938685025131	4567	NA	NA	0
CBR3 FOXD3	CBR3	FOXD3	0.799926640000898	4566	NA	NA	0
CBR3 CUL2	CBR3	CUL2	0.703574441872698	4565	NA	NA	0
CBR3 SKP2	CBR3	SKP2	0.692996535346517	4564	NA	NA	0
CBR3 KLF5	CBR3	KLF5	0.302307391339927	4563	NA	NA	0
CBR3 GNG13	CBR3	GNG13	-0.0820954608592041	4562	NA	NA	0
CBR3 FGF17	CBR3	FGF17	-0.209802716899783	4561	NA	NA	0
DDX27 GOT1	DDX27	GOT1	7.59742504478445	4560	NA	NA	0
DDX27 CUL2	DDX27	CUL2	7.30648316664932	4559	NA	NA	0
DDX27 FBXO22	DDX27	FBXO22	6.86462309962087	4558	NA	NA	0
DDX27 FOXA2	DDX27	FOXA2	5.69294515458106	4557	NA	NA	0
DDX27 GNG13	DDX27	GNG13	5.3539814167613	4556	NA	NA	0
DDX27 RTP4	DDX27	RTP4	4.91150315900009	4555	NA	NA	0
DDX27 TRIM24	DDX27	TRIM24	4.53839271601975	4554	NA	NA	0
DDX27 SKP2	DDX27	SKP2	4.19682043285806	4553	NA	NA	0
DDX27 ETV5	DDX27	ETV5	3.06640811054648	4552	NA	NA	0
DDX27 SMAD6	DDX27	SMAD6	2.38932709595616	4551	NA	NA	0
DDX27 CBX1	DDX27	CBX1	2.32706646308675	4550	NA	NA	0
DDX27 FGF4	DDX27	FGF4	1.6860277791264	4549	NA	NA	0
DDX27 DNMT3B	DDX27	DNMT3B	1.52891653352943	4548	NA	NA	0
DDX27 KLF2	DDX27	KLF2	1.48434410733628	4547	NA	NA	0
DDX27 DNMT3A	DDX27	DNMT3A	1.26391770835308	4546	NA	NA	0
DDX27 FOXD3	DDX27	FOXD3	1.14845272373217	4545	NA	NA	0
DDX27 SALL1	DDX27	SALL1	0.838880141913476	4544	NA	NA	0
DDX27 FGF17	DDX27	FGF17	0.80404982680254	4543	NA	NA	0
DDX27 APOA2	DDX27	APOA2	0.759890041642362	4542	NA	NA	0
DDX27 SALL4	DDX27	SALL4	0.659730897678144	4541	NA	NA	0
DDX27 KLF4	DDX27	KLF4	0.377040571974332	4540	NA	NA	0
DDX27 KLF5	DDX27	KLF5	0.372427701514278	4539	NA	NA	0
DDX27 HAT1	DDX27	HAT1	0.351775761772123	4538	NA	NA	0
DDX27 TET1	DDX27	TET1	0.0217291470717744	4537	NA	NA	0
UTP18 RTP4	UTP18	RTP4	7.79290109490645	4536	NA	NA	0
UTP18 GOT1	UTP18	GOT1	7.31320497580258	4535	NA	NA	0
UTP18 GNG13	UTP18	GNG13	6.9166348448631	4534	NA	NA	0
UTP18 TRIM24	UTP18	TRIM24	6.86996357325549	4533	NA	NA	0
UTP18 SKP2	UTP18	SKP2	6.49190590314493	4532	NA	NA	0
UTP18 FBXO22	UTP18	FBXO22	6.47715502366084	4531	NA	NA	0
UTP18 HAT1	UTP18	HAT1	5.24100270454522	4530	NA	NA	0
UTP18 SALL4	UTP18	SALL4	4.32945599718805	4529	NA	NA	0
UTP18 ETV5	UTP18	ETV5	3.5303562844292	4528	NA	NA	0
UTP18 KLF2	UTP18	KLF2	2.75223843849493	4527	NA	NA	0
UTP18 FOXA2	UTP18	FOXA2	1.63826702717703	4526	NA	NA	0
UTP18 APOA2	UTP18	APOA2	1.12421969646274	4525	NA	NA	0
UTP18 CBX1	UTP18	CBX1	1.07350432436931	4524	NA	NA	0
UTP18 CUL2	UTP18	CUL2	1.04546752463797	4523	NA	NA	0
UTP18 FOXD3	UTP18	FOXD3	0.778049273405019	4522	NA	NA	0
UTP18 DNMT3B	UTP18	DNMT3B	0.629801842442845	4521	NA	NA	0
UTP18 FGF4	UTP18	FGF4	0.626403237596908	4520	NA	NA	0
UTP18 DNMT3A	UTP18	DNMT3A	0.412205415639069	4519	NA	NA	0
UTP18 TET1	UTP18	TET1	0.266588241468772	4518	NA	NA	0
UTP18 FGF17	UTP18	FGF17	0.224500100277251	4517	NA	NA	0
UTP18 SMAD6	UTP18	SMAD6	0.206778284150047	4516	NA	NA	0
UTP18 KLF4	UTP18	KLF4	0.0105855503277399	4515	NA	NA	0
UTP18 KLF5	UTP18	KLF5	-0.0516718360317063	4514	NA	NA	0
UTP18 SALL1	UTP18	SALL1	-0.307156290854068	4513	NA	NA	0
ACP6 CUL2	ACP6	CUL2	10.4650813001189	4512	NA	NA	0
ACP6 FGF4	ACP6	FGF4	7.82582944285992	4511	NA	NA	0
ACP6 FOXA2	ACP6	FOXA2	6.75513052660368	4510	NA	NA	0
ACP6 SALL1	ACP6	SALL1	6.13717239765758	4509	NA	NA	0
ACP6 KLF5	ACP6	KLF5	4.72274120058516	4508	NA	NA	0
ACP6 KLF4	ACP6	KLF4	4.61598632046939	4507	NA	NA	0
ACP6 GOT1	ACP6	GOT1	4.35040851407921	4506	NA	NA	0
ACP6 GNG13	ACP6	GNG13	2.52746487163223	4505	NA	NA	0
ACP6 SKP2	ACP6	SKP2	2.12673574334429	4504	NA	NA	0
ACP6 APOA2	ACP6	APOA2	1.98766052531543	4503	NA	NA	0
ACP6 RTP4	ACP6	RTP4	1.79896361678955	4502	NA	NA	0
ACP6 ETV5	ACP6	ETV5	1.73962971808634	4501	NA	NA	0
ACP6 DNMT3A	ACP6	DNMT3A	1.41634861823372	4500	NA	NA	0
ACP6 FGF17	ACP6	FGF17	1.404373466131	4499	NA	NA	0
ACP6 KLF2	ACP6	KLF2	1.37637601390853	4498	NA	NA	0
ACP6 FOXD3	ACP6	FOXD3	1.29604689531058	4497	NA	NA	0
ACP6 CBX1	ACP6	CBX1	1.18585227851571	4496	NA	NA	0
ACP6 TET1	ACP6	TET1	0.955124420252832	4495	NA	NA	0
ACP6 TRIM24	ACP6	TRIM24	0.908942612616097	4494	NA	NA	0
ACP6 FBXO22	ACP6	FBXO22	0.753031081873138	4493	NA	NA	0
ACP6 SMAD6	ACP6	SMAD6	0.353689253863676	4492	NA	NA	0
ACP6 DNMT3B	ACP6	DNMT3B	0.344722622583287	4491	NA	NA	0
ACP6 HAT1	ACP6	HAT1	0.0956521599633787	4490	NA	NA	0
ACP6 SALL4	ACP6	SALL4	-0.524937230243688	4489	NA	NA	0
SOX2 ETV5	SOX2	ETV5	7.0823563922701	4488	SOX2	ETV5	1
SOX2 ETV5	SOX2	ETV5	7.0823563922701	4488	SOX2	ETV5	1
SOX2 KLF2	SOX2	KLF2	5.29962776523351	4487	SOX2	KLF2	1
SOX2 KLF2	SOX2	KLF2	5.29962776523351	4487	SOX2	KLF2	1
SOX2 KLF2	SOX2	KLF2	5.29962776523351	4487	SOX2	KLF2	1
SOX2 KLF2	SOX2	KLF2	5.29962776523351	4487	SOX2	KLF2	1
SOX2 GOT1	SOX2	GOT1	5.21863584113058	4486	NA	NA	0
SOX2 CBX1	SOX2	CBX1	5.15087741502972	4485	SOX2	CBX1	1
SOX2 CBX1	SOX2	CBX1	5.15087741502972	4485	SOX2	CBX1	1
SOX2 TRIM24	SOX2	TRIM24	4.66845105216396	4484	SOX2	TRIM24	1
SOX2 SALL4	SOX2	SALL4	3.98547987004358	4483	SOX2	SALL4	1
SOX2 SALL4	SOX2	SALL4	3.98547987004358	4483	SOX2	SALL4	1
SOX2 SALL4	SOX2	SALL4	3.98547987004358	4483	SOX2	SALL4	1
SOX2 SALL4	SOX2	SALL4	3.98547987004358	4483	SOX2	SALL4	1
SOX2 FBXO22	SOX2	FBXO22	3.53145694272989	4482	SOX2	FBXO22	1
SOX2 APOA2	SOX2	APOA2	3.52616948546321	4481	SOX2	APOA2	1
SOX2 APOA2	SOX2	APOA2	3.52616948546321	4481	SOX2	APOA2	1
SOX2 FOXA2	SOX2	FOXA2	3.42199453130463	4480	SOX2	FOXA2	1
SOX2 HAT1	SOX2	HAT1	3.02413890372525	4479	SOX2	HAT1	1
SOX2 SKP2	SOX2	SKP2	2.78028137652731	4478	SOX2	SKP2	1
SOX2 RTP4	SOX2	RTP4	2.71633487524003	4477	SOX2	RTP4	1
SOX2 RTP4	SOX2	RTP4	2.71633487524003	4477	SOX2	RTP4	1
SOX2 SMAD6	SOX2	SMAD6	2.23913219884257	4476	SOX2	SMAD6	1
SOX2 SMAD6	SOX2	SMAD6	2.23913219884257	4476	SOX2	SMAD6	1
SOX2 KLF4	SOX2	KLF4	2.17941444397379	4475	NA	NA	0
SOX2 TET1	SOX2	TET1	1.71814939415663	4474	NA	NA	0
SOX2 GNG13	SOX2	GNG13	1.58821628456154	4473	SOX2	GNG13	1
SOX2 FGF4	SOX2	FGF4	1.39188965463045	4472	SOX2	FGF4	1
SOX2 FGF4	SOX2	FGF4	1.39188965463045	4472	SOX2	FGF4	1
SOX2 DNMT3B	SOX2	DNMT3B	1.2883338261527	4471	SOX2	DNMT3B	1
SOX2 SALL1	SOX2	SALL1	1.19159574394385	4470	SOX2	SALL1	1
SOX2 CUL2	SOX2	CUL2	0.669954458703303	4469	NA	NA	0
SOX2 KLF5	SOX2	KLF5	0.644808270728564	4468	NA	NA	0
SOX2 FOXD3	SOX2	FOXD3	0.576988484428355	4467	SOX2	FOXD3	1
SOX2 FGF17	SOX2	FGF17	0.256750141183121	4466	SOX2	FGF17	1
SOX2 DNMT3A	SOX2	DNMT3A	-0.062944275357501	4465	SOX2	DNMT3A	1
ARF5 TET1	ARF5	TET1	9.2043857545512	4464	NA	NA	0
ARF5 DNMT3B	ARF5	DNMT3B	6.01418757954854	4463	NA	NA	0
ARF5 SALL4	ARF5	SALL4	4.7093596757659	4462	NA	NA	0
ARF5 FOXD3	ARF5	FOXD3	4.67141364599139	4461	NA	NA	0
ARF5 DNMT3A	ARF5	DNMT3A	4.41325353299767	4460	NA	NA	0
ARF5 SALL1	ARF5	SALL1	4.0500195890813	4459	NA	NA	0
ARF5 SMAD6	ARF5	SMAD6	3.89247150762285	4458	NA	NA	0
ARF5 KLF4	ARF5	KLF4	3.25601717275984	4457	NA	NA	0
ARF5 KLF5	ARF5	KLF5	2.97832094855599	4456	NA	NA	0
ARF5 APOA2	ARF5	APOA2	2.74370776349909	4455	NA	NA	0
ARF5 TRIM24	ARF5	TRIM24	2.54333532559006	4454	NA	NA	0
ARF5 FGF17	ARF5	FGF17	2.1444135728897	4453	NA	NA	0
ARF5 SKP2	ARF5	SKP2	2.13332450498823	4452	NA	NA	0
ARF5 FOXA2	ARF5	FOXA2	2.10404733487929	4451	NA	NA	0
ARF5 FGF4	ARF5	FGF4	1.71434926077265	4450	NA	NA	0
ARF5 GOT1	ARF5	GOT1	1.25134057722454	4449	NA	NA	0
ARF5 CBX1	ARF5	CBX1	1.24674783180287	4448	NA	NA	0
ARF5 ETV5	ARF5	ETV5	1.15641086190419	4447	NA	NA	0
ARF5 RTP4	ARF5	RTP4	0.985692063167463	4446	NA	NA	0
ARF5 CUL2	ARF5	CUL2	0.606031417185196	4445	NA	NA	0
ARF5 FBXO22	ARF5	FBXO22	0.483687434620026	4444	NA	NA	0
ARF5 KLF2	ARF5	KLF2	0.34662035071725	4443	NA	NA	0
ARF5 HAT1	ARF5	HAT1	0.327869999356365	4442	NA	NA	0
ARF5 GNG13	ARF5	GNG13	0.0548950003668827	4441	NA	NA	0
LOC100045684 FOXA2	LOC100045684	FOXA2	7.6412357795368	4440	NA	NA	0
LOC100045684 CBX1	LOC100045684	CBX1	4.85012739654719	4439	NA	NA	0
LOC100045684 APOA2	LOC100045684	APOA2	3.93462917050588	4438	NA	NA	0
LOC100045684 KLF4	LOC100045684	KLF4	3.58082548207731	4437	NA	NA	0
LOC100045684 FGF4	LOC100045684	FGF4	3.5793348112277	4436	NA	NA	0
LOC100045684 SMAD6	LOC100045684	SMAD6	3.50621249364424	4435	NA	NA	0
LOC100045684 GNG13	LOC100045684	GNG13	2.87063921388598	4434	NA	NA	0
LOC100045684 TRIM24	LOC100045684	TRIM24	2.75801885254781	4433	NA	NA	0
LOC100045684 KLF2	LOC100045684	KLF2	2.7251678280705	4432	NA	NA	0
LOC100045684 GOT1	LOC100045684	GOT1	2.59373883302108	4431	NA	NA	0
LOC100045684 FOXD3	LOC100045684	FOXD3	2.49528803357346	4430	NA	NA	0
LOC100045684 ETV5	LOC100045684	ETV5	2.37010487766107	4429	NA	NA	0
LOC100045684 SALL1	LOC100045684	SALL1	2.33161580726001	4428	NA	NA	0
LOC100045684 DNMT3B	LOC100045684	DNMT3B	2.14396172415714	4427	NA	NA	0
LOC100045684 KLF5	LOC100045684	KLF5	1.94140475117804	4426	NA	NA	0
LOC100045684 FGF17	LOC100045684	FGF17	1.9165425595356	4425	NA	NA	0
LOC100045684 SALL4	LOC100045684	SALL4	1.87199012707334	4424	NA	NA	0
LOC100045684 RTP4	LOC100045684	RTP4	1.86596905924538	4423	NA	NA	0
LOC100045684 HAT1	LOC100045684	HAT1	1.42651455974274	4422	NA	NA	0
LOC100045684 FBXO22	LOC100045684	FBXO22	1.33344771805899	4421	NA	NA	0
LOC100045684 SKP2	LOC100045684	SKP2	1.25080212205499	4420	NA	NA	0
LOC100045684 DNMT3A	LOC100045684	DNMT3A	1.22179652042611	4419	NA	NA	0
LOC100045684 CUL2	LOC100045684	CUL2	0.452333037074015	4418	NA	NA	0
LOC100045684 TET1	LOC100045684	TET1	0.376210081860225	4417	NA	NA	0
TCF3 KLF4	TCF3	KLF4	9.29697236638888	4416	NA	NA	0
TCF3 KLF5	TCF3	KLF5	7.95772420884085	4415	TCF3	KLF5	1
TCF3 HAT1	TCF3	HAT1	7.20340103807477	4414	NA	NA	0
TCF3 KLF2	TCF3	KLF2	6.44836910061652	4413	TCF3	KLF2	1
TCF3 KLF2	TCF3	KLF2	6.44836910061652	4413	TCF3	KLF2	1
TCF3 KLF2	TCF3	KLF2	6.44836910061652	4413	TCF3	KLF2	1
TCF3 FOXD3	TCF3	FOXD3	6.17546546357822	4412	TCF3	FOXD3	1
TCF3 SMAD6	TCF3	SMAD6	6.01819738043979	4411	NA	NA	0
TCF3 DNMT3A	TCF3	DNMT3A	3.21630342304264	4410	TCF3	DNMT3A	1
TCF3 DNMT3A	TCF3	DNMT3A	3.21630342304264	4410	TCF3	DNMT3A	1
TCF3 GOT1	TCF3	GOT1	3.09721033486526	4409	NA	NA	0
TCF3 RTP4	TCF3	RTP4	2.81178150140918	4408	TCF3	RTP4	1
TCF3 RTP4	TCF3	RTP4	2.81178150140918	4408	TCF3	RTP4	1
TCF3 FGF17	TCF3	FGF17	2.02915376802943	4407	TCF3	FGF17	1
TCF3 ETV5	TCF3	ETV5	1.44781863565742	4406	TCF3	ETV5	1
TCF3 ETV5	TCF3	ETV5	1.44781863565742	4406	TCF3	ETV5	1
TCF3 DNMT3B	TCF3	DNMT3B	1.29013335787395	4405	TCF3	DNMT3B	1
TCF3 DNMT3B	TCF3	DNMT3B	1.29013335787395	4405	TCF3	DNMT3B	1
TCF3 DNMT3B	TCF3	DNMT3B	1.29013335787395	4405	TCF3	DNMT3B	1
TCF3 SALL4	TCF3	SALL4	1.22999059540869	4404	TCF3	SALL4	1
TCF3 SALL4	TCF3	SALL4	1.22999059540869	4404	TCF3	SALL4	1
TCF3 CBX1	TCF3	CBX1	0.885171388613128	4403	TCF3	CBX1	1
TCF3 CBX1	TCF3	CBX1	0.885171388613128	4403	TCF3	CBX1	1
TCF3 TRIM24	TCF3	TRIM24	0.58007139558975	4402	TCF3	TRIM24	1
TCF3 FBXO22	TCF3	FBXO22	0.478666005142591	4401	TCF3	FBXO22	1
TCF3 GNG13	TCF3	GNG13	0.454132066103041	4400	TCF3	GNG13	1
TCF3 SKP2	TCF3	SKP2	0.393561828223007	4399	TCF3	SKP2	1
TCF3 APOA2	TCF3	APOA2	0.207899434805197	4398	TCF3	APOA2	1
TCF3 APOA2	TCF3	APOA2	0.207899434805197	4398	TCF3	APOA2	1
TCF3 FGF4	TCF3	FGF4	0.20475929196218	4397	TCF3	FGF4	1
TCF3 FGF4	TCF3	FGF4	0.20475929196218	4397	TCF3	FGF4	1
TCF3 SALL1	TCF3	SALL1	0.193824851384106	4396	NA	NA	0
TCF3 CUL2	TCF3	CUL2	0.0873531952407799	4395	TCF3	CUL2	1
TCF3 FOXA2	TCF3	FOXA2	-0.00513814244221961	4394	TCF3	FOXA2	1
TCF3 FOXA2	TCF3	FOXA2	-0.00513814244221961	4394	TCF3	FOXA2	1
TCF3 TET1	TCF3	TET1	-0.67843266825791	4393	NA	NA	0
MYO7A SKP2	MYO7A	SKP2	6.94205257112824	4392	NA	NA	0
MYO7A SALL1	MYO7A	SALL1	5.44597800136739	4391	NA	NA	0
MYO7A TRIM24	MYO7A	TRIM24	3.99849273402128	4390	NA	NA	0
MYO7A FOXA2	MYO7A	FOXA2	3.96175170732834	4389	NA	NA	0
MYO7A TET1	MYO7A	TET1	3.87423619835297	4388	NA	NA	0
MYO7A FGF17	MYO7A	FGF17	3.73191169365022	4387	NA	NA	0
MYO7A CBX1	MYO7A	CBX1	3.49878991951762	4386	NA	NA	0
MYO7A DNMT3A	MYO7A	DNMT3A	3.00685777092995	4385	NA	NA	0
MYO7A ETV5	MYO7A	ETV5	2.99173475819962	4384	NA	NA	0
MYO7A GOT1	MYO7A	GOT1	2.90011800988989	4383	NA	NA	0
MYO7A DNMT3B	MYO7A	DNMT3B	2.504927996813	4382	NA	NA	0
MYO7A CUL2	MYO7A	CUL2	2.41078960965591	4381	NA	NA	0
MYO7A KLF5	MYO7A	KLF5	2.29196104908741	4380	NA	NA	0
MYO7A FGF4	MYO7A	FGF4	2.29025650055845	4379	NA	NA	0
MYO7A SMAD6	MYO7A	SMAD6	2.28840275712884	4378	NA	NA	0
MYO7A APOA2	MYO7A	APOA2	2.252119283792	4377	NA	NA	0
MYO7A GNG13	MYO7A	GNG13	1.78530784318902	4376	NA	NA	0
MYO7A FOXD3	MYO7A	FOXD3	1.44200438894155	4375	NA	NA	0
MYO7A FBXO22	MYO7A	FBXO22	1.22133405212481	4374	NA	NA	0
MYO7A KLF2	MYO7A	KLF2	1.01742848032423	4373	NA	NA	0
MYO7A KLF4	MYO7A	KLF4	0.614582113749623	4372	NA	NA	0
MYO7A RTP4	MYO7A	RTP4	0.58280174524171	4371	NA	NA	0
MYO7A SALL4	MYO7A	SALL4	0.193401840536121	4370	NA	NA	0
MYO7A HAT1	MYO7A	HAT1	-0.282953263899256	4369	NA	NA	0
AGPAT3 KLF4	AGPAT3	KLF4	8.88402362225992	4368	NA	NA	0
AGPAT3 FGF17	AGPAT3	FGF17	7.2575236707091	4367	NA	NA	0
AGPAT3 KLF5	AGPAT3	KLF5	6.8683027758068	4366	NA	NA	0
AGPAT3 FOXD3	AGPAT3	FOXD3	6.09382638175513	4365	NA	NA	0
AGPAT3 DNMT3A	AGPAT3	DNMT3A	4.09800903647604	4364	NA	NA	0
AGPAT3 HAT1	AGPAT3	HAT1	3.45129624389943	4363	NA	NA	0
AGPAT3 TET1	AGPAT3	TET1	3.31440972216608	4362	NA	NA	0
AGPAT3 KLF2	AGPAT3	KLF2	2.94742106883681	4361	NA	NA	0
AGPAT3 RTP4	AGPAT3	RTP4	1.97197716718954	4360	NA	NA	0
AGPAT3 DNMT3B	AGPAT3	DNMT3B	1.79947553482016	4359	NA	NA	0
AGPAT3 FBXO22	AGPAT3	FBXO22	1.49482236938546	4358	NA	NA	0
AGPAT3 SALL1	AGPAT3	SALL1	1.37228334095408	4357	NA	NA	0
AGPAT3 SMAD6	AGPAT3	SMAD6	1.13781485572339	4356	NA	NA	0
AGPAT3 SKP2	AGPAT3	SKP2	1.09869008896622	4355	NA	NA	0
AGPAT3 CBX1	AGPAT3	CBX1	0.991562058690172	4354	NA	NA	0
AGPAT3 SALL4	AGPAT3	SALL4	0.991499028616409	4353	NA	NA	0
AGPAT3 APOA2	AGPAT3	APOA2	0.910584911121838	4352	NA	NA	0
AGPAT3 FGF4	AGPAT3	FGF4	0.829322614375815	4351	NA	NA	0
AGPAT3 FOXA2	AGPAT3	FOXA2	0.82860312025846	4350	NA	NA	0
AGPAT3 GOT1	AGPAT3	GOT1	0.639411523076799	4349	NA	NA	0
AGPAT3 CUL2	AGPAT3	CUL2	0.639315050613856	4348	NA	NA	0
AGPAT3 GNG13	AGPAT3	GNG13	0.624898207495035	4347	NA	NA	0
AGPAT3 TRIM24	AGPAT3	TRIM24	0.577780916027734	4346	NA	NA	0
AGPAT3 ETV5	AGPAT3	ETV5	0.53125631098311	4345	NA	NA	0
CNOT3 KLF5	CNOT3	KLF5	7.51989763316043	4344	CNOT3	KLF5	1
CNOT3 CUL2	CNOT3	CUL2	7.44113252557726	4343	CNOT3	CUL2	1
CNOT3 SALL1	CNOT3	SALL1	7.03865149956476	4342	CNOT3	SALL1	1
CNOT3 FGF17	CNOT3	FGF17	6.34830528226024	4341	NA	NA	0
CNOT3 KLF4	CNOT3	KLF4	5.90482484266647	4340	CNOT3	KLF4	1
CNOT3 CBX1	CNOT3	CBX1	4.51690704600648	4339	NA	NA	0
CNOT3 TET1	CNOT3	TET1	4.06908355838686	4338	NA	NA	0
CNOT3 DNMT3B	CNOT3	DNMT3B	4.01361222620855	4337	NA	NA	0
CNOT3 SMAD6	CNOT3	SMAD6	2.76140780807213	4336	NA	NA	0
CNOT3 SKP2	CNOT3	SKP2	2.37374645013174	4335	NA	NA	0
CNOT3 DNMT3A	CNOT3	DNMT3A	1.09503671059069	4334	NA	NA	0
CNOT3 FOXA2	CNOT3	FOXA2	1.03187211165453	4333	NA	NA	0
CNOT3 FOXD3	CNOT3	FOXD3	1.0024695565571	4332	NA	NA	0
CNOT3 TRIM24	CNOT3	TRIM24	0.966663003194039	4331	NA	NA	0
CNOT3 FBXO22	CNOT3	FBXO22	0.945939645481431	4330	NA	NA	0
CNOT3 GOT1	CNOT3	GOT1	0.647700528579176	4329	CNOT3	GOT1	1
CNOT3 FGF4	CNOT3	FGF4	0.605473826638604	4328	NA	NA	0
CNOT3 KLF2	CNOT3	KLF2	0.559247281431765	4327	NA	NA	0
CNOT3 ETV5	CNOT3	ETV5	0.556355078329467	4326	NA	NA	0
CNOT3 RTP4	CNOT3	RTP4	0.0765289120368692	4325	NA	NA	0
CNOT3 APOA2	CNOT3	APOA2	0.0637585488195327	4324	NA	NA	0
CNOT3 HAT1	CNOT3	HAT1	-0.0179768096538493	4323	NA	NA	0
CNOT3 SALL4	CNOT3	SALL4	-0.117957559941152	4322	NA	NA	0
CNOT3 GNG13	CNOT3	GNG13	-0.436766744415276	4321	NA	NA	0
NANOG DNMT3A	NANOG	DNMT3A	10.6700060494557	4320	NANOG	DNMT3A	1
NANOG DNMT3A	NANOG	DNMT3A	10.6700060494557	4320	NANOG	DNMT3A	1
NANOG DNMT3A	NANOG	DNMT3A	10.6700060494557	4320	NANOG	DNMT3A	1
NANOG GOT1	NANOG	GOT1	9.0746919494598	4319	NANOG	GOT1	1
NANOG HAT1	NANOG	HAT1	8.39727609960767	4318	NANOG	HAT1	1
NANOG RTP4	NANOG	RTP4	6.2753967701131	4317	NANOG	RTP4	1
NANOG RTP4	NANOG	RTP4	6.2753967701131	4317	NANOG	RTP4	1
NANOG RTP4	NANOG	RTP4	6.2753967701131	4317	NANOG	RTP4	1
NANOG KLF2	NANOG	KLF2	5.97554528859056	4316	NANOG	KLF2	1
NANOG KLF2	NANOG	KLF2	5.97554528859056	4316	NANOG	KLF2	1
NANOG KLF2	NANOG	KLF2	5.97554528859056	4316	NANOG	KLF2	1
NANOG FOXD3	NANOG	FOXD3	5.16943023770698	4315	NANOG	FOXD3	1
NANOG SALL4	NANOG	SALL4	4.96700914849996	4314	NANOG	SALL4	1
NANOG SALL4	NANOG	SALL4	4.96700914849996	4314	NANOG	SALL4	1
NANOG SALL4	NANOG	SALL4	4.96700914849996	4314	NANOG	SALL4	1
NANOG SALL4	NANOG	SALL4	4.96700914849996	4314	NANOG	SALL4	1
NANOG SALL4	NANOG	SALL4	4.96700914849996	4314	NANOG	SALL4	1
NANOG FBXO22	NANOG	FBXO22	3.10382435056536	4313	NANOG	FBXO22	1
NANOG FBXO22	NANOG	FBXO22	3.10382435056536	4313	NANOG	FBXO22	1
NANOG SKP2	NANOG	SKP2	1.92948833064732	4312	NANOG	SKP2	1
NANOG SKP2	NANOG	SKP2	1.92948833064732	4312	NANOG	SKP2	1
NANOG FGF4	NANOG	FGF4	1.69369527899267	4311	NANOG	FGF4	1
NANOG FGF4	NANOG	FGF4	1.69369527899267	4311	NANOG	FGF4	1
NANOG FGF4	NANOG	FGF4	1.69369527899267	4311	NANOG	FGF4	1
NANOG GNG13	NANOG	GNG13	1.15343323261262	4310	NA	NA	0
NANOG ETV5	NANOG	ETV5	0.682940295080283	4309	NANOG	ETV5	1
NANOG ETV5	NANOG	ETV5	0.682940295080283	4309	NANOG	ETV5	1
NANOG ETV5	NANOG	ETV5	0.682940295080283	4309	NANOG	ETV5	1
NANOG ETV5	NANOG	ETV5	0.682940295080283	4309	NANOG	ETV5	1
NANOG ETV5	NANOG	ETV5	0.682940295080283	4309	NANOG	ETV5	1
NANOG TET1	NANOG	TET1	0.522140846637971	4308	NA	NA	0
NANOG DNMT3B	NANOG	DNMT3B	0.407248746147991	4307	NANOG	DNMT3B	1
NANOG DNMT3B	NANOG	DNMT3B	0.407248746147991	4307	NANOG	DNMT3B	1
NANOG DNMT3B	NANOG	DNMT3B	0.407248746147991	4307	NANOG	DNMT3B	1
NANOG FGF17	NANOG	FGF17	0.338411331523896	4306	NANOG	FGF17	1
NANOG KLF5	NANOG	KLF5	0.297483215676564	4305	NANOG	KLF5	1
NANOG KLF5	NANOG	KLF5	0.297483215676564	4305	NANOG	KLF5	1
NANOG CBX1	NANOG	CBX1	0.248384105859227	4304	NANOG	CBX1	1
NANOG CBX1	NANOG	CBX1	0.248384105859227	4304	NANOG	CBX1	1
NANOG CBX1	NANOG	CBX1	0.248384105859227	4304	NANOG	CBX1	1
NANOG CUL2	NANOG	CUL2	-0.0282850412613828	4303	NANOG	CUL2	1
NANOG KLF4	NANOG	KLF4	-0.171611007634677	4302	NANOG	KLF4	1
NANOG SALL1	NANOG	SALL1	-0.172884451937463	4301	NANOG	SALL1	1
NANOG SALL1	NANOG	SALL1	-0.172884451937463	4301	NANOG	SALL1	1
NANOG SALL1	NANOG	SALL1	-0.172884451937463	4301	NANOG	SALL1	1
NANOG SALL1	NANOG	SALL1	-0.172884451937463	4301	NANOG	SALL1	1
NANOG SALL1	NANOG	SALL1	-0.172884451937463	4301	NANOG	SALL1	1
NANOG TRIM24	NANOG	TRIM24	-0.283335974470457	4300	NANOG	TRIM24	1
NANOG APOA2	NANOG	APOA2	-0.429040933753775	4299	NANOG	APOA2	1
NANOG APOA2	NANOG	APOA2	-0.429040933753775	4299	NANOG	APOA2	1
NANOG APOA2	NANOG	APOA2	-0.429040933753775	4299	NANOG	APOA2	1
NANOG FOXA2	NANOG	FOXA2	-0.500023944610386	4298	NANOG	FOXA2	1
NANOG FOXA2	NANOG	FOXA2	-0.500023944610386	4298	NANOG	FOXA2	1
NANOG SMAD6	NANOG	SMAD6	-0.500797967969496	4297	NANOG	SMAD6	1
NANOG SMAD6	NANOG	SMAD6	-0.500797967969496	4297	NANOG	SMAD6	1
INO80 CUL2	INO80	CUL2	8.12825940600412	4296	NA	NA	0
INO80 KLF5	INO80	KLF5	7.84683312742284	4295	NA	NA	0
INO80 KLF4	INO80	KLF4	7.74370942945335	4294	NA	NA	0
INO80 FOXA2	INO80	FOXA2	7.15792158345926	4293	NA	NA	0
INO80 FGF17	INO80	FGF17	5.06449999363285	4292	NA	NA	0
INO80 TET1	INO80	TET1	3.67489117558802	4291	NA	NA	0
INO80 APOA2	INO80	APOA2	3.20721972376975	4290	NA	NA	0
INO80 FOXD3	INO80	FOXD3	2.61780888687098	4289	NA	NA	0
INO80 RTP4	INO80	RTP4	2.42872290822453	4288	NA	NA	0
INO80 SKP2	INO80	SKP2	1.73298308440455	4287	NA	NA	0
INO80 KLF2	INO80	KLF2	1.49944207325115	4286	NA	NA	0
INO80 DNMT3A	INO80	DNMT3A	1.46597662439306	4285	NA	NA	0
INO80 SALL1	INO80	SALL1	1.32755085677564	4284	NA	NA	0
INO80 FGF4	INO80	FGF4	1.20834004022907	4283	NA	NA	0
INO80 GOT1	INO80	GOT1	0.919680111713789	4282	NA	NA	0
INO80 HAT1	INO80	HAT1	0.672869083884646	4281	NA	NA	0
INO80 ETV5	INO80	ETV5	0.645189578320167	4280	NA	NA	0
INO80 CBX1	INO80	CBX1	0.529836523738255	4279	NA	NA	0
INO80 TRIM24	INO80	TRIM24	0.357321731748109	4278	NA	NA	0
INO80 SALL4	INO80	SALL4	0.298114347082035	4277	NA	NA	0
INO80 SMAD6	INO80	SMAD6	0.214983482484304	4276	NA	NA	0
INO80 DNMT3B	INO80	DNMT3B	0.0547666718502373	4275	NA	NA	0
INO80 FBXO22	INO80	FBXO22	0.00596522172608782	4274	NA	NA	0
INO80 GNG13	INO80	GNG13	-0.115287625725931	4273	NA	NA	0
MYBL2 GOT1	MYBL2	GOT1	9.50623939422107	4272	NA	NA	0
MYBL2 SALL4	MYBL2	SALL4	7.47888197251926	4271	NA	NA	0
MYBL2 ETV5	MYBL2	ETV5	5.78681659923622	4270	NA	NA	0
MYBL2 FBXO22	MYBL2	FBXO22	4.23978218367509	4269	NA	NA	0
MYBL2 KLF2	MYBL2	KLF2	3.35233453577864	4268	NA	NA	0
MYBL2 FGF4	MYBL2	FGF4	3.25022868396631	4267	NA	NA	0
MYBL2 TRIM24	MYBL2	TRIM24	3.20147845221869	4266	NA	NA	0
MYBL2 TET1	MYBL2	TET1	2.90547028613442	4265	NA	NA	0
MYBL2 SALL1	MYBL2	SALL1	2.06979635628237	4264	NA	NA	0
MYBL2 FOXA2	MYBL2	FOXA2	2.06960485241812	4263	NA	NA	0
MYBL2 CBX1	MYBL2	CBX1	1.98515474793481	4262	NA	NA	0
MYBL2 APOA2	MYBL2	APOA2	1.94223318714816	4261	NA	NA	0
MYBL2 FOXD3	MYBL2	FOXD3	1.50470194749546	4260	NA	NA	0
MYBL2 SMAD6	MYBL2	SMAD6	1.21886255441398	4259	NA	NA	0
MYBL2 KLF5	MYBL2	KLF5	1.0096576401594	4258	NA	NA	0
MYBL2 KLF4	MYBL2	KLF4	0.775364661184057	4257	NA	NA	0
MYBL2 FGF17	MYBL2	FGF17	0.765586975604204	4256	NA	NA	0
MYBL2 SKP2	MYBL2	SKP2	0.747473249023759	4255	NA	NA	0
MYBL2 RTP4	MYBL2	RTP4	0.65430887454942	4254	NA	NA	0
MYBL2 HAT1	MYBL2	HAT1	0.584968938147807	4253	NA	NA	0
MYBL2 CUL2	MYBL2	CUL2	0.272271827786126	4252	NA	NA	0
MYBL2 DNMT3A	MYBL2	DNMT3A	0.269289169422839	4251	NA	NA	0
MYBL2 DNMT3B	MYBL2	DNMT3B	0.25621881059007	4250	NA	NA	0
MYBL2 GNG13	MYBL2	GNG13	-0.134691205598765	4249	NA	NA	0
PRKCH FBXO22	PRKCH	FBXO22	6.78569685793775	4248	NA	NA	0
PRKCH FGF4	PRKCH	FGF4	5.1299636302204	4247	NA	NA	0
PRKCH SALL1	PRKCH	SALL1	4.70880778325062	4246	NA	NA	0
PRKCH CBX1	PRKCH	CBX1	3.85727750161568	4245	NA	NA	0
PRKCH APOA2	PRKCH	APOA2	3.84362512778313	4244	NA	NA	0
PRKCH ETV5	PRKCH	ETV5	3.84074366071954	4243	NA	NA	0
PRKCH SMAD6	PRKCH	SMAD6	3.66203822078831	4242	NA	NA	0
PRKCH TRIM24	PRKCH	TRIM24	3.24937636084235	4241	NA	NA	0
PRKCH FOXA2	PRKCH	FOXA2	3.2357434532957	4240	NA	NA	0
PRKCH RTP4	PRKCH	RTP4	2.76052544849995	4239	NA	NA	0
PRKCH TET1	PRKCH	TET1	2.29928683449095	4238	NA	NA	0
PRKCH KLF2	PRKCH	KLF2	2.22455641734166	4237	NA	NA	0
PRKCH FGF17	PRKCH	FGF17	2.02835492040142	4236	NA	NA	0
PRKCH DNMT3B	PRKCH	DNMT3B	1.89345823769333	4235	NA	NA	0
PRKCH KLF4	PRKCH	KLF4	1.38465084808848	4234	NA	NA	0
PRKCH KLF5	PRKCH	KLF5	1.35095866057178	4233	NA	NA	0
PRKCH DNMT3A	PRKCH	DNMT3A	1.17694527061435	4232	NA	NA	0
PRKCH GOT1	PRKCH	GOT1	1.16392260415672	4231	NA	NA	0
PRKCH SKP2	PRKCH	SKP2	0.836473270679844	4230	NA	NA	0
PRKCH SALL4	PRKCH	SALL4	0.331815178182411	4229	NA	NA	0
PRKCH GNG13	PRKCH	GNG13	0.121785315240882	4228	NA	NA	0
PRKCH FOXD3	PRKCH	FOXD3	-0.0311939084224723	4227	NA	NA	0
PRKCH CUL2	PRKCH	CUL2	-0.043479132843045	4226	NA	NA	0
PRKCH HAT1	PRKCH	HAT1	-0.249473093479396	4225	NA	NA	0
RPGRIP1 TET1	RPGRIP1	TET1	8.26154080863038	4224	NA	NA	0
RPGRIP1 FOXD3	RPGRIP1	FOXD3	7.70373358325296	4223	NA	NA	0
RPGRIP1 DNMT3B	RPGRIP1	DNMT3B	7.28320489136535	4222	NA	NA	0
RPGRIP1 DNMT3A	RPGRIP1	DNMT3A	4.47517699438338	4221	NA	NA	0
RPGRIP1 SMAD6	RPGRIP1	SMAD6	2.97885371464629	4220	NA	NA	0
RPGRIP1 FGF17	RPGRIP1	FGF17	2.88991298997136	4219	NA	NA	0
RPGRIP1 SALL1	RPGRIP1	SALL1	2.86937972634791	4218	NA	NA	0
RPGRIP1 FBXO22	RPGRIP1	FBXO22	2.75721828212248	4217	NA	NA	0
RPGRIP1 TRIM24	RPGRIP1	TRIM24	2.565823420356	4216	NA	NA	0
RPGRIP1 FGF4	RPGRIP1	FGF4	1.91626281808626	4215	NA	NA	0
RPGRIP1 APOA2	RPGRIP1	APOA2	1.83018322400644	4214	NA	NA	0
RPGRIP1 CBX1	RPGRIP1	CBX1	1.59717589951895	4213	NA	NA	0
RPGRIP1 FOXA2	RPGRIP1	FOXA2	1.39601476132015	4212	NA	NA	0
RPGRIP1 KLF5	RPGRIP1	KLF5	1.39049594625709	4211	NA	NA	0
RPGRIP1 SKP2	RPGRIP1	SKP2	1.08667247973635	4210	NA	NA	0
RPGRIP1 RTP4	RPGRIP1	RTP4	1.00519942666363	4209	NA	NA	0
RPGRIP1 CUL2	RPGRIP1	CUL2	0.762754403791298	4208	NA	NA	0
RPGRIP1 ETV5	RPGRIP1	ETV5	0.426530328308453	4207	NA	NA	0
RPGRIP1 SALL4	RPGRIP1	SALL4	0.395355322610309	4206	NA	NA	0
RPGRIP1 HAT1	RPGRIP1	HAT1	0.370362676694501	4205	NA	NA	0
RPGRIP1 KLF4	RPGRIP1	KLF4	0.330969333203959	4204	NA	NA	0
RPGRIP1 GOT1	RPGRIP1	GOT1	-0.277297923760781	4203	NA	NA	0
RPGRIP1 GNG13	RPGRIP1	GNG13	-0.331990675204583	4202	NA	NA	0
RPGRIP1 KLF2	RPGRIP1	KLF2	-0.387998123091511	4201	NA	NA	0
RNF157 FOXA2	RNF157	FOXA2	10.1055905246784	4200	NA	NA	0
RNF157 CBX1	RNF157	CBX1	6.77468777708647	4199	NA	NA	0
RNF157 ETV5	RNF157	ETV5	6.17238933213939	4198	NA	NA	0
RNF157 CUL2	RNF157	CUL2	4.48093170389285	4197	NA	NA	0
RNF157 RTP4	RNF157	RTP4	3.709464243027	4196	NA	NA	0
RNF157 FBXO22	RNF157	FBXO22	3.52950263526617	4195	NA	NA	0
RNF157 DNMT3B	RNF157	DNMT3B	3.06352947422583	4194	NA	NA	0
RNF157 TRIM24	RNF157	TRIM24	2.83367807614235	4193	NA	NA	0
RNF157 KLF5	RNF157	KLF5	2.7702987530354	4192	NA	NA	0
RNF157 FGF4	RNF157	FGF4	2.71707855264368	4191	NA	NA	0
RNF157 KLF4	RNF157	KLF4	2.50823797372114	4190	NA	NA	0
RNF157 GNG13	RNF157	GNG13	1.66337611797493	4189	NA	NA	0
RNF157 SALL1	RNF157	SALL1	1.47741511028119	4188	NA	NA	0
RNF157 SKP2	RNF157	SKP2	0.882667176689477	4187	NA	NA	0
RNF157 FGF17	RNF157	FGF17	0.630058570979564	4186	NA	NA	0
RNF157 TET1	RNF157	TET1	0.623715158697617	4185	NA	NA	0
RNF157 APOA2	RNF157	APOA2	0.241641895569545	4184	NA	NA	0
RNF157 FOXD3	RNF157	FOXD3	0.0342936458959354	4183	NA	NA	0
RNF157 DNMT3A	RNF157	DNMT3A	0.0294110834379681	4182	NA	NA	0
RNF157 HAT1	RNF157	HAT1	-0.112380032386541	4181	NA	NA	0
RNF157 SMAD6	RNF157	SMAD6	-0.144950067434417	4180	NA	NA	0
RNF157 GOT1	RNF157	GOT1	-0.229553305177429	4179	NA	NA	0
RNF157 KLF2	RNF157	KLF2	-0.358764494754328	4178	NA	NA	0
RNF157 SALL4	RNF157	SALL4	-0.424304810325199	4177	NA	NA	0
KLHL26 DNMT3A	KLHL26	DNMT3A	6.93450198462537	4176	NA	NA	0
KLHL26 FOXD3	KLHL26	FOXD3	4.76611713397567	4175	NA	NA	0
KLHL26 DNMT3B	KLHL26	DNMT3B	4.39155485647399	4174	NA	NA	0
KLHL26 FGF17	KLHL26	FGF17	3.36829018553739	4173	NA	NA	0
KLHL26 CUL2	KLHL26	CUL2	3.30979108764308	4172	NA	NA	0
KLHL26 ETV5	KLHL26	ETV5	3.04657558873835	4171	NA	NA	0
KLHL26 KLF5	KLHL26	KLF5	2.93785077758496	4170	NA	NA	0
KLHL26 SMAD6	KLHL26	SMAD6	2.71044256108932	4169	NA	NA	0
KLHL26 FGF4	KLHL26	FGF4	2.64207014282115	4168	NA	NA	0
KLHL26 APOA2	KLHL26	APOA2	2.62671414961117	4167	NA	NA	0
KLHL26 FBXO22	KLHL26	FBXO22	2.30689410750572	4166	NA	NA	0
KLHL26 FOXA2	KLHL26	FOXA2	2.28932761269237	4165	NA	NA	0
KLHL26 CBX1	KLHL26	CBX1	2.19568013409181	4164	NA	NA	0
KLHL26 TET1	KLHL26	TET1	2.09958033662778	4163	NA	NA	0
KLHL26 SALL1	KLHL26	SALL1	1.97936707043735	4162	NA	NA	0
KLHL26 TRIM24	KLHL26	TRIM24	1.87323601441154	4161	NA	NA	0
KLHL26 KLF4	KLHL26	KLF4	1.51325412021841	4160	NA	NA	0
KLHL26 RTP4	KLHL26	RTP4	1.04157275594265	4159	NA	NA	0
KLHL26 SKP2	KLHL26	SKP2	0.911011957403431	4158	NA	NA	0
KLHL26 SALL4	KLHL26	SALL4	0.10269482418775	4157	NA	NA	0
KLHL26 GNG13	KLHL26	GNG13	0.0240383041431957	4156	NA	NA	0
KLHL26 KLF2	KLHL26	KLF2	-0.105231612661467	4155	NA	NA	0
KLHL26 HAT1	KLHL26	HAT1	-0.144459796677904	4154	NA	NA	0
KLHL26 GOT1	KLHL26	GOT1	-0.145788855915394	4153	NA	NA	0
NOTUM KLF5	NOTUM	KLF5	7.60432602919721	4152	NA	NA	0
NOTUM FGF17	NOTUM	FGF17	7.13046237882834	4151	NA	NA	0
NOTUM DNMT3B	NOTUM	DNMT3B	6.85674260604822	4150	NA	NA	0
NOTUM TET1	NOTUM	TET1	4.77669261699117	4149	NA	NA	0
NOTUM KLF4	NOTUM	KLF4	4.31512427501492	4148	NA	NA	0
NOTUM CUL2	NOTUM	CUL2	3.80743883142258	4147	NA	NA	0
NOTUM SKP2	NOTUM	SKP2	2.87781642641277	4146	NA	NA	0
NOTUM SALL1	NOTUM	SALL1	2.41113374001528	4145	NA	NA	0
NOTUM FBXO22	NOTUM	FBXO22	1.88632879501609	4144	NA	NA	0
NOTUM SALL4	NOTUM	SALL4	1.88249798527757	4143	NA	NA	0
NOTUM FOXA2	NOTUM	FOXA2	1.76029739475453	4142	NA	NA	0
NOTUM TRIM24	NOTUM	TRIM24	1.6492581776323	4141	NA	NA	0
NOTUM CBX1	NOTUM	CBX1	1.30200474712111	4140	NA	NA	0
NOTUM DNMT3A	NOTUM	DNMT3A	1.20602529441823	4139	NA	NA	0
NOTUM FGF4	NOTUM	FGF4	1.19249378153024	4138	NA	NA	0
NOTUM ETV5	NOTUM	ETV5	1.16346679678214	4137	NA	NA	0
NOTUM KLF2	NOTUM	KLF2	0.538260843343973	4136	NA	NA	0
NOTUM FOXD3	NOTUM	FOXD3	0.531982210803036	4135	NA	NA	0
NOTUM GOT1	NOTUM	GOT1	0.47357252319196	4134	NA	NA	0
NOTUM APOA2	NOTUM	APOA2	0.391181007774352	4133	NA	NA	0
NOTUM SMAD6	NOTUM	SMAD6	0.101553285681287	4132	NA	NA	0
NOTUM GNG13	NOTUM	GNG13	-0.185514625189393	4131	NA	NA	0
NOTUM HAT1	NOTUM	HAT1	-0.323950772195422	4130	NA	NA	0
NOTUM RTP4	NOTUM	RTP4	-0.739324702300265	4129	NA	NA	0
NSUN4 KLF5	NSUN4	KLF5	7.91802764065731	4128	NA	NA	0
NSUN4 FOXA2	NSUN4	FOXA2	7.58678490858588	4127	NA	NA	0
NSUN4 KLF4	NSUN4	KLF4	6.9308525478343	4126	NA	NA	0
NSUN4 FGF17	NSUN4	FGF17	3.77412178830265	4125	NA	NA	0
NSUN4 FGF4	NSUN4	FGF4	2.24740189848801	4124	NA	NA	0
NSUN4 TET1	NSUN4	TET1	2.22221455742481	4123	NA	NA	0
NSUN4 DNMT3A	NSUN4	DNMT3A	2.17510419474196	4122	NA	NA	0
NSUN4 FOXD3	NSUN4	FOXD3	2.12010568025881	4121	NA	NA	0
NSUN4 DNMT3B	NSUN4	DNMT3B	2.09611315644795	4120	NA	NA	0
NSUN4 CUL2	NSUN4	CUL2	1.75262490555612	4119	NA	NA	0
NSUN4 GOT1	NSUN4	GOT1	1.66705468773725	4118	NA	NA	0
NSUN4 SKP2	NSUN4	SKP2	1.64873374494643	4117	NA	NA	0
NSUN4 APOA2	NSUN4	APOA2	1.56670548862972	4116	NA	NA	0
NSUN4 RTP4	NSUN4	RTP4	1.46438381860255	4115	NA	NA	0
NSUN4 KLF2	NSUN4	KLF2	1.35551375222127	4114	NA	NA	0
NSUN4 HAT1	NSUN4	HAT1	0.97522848734255	4113	NA	NA	0
NSUN4 GNG13	NSUN4	GNG13	0.7569662371274	4112	NA	NA	0
NSUN4 SALL1	NSUN4	SALL1	0.731082371439529	4111	NA	NA	0
NSUN4 TRIM24	NSUN4	TRIM24	0.503651305604225	4110	NA	NA	0
NSUN4 CBX1	NSUN4	CBX1	0.488840587890399	4109	NA	NA	0
NSUN4 FBXO22	NSUN4	FBXO22	0.310889201906912	4108	NA	NA	0
NSUN4 SMAD6	NSUN4	SMAD6	0.23019621100062	4107	NA	NA	0
NSUN4 ETV5	NSUN4	ETV5	-0.0922896426574885	4106	NA	NA	0
NSUN4 SALL4	NSUN4	SALL4	-0.349375589610474	4105	NA	NA	0
ENPP1 RTP4	ENPP1	RTP4	11.4496525906177	4104	NA	NA	0
ENPP1 CBX1	ENPP1	CBX1	6.87338180341865	4103	NA	NA	0
ENPP1 GNG13	ENPP1	GNG13	5.03377494244552	4102	NA	NA	0
ENPP1 TRIM24	ENPP1	TRIM24	4.06443918309716	4101	NA	NA	0
ENPP1 HAT1	ENPP1	HAT1	3.93870605620405	4100	NA	NA	0
ENPP1 FGF17	ENPP1	FGF17	3.72456109235254	4099	NA	NA	0
ENPP1 SKP2	ENPP1	SKP2	3.06281733567258	4098	NA	NA	0
ENPP1 SALL4	ENPP1	SALL4	2.59828444814873	4097	NA	NA	0
ENPP1 APOA2	ENPP1	APOA2	2.21106573493533	4096	NA	NA	0
ENPP1 ETV5	ENPP1	ETV5	2.03109806088567	4095	NA	NA	0
ENPP1 FOXA2	ENPP1	FOXA2	1.40040395010134	4094	NA	NA	0
ENPP1 DNMT3B	ENPP1	DNMT3B	0.936563020794696	4093	NA	NA	0
ENPP1 SALL1	ENPP1	SALL1	0.925168808328345	4092	NA	NA	0
ENPP1 GOT1	ENPP1	GOT1	0.737289592955858	4091	NA	NA	0
ENPP1 KLF4	ENPP1	KLF4	0.688504652505312	4090	NA	NA	0
ENPP1 KLF2	ENPP1	KLF2	0.675718963208952	4089	NA	NA	0
ENPP1 KLF5	ENPP1	KLF5	0.360958894504056	4088	NA	NA	0
ENPP1 FBXO22	ENPP1	FBXO22	0.324115560184689	4087	NA	NA	0
ENPP1 FGF4	ENPP1	FGF4	0.0274835060448127	4086	NA	NA	0
ENPP1 DNMT3A	ENPP1	DNMT3A	-0.0283234809861664	4085	NA	NA	0
ENPP1 SMAD6	ENPP1	SMAD6	-0.123841341557818	4084	NA	NA	0
ENPP1 TET1	ENPP1	TET1	-0.149906769381879	4083	NA	NA	0
ENPP1 FOXD3	ENPP1	FOXD3	-0.472733802798358	4082	NA	NA	0
ENPP1 CUL2	ENPP1	CUL2	-0.749530079070372	4081	NA	NA	0
RPL22L1 KLF4	RPL22L1	KLF4	8.65551126986344	4080	NA	NA	0
RPL22L1 KLF5	RPL22L1	KLF5	7.34577617973752	4079	NA	NA	0
RPL22L1 SALL4	RPL22L1	SALL4	7.3112127368164	4078	NA	NA	0
RPL22L1 HAT1	RPL22L1	HAT1	6.46333025670912	4077	NA	NA	0
RPL22L1 FGF17	RPL22L1	FGF17	6.38279184738027	4076	NA	NA	0
RPL22L1 SALL1	RPL22L1	SALL1	3.32381206686034	4075	NA	NA	0
RPL22L1 FOXD3	RPL22L1	FOXD3	2.22136026451015	4074	NA	NA	0
RPL22L1 APOA2	RPL22L1	APOA2	1.54478926931549	4073	NA	NA	0
RPL22L1 FOXA2	RPL22L1	FOXA2	1.31886899378404	4072	NA	NA	0
RPL22L1 DNMT3B	RPL22L1	DNMT3B	1.18348376804685	4071	NA	NA	0
RPL22L1 DNMT3A	RPL22L1	DNMT3A	0.879662111682708	4070	NA	NA	0
RPL22L1 TET1	RPL22L1	TET1	0.8657782223461	4069	NA	NA	0
RPL22L1 GOT1	RPL22L1	GOT1	0.765897936184996	4068	NA	NA	0
RPL22L1 ETV5	RPL22L1	ETV5	0.571689958097786	4067	NA	NA	0
RPL22L1 TRIM24	RPL22L1	TRIM24	0.50607614851944	4066	NA	NA	0
RPL22L1 SKP2	RPL22L1	SKP2	0.384193103810605	4065	NA	NA	0
RPL22L1 CBX1	RPL22L1	CBX1	0.305418884189209	4064	NA	NA	0
RPL22L1 CUL2	RPL22L1	CUL2	0.171770564199274	4063	NA	NA	0
RPL22L1 KLF2	RPL22L1	KLF2	-0.0239001783835907	4062	NA	NA	0
RPL22L1 FGF4	RPL22L1	FGF4	-0.0953883550170244	4061	NA	NA	0
RPL22L1 GNG13	RPL22L1	GNG13	-0.233402238814208	4060	NA	NA	0
RPL22L1 FBXO22	RPL22L1	FBXO22	-0.280729708451982	4059	NA	NA	0
RPL22L1 RTP4	RPL22L1	RTP4	-0.289441770714433	4058	NA	NA	0
RPL22L1 SMAD6	RPL22L1	SMAD6	-0.901934400196208	4057	NA	NA	0
DPH1 SMAD6	DPH1	SMAD6	6.44793566164073	4056	NA	NA	0
DPH1 CUL2	DPH1	CUL2	5.70728740211001	4055	NA	NA	0
DPH1 SALL4	DPH1	SALL4	3.72463526713318	4054	NA	NA	0
DPH1 FOXD3	DPH1	FOXD3	3.50908027155767	4053	NA	NA	0
DPH1 FBXO22	DPH1	FBXO22	2.96036927489516	4052	NA	NA	0
DPH1 SALL1	DPH1	SALL1	2.94218729643881	4051	NA	NA	0
DPH1 FGF17	DPH1	FGF17	2.74416076566458	4050	NA	NA	0
DPH1 KLF5	DPH1	KLF5	2.73457163982572	4049	NA	NA	0
DPH1 SKP2	DPH1	SKP2	2.5885095591448	4048	NA	NA	0
DPH1 TRIM24	DPH1	TRIM24	2.48687518739303	4047	NA	NA	0
DPH1 GOT1	DPH1	GOT1	2.39735929604672	4046	NA	NA	0
DPH1 DNMT3A	DPH1	DNMT3A	2.20214120992618	4045	NA	NA	0
DPH1 KLF4	DPH1	KLF4	2.00310235024516	4044	NA	NA	0
DPH1 TET1	DPH1	TET1	1.91559695896781	4043	NA	NA	0
DPH1 DNMT3B	DPH1	DNMT3B	1.13194097349612	4042	NA	NA	0
DPH1 CBX1	DPH1	CBX1	0.539849470957896	4041	NA	NA	0
DPH1 ETV5	DPH1	ETV5	0.512342377980474	4040	NA	NA	0
DPH1 GNG13	DPH1	GNG13	0.510873589224753	4039	NA	NA	0
DPH1 FOXA2	DPH1	FOXA2	0.473506487286178	4038	NA	NA	0
DPH1 KLF2	DPH1	KLF2	0.385127676198979	4037	NA	NA	0
DPH1 APOA2	DPH1	APOA2	0.170586330656496	4036	NA	NA	0
DPH1 FGF4	DPH1	FGF4	0.130260679679173	4035	NA	NA	0
DPH1 RTP4	DPH1	RTP4	0.0381683152714151	4034	NA	NA	0
DPH1 HAT1	DPH1	HAT1	-0.0308230153471431	4033	NA	NA	0
LYL1 ETV5	LYL1	ETV5	9.10225841601353	4032	NA	NA	0
LYL1 CUL2	LYL1	CUL2	7.00350602967127	4031	NA	NA	0
LYL1 TRIM24	LYL1	TRIM24	6.1924554542392	4030	NA	NA	0
LYL1 CBX1	LYL1	CBX1	5.37754505345085	4029	NA	NA	0
LYL1 FOXA2	LYL1	FOXA2	3.74401605622238	4028	NA	NA	0
LYL1 FBXO22	LYL1	FBXO22	2.89808322120634	4027	NA	NA	0
LYL1 SKP2	LYL1	SKP2	2.46894307689622	4026	NA	NA	0
LYL1 FGF4	LYL1	FGF4	2.1389708520092	4025	NA	NA	0
LYL1 RTP4	LYL1	RTP4	2.00360314520849	4024	NA	NA	0
LYL1 GOT1	LYL1	GOT1	1.64091679572324	4023	NA	NA	0
LYL1 DNMT3B	LYL1	DNMT3B	1.2926306287795	4022	NA	NA	0
LYL1 SALL1	LYL1	SALL1	0.951607505362652	4021	NA	NA	0
LYL1 GNG13	LYL1	GNG13	0.782167012315952	4020	NA	NA	0
LYL1 APOA2	LYL1	APOA2	0.777821355538408	4019	NA	NA	0
LYL1 HAT1	LYL1	HAT1	0.764224934140627	4018	NA	NA	0
LYL1 FGF17	LYL1	FGF17	0.442082609816978	4017	NA	NA	0
LYL1 KLF2	LYL1	KLF2	0.328893530882887	4016	NA	NA	0
LYL1 DNMT3A	LYL1	DNMT3A	0.27093771675626	4015	NA	NA	0
LYL1 TET1	LYL1	TET1	0.252160373378988	4014	NA	NA	0
LYL1 SMAD6	LYL1	SMAD6	0.110403243408896	4013	NA	NA	0
LYL1 KLF4	LYL1	KLF4	0.0116453469899472	4012	NA	NA	0
LYL1 KLF5	LYL1	KLF5	-0.206487678595489	4011	NA	NA	0
LYL1 FOXD3	LYL1	FOXD3	-0.396494498215457	4010	NA	NA	0
LYL1 SALL4	LYL1	SALL4	-0.442527145941025	4009	NA	NA	0
USP5 RTP4	USP5	RTP4	7.88405405759429	4008	NA	NA	0
USP5 CUL2	USP5	CUL2	6.97420876853724	4007	NA	NA	0
USP5 KLF2	USP5	KLF2	6.62814767570404	4006	NA	NA	0
USP5 GOT1	USP5	GOT1	4.06490251399485	4005	NA	NA	0
USP5 FGF4	USP5	FGF4	3.90236009725322	4004	NA	NA	0
USP5 SKP2	USP5	SKP2	3.54546801076709	4003	NA	NA	0
USP5 ETV5	USP5	ETV5	2.0162239205991	4002	NA	NA	0
USP5 GNG13	USP5	GNG13	1.88822307015457	4001	NA	NA	0
USP5 HAT1	USP5	HAT1	1.7947341224798	4000	NA	NA	0
USP5 FGF17	USP5	FGF17	1.65886088323033	3999	NA	NA	0
USP5 KLF5	USP5	KLF5	1.42799867381302	3998	NA	NA	0
USP5 FBXO22	USP5	FBXO22	1.26611222993489	3997	NA	NA	0
USP5 TRIM24	USP5	TRIM24	0.914359453491085	3996	NA	NA	0
USP5 APOA2	USP5	APOA2	0.734030152646857	3995	NA	NA	0
USP5 FOXA2	USP5	FOXA2	0.640802812494088	3994	NA	NA	0
USP5 TET1	USP5	TET1	0.560263985378857	3993	NA	NA	0
USP5 KLF4	USP5	KLF4	0.557740867042707	3992	NA	NA	0
USP5 SALL1	USP5	SALL1	0.480158605023734	3991	NA	NA	0
USP5 CBX1	USP5	CBX1	0.346942173754161	3990	NA	NA	0
USP5 SALL4	USP5	SALL4	0.330343134111279	3989	NA	NA	0
USP5 SMAD6	USP5	SMAD6	0.178826858133788	3988	NA	NA	0
USP5 DNMT3B	USP5	DNMT3B	-0.159395067931847	3987	NA	NA	0
USP5 DNMT3A	USP5	DNMT3A	-0.250127434332011	3986	NA	NA	0
USP5 FOXD3	USP5	FOXD3	-0.416667868052798	3985	NA	NA	0
SCAND1 TET1	SCAND1	TET1	7.17466768303618	3984	NA	NA	0
SCAND1 KLF5	SCAND1	KLF5	6.82705875166791	3983	NA	NA	0
SCAND1 SALL1	SCAND1	SALL1	6.00955924955521	3982	NA	NA	0
SCAND1 SALL4	SCAND1	SALL4	5.6359780828628	3981	NA	NA	0
SCAND1 KLF4	SCAND1	KLF4	4.77602387885847	3980	NA	NA	0
SCAND1 FOXD3	SCAND1	FOXD3	4.04079300665554	3979	NA	NA	0
SCAND1 HAT1	SCAND1	HAT1	2.47022135180018	3978	NA	NA	0
SCAND1 FGF17	SCAND1	FGF17	2.24419648226359	3977	NA	NA	0
SCAND1 SKP2	SCAND1	SKP2	1.85019427367407	3976	NA	NA	0
SCAND1 ETV5	SCAND1	ETV5	0.750495534381002	3975	NA	NA	0
SCAND1 SMAD6	SCAND1	SMAD6	0.735577789025285	3974	NA	NA	0
SCAND1 TRIM24	SCAND1	TRIM24	0.673761476522365	3973	NA	NA	0
SCAND1 DNMT3A	SCAND1	DNMT3A	0.656553180781875	3972	NA	NA	0
SCAND1 KLF2	SCAND1	KLF2	0.631692478252595	3971	NA	NA	0
SCAND1 FBXO22	SCAND1	FBXO22	0.6223663487618	3970	NA	NA	0
SCAND1 CUL2	SCAND1	CUL2	0.504507784124898	3969	NA	NA	0
SCAND1 APOA2	SCAND1	APOA2	0.486756483088289	3968	NA	NA	0
SCAND1 FOXA2	SCAND1	FOXA2	0.347086199896527	3967	NA	NA	0
SCAND1 RTP4	SCAND1	RTP4	0.236806542602989	3966	NA	NA	0
SCAND1 GNG13	SCAND1	GNG13	0.213771783112682	3965	NA	NA	0
SCAND1 DNMT3B	SCAND1	DNMT3B	0.144417785514612	3964	NA	NA	0
SCAND1 CBX1	SCAND1	CBX1	0.076471336573444	3963	NA	NA	0
SCAND1 GOT1	SCAND1	GOT1	0.00497094662614197	3962	NA	NA	0
SCAND1 FGF4	SCAND1	FGF4	-0.242794547422159	3961	NA	NA	0
STAT3 KLF4	STAT3	KLF4	10.8591953212944	3960	NA	NA	0
STAT3 KLF5	STAT3	KLF5	7.89248760365749	3959	NA	NA	0
STAT3 RTP4	STAT3	RTP4	4.4494115265599	3958	NA	NA	0
STAT3 SKP2	STAT3	SKP2	4.2635186115326	3957	NA	NA	0
STAT3 FGF17	STAT3	FGF17	3.42834354719247	3956	NA	NA	0
STAT3 HAT1	STAT3	HAT1	2.74645719799447	3955	NA	NA	0
STAT3 DNMT3A	STAT3	DNMT3A	2.25820908120254	3954	NA	NA	0
STAT3 FOXD3	STAT3	FOXD3	1.99003881457653	3953	NA	NA	0
STAT3 KLF2	STAT3	KLF2	1.76442959249655	3952	NA	NA	0
STAT3 SALL4	STAT3	SALL4	1.38674594475083	3951	STAT3	SALL4	1
STAT3 TET1	STAT3	TET1	1.29018150421041	3950	NA	NA	0
STAT3 CBX1	STAT3	CBX1	0.812343410935549	3949	NA	NA	0
STAT3 APOA2	STAT3	APOA2	0.731428972284688	3948	NA	NA	0
STAT3 ETV5	STAT3	ETV5	0.690513026728501	3947	NA	NA	0
STAT3 SALL1	STAT3	SALL1	0.449234616154851	3946	NA	NA	0
STAT3 TRIM24	STAT3	TRIM24	0.381891695800001	3945	NA	NA	0
STAT3 FGF4	STAT3	FGF4	0.344399984816419	3944	NA	NA	0
STAT3 FBXO22	STAT3	FBXO22	0.266001340720942	3943	NA	NA	0
STAT3 SMAD6	STAT3	SMAD6	0.142858337914223	3942	STAT3	SMAD6	1
STAT3 GNG13	STAT3	GNG13	0.0698340305285901	3941	NA	NA	0
STAT3 DNMT3B	STAT3	DNMT3B	0.0289382768010819	3940	NA	NA	0
STAT3 FOXA2	STAT3	FOXA2	-0.0461925344637766	3939	STAT3	FOXA2	1
STAT3 CUL2	STAT3	CUL2	-0.343481909127927	3938	NA	NA	0
STAT3 GOT1	STAT3	GOT1	-0.414851771624484	3937	NA	NA	0
TMUB2 KLF2	TMUB2	KLF2	8.86180282706006	3936	NA	NA	0
TMUB2 KLF5	TMUB2	KLF5	6.4671367824684	3935	NA	NA	0
TMUB2 SKP2	TMUB2	SKP2	5.12646382646104	3934	NA	NA	0
TMUB2 KLF4	TMUB2	KLF4	5.06643629217627	3933	NA	NA	0
TMUB2 RTP4	TMUB2	RTP4	3.79285019196916	3932	NA	NA	0
TMUB2 ETV5	TMUB2	ETV5	3.56630553981228	3931	NA	NA	0
TMUB2 SALL4	TMUB2	SALL4	2.68062403022366	3930	NA	NA	0
TMUB2 FOXD3	TMUB2	FOXD3	1.71936323398024	3929	NA	NA	0
TMUB2 GOT1	TMUB2	GOT1	1.4418486161087	3928	NA	NA	0
TMUB2 APOA2	TMUB2	APOA2	1.19331752089272	3927	NA	NA	0
TMUB2 SMAD6	TMUB2	SMAD6	1.1081973909816	3926	NA	NA	0
TMUB2 FGF17	TMUB2	FGF17	1.00772505855649	3925	NA	NA	0
TMUB2 TRIM24	TMUB2	TRIM24	0.450053917029592	3924	NA	NA	0
TMUB2 FOXA2	TMUB2	FOXA2	0.415890163757366	3923	NA	NA	0
TMUB2 FBXO22	TMUB2	FBXO22	0.403263406559719	3922	NA	NA	0
TMUB2 CUL2	TMUB2	CUL2	0.33742622168788	3921	NA	NA	0
TMUB2 SALL1	TMUB2	SALL1	0.305509314745554	3920	NA	NA	0
TMUB2 GNG13	TMUB2	GNG13	0.304672175320239	3919	NA	NA	0
TMUB2 TET1	TMUB2	TET1	0.163227536694572	3918	NA	NA	0
TMUB2 DNMT3A	TMUB2	DNMT3A	0.135093129117095	3917	NA	NA	0
TMUB2 CBX1	TMUB2	CBX1	0.0776535807612508	3916	NA	NA	0
TMUB2 FGF4	TMUB2	FGF4	0.0718851254958382	3915	NA	NA	0
TMUB2 DNMT3B	TMUB2	DNMT3B	-0.006171182778387	3914	NA	NA	0
TMUB2 HAT1	TMUB2	HAT1	-0.0546873305177142	3913	NA	NA	0
SSBP2 SMAD6	SSBP2	SMAD6	8.08512101187771	3912	NA	NA	0
SSBP2 GOT1	SSBP2	GOT1	7.24433694741022	3911	NA	NA	0
SSBP2 ETV5	SSBP2	ETV5	7.11128714339081	3910	NA	NA	0
SSBP2 KLF2	SSBP2	KLF2	6.56973483924277	3909	NA	NA	0
SSBP2 RTP4	SSBP2	RTP4	4.28640635138397	3908	NA	NA	0
SSBP2 FGF4	SSBP2	FGF4	2.77997897647824	3907	NA	NA	0
SSBP2 HAT1	SSBP2	HAT1	2.53996275131633	3906	NA	NA	0
SSBP2 SALL1	SSBP2	SALL1	2.43553294021134	3905	NA	NA	0
SSBP2 CUL2	SSBP2	CUL2	1.88503610782199	3904	NA	NA	0
SSBP2 FBXO22	SSBP2	FBXO22	1.15539108606813	3903	NA	NA	0
SSBP2 KLF4	SSBP2	KLF4	1.14297214318238	3902	NA	NA	0
SSBP2 FOXA2	SSBP2	FOXA2	0.625194512606445	3901	NA	NA	0
SSBP2 CBX1	SSBP2	CBX1	0.602371340239734	3900	NA	NA	0
SSBP2 APOA2	SSBP2	APOA2	0.551572969481886	3899	NA	NA	0
SSBP2 SKP2	SSBP2	SKP2	0.328593905660298	3898	NA	NA	0
SSBP2 TRIM24	SSBP2	TRIM24	0.303110801236845	3897	NA	NA	0
SSBP2 GNG13	SSBP2	GNG13	0.135600183872267	3896	NA	NA	0
SSBP2 DNMT3A	SSBP2	DNMT3A	-0.106344506653186	3895	NA	NA	0
SSBP2 FOXD3	SSBP2	FOXD3	-0.267096859392647	3894	NA	NA	0
SSBP2 FGF17	SSBP2	FGF17	-0.550685633849516	3893	NA	NA	0
SSBP2 KLF5	SSBP2	KLF5	-0.567407384790109	3892	NA	NA	0
SSBP2 TET1	SSBP2	TET1	-0.640111422595992	3891	NA	NA	0
SSBP2 DNMT3B	SSBP2	DNMT3B	-0.758010747176766	3890	NA	NA	0
SSBP2 SALL4	SSBP2	SALL4	-0.764813703528893	3889	NA	NA	0
PIN1 GNG13	PIN1	GNG13	7.45887560368361	3888	NA	NA	0
PIN1 SKP2	PIN1	SKP2	6.23503339449977	3887	NA	NA	0
PIN1 SALL4	PIN1	SALL4	3.36331835659407	3886	NA	NA	0
PIN1 FBXO22	PIN1	FBXO22	3.27641709078107	3885	NA	NA	0
PIN1 FGF4	PIN1	FGF4	2.95971622519344	3884	NA	NA	0
PIN1 CUL2	PIN1	CUL2	2.81453597698922	3883	NA	NA	0
PIN1 KLF2	PIN1	KLF2	2.07937653577959	3882	NA	NA	0
PIN1 TRIM24	PIN1	TRIM24	2.0608102584642	3881	NA	NA	0
PIN1 RTP4	PIN1	RTP4	1.76328714732539	3880	NA	NA	0
PIN1 GOT1	PIN1	GOT1	1.71172637431861	3879	NA	NA	0
PIN1 FGF17	PIN1	FGF17	1.5880817566472	3878	NA	NA	0
PIN1 TET1	PIN1	TET1	1.36700770760907	3877	NA	NA	0
PIN1 ETV5	PIN1	ETV5	1.18264816341061	3876	NA	NA	0
PIN1 KLF5	PIN1	KLF5	1.10903447267841	3875	NA	NA	0
PIN1 SMAD6	PIN1	SMAD6	1.10209786372012	3874	NA	NA	0
PIN1 FOXD3	PIN1	FOXD3	1.07355291156016	3873	NA	NA	0
PIN1 KLF4	PIN1	KLF4	0.613603751214335	3872	NA	NA	0
PIN1 FOXA2	PIN1	FOXA2	0.583254389992728	3871	NA	NA	0
PIN1 DNMT3B	PIN1	DNMT3B	0.478727988842026	3870	NA	NA	0
PIN1 APOA2	PIN1	APOA2	0.452201568447685	3869	NA	NA	0
PIN1 CBX1	PIN1	CBX1	0.280685936987509	3868	NA	NA	0
PIN1 DNMT3A	PIN1	DNMT3A	0.225920800916059	3867	NA	NA	0
PIN1 HAT1	PIN1	HAT1	0.0698167264161518	3866	NA	NA	0
PIN1 SALL1	PIN1	SALL1	-0.148453071452332	3865	NA	NA	0
GDE1 FOXD3	GDE1	FOXD3	8.24628474113872	3864	NA	NA	0
GDE1 SALL1	GDE1	SALL1	4.53043676145556	3863	NA	NA	0
GDE1 SMAD6	GDE1	SMAD6	4.34833678550852	3862	NA	NA	0
GDE1 SALL4	GDE1	SALL4	3.4103003875653	3861	NA	NA	0
GDE1 DNMT3A	GDE1	DNMT3A	3.35669218009494	3860	NA	NA	0
GDE1 DNMT3B	GDE1	DNMT3B	2.99817497781049	3859	NA	NA	0
GDE1 CBX1	GDE1	CBX1	2.06110028027899	3858	NA	NA	0
GDE1 HAT1	GDE1	HAT1	1.91083608854078	3857	NA	NA	0
GDE1 TET1	GDE1	TET1	1.83173984486104	3856	NA	NA	0
GDE1 APOA2	GDE1	APOA2	1.70781543776558	3855	NA	NA	0
GDE1 FGF17	GDE1	FGF17	1.707475730569	3854	NA	NA	0
GDE1 RTP4	GDE1	RTP4	1.13991388321843	3853	NA	NA	0
GDE1 KLF4	GDE1	KLF4	1.12881293573144	3852	NA	NA	0
GDE1 FGF4	GDE1	FGF4	0.971373361491669	3851	NA	NA	0
GDE1 ETV5	GDE1	ETV5	0.9371987997681	3850	NA	NA	0
GDE1 FOXA2	GDE1	FOXA2	0.92952911663786	3849	NA	NA	0
GDE1 TRIM24	GDE1	TRIM24	0.874254692535782	3848	NA	NA	0
GDE1 SKP2	GDE1	SKP2	0.67172080415259	3847	NA	NA	0
GDE1 GOT1	GDE1	GOT1	0.485159420031692	3846	NA	NA	0
GDE1 KLF5	GDE1	KLF5	0.41485504343802	3845	NA	NA	0
GDE1 CUL2	GDE1	CUL2	0.208504764148457	3844	NA	NA	0
GDE1 KLF2	GDE1	KLF2	-0.000779073355618095	3843	NA	NA	0
GDE1 GNG13	GDE1	GNG13	-0.15347219353165	3842	NA	NA	0
GDE1 FBXO22	GDE1	FBXO22	-0.153748215019336	3841	NA	NA	0
EIF4ENIF1 RTP4	EIF4ENIF1	RTP4	8.51862675526456	3840	NA	NA	0
EIF4ENIF1 KLF2	EIF4ENIF1	KLF2	6.66173331829334	3839	NA	NA	0
EIF4ENIF1 HAT1	EIF4ENIF1	HAT1	3.94261465047377	3838	NA	NA	0
EIF4ENIF1 FOXD3	EIF4ENIF1	FOXD3	3.50802952848067	3837	NA	NA	0
EIF4ENIF1 KLF4	EIF4ENIF1	KLF4	3.00375247516516	3836	NA	NA	0
EIF4ENIF1 SALL4	EIF4ENIF1	SALL4	2.29907198920927	3835	NA	NA	0
EIF4ENIF1 CBX1	EIF4ENIF1	CBX1	1.64930791026057	3834	NA	NA	0
EIF4ENIF1 DNMT3A	EIF4ENIF1	DNMT3A	1.64054407391792	3833	NA	NA	0
EIF4ENIF1 ETV5	EIF4ENIF1	ETV5	1.59163208419556	3832	NA	NA	0
EIF4ENIF1 CUL2	EIF4ENIF1	CUL2	1.55495670656425	3831	NA	NA	0
EIF4ENIF1 GOT1	EIF4ENIF1	GOT1	1.46000184365596	3830	NA	NA	0
EIF4ENIF1 TRIM24	EIF4ENIF1	TRIM24	1.44517231240711	3829	NA	NA	0
EIF4ENIF1 SKP2	EIF4ENIF1	SKP2	1.12211490786558	3828	NA	NA	0
EIF4ENIF1 GNG13	EIF4ENIF1	GNG13	1.10564443074897	3827	NA	NA	0
EIF4ENIF1 KLF5	EIF4ENIF1	KLF5	1.05406849975631	3826	NA	NA	0
EIF4ENIF1 FGF17	EIF4ENIF1	FGF17	1.01749676655014	3825	NA	NA	0
EIF4ENIF1 FOXA2	EIF4ENIF1	FOXA2	0.646647938686957	3824	NA	NA	0
EIF4ENIF1 DNMT3B	EIF4ENIF1	DNMT3B	0.605956869912878	3823	NA	NA	0
EIF4ENIF1 SMAD6	EIF4ENIF1	SMAD6	0.456261733215634	3822	NA	NA	0
EIF4ENIF1 APOA2	EIF4ENIF1	APOA2	0.225008767114736	3821	NA	NA	0
EIF4ENIF1 FBXO22	EIF4ENIF1	FBXO22	0.113090596284169	3820	NA	NA	0
EIF4ENIF1 FGF4	EIF4ENIF1	FGF4	-0.0750497952086456	3819	NA	NA	0
EIF4ENIF1 SALL1	EIF4ENIF1	SALL1	-0.187883198958468	3818	NA	NA	0
EIF4ENIF1 TET1	EIF4ENIF1	TET1	-0.481799942822298	3817	NA	NA	0
TCFCP2L1 KLF5	TCFCP2L1	KLF5	8.64256707669085	3816	NA	NA	0
TCFCP2L1 KLF4	TCFCP2L1	KLF4	7.5235226539488	3815	NA	NA	0
TCFCP2L1 DNMT3A	TCFCP2L1	DNMT3A	5.00048855555348	3814	NA	NA	0
TCFCP2L1 KLF2	TCFCP2L1	KLF2	4.24606835441142	3813	NA	NA	0
TCFCP2L1 FGF17	TCFCP2L1	FGF17	3.47267113114366	3812	TCFCP2L1	FGF17	1
TCFCP2L1 SALL4	TCFCP2L1	SALL4	2.48853902624901	3811	NA	NA	0
TCFCP2L1 FOXD3	TCFCP2L1	FOXD3	2.41665915196086	3810	NA	NA	0
TCFCP2L1 DNMT3B	TCFCP2L1	DNMT3B	2.37687662610897	3809	NA	NA	0
TCFCP2L1 CBX1	TCFCP2L1	CBX1	1.49954647192463	3808	NA	NA	0
TCFCP2L1 GOT1	TCFCP2L1	GOT1	1.49722143908402	3807	NA	NA	0
TCFCP2L1 FGF4	TCFCP2L1	FGF4	1.16114308414468	3806	NA	NA	0
TCFCP2L1 SALL1	TCFCP2L1	SALL1	1.15931613012995	3805	NA	NA	0
TCFCP2L1 FBXO22	TCFCP2L1	FBXO22	0.614475504265748	3804	NA	NA	0
TCFCP2L1 SMAD6	TCFCP2L1	SMAD6	0.445114201551286	3803	NA	NA	0
TCFCP2L1 RTP4	TCFCP2L1	RTP4	0.416354073090958	3802	NA	NA	0
TCFCP2L1 CUL2	TCFCP2L1	CUL2	0.398784449204991	3801	NA	NA	0
TCFCP2L1 TET1	TCFCP2L1	TET1	0.367874011236737	3800	NA	NA	0
TCFCP2L1 APOA2	TCFCP2L1	APOA2	0.333313296397167	3799	NA	NA	0
TCFCP2L1 SKP2	TCFCP2L1	SKP2	0.181935356083588	3798	NA	NA	0
TCFCP2L1 HAT1	TCFCP2L1	HAT1	0.033587754253186	3797	NA	NA	0
TCFCP2L1 ETV5	TCFCP2L1	ETV5	-0.160594659623808	3796	NA	NA	0
TCFCP2L1 GNG13	TCFCP2L1	GNG13	-0.453056886112097	3795	NA	NA	0
TCFCP2L1 FOXA2	TCFCP2L1	FOXA2	-0.498728751605958	3794	NA	NA	0
TCFCP2L1 TRIM24	TCFCP2L1	TRIM24	-0.698187136670365	3793	NA	NA	0
BC003965 CUL2	BC003965	CUL2	7.15296112011981	3792	NA	NA	0
BC003965 SKP2	BC003965	SKP2	6.70494346982322	3791	NA	NA	0
BC003965 SMAD6	BC003965	SMAD6	4.0035679848205	3790	NA	NA	0
BC003965 TET1	BC003965	TET1	3.82000610876238	3789	NA	NA	0
BC003965 FGF4	BC003965	FGF4	3.76898509661736	3788	NA	NA	0
BC003965 GOT1	BC003965	GOT1	3.12341305819358	3787	NA	NA	0
BC003965 KLF2	BC003965	KLF2	2.22459723992607	3786	NA	NA	0
BC003965 TRIM24	BC003965	TRIM24	2.0456492509151	3785	NA	NA	0
BC003965 FOXD3	BC003965	FOXD3	1.92733278643324	3784	NA	NA	0
BC003965 SALL4	BC003965	SALL4	1.61437899001481	3783	NA	NA	0
BC003965 KLF4	BC003965	KLF4	1.38489303714447	3782	NA	NA	0
BC003965 SALL1	BC003965	SALL1	1.29092835624939	3781	NA	NA	0
BC003965 KLF5	BC003965	KLF5	1.21168016625842	3780	NA	NA	0
BC003965 FGF17	BC003965	FGF17	1.12086568687372	3779	NA	NA	0
BC003965 GNG13	BC003965	GNG13	0.727102468785612	3778	NA	NA	0
BC003965 FBXO22	BC003965	FBXO22	0.59113287426296	3777	NA	NA	0
BC003965 FOXA2	BC003965	FOXA2	0.389005537777435	3776	NA	NA	0
BC003965 DNMT3A	BC003965	DNMT3A	0.0655437971199891	3775	NA	NA	0
BC003965 ETV5	BC003965	ETV5	-0.0369183242203034	3774	NA	NA	0
BC003965 APOA2	BC003965	APOA2	-0.0828231999411195	3773	NA	NA	0
BC003965 HAT1	BC003965	HAT1	-0.105627610737891	3772	NA	NA	0
BC003965 CBX1	BC003965	CBX1	-0.231671439498962	3771	NA	NA	0
BC003965 RTP4	BC003965	RTP4	-0.304088362752312	3770	NA	NA	0
BC003965 DNMT3B	BC003965	DNMT3B	-0.346827657782399	3769	NA	NA	0
CAD SMAD6	CAD	SMAD6	6.52657593681124	3768	NA	NA	0
CAD DNMT3B	CAD	DNMT3B	5.5611565471481	3767	NA	NA	0
CAD ETV5	CAD	ETV5	5.27990271137048	3766	NA	NA	0
CAD HAT1	CAD	HAT1	3.26891664946866	3765	NA	NA	0
CAD FBXO22	CAD	FBXO22	2.78965246730805	3764	NA	NA	0
CAD TRIM24	CAD	TRIM24	2.50664105332475	3763	NA	NA	0
CAD SALL1	CAD	SALL1	2.43430834017439	3762	NA	NA	0
CAD DNMT3A	CAD	DNMT3A	2.07097768871413	3761	NA	NA	0
CAD CBX1	CAD	CBX1	1.90012574296699	3760	NA	NA	0
CAD KLF2	CAD	KLF2	1.61364605812341	3759	NA	NA	0
CAD KLF4	CAD	KLF4	1.52195161276559	3758	NA	NA	0
CAD FGF17	CAD	FGF17	1.27750563591417	3757	NA	NA	0
CAD GOT1	CAD	GOT1	1.24815236965617	3756	NA	NA	0
CAD RTP4	CAD	RTP4	1.19740592006535	3755	NA	NA	0
CAD CUL2	CAD	CUL2	1.03511315038138	3754	NA	NA	0
CAD TET1	CAD	TET1	0.815956856476718	3753	NA	NA	0
CAD SALL4	CAD	SALL4	0.623439178963801	3752	NA	NA	0
CAD APOA2	CAD	APOA2	0.472857395894256	3751	NA	NA	0
CAD FGF4	CAD	FGF4	0.156461207072764	3750	NA	NA	0
CAD FOXA2	CAD	FOXA2	0.101805025972392	3749	NA	NA	0
CAD GNG13	CAD	GNG13	-0.0390329639642466	3748	NA	NA	0
CAD KLF5	CAD	KLF5	-0.121766368126383	3747	NA	NA	0
CAD FOXD3	CAD	FOXD3	-0.160609810174842	3746	NA	NA	0
CAD SKP2	CAD	SKP2	-0.843292819187246	3745	NA	NA	0
LOC100048449 HAT1	LOC100048449	HAT1	10.8329731926348	3744	NA	NA	0
LOC100048449 RTP4	LOC100048449	RTP4	7.05483691715854	3743	NA	NA	0
LOC100048449 GOT1	LOC100048449	GOT1	6.03723138358694	3742	NA	NA	0
LOC100048449 CUL2	LOC100048449	CUL2	4.48665410613976	3741	NA	NA	0
LOC100048449 FOXA2	LOC100048449	FOXA2	2.81679138024564	3740	NA	NA	0
LOC100048449 GNG13	LOC100048449	GNG13	1.89368362524823	3739	NA	NA	0
LOC100048449 KLF4	LOC100048449	KLF4	1.8401103785305	3738	NA	NA	0
LOC100048449 SALL4	LOC100048449	SALL4	1.44691523491822	3737	NA	NA	0
LOC100048449 KLF5	LOC100048449	KLF5	1.20677469760606	3736	NA	NA	0
[truncated: 3,747 more rows]
