# Supplementary material for: Recursive random forest algorithm for constructing multilayered hierarchical gene regulatory networks that govern biological pathways
Source: PLoS One. 2017 Feb 3;12(2):e0171532. doi: 10.1371/journal.pone.0171532 (PMC5291523; doi:10.1371/journal.pone.0171532)
Supplement: S1 File — (ZIP) [file pone.0171532.s001.zip › Supplemental_file_1/mouse_data2/genie3_result_data2.csv]

from	to	key	im	value
PHC1	DNMT3A	PHC1 DNMT3A	0.0491779995224234	0
RCC1	ETV5	RCC1 ETV5	0.0486939652590571	0
H19	APOA2	H19 APOA2	0.0453565305706215	0
SOX17	APOA2	SOX17 APOA2	0.0443275164842214	0
HSPB8	DNMT3A	HSPB8 DNMT3A	0.0434484430832109	0
ZFP42	GOT1	ZFP42 GOT1	0.0433296794826066	0
MYCN	FBXO22	MYCN FBXO22	0.0432265390467123	1
CTCF	FGF4	CTCF FGF4	0.0420094488956704	0
H19	DNMT3B	H19 DNMT3B	0.0419157478674803	0
SIPA1L2	DNMT3B	SIPA1L2 DNMT3B	0.0414277055714843	0
NOC3L	TET1	NOC3L TET1	0.0413514607957983	0
HSPB8	DNMT3B	HSPB8 DNMT3B	0.0410791091536346	0
SLC9A3R1	CBX1	SLC9A3R1 CBX1	0.0410428562769096	0
RCC2	ETV5	RCC2 ETV5	0.040401107333174	0
H19	FGF4	H19 FGF4	0.0399173469811101	0
NR0B1	KLF5	NR0B1 KLF5	0.0398953775387571	0
SOX17	CBX1	SOX17 CBX1	0.0398332523443657	0
SLC9A3R1	SMAD6	SLC9A3R1 SMAD6	0.0398293542583102	0
NOC3L	DNMT3A	NOC3L DNMT3A	0.0395070226557787	0
NR0B1	APOA2	NR0B1 APOA2	0.0394524087135088	1
PHC1	APOA2	PHC1 APOA2	0.0394288129119771	0
NR0B1	DNMT3A	NR0B1 DNMT3A	0.0384941262291673	1
FKBP3	HAT1	FKBP3 HAT1	0.0384855987322148	0
NOC3L	DNMT3B	NOC3L DNMT3B	0.0382199853305419	0
PRPF38A	GOT1	PRPF38A GOT1	0.0382002507878548	0
SOX17	FGF4	SOX17 FGF4	0.0380617957550596	0
ESRRB	SALL1	ESRRB SALL1	0.0379937554506598	1
CTCF	SMAD6	CTCF SMAD6	0.0378502442884353	0
MYCN	KLF5	MYCN KLF5	0.037759420054153	0
TCN2	FOXA2	TCN2 FOXA2	0.0374559740230769	0
ESRRB	SMAD6	ESRRB SMAD6	0.0370076470575147	1
TCN2	CBX1	TCN2 CBX1	0.0369308601128919	0
PHC1	ETV5	PHC1 ETV5	0.0367325736206278	0
SOX17	ETV5	SOX17 ETV5	0.0359312338643087	0
SOX17	FOXA2	SOX17 FOXA2	0.0352460139761895	0
NR0B1	TET1	NR0B1 TET1	0.0351596483816508	0
RPL22L1	KLF4	RPL22L1 KLF4	0.0351074141003882	0
ZFP281	CBX1	ZFP281 CBX1	0.0350297050180178	1
H19	CBX1	H19 CBX1	0.0349449335680316	0
ESRRB	FBXO22	ESRRB FBXO22	0.0343447079631254	1
TCN2	APOA2	TCN2 APOA2	0.033946010115832	0
TCN2	TRIM24	TCN2 TRIM24	0.0339174801681928	0
NOC3L	KLF5	NOC3L KLF5	0.033535700364468	0
H19	SALL1	H19 SALL1	0.0334453435376836	0
NOC3L	FOXD3	NOC3L FOXD3	0.0334239977480095	0
REST	TET1	REST TET1	0.0333098155698326	0
MYCN	SALL4	MYCN SALL4	0.0331872317061991	0
ZFP281	SMAD6	ZFP281 SMAD6	0.0331582486621178	0
NOC3L	FGF17	NOC3L FGF17	0.0331266554621051	0
SIPA1L2	FOXD3	SIPA1L2 FOXD3	0.0329722915987127	0
SLC17A6	GNG13	SLC17A6 GNG13	0.0328027725938541	0
RCC1	TRIM24	RCC1 TRIM24	0.0326074860733345	0
REST	DNMT3A	REST DNMT3A	0.0324553938719085	1
NR0B1	SMAD6	NR0B1 SMAD6	0.0324108121412371	0
SOX17	SMAD6	SOX17 SMAD6	0.0323998215882003	1
SOX17	SALL1	SOX17 SALL1	0.0322847833236647	0
LOC100048449	HAT1	LOC100048449 HAT1	0.0320633282896208	0
ESRRB	FGF4	ESRRB FGF4	0.0319560723219889	1
H19	DNMT3A	H19 DNMT3A	0.0319516661973602	0
PHC1	SALL1	PHC1 SALL1	0.0319064924559858	0
DSC2	APOA2	DSC2 APOA2	0.0318618647116358	0
NR0B1	FGF4	NR0B1 FGF4	0.0318348230917413	1
CTCF	DNMT3A	CTCF DNMT3A	0.0316777462230224	1
ZFP281	TRIM24	ZFP281 TRIM24	0.0316449381725315	0
SIPA1L2	DNMT3A	SIPA1L2 DNMT3A	0.0315470695385629	0
E130012A19RIK	KLF4	E130012A19RIK KLF4	0.0315439556827644	0
CTCF	CBX1	CTCF CBX1	0.031304861198206	0
H19	FOXA2	H19 FOXA2	0.0311770771771239	0
DSC2	FGF4	DSC2 FGF4	0.0311136658062255	0
MYCN	TRIM24	MYCN TRIM24	0.0311049657207889	0
PHC1	CBX1	PHC1 CBX1	0.0309374395652483	0
PHC1	DNMT3B	PHC1 DNMT3B	0.0308564261418049	0
IARS	FBXO22	IARS FBXO22	0.0308187150157065	0
H19	TET1	H19 TET1	0.0307635477817623	0
JARID2	FGF17	JARID2 FGF17	0.0307399961354201	0
CTCF	FOXA2	CTCF FOXA2	0.0306122959139334	0
SLC9A3R1	FGF4	SLC9A3R1 FGF4	0.0306091152219514	0
MRPS14	DNMT3A	MRPS14 DNMT3A	0.0305347731618111	0
TFPI	APOA2	TFPI APOA2	0.0303333755032925	0
LOC100045684	FOXA2	LOC100045684 FOXA2	0.0302057089264271	0
TCN2	SMAD6	TCN2 SMAD6	0.0300732896600963	0
E130012A19RIK	KLF5	E130012A19RIK KLF5	0.0300398574043327	0
HSPB8	FOXD3	HSPB8 FOXD3	0.0298455986189307	0
TCN2	FGF4	TCN2 FGF4	0.0296435077035269	0
NOTUM	KLF5	NOTUM KLF5	0.0296284250594892	0
PHC1	FOXA2	PHC1 FOXA2	0.0295818930991572	1
ESRRB	APOA2	ESRRB APOA2	0.0293470106650667	1
SLC9A3R1	SALL1	SLC9A3R1 SALL1	0.029333134651703	0
RASD1	SALL4	RASD1 SALL4	0.029287189021539	0
NR0B1	SALL1	NR0B1 SALL1	0.0287478969083253	0
H19	SMAD6	H19 SMAD6	0.0286766983651609	0
PRPF38A	KLF2	PRPF38A KLF2	0.0286299192315227	0
REST	FGF17	REST FGF17	0.0285734255462545	0
LPIN2	KLF2	LPIN2 KLF2	0.0285612074582962	0
NR0B1	FOXD3	NR0B1 FOXD3	0.0285308395020643	1
PRPF38A	SKP2	PRPF38A SKP2	0.0285096744177728	0
ESRRB	FOXA2	ESRRB FOXA2	0.0280010518709665	1
ZFP281	SKP2	ZFP281 SKP2	0.0279649884484835	1
CTCF	APOA2	CTCF APOA2	0.0278349999390752	0
EMP2	APOA2	EMP2 APOA2	0.0278325380229247	0
TLN1	ETV5	TLN1 ETV5	0.0274072038813242	0
CTCF	SALL1	CTCF SALL1	0.0273875045463196	0
MYC	FGF17	MYC FGF17	0.0273537085928165	0
TMUB2	KLF2	TMUB2 KLF2	0.0273506261419343	0
MYCN	ETV5	MYCN ETV5	0.0273274274307122	0
AGPAT3	FGF17	AGPAT3 FGF17	0.0272724607797863	0
ACP6	CUL2	ACP6 CUL2	0.0272555247289448	0
CREB3L2	FOXA2	CREB3L2 FOXA2	0.027247702216682	0
MYC	KLF5	MYC KLF5	0.027203931565577	1
RCC2	TRIM24	RCC2 TRIM24	0.0271396238257704	0
KLHL26	DNMT3A	KLHL26 DNMT3A	0.0270072361281198	0
H19	FGF17	H19 FGF17	0.027002633849939	0
RPGRIP1	TET1	RPGRIP1 TET1	0.0269458039866172	0
SLC9A3R1	APOA2	SLC9A3R1 APOA2	0.0268595584888296	0
ESRRB	KLF2	ESRRB KLF2	0.0268361832456277	1
ESRRB	CBX1	ESRRB CBX1	0.0267210075354456	1
ENPP1	RTP4	ENPP1 RTP4	0.026593942925621	0
POU5F1	DNMT3A	POU5F1 DNMT3A	0.0265722109703858	1
IARS	ETV5	IARS ETV5	0.0264838113169834	0
ZFP42	KLF2	ZFP42 KLF2	0.026480412040009	0
PHC1	FGF4	PHC1 FGF4	0.0264571563890352	0
X2700097O09RIK	FGF4	X2700097O09RIK FGF4	0.0263958908795762	0
POU5F1	TET1	POU5F1 TET1	0.0262290608159778	0
ZFP281	FOXA2	ZFP281 FOXA2	0.0262165020731619	0
EED	FGF17	EED FGF17	0.0260728512888237	0
TBX3	KLF4	TBX3 KLF4	0.0259803537178663	1
LOC100045684	APOA2	LOC100045684 APOA2	0.0259511424493424	0
NR0B1	FGF17	NR0B1 FGF17	0.0256666508945546	0
DPH1	CUL2	DPH1 CUL2	0.0255770134290929	0
NOC3L	SALL1	NOC3L SALL1	0.025445484528342	0
JARID2	TET1	JARID2 TET1	0.0254419618502118	0
ACSS1	KLF4	ACSS1 KLF4	0.025338386037405	0
TFPI	FOXA2	TFPI FOXA2	0.0252880861082021	0
ZFP42	SALL4	ZFP42 SALL4	0.0252329898955913	0
TOPBP1	HAT1	TOPBP1 HAT1	0.025198168184106	0
REST	DNMT3B	REST DNMT3B	0.0251732897029951	0
DSC2	SALL1	DSC2 SALL1	0.0251723098113641	0
TCN2	DNMT3B	TCN2 DNMT3B	0.0250947042041483	0
SLC9A3R1	FOXA2	SLC9A3R1 FOXA2	0.0250405355827392	0
EMP2	ETV5	EMP2 ETV5	0.0250383747769611	0
RCC1	FOXA2	RCC1 FOXA2	0.0249536983360255	0
POLR1B	KLF5	POLR1B KLF5	0.0247282467295531	0
DCAF13	RTP4	DCAF13 RTP4	0.0246873416754296	0
INO80	FGF17	INO80 FGF17	0.0246571622109206	0
MYBL2	GOT1	MYBL2 GOT1	0.0245636380712883	0
DPPA2	CUL2	DPPA2 CUL2	0.0244505961006917	0
ZFP42	FGF17	ZFP42 FGF17	0.0243944377858815	0
D10WSU52E	HAT1	D10WSU52E HAT1	0.0243877816309153	0
RPGRIP1	DNMT3B	RPGRIP1 DNMT3B	0.024351936288318	0
E2F4	GOT1	E2F4 GOT1	0.0243063979723173	1
NR0B1	FOXA2	NR0B1 FOXA2	0.0241986828608147	0
DPPA2	FGF17	DPPA2 FGF17	0.0241260127311968	0
NR0B1	DNMT3B	NR0B1 DNMT3B	0.0239978342201886	0
POU5F1	CUL2	POU5F1 CUL2	0.0239688913204053	1
DCAF13	FBXO22	DCAF13 FBXO22	0.0239572860642867	0
POU5F1	FGF17	POU5F1 FGF17	0.0238532989115832	1
LPIN2	FGF17	LPIN2 FGF17	0.0238462420492451	0
REST	CBX1	REST CBX1	0.0236064601090644	0
PHC1	SMAD6	PHC1 SMAD6	0.0234771903558161	0
DSC2	SMAD6	DSC2 SMAD6	0.0234765136401106	0
EMP2	RTP4	EMP2 RTP4	0.0234663814555991	0
GATA3	APOA2	GATA3 APOA2	0.023292921898007	0
JARID2	CUL2	JARID2 CUL2	0.0231606145532945	0
SOX17	RTP4	SOX17 RTP4	0.0231449052784491	0
USP5	RTP4	USP5 RTP4	0.0230844906949537	0
E2F4	TET1	E2F4 TET1	0.0230802977741216	0
E130012A19RIK	FGF17	E130012A19RIK FGF17	0.0229966056961964	0
NR0B1	ETV5	NR0B1 ETV5	0.0229384422011309	1
X2700097O09RIK	SALL1	X2700097O09RIK SALL1	0.0228498081063684	0
DPPA2	KLF4	DPPA2 KLF4	0.022837598618348	0
USP2	FOXD3	USP2 FOXD3	0.0228325576093513	0
CREB3L2	KLF2	CREB3L2 KLF2	0.0228195345086629	0
NOTUM	FGF17	NOTUM FGF17	0.0227505239655725	0
LPIN2	CBX1	LPIN2 CBX1	0.0227302777592472	0
ZFP42	SKP2	ZFP42 SKP2	0.0227101853316866	0
GPX7	KLF4	GPX7 KLF4	0.0226881097149146	0
NR0B1	CBX1	NR0B1 CBX1	0.0225011935314592	1
TRIM28	FBXO22	TRIM28 FBXO22	0.0224693210043279	1
CTCF	FOXD3	CTCF FOXD3	0.0224055487643297	0
ESRRB	ETV5	ESRRB ETV5	0.0224047641282753	1
REST	FOXA2	REST FOXA2	0.0223470591094383	1
E2F4	RTP4	E2F4 RTP4	0.0223345054770053	0
DSC2	CBX1	DSC2 CBX1	0.0223216586025423	0
NANOG	RTP4	NANOG RTP4	0.0223039951176802	1
RCC2	GOT1	RCC2 GOT1	0.0222614380729385	0
EMP2	FGF4	EMP2 FGF4	0.0221673418281267	0
E2F1	FOXD3	E2F1 FOXD3	0.0221274327419059	1
STAT3	KLF4	STAT3 KLF4	0.0221233359858521	0
PRPF38A	RTP4	PRPF38A RTP4	0.0220956397462986	0
H19	KLF5	H19 KLF5	0.0220894442660369	0
AGPAT3	KLF5	AGPAT3 KLF5	0.0220638704344619	0
TRIM28	GOT1	TRIM28 GOT1	0.022032197241091	0
RCC2	FBXO22	RCC2 FBXO22	0.0218593217327014	0
REST	FGF4	REST FGF4	0.0218571115243742	0
EZH2	DNMT3A	EZH2 DNMT3A	0.0218339928732846	0
X2700097O09RIK	RTP4	X2700097O09RIK RTP4	0.0218269400034521	0
PRKCH	SMAD6	PRKCH SMAD6	0.0217162755133857	0
TCN2	SALL1	TCN2 SALL1	0.0216707467836544	0
POLR1B	TET1	POLR1B TET1	0.0216522477404429	0
ARF5	DNMT3B	ARF5 DNMT3B	0.0215254907933358	0
REST	SMAD6	REST SMAD6	0.0214957244276117	0
NR0B1	SALL4	NR0B1 SALL4	0.0213337772603672	1
MYCN	CBX1	MYCN CBX1	0.021320628573636	0
MYC	KLF4	MYC KLF4	0.0213127315474276	1
CNOT3	FGF17	CNOT3 FGF17	0.0213066707706194	0
MED23	KLF4	MED23 KLF4	0.021302128061564	0
AGPAT3	KLF4	AGPAT3 KLF4	0.0210772827584247	0
RCC1	TET1	RCC1 TET1	0.0210271011244111	0
TCN2	DNMT3A	TCN2 DNMT3A	0.0210144089237312	0
DPPA2	KLF5	DPPA2 KLF5	0.0209917161204012	0
REST	TRIM24	REST TRIM24	0.0208961597859271	0
ZFP281	FBXO22	ZFP281 FBXO22	0.0208911531671505	0
UTP18	GOT1	UTP18 GOT1	0.0208128248901231	0
H19	FOXD3	H19 FOXD3	0.0206880624777283	0
ZFP42	KLF5	ZFP42 KLF5	0.020564142494298	0
X2700097O09RIK	APOA2	X2700097O09RIK APOA2	0.0204566479197179	0
PRKCH	SALL1	PRKCH SALL1	0.0204289821880191	0
CNOT3	KLF5	CNOT3 KLF5	0.020426317764738	1
RCC1	SMAD6	RCC1 SMAD6	0.0203946622422108	0
X100041874	DNMT3B	X100041874 DNMT3B	0.0203857076737632	0
PHC1	TET1	PHC1 TET1	0.0203422015533093	0
ESRRB	RTP4	ESRRB RTP4	0.0203074969628423	0
RCC2	SKP2	RCC2 SKP2	0.0202745485191825	0
SOX17	DNMT3A	SOX17 DNMT3A	0.0202389958729615	0
X2700097O09RIK	KLF2	X2700097O09RIK KLF2	0.0202322788855881	0
EED	SKP2	EED SKP2	0.0202179691349656	0
INO80	CUL2	INO80 CUL2	0.0201999318071251	0
SOX17	TRIM24	SOX17 TRIM24	0.0200925917579462	0
CBR3	CBX1	CBR3 CBX1	0.0200804750817129	0
NSUN4	KLF5	NSUN4 KLF5	0.0200341113640565	0
RCC1	APOA2	RCC1 APOA2	0.0200283164715202	0
TRIM28	CUL2	TRIM28 CUL2	0.020009173762535	1
REST	APOA2	REST APOA2	0.0199390248083517	0
TLN1	CBX1	TLN1 CBX1	0.0199246928624352	0
ZFP42	ETV5	ZFP42 ETV5	0.019913887749226	1
NOC3L	FGF4	NOC3L FGF4	0.0199040879922194	0
JARID2	KLF5	JARID2 KLF5	0.0198928156444652	0
RCC1	KLF5	RCC1 KLF5	0.019838601785837	0
ZFP281	APOA2	ZFP281 APOA2	0.0198170959920589	0
C79242	SALL4	C79242 SALL4	0.0197205538969607	0
MRPS14	CUL2	MRPS14 CUL2	0.0196797093830356	0
CTCF	TRIM24	CTCF TRIM24	0.0196606812063901	0
RCC1	FBXO22	RCC1 FBXO22	0.0196241454677902	0
RCC2	CBX1	RCC2 CBX1	0.0196236317556615	0
EMP2	SMAD6	EMP2 SMAD6	0.0196159721014582	0
RCC1	GOT1	RCC1 GOT1	0.0194747654817958	0
DDX52	KLF5	DDX52 KLF5	0.0193854635662777	0
CTCF	DNMT3B	CTCF DNMT3B	0.019351972873689	0
MRPS14	DNMT3B	MRPS14 DNMT3B	0.0193272310556321	0
REST	ETV5	REST ETV5	0.0193157002800813	0
EZH2	DNMT3B	EZH2 DNMT3B	0.0193078034630804	1
SSBP2	KLF2	SSBP2 KLF2	0.0192656965416832	0
DSC2	TRIM24	DSC2 TRIM24	0.0192553711759517	0
CNOT3	CUL2	CNOT3 CUL2	0.0192544748208989	1
LIPG	GNG13	LIPG GNG13	0.0192095306269497	0
TRIM28	KLF2	TRIM28 KLF2	0.0191958933339421	1
USP5	KLF2	USP5 KLF2	0.0191924052834966	0
POLR1B	DNMT3B	POLR1B DNMT3B	0.0191888845039195	0
TLN1	SMAD6	TLN1 SMAD6	0.0191883922161057	0
MRPS14	GNG13	MRPS14 GNG13	0.0191470715623221	0
ARF5	TET1	ARF5 TET1	0.0191468183038454	0
X2700097O09RIK	DNMT3B	X2700097O09RIK DNMT3B	0.0190126893012272	0
DCAF13	GNG13	DCAF13 GNG13	0.0189960900674635	0
TLN1	FBXO22	TLN1 FBXO22	0.0189701317379254	0
X100041874	DNMT3A	X100041874 DNMT3A	0.0189627172329289	0
TFPI	SALL1	TFPI SALL1	0.0189548362385934	0
X2700097O09RIK	SMAD6	X2700097O09RIK SMAD6	0.018914946552773	0
PRPF38A	ETV5	PRPF38A ETV5	0.0188978875900564	0
PRKCH	APOA2	PRKCH APOA2	0.0188665882051167	0
ZFP281	SALL1	ZFP281 SALL1	0.0187992322959824	0
CNOT2	TRIM24	CNOT2 TRIM24	0.0187946699711196	0
EZH2	CUL2	EZH2 CUL2	0.0187123931542452	0
RCC2	KLF2	RCC2 KLF2	0.0187073791894158	0
GATA3	ETV5	GATA3 ETV5	0.0185823273559874	0
EMP2	SALL1	EMP2 SALL1	0.0185757297346603	0
TMEM216	KLF4	TMEM216 KLF4	0.018562229023692	0
FAM116A	KLF4	FAM116A KLF4	0.0185582711837589	0
NR0B1	TRIM24	NR0B1 TRIM24	0.0184905272107127	0
REST	KLF5	REST KLF5	0.0184858880072133	0
SOX17	DNMT3B	SOX17 DNMT3B	0.0184661474128826	0
TRIM28	ETV5	TRIM28 ETV5	0.018409783103307	0
CBR3	FOXA2	CBR3 FOXA2	0.0183556283426366	0
TCN2	ETV5	TCN2 ETV5	0.0183552547587835	0
BC003965	CUL2	BC003965 CUL2	0.0182779465564257	0
POLR1B	SALL1	POLR1B SALL1	0.0182503253682625	0
CTCF	ETV5	CTCF ETV5	0.0181707181585608	0
RCC1	FGF17	RCC1 FGF17	0.0181457912604337	0
TCN2	KLF2	TCN2 KLF2	0.0180957271273309	0
LPIN2	SALL1	LPIN2 SALL1	0.0180871099028544	0
RPGRIP1	DNMT3A	RPGRIP1 DNMT3A	0.0180315309031721	0
EED	CUL2	EED CUL2	0.0180088476273818	0
ESRRB	TRIM24	ESRRB TRIM24	0.017983609971141	0
DSC2	KLF2	DSC2 KLF2	0.0179164420004783	0
PRPF3	FBXO22	PRPF3 FBXO22	0.0178282759431977	0
RFC5	ETV5	RFC5 ETV5	0.0178186079062356	0
ZFP281	GOT1	ZFP281 GOT1	0.0178173528280481	0
TOPBP1	GNG13	TOPBP1 GNG13	0.0178057580758389	0
DSC2	FOXA2	DSC2 FOXA2	0.0177970081618121	0
GATA3	SALL1	GATA3 SALL1	0.0177512874514332	0
CNOT2	GNG13	CNOT2 GNG13	0.0177470834463113	0
TFPI	KLF2	TFPI KLF2	0.0177329020993177	0
GDE1	FOXD3	GDE1 FOXD3	0.0177208582866058	0
EMP2	CBX1	EMP2 CBX1	0.0176789930567767	0
PHC1	TRIM24	PHC1 TRIM24	0.0176338917102108	0
D12ERTD216E	HAT1	D12ERTD216E HAT1	0.0176273582931366	0
REST	RTP4	REST RTP4	0.0176166003277619	0
RPGRIP1	FOXD3	RPGRIP1 FOXD3	0.0175842234212695	0
LPIN2	SMAD6	LPIN2 SMAD6	0.0175002232104336	0
ZFP42	RTP4	ZFP42 RTP4	0.0174890462581714	1
DDX27	CUL2	DDX27 CUL2	0.0174849169106288	0
GATA3	FOXA2	GATA3 FOXA2	0.0174593738346371	0
SRR	HAT1	SRR HAT1	0.0174225092079034	0
IARS	GOT1	IARS GOT1	0.0174222653934951	0
POU5F1	DNMT3B	POU5F1 DNMT3B	0.0174176194061075	1
X2700097O09RIK	FOXA2	X2700097O09RIK FOXA2	0.0174090637359148	0
D10WSU52E	GNG13	D10WSU52E GNG13	0.0174006067141968	0
TLN1	APOA2	TLN1 APOA2	0.0173842259608753	0
X100041874	FGF17	X100041874 FGF17	0.0173425075581218	0
ACP6	KLF4	ACP6 KLF4	0.0172574702256038	0
PRPF38A	SALL4	PRPF38A SALL4	0.0172555871074028	0
SCAND1	KLF5	SCAND1 KLF5	0.0171957366359931	0
GATA3	DNMT3A	GATA3 DNMT3A	0.0171760500951422	0
CBR3	APOA2	CBR3 APOA2	0.0170966979435851	0
EED	GOT1	EED GOT1	0.0170964388513686	0
PRKCH	CBX1	PRKCH CBX1	0.0170932977815473	0
PRPF3	GNG13	PRPF3 GNG13	0.0170435726328288	0
NOTUM	TET1	NOTUM TET1	0.0170051042227635	0
LOC100046998	CUL2	LOC100046998 CUL2	0.01696338518815	0
TFPI	RTP4	TFPI RTP4	0.0169353361809433	0
SOX2	KLF2	SOX2 KLF2	0.016890294700133	1
TCN2	RTP4	TCN2 RTP4	0.0168683351709115	0
SLC9A3R1	TRIM24	SLC9A3R1 TRIM24	0.0167979709513867	0
TRIM28	TRIM24	TRIM28 TRIM24	0.016779220104719	0
HSPB8	SALL1	HSPB8 SALL1	0.0167597854832556	0
JARID2	SKP2	JARID2 SKP2	0.0166850944695105	0
TFPI	SMAD6	TFPI SMAD6	0.016676953193321	0
PIN1	SKP2	PIN1 SKP2	0.0166202609719153	0
POLR1B	FGF17	POLR1B FGF17	0.0166122081910714	0
GDE1	DNMT3B	GDE1 DNMT3B	0.0165935011923999	0
IARS	TRIM24	IARS TRIM24	0.0165052570541411	0
DDX27	GNG13	DDX27 GNG13	0.0164930686859799	0
ESRRB	DNMT3A	ESRRB DNMT3A	0.0164353473242535	1
MYCN	TET1	MYCN TET1	0.0163741004586158	0
EED	KLF5	EED KLF5	0.0163242195130012	0
PRKCH	FBXO22	PRKCH FBXO22	0.0163133434912789	0
RRP8	SALL4	RRP8 SALL4	0.0162794408332971	0
H19	TRIM24	H19 TRIM24	0.0162499570176469	0
POU5F1	KLF5	POU5F1 KLF5	0.0162409828138216	1
KLHL26	DNMT3B	KLHL26 DNMT3B	0.0162107570043265	0
E2F4	FGF17	E2F4 FGF17	0.0161146833783534	0
GATA3	FGF4	GATA3 FGF4	0.0160995410523219	0
POLR1B	KLF2	POLR1B KLF2	0.0160688456429645	0
RFC5	APOA2	RFC5 APOA2	0.0160425724801887	0
UTP18	GNG13	UTP18 GNG13	0.0160114783544228	0
TCN2	FGF17	TCN2 FGF17	0.0159949203787311	0
POLR1B	FGF4	POLR1B FGF4	0.015992347460325	0
IARS	SMAD6	IARS SMAD6	0.0159896139767869	0
PRKCH	ETV5	PRKCH ETV5	0.0159822907693097	0
MYBL2	FGF4	MYBL2 FGF4	0.0159705008866124	0
POLR1B	DNMT3A	POLR1B DNMT3A	0.0159649600111705	0
RNF2	GNG13	RNF2 GNG13	0.0159241300211421	0
PRPF3	KLF2	PRPF3 KLF2	0.0159058311879737	0
ARF5	KLF5	ARF5 KLF5	0.0159046724022255	0
LPIN2	APOA2	LPIN2 APOA2	0.0158861258850565	0
CREB3L2	CBX1	CREB3L2 CBX1	0.0158409797061727	0
NANOG	HAT1	NANOG HAT1	0.0158201740543619	1
NOC3L	APOA2	NOC3L APOA2	0.0158050898630948	0
LOC100045684	CBX1	LOC100045684 CBX1	0.0157996179319602	0
RASD1	HAT1	RASD1 HAT1	0.0157963207325622	0
CREB3L2	RTP4	CREB3L2 RTP4	0.0157826368157524	0
UTP18	SKP2	UTP18 SKP2	0.0157701722839813	0
ZFP281	ETV5	ZFP281 ETV5	0.015766875824712	0
ZFP281	FGF4	ZFP281 FGF4	0.0157365293978597	0
HSPB8	APOA2	HSPB8 APOA2	0.0155795453682552	0
CCDC34	HAT1	CCDC34 HAT1	0.0155691186147743	0
DDX27	FBXO22	DDX27 FBXO22	0.0155344445175188	0
RCC2	SMAD6	RCC2 SMAD6	0.0154995675662102	0
ZFP281	KLF2	ZFP281 KLF2	0.0154936767934931	0
LPIN2	FOXA2	LPIN2 FOXA2	0.0154888580393527	0
HSPB8	TET1	HSPB8 TET1	0.0154866863918612	0
DSC2	FBXO22	DSC2 FBXO22	0.01547342953321	0
USP5	CUL2	USP5 CUL2	0.0154630872138844	0
TRIM28	RTP4	TRIM28 RTP4	0.0154506584103454	0
PRKCH	FGF4	PRKCH FGF4	0.0153689596981654	0
PRMT2	FOXD3	PRMT2 FOXD3	0.0153407322365533	0
TFPI	FGF4	TFPI FGF4	0.0153270094762283	0
PHC1	FBXO22	PHC1 FBXO22	0.0153268491206914	0
MRPS14	TET1	MRPS14 TET1	0.0152958427283818	0
NOC3L	SMAD6	NOC3L SMAD6	0.0152154074625802	0
X2700097O09RIK	CBX1	X2700097O09RIK CBX1	0.0152129655040505	0
MYO7A	TET1	MYO7A TET1	0.0151549462363609	0
REST	SALL1	REST SALL1	0.0151085875904163	1
SIPA1L2	APOA2	SIPA1L2 APOA2	0.0150570735218186	0
TLN1	TRIM24	TLN1 TRIM24	0.0150111798206452	0
INO80	KLF5	INO80 KLF5	0.0149619000393606	0
EMP2	FOXA2	EMP2 FOXA2	0.0149404991453067	0
PRPF3	GOT1	PRPF3 GOT1	0.0149289097561908	0
MYCN	KLF2	MYCN KLF2	0.0149052996472338	0
E130012A19RIK	CUL2	E130012A19RIK CUL2	0.014896949170619	0
DSC2	RTP4	DSC2 RTP4	0.014886390903074	0
BLMH	GOT1	BLMH GOT1	0.0148798293899519	0
EED	TET1	EED TET1	0.0148762638267484	0
ESRRB	TET1	ESRRB TET1	0.0148641712977723	0
MYC	SALL4	MYC SALL4	0.0148332834591089	1
NANOG	GOT1	NANOG GOT1	0.0148162083041985	1
H19	ETV5	H19 ETV5	0.0147283444978818	0
POLR1B	FOXA2	POLR1B FOXA2	0.0146746671681753	0
RLBP1	HAT1	RLBP1 HAT1	0.0146507670426536	0
RFC5	GOT1	RFC5 GOT1	0.0146445353908691	0
LPIN2	FGF4	LPIN2 FGF4	0.0146234568902637	0
SIPA1L2	SMAD6	SIPA1L2 SMAD6	0.0146098499008094	0
MYCN	FOXA2	MYCN FOXA2	0.0145945134700257	0
SIPA1L2	TET1	SIPA1L2 TET1	0.0145823825297806	0
MYO7A	SKP2	MYO7A SKP2	0.0145605285148581	0
HSPB8	SMAD6	HSPB8 SMAD6	0.0145555634477945	0
MYBL2	SALL4	MYBL2 SALL4	0.0145246374428412	0
RPL22L1	HAT1	RPL22L1 HAT1	0.0144967619639863	0
TCF3	HAT1	TCF3 HAT1	0.014493474714872	0
DCAF13	GOT1	DCAF13 GOT1	0.0144914897202156	0
POU5F1	SKP2	POU5F1 SKP2	0.0144709695550636	1
CAD	HAT1	CAD HAT1	0.0144171723100198	0
DCAF13	TRIM24	DCAF13 TRIM24	0.0144132764872404	0
RFC5	KLF2	RFC5 KLF2	0.0143876930964822	0
REST	FOXD3	REST FOXD3	0.0143839348902898	0
EIF4ENIF1	HAT1	EIF4ENIF1 HAT1	0.0143717714887957	0
DCAF13	SKP2	DCAF13 SKP2	0.0143667042060574	0
SIPA1L2	FGF4	SIPA1L2 FGF4	0.0143656573299302	0
CREB3L2	APOA2	CREB3L2 APOA2	0.0143603725606696	0
ARIH1	KLF4	ARIH1 KLF4	0.0143396699438025	0
PIN1	GNG13	PIN1 GNG13	0.0142467548205988	0
BLMH	GNG13	BLMH GNG13	0.0142295225595503	0
FXN	SKP2	FXN SKP2	0.0142232255437099	0
TLN1	FOXA2	TLN1 FOXA2	0.014164442415428	0
CHD1	FOXD3	CHD1 FOXD3	0.014162807194103	0
DDX27	GOT1	DDX27 GOT1	0.0141209931834741	0
RCC1	CBX1	RCC1 CBX1	0.0141191727484208	0
RCC1	FGF4	RCC1 FGF4	0.0140910399654698	0
RFC5	DNMT3B	RFC5 DNMT3B	0.0140889136098225	0
REST	CUL2	REST CUL2	0.0140739352836281	0
RCC2	FGF4	RCC2 FGF4	0.0140434301531509	0
CBR3	SMAD6	CBR3 SMAD6	0.0140418526452738	0
E2F4	KLF5	E2F4 KLF5	0.0140136154110078	1
DCAF13	ETV5	DCAF13 ETV5	0.0139878388259186	0
SIPA1L2	SALL1	SIPA1L2 SALL1	0.0139530633911456	0
X2700097O09RIK	CUL2	X2700097O09RIK CUL2	0.0139390555294672	0
POLR1B	SMAD6	POLR1B SMAD6	0.0139112826095012	0
SOX17	TET1	SOX17 TET1	0.013892967502123	0
EMP2	FBXO22	EMP2 FBXO22	0.0138644319631184	0
POU5F1	FOXA2	POU5F1 FOXA2	0.0138579749286883	1
CNOT2	FBXO22	CNOT2 FBXO22	0.0138534707229123	0
CBR3	TRIM24	CBR3 TRIM24	0.0137499841271998	0
MYC	FOXD3	MYC FOXD3	0.0137474902168225	0
DPPA2	TET1	DPPA2 TET1	0.0137320878109347	0
DCAF13	SALL4	DCAF13 SALL4	0.013706863302905	0
POLR1B	CBX1	POLR1B CBX1	0.0137066117202759	0
RNF2	GOT1	RNF2 GOT1	0.0136937102533041	0
RCC2	FOXA2	RCC2 FOXA2	0.0136817249039312	0
DSC2	ETV5	DSC2 ETV5	0.0136806722748213	0
D7ERTD59E	GNG13	D7ERTD59E GNG13	0.0136643367529407	0
GDE1	SALL1	GDE1 SALL1	0.0136597579835152	0
ESRRB	DNMT3B	ESRRB DNMT3B	0.0136418703510342	1
CNOT3	TET1	CNOT3 TET1	0.0135447070221903	0
SRPK2	KLF4	SRPK2 KLF4	0.0134186214075372	0
MRPS14	FBXO22	MRPS14 FBXO22	0.0133223523897741	0
UTP18	FBXO22	UTP18 FBXO22	0.0133084883426509	0
NSUN4	KLF4	NSUN4 KLF4	0.0133051935472565	0
SOX2	APOA2	SOX2 APOA2	0.0132750323317972	1
MYO7A	FOXA2	MYO7A FOXA2	0.0132183084021941	0
POU5F1	FBXO22	POU5F1 FBXO22	0.0131868437466422	1
INO80	KLF4	INO80 KLF4	0.0131610554844449	0
E130012A19RIK	TET1	E130012A19RIK TET1	0.0131213365319027	0
SETDB1	KLF4	SETDB1 KLF4	0.013051031957989	1
SOX2	ETV5	SOX2 ETV5	0.0130024714461622	1
PRPF38A	FBXO22	PRPF38A FBXO22	0.0129959324053803	0
SIPA1L2	FGF17	SIPA1L2 FGF17	0.012928447483067	0
MRPS14	FOXA2	MRPS14 FOXA2	0.0129034059938492	0
TCN2	TET1	TCN2 TET1	0.0128979270405559	0
XPO6	GNG13	XPO6 GNG13	0.0128823443724746	0
TCFCP2L1	KLF4	TCFCP2L1 KLF4	0.012880925856649	0
C79242	HAT1	C79242 HAT1	0.0128736528047663	0
ARF5	SALL4	ARF5 SALL4	0.0128163699923103	0
PHC1	FOXD3	PHC1 FOXD3	0.0128143707257104	0
MYO7A	TRIM24	MYO7A TRIM24	0.0128130472250007	0
ZFP42	TET1	ZFP42 TET1	0.0127820813398086	0
NANP	KLF2	NANP KLF2	0.0127269577211366	0
SETDB1	FGF17	SETDB1 FGF17	0.0126884664103714	0
SOX2	FBXO22	SOX2 FBXO22	0.0126862349546138	1
X100041874	SALL1	X100041874 SALL1	0.0126769340394827	0
LPIN2	FBXO22	LPIN2 FBXO22	0.0126700939447371	0
STAT3	RTP4	STAT3 RTP4	0.0126576463732054	0
TRIM28	KLF5	TRIM28 KLF5	0.012655878209093	1
RCC1	DNMT3A	RCC1 DNMT3A	0.0126492345395416	0
ARIH1	KLF5	ARIH1 KLF5	0.0126491976456979	0
RCC2	CUL2	RCC2 CUL2	0.0125865611093112	0
RFC5	CBX1	RFC5 CBX1	0.0125788559870761	0
D10WSU52E	GOT1	D10WSU52E GOT1	0.0125705237069579	0
TLN1	GOT1	TLN1 GOT1	0.0125642898678902	0
POU5F1	CBX1	POU5F1 CBX1	0.0125633048666856	1
TFPI	CBX1	TFPI CBX1	0.0125617332166617	0
DSC2	FOXD3	DSC2 FOXD3	0.012561421650747	0
DCAF13	KLF2	DCAF13 KLF2	0.0125463530808102	0
BLMH	FBXO22	BLMH FBXO22	0.0125040885331903	0
CTCF	FGF17	CTCF FGF17	0.0124731360569842	0
TRIM28	SALL4	TRIM28 SALL4	0.0124541292944632	0
LOC100045684	TRIM24	LOC100045684 TRIM24	0.0124167031423607	0
DLC1	FOXD3	DLC1 FOXD3	0.0124041207417263	0
AGPAT3	FOXD3	AGPAT3 FOXD3	0.012401293376362	0
SLC9A3R1	ETV5	SLC9A3R1 ETV5	0.0123422886712841	0
DSC2	TET1	DSC2 TET1	0.0123304369348064	0
CNOT2	CBX1	CNOT2 CBX1	0.0123065191470535	0
NOC3L	FOXA2	NOC3L FOXA2	0.0123024675092684	0
PRPF3	CUL2	PRPF3 CUL2	0.0123024536602122	0
ARF5	DNMT3A	ARF5 DNMT3A	0.0122871896379669	0
DDX52	SALL4	DDX52 SALL4	0.0122546813443018	0
POLR1B	FBXO22	POLR1B FBXO22	0.0122525307738148	0
E130012A19RIK	FOXD3	E130012A19RIK FOXD3	0.0122451757810317	0
SOX2	GOT1	SOX2 GOT1	0.0122330282369517	0
SUZ12	DNMT3A	SUZ12 DNMT3A	0.0121321883789132	1
MYO7A	FGF17	MYO7A FGF17	0.0121300689012133	0
NOC3L	CBX1	NOC3L CBX1	0.0121214722401306	0
ZFP42	FBXO22	ZFP42 FBXO22	0.0121153137492018	0
ZFP281	SALL4	ZFP281 SALL4	0.0120951913149911	0
MYCN	SMAD6	MYCN SMAD6	0.0120938917985344	0
TLN1	KLF2	TLN1 KLF2	0.0120686523345736	0
PRPF3	TRIM24	PRPF3 TRIM24	0.0120443398780108	0
X100041874	KLF5	X100041874 KLF5	0.0120377455679265	0
DLC1	SALL1	DLC1 SALL1	0.0119855743289239	0
TCF3	KLF2	TCF3 KLF2	0.0119688982025692	1
MYCN	FGF17	MYCN FGF17	0.0119535698967234	0
X100041874	TET1	X100041874 TET1	0.0119438210103981	0
ENPP1	HAT1	ENPP1 HAT1	0.0119369279296148	0
BC051019	GNG13	BC051019 GNG13	0.0119361577951055	0
IARS	FGF4	IARS FGF4	0.0119351116979602	0
ARF5	SALL1	ARF5 SALL1	0.0119037326978553	0
POLR1B	APOA2	POLR1B APOA2	0.0119023164865372	0
ARF5	FOXD3	ARF5 FOXD3	0.0118942629075058	0
NSUN4	FGF17	NSUN4 FGF17	0.0118799908454135	0
IARS	FOXA2	IARS FOXA2	0.0118753336862514	0
IARS	CUL2	IARS CUL2	0.0117383774487819	0
NSUN4	TET1	NSUN4 TET1	0.0117300910262004	0
RCC2	SALL1	RCC2 SALL1	0.0117267858718498	0
CREB3L2	TRIM24	CREB3L2 TRIM24	0.0117212455107964	0
COPB2	APOA2	COPB2 APOA2	0.0117114449310666	0
TCN2	FBXO22	TCN2 FBXO22	0.0117076145471394	0
CCNG2	KLF5	CCNG2 KLF5	0.0116720689252719	0
TRIM28	FGF17	TRIM28 FGF17	0.0116529784462678	0
LIPG	HAT1	LIPG HAT1	0.0116180700038471	0
TMUB2	RTP4	TMUB2 RTP4	0.0116152895812177	0
E2F4	FBXO22	E2F4 FBXO22	0.0116106810175717	0
CREB3L2	SALL1	CREB3L2 SALL1	0.0115933034788764	0
FKBP3	KLF4	FKBP3 KLF4	0.0115782715981021	0
GATA3	DNMT3B	GATA3 DNMT3B	0.0115399832536331	0
RCC2	APOA2	RCC2 APOA2	0.0115108064433087	0
MYCN	SALL1	MYCN SALL1	0.0114720007179682	0
POU5F1	GNG13	POU5F1 GNG13	0.0114422041958208	1
GATA3	SMAD6	GATA3 SMAD6	0.0114341726443739	0
MRPS14	SKP2	MRPS14 SKP2	0.0114227595685068	0
SCAND1	TET1	SCAND1 TET1	0.0113971338789381	0
INO80	TET1	INO80 TET1	0.0113655944803219	0
TCF3	KLF4	TCF3 KLF4	0.0113552430321475	0
PRPF3	RTP4	PRPF3 RTP4	0.0113401997820273	0
X100041874	FGF4	X100041874 FGF4	0.0113351002813719	0
MYC	TET1	MYC TET1	0.0113295150830226	0
DSC2	GOT1	DSC2 GOT1	0.0113179075145553	0
POLR1B	CUL2	POLR1B CUL2	0.0113146121917462	0
CNOT2	RTP4	CNOT2 RTP4	0.011283012985828	0
RFC5	TRIM24	RFC5 TRIM24	0.0112751985823862	0
LHX8	GNG13	LHX8 GNG13	0.0112655332967907	0
GATA3	CBX1	GATA3 CBX1	0.0112572390530885	0
SSBP2	GOT1	SSBP2 GOT1	0.0112394322512573	0
MRPS14	TRIM24	MRPS14 TRIM24	0.0112393249818327	0
MYO7A	APOA2	MYO7A APOA2	0.0112164952722649	0
NR0B1	FBXO22	NR0B1 FBXO22	0.0112154080863162	0
MYCN	FGF4	MYCN FGF4	0.011207874107424	0
XPO6	HAT1	XPO6 HAT1	0.0112048773394051	0
SLC9A3R1	FOXD3	SLC9A3R1 FOXD3	0.0111551044546312	0
SOX17	FBXO22	SOX17 FBXO22	0.0111189532224809	0
ESRRB	SALL4	ESRRB SALL4	0.0110693602071059	1
X2700097O09RIK	FBXO22	X2700097O09RIK FBXO22	0.0110446339412873	0
POU5F1	TRIM24	POU5F1 TRIM24	0.011036833044696	1
NOC3L	TRIM24	NOC3L TRIM24	0.0110325446943627	0
KLHL26	FOXD3	KLHL26 FOXD3	0.0110299358024268	0
E2F4	CUL2	E2F4 CUL2	0.010995032652671	0
RNF157	CUL2	RNF157 CUL2	0.0109919152558677	0
BLMH	KLF2	BLMH KLF2	0.010962786939697	0
ARIH1	FGF17	ARIH1 FGF17	0.0109619258320861	0
RCC1	FOXD3	RCC1 FOXD3	0.0109397752473894	0
CREB3L2	FGF4	CREB3L2 FGF4	0.0109001753453498	0
GDE1	DNMT3A	GDE1 DNMT3A	0.0108903216303523	0
E2F4	DNMT3B	E2F4 DNMT3B	0.0108806638329433	0
ENPP1	GNG13	ENPP1 GNG13	0.0108773439168083	0
NEDD8	CUL2	NEDD8 CUL2	0.0108454292587432	0
DPH1	KLF5	DPH1 KLF5	0.0108369090238456	0
TLN1	FGF4	TLN1 FGF4	0.0108317322313139	0
TFPI	ETV5	TFPI ETV5	0.0108243255538593	0
TIMM50	HAT1	TIMM50 HAT1	0.0108204201015883	0
TRIM28	SKP2	TRIM28 SKP2	0.0108026121391934	0
CREB3L2	ETV5	CREB3L2 ETV5	0.0108007298288006	0
PIN1	CUL2	PIN1 CUL2	0.010796189710494	0
CCNG2	FOXD3	CCNG2 FOXD3	0.0107884734867773	0
MYCN	KLF4	MYCN KLF4	0.0107858666304626	0
ACP6	FGF4	ACP6 FGF4	0.010758909234582	0
CREB3L2	DNMT3B	CREB3L2 DNMT3B	0.0107366594110057	0
NANP	RTP4	NANP RTP4	0.0107321799031684	0
TRIM28	TET1	TRIM28 TET1	0.0107127083608598	0
SMAD1	SALL1	SMAD1 SALL1	0.0106883752291932	0
RFC5	SKP2	RFC5 SKP2	0.0106846295727526	0
E2F4	FGF4	E2F4 FGF4	0.0106842441413846	1
MYO7A	DNMT3A	MYO7A DNMT3A	0.010680390657513	0
MYO7A	FGF4	MYO7A FGF4	0.0106789827782002	0
RCC2	RTP4	RCC2 RTP4	0.0106629181186154	0
E2F4	SALL4	E2F4 SALL4	0.0106490630231514	1
IARS	CBX1	IARS CBX1	0.0106306835201664	0
MED16	FOXD3	MED16 FOXD3	0.0106128114868343	0
SUCLG2	HAT1	SUCLG2 HAT1	0.0106116530617343	0
RCC2	DNMT3B	RCC2 DNMT3B	0.0105952524565815	0
SOX17	KLF2	SOX17 KLF2	0.0105941834825794	0
SETDB1	CUL2	SETDB1 CUL2	0.0105813678711772	0
CBR3	SALL1	CBR3 SALL1	0.0105602408668579	0
JARID2	KLF2	JARID2 KLF2	0.0105578518612561	0
RCC1	SKP2	RCC1 SKP2	0.010524284612435	0
ZFP281	TET1	ZFP281 TET1	0.0105240227268242	0
MRPS14	FOXD3	MRPS14 FOXD3	0.0105079318314543	0
MYBL2	FOXA2	MYBL2 FOXA2	0.010505396026059	0
RPGRIP1	SMAD6	RPGRIP1 SMAD6	0.010505236211576	0
IARS	SKP2	IARS SKP2	0.010487365748785	0
NOC3L	SKP2	NOC3L SKP2	0.0104777836880972	0
DDX52	KLF4	DDX52 KLF4	0.0104480197419135	0
DMAP1	HAT1	DMAP1 HAT1	0.0104393260003006	0
PRPF3	SALL4	PRPF3 SALL4	0.0104351039289753	0
SOX2	SMAD6	SOX2 SMAD6	0.0103981666123612	1
LPIN2	KLF5	LPIN2 KLF5	0.0103944627427847	0
CNOT2	SKP2	CNOT2 SKP2	0.010388996543992	0
PRKCH	FOXA2	PRKCH FOXA2	0.0103871443417588	0
ZFP281	DNMT3B	ZFP281 DNMT3B	0.0103851073007818	0
REST	SKP2	REST SKP2	0.0103544466771991	0
RFC5	DNMT3A	RFC5 DNMT3A	0.0103385616498469	0
X2700097O09RIK	ETV5	X2700097O09RIK ETV5	0.0103317819642108	0
E2F4	DNMT3A	E2F4 DNMT3A	0.0103166901797258	1
UTP18	SALL4	UTP18 SALL4	0.0103131922789373	0
EMP2	HAT1	EMP2 HAT1	0.0103024984917161	0
STAT3	HAT1	STAT3 HAT1	0.0102968813916609	0
IRX1	HAT1	IRX1 HAT1	0.0102668429174497	0
USP5	GOT1	USP5 GOT1	0.0102570693334325	0
POU5F1	SMAD6	POU5F1 SMAD6	0.0102422883956074	1
PRKCH	RTP4	PRKCH RTP4	0.0102345722241714	0
CTCF	TET1	CTCF TET1	0.0101958619909189	0
LPIN2	ETV5	LPIN2 ETV5	0.0101855282639659	0
DLC1	FGF4	DLC1 FGF4	0.0101852528715661	0
MYCN	FOXD3	MYCN FOXD3	0.0101668070812556	0
SETDB1	KLF5	SETDB1 KLF5	0.0101556811466157	1
RCC2	TET1	RCC2 TET1	0.0101429572428343	0
POU5F1	GOT1	POU5F1 GOT1	0.0101304806870788	1
EMP2	TRIM24	EMP2 TRIM24	0.01008905567927	0
SLC9A3R1	DNMT3B	SLC9A3R1 DNMT3B	0.0100812318185574	0
X2310075K07RIK	GNG13	X2310075K07RIK GNG13	0.0100016011840153	0
GATA3	TRIM24	GATA3 TRIM24	0.00999249154540843	0
X100041874	FOXD3	X100041874 FOXD3	0.00998415629144021	0
RRP8	FGF17	RRP8 FGF17	0.00995047031879544	0
CCNG2	SALL4	CCNG2 SALL4	0.00993798424843681	0
ESRRB	KLF5	ESRRB KLF5	0.0099267654234018	1
TMEM216	FOXD3	TMEM216 FOXD3	0.00991975082743664	0
PRKCH	TRIM24	PRKCH TRIM24	0.00990131711899588	0
REST	FBXO22	REST FBXO22	0.00987127727935019	0
HSPB8	FGF4	HSPB8 FGF4	0.00987075552918594	0
CNOT3	KLF4	CNOT3 KLF4	0.00986856344372152	1
EMP2	KLF2	EMP2 KLF2	0.00985606423075381	0
MYO7A	SMAD6	MYO7A SMAD6	0.00985103182486512	0
ESRRB	GOT1	ESRRB GOT1	0.00982479896072956	1
RCC1	DNMT3B	RCC1 DNMT3B	0.00982100973077442	0
PRPF3	FOXD3	PRPF3 FOXD3	0.0097621251783433	0
CREB3L2	DNMT3A	CREB3L2 DNMT3A	0.00973468812630026	0
BC051019	HAT1	BC051019 HAT1	0.00972027449088131	0
NOC3L	SALL4	NOC3L SALL4	0.00966282345473738	0
E2F4	FOXA2	E2F4 FOXA2	0.00966248304741448	0
NR0B1	SKP2	NR0B1 SKP2	0.0096563788187522	0
RFC5	CUL2	RFC5 CUL2	0.0096528350977549	0
DPH1	TET1	DPH1 TET1	0.0096147900097836	0
RRP8	KLF5	RRP8 KLF5	0.00961069565923957	0
EMP2	TET1	EMP2 TET1	0.00958080137066256	0
E2F4	ETV5	E2F4 ETV5	0.0095765330541032	1
LOC100046998	GNG13	LOC100046998 GNG13	0.00956932352475722	0
DPH1	FGF17	DPH1 FGF17	0.0095588197926471	0
EMP2	GOT1	EMP2 GOT1	0.00955788702030237	0
ZFP42	FOXA2	ZFP42 FOXA2	0.00953962045207079	0
SOX2	FOXA2	SOX2 FOXA2	0.00953289833660529	1
CREB3L2	FGF17	CREB3L2 FGF17	0.00951753749853939	0
DPPA2	FOXD3	DPPA2 FOXD3	0.00949606451291128	0
IARS	APOA2	IARS APOA2	0.00949531134898792	0
CREB3L2	GOT1	CREB3L2 GOT1	0.00948597960961752	0
LOC100048449	RTP4	LOC100048449 RTP4	0.0094635273866175	0
MYCN	SKP2	MYCN SKP2	0.00945596819469632	0
RUNDC3A	KLF4	RUNDC3A KLF4	0.00944567538766517	0
TRIM28	FOXA2	TRIM28 FOXA2	0.00943573380784002	0
MYCN	RTP4	MYCN RTP4	0.00941437179000904	0
CABP4	RTP4	CABP4 RTP4	0.00941245062352522	0
RPGRIP1	APOA2	RPGRIP1 APOA2	0.0093818130475682	0
LOC100045684	KLF2	LOC100045684 KLF2	0.00935357725476143	0
C77609	SALL4	C77609 SALL4	0.00935258005462616	0
DENND4B	SALL4	DENND4B SALL4	0.00933955131890451	0
ZFP42	FOXD3	ZFP42 FOXD3	0.00933243501772233	0
MYCN	GOT1	MYCN GOT1	0.00932333700562549	0
GATA3	RTP4	GATA3 RTP4	0.00932279297581884	0
RNF2	HAT1	RNF2 HAT1	0.00930287923982689	0
SIPA1L2	KLF5	SIPA1L2 KLF5	0.00929611377363069	0
NOTUM	KLF4	NOTUM KLF4	0.00929597211037494	0
PIN1	SALL4	PIN1 SALL4	0.0092785767459312	0
MYO7A	CBX1	MYO7A CBX1	0.00925399455349649	0
LIPG	RTP4	LIPG RTP4	0.00923055448946189	0
BTBD10	FBXO22	BTBD10 FBXO22	0.00922610042635331	0
AGPAT3	DNMT3A	AGPAT3 DNMT3A	0.00921572197418674	0
DDX27	RTP4	DDX27 RTP4	0.00919614379275047	0
BC003965	SKP2	BC003965 SKP2	0.00917911832420563	0
ARF5	SKP2	ARF5 SKP2	0.00916872507972872	0
BC003965	GOT1	BC003965 GOT1	0.00914367956003337	0
POLR1B	RTP4	POLR1B RTP4	0.00913304027185897	0
LOC100045684	SMAD6	LOC100045684 SMAD6	0.00912908164972334	0
DLC1	DNMT3B	DLC1 DNMT3B	0.00912320270116404	0
ZFP42	TRIM24	ZFP42 TRIM24	0.00910343276835028	0
ZFP281	RTP4	ZFP281 RTP4	0.00906989737362892	0
LOC100045684	ETV5	LOC100045684 ETV5	0.00906240487613416	0
GDE1	SMAD6	GDE1 SMAD6	0.00906088095564392	0
DPH1	SALL4	DPH1 SALL4	0.00905172433089241	0
TMEM176A	SKP2	TMEM176A SKP2	0.00904809402449316	0
PRPF3	APOA2	PRPF3 APOA2	0.00904114543718374	0
KLHL26	FGF17	KLHL26 FGF17	0.00901832272434589	0
X2700097O09RIK	TET1	X2700097O09RIK TET1	0.00901179928147929	0
STAT3	KLF2	STAT3 KLF2	0.00900894273531295	0
IARS	RTP4	IARS RTP4	0.00896871075153293	0
DDX27	CBX1	DDX27 CBX1	0.00896024680868355	0
E2F4	TRIM24	E2F4 TRIM24	0.0089584446776182	0
TFPI	GOT1	TFPI GOT1	0.00895657994007849	0
RFC5	GNG13	RFC5 GNG13	0.00895083247895045	0
PRPF3	SKP2	PRPF3 SKP2	0.00894890239180565	0
RNF111	KLF4	RNF111 KLF4	0.00894045357113385	0
LPIN2	SKP2	LPIN2 SKP2	0.00893838278029787	0
MRPS14	SMAD6	MRPS14 SMAD6	0.00890124729014771	0
FASTKD1	FBXO22	FASTKD1 FBXO22	0.00889362820160116	0
BTBD10	TRIM24	BTBD10 TRIM24	0.00888683367409894	0
DLC1	TET1	DLC1 TET1	0.00885064205187106	0
SOX17	CUL2	SOX17 CUL2	0.00884823245992395	0
CYP51	FOXD3	CYP51 FOXD3	0.00884352458381663	0
MYBL2	CBX1	MYBL2 CBX1	0.00884313545032626	0
X100041874	CUL2	X100041874 CUL2	0.00884150449377322	0
VAT1	FOXD3	VAT1 FOXD3	0.00883642622561361	0
TFPI	FBXO22	TFPI FBXO22	0.00881926887096691	0
BLMH	CUL2	BLMH CUL2	0.00880519124774724	0
TCN2	SKP2	TCN2 SKP2	0.00880365214466396	0
TCN2	FOXD3	TCN2 FOXD3	0.00880139361403424	0
AGPAT3	TET1	AGPAT3 TET1	0.00879428900030308	0
SCAND1	FOXD3	SCAND1 FOXD3	0.00879076820215871	0
PRPF3	FOXA2	PRPF3 FOXA2	0.00878051457118937	0
HSPB8	TRIM24	HSPB8 TRIM24	0.00877670424191537	0
REST	KLF2	REST KLF2	0.00877602640121759	0
POLR1B	TRIM24	POLR1B TRIM24	0.00877404302339432	0
MRPS14	SALL1	MRPS14 SALL1	0.00875144902032525	0
MYBL2	ETV5	MYBL2 ETV5	0.00874898495999592	0
POU5F1	FOXD3	POU5F1 FOXD3	0.00872842339243383	1
SRPK2	FOXD3	SRPK2 FOXD3	0.00869023766149726	0
ACP6	KLF5	ACP6 KLF5	0.00868868544766993	0
HSPB8	FOXA2	HSPB8 FOXA2	0.00868807003285444	0
MYO7A	ETV5	MYO7A ETV5	0.00868285677411638	0
DDX52	FOXD3	DDX52 FOXD3	0.00867356662300372	0
RFC5	RTP4	RFC5 RTP4	0.00865692361079918	0
SLC8A1	GNG13	SLC8A1 GNG13	0.00865124895180105	0
RCC2	DNMT3A	RCC2 DNMT3A	0.00863514565332489	0
MYCN	APOA2	MYCN APOA2	0.00860685701506668	0
DPPA2	SALL4	DPPA2 SALL4	0.00860405039276609	0
RPGRIP1	SALL1	RPGRIP1 SALL1	0.00857956422349525	0
RFC5	FBXO22	RFC5 FBXO22	0.00857522755194201	0
ABCB4	HAT1	ABCB4 HAT1	0.0085715444707046	0
NEDD8	GNG13	NEDD8 GNG13	0.00852450454425579	0
MYC	SKP2	MYC SKP2	0.0085058874123089	1
X100041874	SKP2	X100041874 SKP2	0.00848029317292346	0
POU5F1	FGF4	POU5F1 FGF4	0.00846528231527209	1
POLR1B	FOXD3	POLR1B FOXD3	0.00840841305677814	0
MYBL2	KLF2	MYBL2 KLF2	0.00840333562567978	0
D7ERTD59E	HAT1	D7ERTD59E HAT1	0.00838981319392387	0
EZH2	FOXA2	EZH2 FOXA2	0.00838049196875848	1
GDE1	SALL4	GDE1 SALL4	0.00835877006577762	0
KLHL26	TET1	KLHL26 TET1	0.00835474808569166	0
ENPP1	SALL4	ENPP1 SALL4	0.00834804184929658	0
TREH	CUL2	TREH CUL2	0.00834540337614892	0
NSUN4	SKP2	NSUN4 SKP2	0.00833845286952806	0
TOPBP1	RTP4	TOPBP1 RTP4	0.0083343334057913	0
CCNG2	KLF4	CCNG2 KLF4	0.00833077946290921	0
KLHL26	CUL2	KLHL26 CUL2	0.00832981939056968	0
RNF2	SALL4	RNF2 SALL4	0.00830542303026015	0
LOC100046998	TRIM24	LOC100046998 TRIM24	0.00829446957528739	0
E2F4	FOXD3	E2F4 FOXD3	0.00828649387410431	1
X2310075K07RIK	CUL2	X2310075K07RIK CUL2	0.00825594976227195	0
LOC100045684	FGF4	LOC100045684 FGF4	0.0082302199878176	0
MYO7A	CUL2	MYO7A CUL2	0.00822860535258913	0
KLHL26	KLF4	KLHL26 KLF4	0.00822456343592587	0
ZFP825	KLF4	ZFP825 KLF4	0.00819162392520923	0
MYO7A	DNMT3B	MYO7A DNMT3B	0.00816691493652535	0
EMP2	DNMT3A	EMP2 DNMT3A	0.00814687027513471	0
SOX2	GNG13	SOX2 GNG13	0.00813732922159635	1
NOTUM	FOXD3	NOTUM FOXD3	0.00813540804790204	0
X2700097O09RIK	TRIM24	X2700097O09RIK TRIM24	0.00812170616107139	0
PRKCH	KLF2	PRKCH KLF2	0.0081160394176539	0
RCC1	SALL4	RCC1 SALL4	0.00811550459108028	0
NANP	HAT1	NANP HAT1	0.00810220270110156	0
NR0B1	KLF4	NR0B1 KLF4	0.00805495787116531	0
NOTUM	CUL2	NOTUM CUL2	0.00805411008234647	0
ZFX	KLF2	ZFX KLF2	0.00804910944371951	1
D12ERTD216E	RTP4	D12ERTD216E RTP4	0.00804181420763753	0
POLR1B	SKP2	POLR1B SKP2	0.00802337489673574	0
KLHL26	SALL1	KLHL26 SALL1	0.00800612412335744	0
DPH1	GOT1	DPH1 GOT1	0.00800043939465138	0
PRND	GNG13	PRND GNG13	0.00800000067844661	0
NOTUM	SALL4	NOTUM SALL4	0.00798273303932357	0
CREB3L2	SMAD6	CREB3L2 SMAD6	0.00797042907106895	0
CNOT2	FGF4	CNOT2 FGF4	0.00795950792908484	0
SLC4A8	KLF4	SLC4A8 KLF4	0.00792068617662014	0
DSC2	FGF17	DSC2 FGF17	0.00791536554895227	0
MRPS14	FGF4	MRPS14 FGF4	0.00789411994145121	0
SCAND1	SALL4	SCAND1 SALL4	0.00787724998951918	0
JARID2	TRIM24	JARID2 TRIM24	0.00786997927920831	0
LYL1	SKP2	LYL1 SKP2	0.00786444744474044	0
CREB3L2	SALL4	CREB3L2 SALL4	0.00785340849448575	0
ZFP42	KLF4	ZFP42 KLF4	0.00784469309998238	0
INO80	SKP2	INO80 SKP2	0.00784400556857765	0
ZFP53	SKP2	ZFP53 SKP2	0.00779413832927709	0
ARF5	FGF4	ARF5 FGF4	0.00777823250231983	0
POLR1B	SALL4	POLR1B SALL4	0.00777636434343243	0
PRPF3	CBX1	PRPF3 CBX1	0.0077224826163486	0
UTP18	RTP4	UTP18 RTP4	0.00766297872100633	0
E2F4	SALL1	E2F4 SALL1	0.00765772649347458	0
FAM116A	FOXD3	FAM116A FOXD3	0.00765317135932782	0
NFATC1	FBXO22	NFATC1 FBXO22	0.00764954460726707	0
DGAT1	HAT1	DGAT1 HAT1	0.00764550565159842	0
REST	GOT1	REST GOT1	0.00764438034222422	0
DSC2	DNMT3B	DSC2 DNMT3B	0.00764246936394931	0
ESRRB	HAT1	ESRRB HAT1	0.00763486976221602	1
BLMH	SKP2	BLMH SKP2	0.00763124757972268	0
EED	KLF4	EED KLF4	0.00761806546803522	0
CREB3L3	CUL2	CREB3L3 CUL2	0.00761160686447403	0
TCN2	CUL2	TCN2 CUL2	0.00757414939344242	0
CTCF	FBXO22	CTCF FBXO22	0.0075648128310827	0
DPPA2	SKP2	DPPA2 SKP2	0.00755418005853708	0
LPIN2	TRIM24	LPIN2 TRIM24	0.00754921562943328	0
XPO6	ETV5	XPO6 ETV5	0.00751329688898251	0
E2F1	KLF4	E2F1 KLF4	0.00750189756819663	0
TMPRSS13	KLF4	TMPRSS13 KLF4	0.00748388532412976	0
SOX2	CBX1	SOX2 CBX1	0.00747318933641623	1
NSUN4	DNMT3A	NSUN4 DNMT3A	0.00747045521928166	0
EED	TRIM24	EED TRIM24	0.00744579569254351	0
MRPS14	ETV5	MRPS14 ETV5	0.00743611391155678	0
RNF157	GNG13	RNF157 GNG13	0.00743516703850078	0
DCAF13	CBX1	DCAF13 CBX1	0.00742448203834114	0
PIN1	RTP4	PIN1 RTP4	0.00742342021587773	0
SLC8A1	HAT1	SLC8A1 HAT1	0.00741374955061567	0
IARS	SALL1	IARS SALL1	0.00741251722918242	0
UTP18	TRIM24	UTP18 TRIM24	0.00739548599426185	0
SFXN1	GNG13	SFXN1 GNG13	0.00738575011640617	0
CBR3	RTP4	CBR3 RTP4	0.0073644761476077	0
GM12942	KLF4	GM12942 KLF4	0.00735944315137579	0
DPH1	FOXD3	DPH1 FOXD3	0.00735900768937527	0
DDX27	DNMT3B	DDX27 DNMT3B	0.00734672068120644	0
LIPG	GOT1	LIPG GOT1	0.00733398550093683	0
X2700097O09RIK	SKP2	X2700097O09RIK SKP2	0.00731483892337694	0
BLMH	TRIM24	BLMH TRIM24	0.00731220046338551	0
SRPK2	HAT1	SRPK2 HAT1	0.00731092006122331	0
CTCF	SALL4	CTCF SALL4	0.00728773385898309	0
YY1	HAT1	YY1 HAT1	0.00725772082587929	0
MRPS14	CBX1	MRPS14 CBX1	0.0072540397481824	0
DPH1	SKP2	DPH1 SKP2	0.00725187839889758	0
POU5F1	APOA2	POU5F1 APOA2	0.00724919500492139	1
SCAND1	FGF17	SCAND1 FGF17	0.00721743706853853	0
SOX2	HAT1	SOX2 HAT1	0.00720297774270426	1
TMEM176A	RTP4	TMEM176A RTP4	0.00719778262698676	0
NANOG	SALL4	NANOG SALL4	0.00719708741022726	1
E2F4	KLF2	E2F4 KLF2	0.00718758044058507	1
EED	FGF4	EED FGF4	0.00718263059319824	0
SCGB1A1	SKP2	SCGB1A1 SKP2	0.0071801328668994	0
TRIM28	DNMT3B	TRIM28 DNMT3B	0.0071770407308627	1
CBR3	FBXO22	CBR3 FBXO22	0.00716188216732944	0
KLHL26	KLF5	KLHL26 KLF5	0.0071562282050716	0
LPIN2	TET1	LPIN2 TET1	0.00715178979900424	0
DSC2	KLF5	DSC2 KLF5	0.00714683479578642	0
BTBD10	GOT1	BTBD10 GOT1	0.00714493824164135	0
TRIM28	FGF4	TRIM28 FGF4	0.00714367848718886	0
LRRC26	GNG13	LRRC26 GNG13	0.00714248129961462	0
ZFP53	SALL4	ZFP53 SALL4	0.00713790542572165	0
POU5F1	ETV5	POU5F1 ETV5	0.00713688806480983	1
SOX17	GOT1	SOX17 GOT1	0.00712708289439308	0
HSPB8	CBX1	HSPB8 CBX1	0.00712204044129431	0
DSC2	CUL2	DSC2 CUL2	0.00711970487263815	0
HSPB8	FGF17	HSPB8 FGF17	0.00711738267558616	0
DSC2	SKP2	DSC2 SKP2	0.0071100860874632	0
RASD1	GNG13	RASD1 GNG13	0.00709910265373193	0
H19	GOT1	H19 GOT1	0.00709853867251	0
BTBD10	SKP2	BTBD10 SKP2	0.00709763260038954	0
EMP2	GNG13	EMP2 GNG13	0.00707108061123814	0
CNOT2	ETV5	CNOT2 ETV5	0.00706880738818281	0
EZH2	TET1	EZH2 TET1	0.00706255190602606	0
ARF5	SMAD6	ARF5 SMAD6	0.00704429927211873	0
MYBL2	TET1	MYBL2 TET1	0.00704289139965649	0
LRRC59	KLF4	LRRC59 KLF4	0.00704157150157598	0
CTCF	RTP4	CTCF RTP4	0.00703638348938978	0
TFPI	SALL4	TFPI SALL4	0.00702001495865459	0
TBX3	SMAD6	TBX3 SMAD6	0.00701608160715129	0
TFPI	TRIM24	TFPI TRIM24	0.00701293264491708	0
X100041874	KLF2	X100041874 KLF2	0.00701060039303335	0
CBR3	DNMT3B	CBR3 DNMT3B	0.00700851015185892	0
DDX27	SALL4	DDX27 SALL4	0.00700590530183549	0
EIF4ENIF1	RTP4	EIF4ENIF1 RTP4	0.00699481674215642	0
MLLT11	SKP2	MLLT11 SKP2	0.00696524220343027	0
DDX27	SKP2	DDX27 SKP2	0.00696454714343294	0
SIPA1L2	FOXA2	SIPA1L2 FOXA2	0.00695654718251362	0
NFATC1	GOT1	NFATC1 GOT1	0.00695268403586962	0
TBX3	ETV5	TBX3 ETV5	0.00694645557702669	0
RCC1	SALL1	RCC1 SALL1	0.00694507793047483	0
REST	GNG13	REST GNG13	0.00693928812406721	0
DCAF13	CUL2	DCAF13 CUL2	0.00693518981947697	0
USP2	DNMT3B	USP2 DNMT3B	0.00692799700130247	0
LYL1	GNG13	LYL1 GNG13	0.00691544806889599	0
X2700097O09RIK	DNMT3A	X2700097O09RIK DNMT3A	0.0068844822790574	0
DCAF13	FOXA2	DCAF13 FOXA2	0.00688230249310835	0
SOX2	TRIM24	SOX2 TRIM24	0.00688084199577161	1
RFC5	FGF4	RFC5 FGF4	0.00686948244707974	0
KCNS2	GNG13	KCNS2 GNG13	0.00686787541419571	0
MYO7A	KLF5	MYO7A KLF5	0.0068642556120555	0
MYO7A	GOT1	MYO7A GOT1	0.00685622420427489	0
BCL2L10	HAT1	BCL2L10 HAT1	0.00685227711491222	0
CREB3L2	SKP2	CREB3L2 SKP2	0.00684644821581277	0
FASTKD1	RTP4	FASTKD1 RTP4	0.00684528856935418	0
SOX17	SKP2	SOX17 SKP2	0.00684077511156607	0
TCF3	RTP4	TCF3 RTP4	0.00683715511698058	1
TCN2	GOT1	TCN2 GOT1	0.00683492697874774	0
D12ERTD216E	GNG13	D12ERTD216E GNG13	0.00680151621592564	0
EED	FBXO22	EED FBXO22	0.00678278578601192	0
EED	KLF2	EED KLF2	0.00677151109803658	0
MRPS14	GOT1	MRPS14 GOT1	0.00674538189525781	0
ZFP42	APOA2	ZFP42 APOA2	0.00673723862630012	1
X100041874	CBX1	X100041874 CBX1	0.0067326613689492	0
SUZ12	SALL1	SUZ12 SALL1	0.00672843587772871	0
IGK	GNG13	IGK GNG13	0.00672799205482672	0
TRIM28	DNMT3A	TRIM28 DNMT3A	0.00671975812280534	0
LYL1	CUL2	LYL1 CUL2	0.00671758406257719	0
ZFP42	FGF4	ZFP42 FGF4	0.00671039614315595	0
COPB2	FGF4	COPB2 FGF4	0.00670712061051911	0
BLMH	HAT1	BLMH HAT1	0.00669459559756347	0
EPYC	GNG13	EPYC GNG13	0.00669292972987199	0
TLN1	RTP4	TLN1 RTP4	0.0066873645876749	0
BC022960	GNG13	BC022960 GNG13	0.00667301106316228	0
X2700097O09RIK	FGF17	X2700097O09RIK FGF17	0.00666649175571741	0
RFC5	SMAD6	RFC5 SMAD6	0.00665488479283669	0
H19	SKP2	H19 SKP2	0.00663767451224942	0
ZFP42	GNG13	ZFP42 GNG13	0.00662311753283574	0
DNAJC5	SALL1	DNAJC5 SALL1	0.00661160762133289	0
SSBP2	RTP4	SSBP2 RTP4	0.00660710160057642	0
H19	FBXO22	H19 FBXO22	0.00659160334995654	0
COPB2	SALL1	COPB2 SALL1	0.00658719955325218	0
DENND4B	GNG13	DENND4B GNG13	0.00658603127987413	0
CREB3L2	CUL2	CREB3L2 CUL2	0.00657666784013333	0
MYO7A	SALL1	MYO7A SALL1	0.00657431426707186	0
NSUN4	FOXD3	NSUN4 FOXD3	0.00656120748934936	0
LPIN2	DNMT3B	LPIN2 DNMT3B	0.00656017326862281	0
FCRL1	KLF4	FCRL1 KLF4	0.00655992897132994	0
DDX27	FOXA2	DDX27 FOXA2	0.00655677623434484	0
A030009H04RIK	GNG13	A030009H04RIK GNG13	0.0065515767439058	0
RCC1	RTP4	RCC1 RTP4	0.00654822343268792	0
MDFIC	KLF5	MDFIC KLF5	0.00654734618753338	0
E130012A19RIK	SALL4	E130012A19RIK SALL4	0.006542907390049	0
ARF5	KLF4	ARF5 KLF4	0.00653655780101453	0
XPO6	KLF2	XPO6 KLF2	0.00653622116350822	0
CREB3L3	GOT1	CREB3L3 GOT1	0.00653057540675742	0
TMUB2	SKP2	TMUB2 SKP2	0.00650857873456382	0
SLC9A3R1	KLF5	SLC9A3R1 KLF5	0.00650799962577591	0
METTL6	SALL4	METTL6 SALL4	0.00650095014913929	0
TLN1	GNG13	TLN1 GNG13	0.00649907324580318	0
ENPP1	KLF2	ENPP1 KLF2	0.00649306952769609	0
POLR1B	ETV5	POLR1B ETV5	0.00649190920637973	0
SLC9A3R1	DNMT3A	SLC9A3R1 DNMT3A	0.00645862125537295	0
X2700097O09RIK	KLF5	X2700097O09RIK KLF5	0.0064521487140815	0
FASTKD1	CUL2	FASTKD1 CUL2	0.00643797142515202	0
ITPK1	KLF4	ITPK1 KLF4	0.00641683125569577	0
USP2	FGF4	USP2 FGF4	0.00640568577845299	0
PRPF38A	GNG13	PRPF38A GNG13	0.00640487929931779	0
TOPBP1	GOT1	TOPBP1 GOT1	0.00636837394308003	0
RRP8	SKP2	RRP8 SKP2	0.00635674304345982	0
PRPF38A	APOA2	PRPF38A APOA2	0.00635375563304294	0
MDFIC	SALL4	MDFIC SALL4	0.00634626646430437	0
HSPB8	ETV5	HSPB8 ETV5	0.00634572358751289	0
SRR	GNG13	SRR GNG13	0.00634118360938847	0
FXN	GOT1	FXN GOT1	0.00633330699236072	0
LOC100045684	FGF17	LOC100045684 FGF17	0.00631767591378449	0
MYBL2	FBXO22	MYBL2 FBXO22	0.00631537957783585	0
FANK1	GNG13	FANK1 GNG13	0.00630967465943437	0
NR0B2	HAT1	NR0B2 HAT1	0.00629964145645617	0
EZH2	RTP4	EZH2 RTP4	0.00629351232961143	0
NR0B1	KLF2	NR0B1 KLF2	0.00628276676425934	1
TCFCP2L1	KLF5	TCFCP2L1 KLF5	0.00627350322640793	0
AHI1	KLF4	AHI1 KLF4	0.00625042461472176	0
FABP6	KLF4	FABP6 KLF4	0.00623780921013118	0
AGPAT1	GNG13	AGPAT1 GNG13	0.00621794549640459	0
NOTUM	SKP2	NOTUM SKP2	0.0062167832796875	0
UTP18	HAT1	UTP18 HAT1	0.00621288336810174	0
NANOG	KLF2	NANOG KLF2	0.00619535061926698	1
DSC2	SALL4	DSC2 SALL4	0.00619527062498771	0
ZFP281	CUL2	ZFP281 CUL2	0.00618923275015967	0
FASTKD1	HAT1	FASTKD1 HAT1	0.00617161879201955	0
BLMH	RTP4	BLMH RTP4	0.00615678182043523	0
CAD	FBXO22	CAD FBXO22	0.00615329716476717	0
E130012A19RIK	SKP2	E130012A19RIK SKP2	0.00615326512568335	0
TLN1	SALL1	TLN1 SALL1	0.00614659416697481	0
CNOT2	KLF2	CNOT2 KLF2	0.00614309365981495	0
CTCF	KLF2	CTCF KLF2	0.00613612268951514	0
SLPI	SKP2	SLPI SKP2	0.00613467116056491	0
CHPF	SALL4	CHPF SALL4	0.00610399585784449	0
XPO6	SKP2	XPO6 SKP2	0.00609546490555011	0
MYBL2	SALL1	MYBL2 SALL1	0.00609247264462007	0
GSS	FOXD3	GSS FOXD3	0.0060837003845716	0
MYBL2	RTP4	MYBL2 RTP4	0.00608007917727818	0
EZH2	CBX1	EZH2 CBX1	0.00607904396711577	0
MED16	KLF4	MED16 KLF4	0.00607535077361053	0
HSPB8	SALL4	HSPB8 SALL4	0.00607417566055107	0
SOX2	SALL4	SOX2 SALL4	0.00605659204884346	1
CBR3	GOT1	CBR3 GOT1	0.00605151999896002	0
TBX3	APOA2	TBX3 APOA2	0.00603888846692956	0
NOC3L	ETV5	NOC3L ETV5	0.00603764205421719	0
TMEM176A	GNG13	TMEM176A GNG13	0.00602385083621766	0
LPIN2	RTP4	LPIN2 RTP4	0.00602064501431356	0
TCN2	KLF5	TCN2 KLF5	0.00602019314364249	0
D10WSU52E	RTP4	D10WSU52E RTP4	0.00601995920655242	0
POU5F1	SALL1	POU5F1 SALL1	0.00600679632172436	1
X100041874	SMAD6	X100041874 SMAD6	0.00600294963395688	0
TRIM28	GNG13	TRIM28 GNG13	0.0059866573609373	0
PRPF38A	TRIM24	PRPF38A TRIM24	0.00597395400479165	0
FXN	GNG13	FXN GNG13	0.00597066295805157	0
SCAND1	KLF4	SCAND1 KLF4	0.00596777885568307	0
MED16	SMAD6	MED16 SMAD6	0.00596296981255878	0
SFXN1	RTP4	SFXN1 RTP4	0.00594819346216431	0
JARID2	DNMT3A	JARID2 DNMT3A	0.00594740846211981	0
PRPF38A	FGF17	PRPF38A FGF17	0.00594341623511973	0
CNOT2	DNMT3A	CNOT2 DNMT3A	0.00590839467960765	0
NANP	SKP2	NANP SKP2	0.00588070312599846	0
LPIN2	GOT1	LPIN2 GOT1	0.00588037777458902	0
CACNA2D1	HAT1	CACNA2D1 HAT1	0.00587344843164373	0
RFC5	SALL4	RFC5 SALL4	0.00586720051625982	0
KLHL26	CBX1	KLHL26 CBX1	0.00585692251856446	0
KLHL26	ETV5	KLHL26 ETV5	0.0058404207745116	0
CHD1	SALL4	CHD1 SALL4	0.00583084946370414	0
LOC100048449	GOT1	LOC100048449 GOT1	0.00579207009350747	0
DPH1	FBXO22	DPH1 FBXO22	0.00579016205953192	0
LOC100046998	DNMT3A	LOC100046998 DNMT3A	0.00578812192065603	0
ENPP1	SKP2	ENPP1 SKP2	0.00578619320764851	0
STAT3	SKP2	STAT3 SKP2	0.0057857436948603	0
RPGRIP1	FGF17	RPGRIP1 FGF17	0.00577995614376608	0
LOC100046998	RTP4	LOC100046998 RTP4	0.00577458236844976	0
SIPA1L2	CBX1	SIPA1L2 CBX1	0.00577422079006413	0
ARIH1	DNMT3A	ARIH1 DNMT3A	0.00575821795396694	0
EZH2	GNG13	EZH2 GNG13	0.00575720970070867	0
PIN1	GOT1	PIN1 GOT1	0.00574007408830921	0
FANK1	FBXO22	FANK1 FBXO22	0.0057373693227573	0
ARIH1	FOXD3	ARIH1 FOXD3	0.00573262923713587	0
HSPB8	SKP2	HSPB8 SKP2	0.00573103197745168	0
RNF2	FOXD3	RNF2 FOXD3	0.00572685676040202	1
CBR3	ETV5	CBR3 ETV5	0.00570590626503734	0
SOX17	HAT1	SOX17 HAT1	0.00569515097579409	0
EZH2	ETV5	EZH2 ETV5	0.00568561579039229	0
MYCN	GNG13	MYCN GNG13	0.00568230925833729	0
KLHL26	FOXA2	KLHL26 FOXA2	0.00566842297917633	0
TBX3	FOXA2	TBX3 FOXA2	0.00566760871727956	0
TMEM176A	HAT1	TMEM176A HAT1	0.00566168432581141	0
D13ERTD37E	GNG13	D13ERTD37E GNG13	0.00566084797886618	0
NANOG	GNG13	NANOG GNG13	0.00565959079611143	0
PRPF3	FGF17	PRPF3 FGF17	0.00565693137498464	0
EHD1	CBX1	EHD1 CBX1	0.00564058427173369	0
BC003965	SALL4	BC003965 SALL4	0.00562407912669368	0
COPB2	DNMT3B	COPB2 DNMT3B	0.00561942170552901	0
STAB2	HAT1	STAB2 HAT1	0.00560688250916053	0
MYBL2	SMAD6	MYBL2 SMAD6	0.00560648253854823	0
CNOT3	SKP2	CNOT3 SKP2	0.00560647847873718	0
EHD1	KLF4	EHD1 KLF4	0.00560024808829875	0
TMEM110	KLF4	TMEM110 KLF4	0.00559663693082821	0
TFPI	HAT1	TFPI HAT1	0.00559255402552091	0
ESRRB	FGF17	ESRRB FGF17	0.00558722253154649	1
COPB2	FOXA2	COPB2 FOXA2	0.00557803104377336	0
BC003965	KLF2	BC003965 KLF2	0.00556319873267917	0
ITPK1	KLF2	ITPK1 KLF2	0.00554391543994485	0
SNAPC5	SALL4	SNAPC5 SALL4	0.00553800469395423	0
FASTKD1	GNG13	FASTKD1 GNG13	0.00552839361073781	0
CHPF	KLF4	CHPF KLF4	0.00551751993291049	0
TSPAN31	HAT1	TSPAN31 HAT1	0.00548146350856843	0
HMX2	CUL2	HMX2 CUL2	0.00547190545729341	0
ARIH1	SKP2	ARIH1 SKP2	0.00546716920168912	0
MRPS14	APOA2	MRPS14 APOA2	0.00545386817973729	0
MED16	HAT1	MED16 HAT1	0.00545001884512707	0
RRP8	KLF4	RRP8 KLF4	0.00543396559785578	0
LOC100045684	GOT1	LOC100045684 GOT1	0.00543030777241264	0
MYO7A	FOXD3	MYO7A FOXD3	0.00542451259954548	0
PRPF3	KLF5	PRPF3 KLF5	0.00541336234456503	0
DSC2	DNMT3A	DSC2 DNMT3A	0.0054065412499555	0
EIF4ENIF1	KLF2	EIF4ENIF1 KLF2	0.00539865217509	0
E2F1	SALL4	E2F1 SALL4	0.00539823364838225	1
RCC2	SALL4	RCC2 SALL4	0.00539776844509765	0
NEDD8	GOT1	NEDD8 GOT1	0.00539092941354303	0
USP5	TET1	USP5 TET1	0.00538416221752505	0
CBR3	FOXD3	CBR3 FOXD3	0.00537563847458783	0
TMEM167	TRIM24	TMEM167 TRIM24	0.00536882579821409	0
COPB2	FBXO22	COPB2 FBXO22	0.00536520725156993	0
BCL2L10	GNG13	BCL2L10 GNG13	0.00535696510454266	0
RFC5	FOXA2	RFC5 FOXA2	0.00534414194356735	0
PIN1	KLF2	PIN1 KLF2	0.00533984589437571	0
SMAD1	FGF4	SMAD1 FGF4	0.00533791175154006	0
DLC1	APOA2	DLC1 APOA2	0.00533157852818286	0
MYBL2	APOA2	MYBL2 APOA2	0.0053194903212884	0
TMEM216	SALL4	TMEM216 SALL4	0.00531482550490218	0
CHD1	TRIM24	CHD1 TRIM24	0.00530378763028398	1
TCF3	GOT1	TCF3 GOT1	0.00530083017712053	0
TMEM167	SKP2	TMEM167 SKP2	0.00529194237862162	0
NOC3L	CUL2	NOC3L CUL2	0.00528739181219606	0
SLC17A6	RTP4	SLC17A6 RTP4	0.00528463737710453	0
TMUB2	FBXO22	TMUB2 FBXO22	0.00527889239452201	0
IL18RAP	HAT1	IL18RAP HAT1	0.00527675737079905	0
CD86	HAT1	CD86 HAT1	0.00527557185691778	0
DCAF13	HAT1	DCAF13 HAT1	0.00524522693703261	0
LOC100045684	SALL1	LOC100045684 SALL1	0.00524238548082525	0
LOC100046998	FOXA2	LOC100046998 FOXA2	0.00524052041194024	0
E2F4	APOA2	E2F4 APOA2	0.00523448291055371	0
CTCF	SKP2	CTCF SKP2	0.00523206182413074	0
DDX27	TRIM24	DDX27 TRIM24	0.0052318693999735	0
X100041874	APOA2	X100041874 APOA2	0.00520660911446462	0
EMP2	SKP2	EMP2 SKP2	0.00520574633983142	0
E2F4	SKP2	E2F4 SKP2	0.00519825079207568	1
COX4I2	HAT1	COX4I2 HAT1	0.00519137549018645	0
PRPF38A	SALL1	PRPF38A SALL1	0.00518442014726043	0
CNOT2	CUL2	CNOT2 CUL2	0.00517206697981389	0
BC003883	SKP2	BC003883 SKP2	0.00516192501153731	0
MYO1H	RTP4	MYO1H RTP4	0.00514797578728718	0
UTP18	ETV5	UTP18 ETV5	0.00514730173227038	0
CNOT2	HAT1	CNOT2 HAT1	0.0051455178692876	0
RPGRIP1	TRIM24	RPGRIP1 TRIM24	0.00513488272166265	0
UTP18	KLF2	UTP18 KLF2	0.00512879428556661	0
EIF4ENIF1	KLF4	EIF4ENIF1 KLF4	0.00512301333011667	0
SOX17	FGF17	SOX17 FGF17	0.00511831084045243	0
SMAD1	FOXA2	SMAD1 FOXA2	0.00511015533619142	0
IARS	KLF2	IARS KLF2	0.00510808599219356	0
CNOT2	FOXA2	CNOT2 FOXA2	0.00510497523916676	0
XPO6	RTP4	XPO6 RTP4	0.00509324478066903	0
USP2	SALL4	USP2 SALL4	0.00505431865487275	0
PRPF3	FGF4	PRPF3 FGF4	0.00505430134713085	0
EZH2	FOXD3	EZH2 FOXD3	0.00505358699475222	1
SIPA1L2	SALL4	SIPA1L2 SALL4	0.00504765173742739	0
SLC9A3R1	FGF17	SLC9A3R1 FGF17	0.0050447805925159	0
RNF157	RTP4	RNF157 RTP4	0.00504319879857345	0
CHD1	SKP2	CHD1 SKP2	0.00503816962817666	1
PIN1	FBXO22	PIN1 FBXO22	0.0050380138742458	0
GATA3	TET1	GATA3 TET1	0.00502386785866875	0
USP5	KLF5	USP5 KLF5	0.00501812636686127	0
TLN1	SALL4	TLN1 SALL4	0.0050148999067423	0
JARID2	SALL1	JARID2 SALL1	0.00501054750401379	0
FASTKD1	SALL4	FASTKD1 SALL4	0.00500719924869723	0
KLHL26	FGF4	KLHL26 FGF4	0.00500005075224492	0
TCFCP2L1	FOXD3	TCFCP2L1 FOXD3	0.00497547312210346	0
TCN2	SALL4	TCN2 SALL4	0.00497308935546101	0
IARS	SALL4	IARS SALL4	0.00496687017449551	0
CBR3	KLF2	CBR3 KLF2	0.00496353181125425	0
DCAF13	FGF17	DCAF13 FGF17	0.00496130899917046	0
ITPK1	KLF5	ITPK1 KLF5	0.0049599683714409	0
TMEM176A	SALL4	TMEM176A SALL4	0.00495948164424476	0
NOC3L	KLF4	NOC3L KLF4	0.00495779073427368	0
CNOT2	APOA2	CNOT2 APOA2	0.0049536741412325	0
IL18RAP	GNG13	IL18RAP GNG13	0.00494747774028185	0
PRPF3	DNMT3B	PRPF3 DNMT3B	0.00493831674925009	0
ZFP825	SKP2	ZFP825 SKP2	0.00493664761174036	0
RASD1	SKP2	RASD1 SKP2	0.00493363361158522	0
LPIN2	DNMT3A	LPIN2 DNMT3A	0.004928850427244	0
ZFP825	SALL4	ZFP825 SALL4	0.00492155093842766	0
MYCN	CUL2	MYCN CUL2	0.00491599653158649	0
EHD1	FGF4	EHD1 FGF4	0.00491383647458218	0
LRRC26	SALL4	LRRC26 SALL4	0.00490437239231672	0
H19	KLF2	H19 KLF2	0.00489753078367617	0
OVOL1	HAT1	OVOL1 HAT1	0.00489692266267348	0
GSS	DNMT3B	GSS DNMT3B	0.00489469631019831	0
SUZ12	DNMT3B	SUZ12 DNMT3B	0.004890585160741	1
CABP4	HAT1	CABP4 HAT1	0.00488758720843147	0
TFPI	SKP2	TFPI SKP2	0.00487906888144162	0
EIF4ENIF1	CUL2	EIF4ENIF1 CUL2	0.00487280677069663	0
USP5	GNG13	USP5 GNG13	0.00487236936060052	0
PRPF38A	KLF5	PRPF38A KLF5	0.00486241102729209	0
DLC1	DNMT3A	DLC1 DNMT3A	0.00486212453668124	0
E2F1	DNMT3A	E2F1 DNMT3A	0.00485607162499876	0
EPYC	SKP2	EPYC SKP2	0.00485432091432281	0
TFPI	DNMT3B	TFPI DNMT3B	0.00485290534717176	0
RRP8	TET1	RRP8 TET1	0.00485083708323991	0
DDX27	DNMT3A	DDX27 DNMT3A	0.00484199475905956	0
KLHL26	SMAD6	KLHL26 SMAD6	0.00482332803107548	0
LOC100048449	GNG13	LOC100048449 GNG13	0.00481993449983302	0
USP5	ETV5	USP5 ETV5	0.00480081295562221	0
RRP8	FOXD3	RRP8 FOXD3	0.00479827479736336	0
TMUB2	SALL4	TMUB2 SALL4	0.00479548694241784	0
LOC100045684	DNMT3B	LOC100045684 DNMT3B	0.00477560971558541	0
SUZ12	SMAD6	SUZ12 SMAD6	0.00477550586138867	1
GATA3	KLF2	GATA3 KLF2	0.00477048097197933	0
UTP18	CUL2	UTP18 CUL2	0.00476780074265052	0
SEMA4A	DNMT3B	SEMA4A DNMT3B	0.00476319064781549	0
BTBD10	CUL2	BTBD10 CUL2	0.00475966518070732	0
SOX17	FOXD3	SOX17 FOXD3	0.00475844561171486	0
SLC17A6	GOT1	SLC17A6 GOT1	0.00474882746015715	0
USP5	SKP2	USP5 SKP2	0.00474563143136977	0
BLMH	ETV5	BLMH ETV5	0.00473627383489904	0
TMEM167	RTP4	TMEM167 RTP4	0.00473401079146907	0
TBX3	FGF17	TBX3 FGF17	0.00472231281953343	0
NR0B1	CUL2	NR0B1 CUL2	0.00469224152392776	0
XPO6	FBXO22	XPO6 FBXO22	0.00468563609682599	0
RPL22L1	SALL4	RPL22L1 SALL4	0.00468536444068285	0
TBX3	CBX1	TBX3 CBX1	0.00467643933413155	0
DLC1	FOXA2	DLC1 FOXA2	0.00467221675173963	0
MED23	SALL4	MED23 SALL4	0.00467004014371031	0
CREB3L2	HAT1	CREB3L2 HAT1	0.00466661213080059	0
FASTKD1	GOT1	FASTKD1 GOT1	0.00464913986306181	0
AGPAT3	SALL4	AGPAT3 SALL4	0.00464863908644994	0
LYL1	ETV5	LYL1 ETV5	0.00464007777560555	0
TLN1	DNMT3B	TLN1 DNMT3B	0.00461323690299973	0
C79242	GNG13	C79242 GNG13	0.00459688983680183	0
PRPF3	ETV5	PRPF3 ETV5	0.00458360627757197	0
DCAF13	DNMT3B	DCAF13 DNMT3B	0.00458344033487421	0
TRIM28	FOXD3	TRIM28 FOXD3	0.0045787457192788	1
ZFP281	KLF5	ZFP281 KLF5	0.00457696120745253	0
CD302	FOXD3	CD302 FOXD3	0.00457563802739581	0
DPPA2	DNMT3A	DPPA2 DNMT3A	0.00455754124775518	0
CREB3L2	FBXO22	CREB3L2 FBXO22	0.00455405673195652	0
SUZ12	FOXA2	SUZ12 FOXA2	0.00453107829781984	1
FXN	HAT1	FXN HAT1	0.00450457656007577	0
LOC100045684	GNG13	LOC100045684 GNG13	0.00450438680605055	0
DCAF13	APOA2	DCAF13 APOA2	0.00450030271927152	0
SRR	RTP4	SRR RTP4	0.00449001816698174	0
MYO7A	GNG13	MYO7A GNG13	0.00448950420017279	0
VMN1R172	HAT1	VMN1R172 HAT1	0.00448259688118848	0
DPH1	TRIM24	DPH1 TRIM24	0.00447380862453036	0
SOX2	SALL1	SOX2 SALL1	0.00446768358485781	1
SCGB1A1	KLF4	SCGB1A1 KLF4	0.00446109517520046	0
LOC100046998	SKP2	LOC100046998 SKP2	0.00446025656920866	0
MRPS14	FGF17	MRPS14 FGF17	0.00444792393482259	0
ACP6	GNG13	ACP6 GNG13	0.00443806868192956	0
BC003883	FOXD3	BC003883 FOXD3	0.00443014223523116	0
SOX2	SKP2	SOX2 SKP2	0.00442916569295656	1
SLC17A6	ETV5	SLC17A6 ETV5	0.00442173139762755	0
SUZ12	APOA2	SUZ12 APOA2	0.0044205001244284	0
ARF5	APOA2	ARF5 APOA2	0.00440887415189895	0
MYBL2	TRIM24	MYBL2 TRIM24	0.00440720852506252	0
E130012A19RIK	KLF2	E130012A19RIK KLF2	0.00440213263857791	0
SSBP2	SALL1	SSBP2 SALL1	0.00439065881246062	0
KLHL26	TRIM24	KLHL26 TRIM24	0.0043901529201265	0
H19	SALL4	H19 SALL4	0.00438439144962068	0
PRPF38A	FOXA2	PRPF38A FOXA2	0.00436253809612572	0
EPYC	SALL4	EPYC SALL4	0.00436020925534091	0
MYO7A	KLF2	MYO7A KLF2	0.00435501091224893	0
CCNG2	FGF17	CCNG2 FGF17	0.004347733245612	0
LOC100045684	FOXD3	LOC100045684 FOXD3	0.00434566783459392	0
USP5	FGF17	USP5 FGF17	0.0043441719528543	0
LOC100046998	CBX1	LOC100046998 CBX1	0.00433995648811906	0
RCC1	CUL2	RCC1 CUL2	0.00433598587669813	0
NEDD8	FGF17	NEDD8 FGF17	0.00433105659322251	0
CAD	KLF2	CAD KLF2	0.00431324545487105	0
RCC1	KLF4	RCC1 KLF4	0.00430869465175159	0
BTBD10	KLF2	BTBD10 KLF2	0.00430284175375163	0
PHC1	FGF17	PHC1 FGF17	0.0042885279365189	0
GATA3	FBXO22	GATA3 FBXO22	0.00428759907289734	0
FANK1	HAT1	FANK1 HAT1	0.00427832811352472	0
TBX3	FBXO22	TBX3 FBXO22	0.00427378130677176	1
DSC2	KLF4	DSC2 KLF4	0.00427159253713154	0
JARID2	KLF4	JARID2 KLF4	0.00427060688815334	0
BC003965	FGF17	BC003965 FGF17	0.00427026163425281	0
NEDD8	DNMT3B	NEDD8 DNMT3B	0.00425555185130046	0
TCFCP2L1	SALL4	TCFCP2L1 SALL4	0.00425300193692837	0
RASD1	KLF2	RASD1 KLF2	0.00424513959186328	0
COPB2	KLF2	COPB2 KLF2	0.00424292840134485	0
DPH1	KLF4	DPH1 KLF4	0.00424162738502227	0
SUCLG2	GOT1	SUCLG2 GOT1	0.00423954407549767	0
E2F4	GNG13	E2F4 GNG13	0.00423888138535599	0
TSPAN31	GOT1	TSPAN31 GOT1	0.00423825888450253	0
TNFSF13B	FBXO22	TNFSF13B FBXO22	0.00423485007693702	0
NANP	SALL4	NANP SALL4	0.00422669665356049	0
ESRRB	CUL2	ESRRB CUL2	0.00422572022859747	0
LOC100046998	FBXO22	LOC100046998 FBXO22	0.0042248838827713	0
RNF157	FOXA2	RNF157 FOXA2	0.00421835517205084	0
ZFP281	GNG13	ZFP281 GNG13	0.00421648765235061	0
ARIH1	TET1	ARIH1 TET1	0.0042146354508076	0
MAD1L1	FBXO22	MAD1L1 FBXO22	0.00419581604268004	0
SIPA1L2	TRIM24	SIPA1L2 TRIM24	0.00418404890856711	0
SETDB1	KLF2	SETDB1 KLF2	0.00418056466045011	0
PRKCH	DNMT3B	PRKCH DNMT3B	0.00416481892629152	0
TMUB2	GOT1	TMUB2 GOT1	0.00416393563122289	0
SLC9A3R1	GOT1	SLC9A3R1 GOT1	0.00416164905536801	0
CD302	KLF4	CD302 KLF4	0.00416129784631183	0
TCFCP2L1	FGF17	TCFCP2L1 FGF17	0.00415589675858508	1
YY1	GNG13	YY1 GNG13	0.00415408069665977	0
X100041874	FBXO22	X100041874 FBXO22	0.00415376289105846	0
E2F4	KLF4	E2F4 KLF4	0.00415323202713689	0
ACP6	FGF17	ACP6 FGF17	0.0041385354998768	0
D10WSU52E	CUL2	D10WSU52E CUL2	0.0041331855616213	0
X2310075K07RIK	HAT1	X2310075K07RIK HAT1	0.00413299820016816	0
RNF2	TRIM24	RNF2 TRIM24	0.00412547894648548	0
PRKDC	DNMT3A	PRKDC DNMT3A	0.00412209237007601	0
C79242	GOT1	C79242 GOT1	0.00411664893514407	0
MDFIC	KLF4	MDFIC KLF4	0.00411656704627402	0
SCAND1	SKP2	SCAND1 SKP2	0.00410187698071303	0
SLC8A1	GOT1	SLC8A1 GOT1	0.00409628328908643	0
ZFP42	CBX1	ZFP42 CBX1	0.00409477486138498	0
PIN1	FGF17	PIN1 FGF17	0.00409066949429633	0
E2F4	SMAD6	E2F4 SMAD6	0.00408598661238761	0
E2F1	HAT1	E2F1 HAT1	0.00408282081678201	0
TFPI	FGF17	TFPI FGF17	0.00406984734695026	0
TCN2	GNG13	TCN2 GNG13	0.00406499553422679	0
RRP8	CUL2	RRP8 CUL2	0.00405496811934776	0
DNAJC5	FGF17	DNAJC5 FGF17	0.00405455137381081	0
ENPP1	GOT1	ENPP1 GOT1	0.00405253089388238	0
LCE1B	GNG13	LCE1B GNG13	0.0040505299592914	0
USP5	HAT1	USP5 HAT1	0.00404921479699394	0
USP2	GNG13	USP2 GNG13	0.00404589719085046	0
CREB3L3	SKP2	CREB3L3 SKP2	0.0040452342302466	0
CNOT2	SALL1	CNOT2 SALL1	0.00403514334436719	0
TBX3	KLF5	TBX3 KLF5	0.00403364563368092	1
CBR3	FGF4	CBR3 FGF4	0.00403071074989509	0
CXCL1	HAT1	CXCL1 HAT1	0.00402677148082147	0
TLN1	HAT1	TLN1 HAT1	0.00402629962674352	0
JUP	KLF2	JUP KLF2	0.00402496356645486	0
RCC1	KLF2	RCC1 KLF2	0.00402249608673915	0
CREB3L3	HAT1	CREB3L3 HAT1	0.00402220708714909	0
ZFP42	CUL2	ZFP42 CUL2	0.00401845843242039	0
SMAD1	DNMT3B	SMAD1 DNMT3B	0.00401201649948192	0
ACP6	GOT1	ACP6 GOT1	0.00400901143768405	0
ITPK1	FOXD3	ITPK1 FOXD3	0.00400604224266773	0
RPL22L1	KLF5	RPL22L1 KLF5	0.00398909245238321	0
ZFP53	KLF2	ZFP53 KLF2	0.00398695279025637	0
PRKDC	FGF4	PRKDC FGF4	0.00396649201327897	0
EIF4ENIF1	GNG13	EIF4ENIF1 GNG13	0.00396428396370623	0
HSPB8	KLF5	HSPB8 KLF5	0.00396075585192667	0
COPB2	DNMT3A	COPB2 DNMT3A	0.00395383191320446	0
PRPF38A	CBX1	PRPF38A CBX1	0.00395334220644787	0
TRIM28	CBX1	TRIM28 CBX1	0.00394011069702247	1
X100041874	ETV5	X100041874 ETV5	0.00393911202490364	0
REST	HAT1	REST HAT1	0.00393323306746335	0
DCAF13	DNMT3A	DCAF13 DNMT3A	0.00393105033001405	0
CAD	RTP4	CAD RTP4	0.0039212460205793	0
DLC1	CBX1	DLC1 CBX1	0.00391829268181526	0
USP5	SALL1	USP5 SALL1	0.00391625360565688	0
SLC4A8	KLF2	SLC4A8 KLF2	0.00391460808299403	0
TOPBP1	CUL2	TOPBP1 CUL2	0.00391393355295628	0
MNT	HAT1	MNT HAT1	0.00390545736221148	0
CYP51	DNMT3A	CYP51 DNMT3A	0.00390473429777771	0
FABP6	GNG13	FABP6 GNG13	0.00390329488829302	0
RNF157	ETV5	RNF157 ETV5	0.00388660834595163	0
MYCN	DNMT3B	MYCN DNMT3B	0.00388211942917777	0
USP5	FBXO22	USP5 FBXO22	0.00387636315879095	0
SMAD1	APOA2	SMAD1 APOA2	0.00387146248779766	0
DNAJC5	KLF2	DNAJC5 KLF2	0.00387113162550798	0
DCAF13	TET1	DCAF13 TET1	0.00387037517269982	0
GATA3	CUL2	GATA3 CUL2	0.00387003038302507	0
GDE1	FOXA2	GDE1 FOXA2	0.00386787176268515	0
SUZ12	CBX1	SUZ12 CBX1	0.00386350325128919	0
DIO2	HAT1	DIO2 HAT1	0.00385986381167349	0
TMEM176A	KLF5	TMEM176A KLF5	0.00385781104200595	0
TBX3	SALL4	TBX3 SALL4	0.00384915860125634	1
GDE1	FGF4	GDE1 FGF4	0.00384662841406569	0
ROMO1	KLF4	ROMO1 KLF4	0.00384303635926754	0
DNAJC5	SMAD6	DNAJC5 SMAD6	0.00383528860829942	0
CNOT2	GOT1	CNOT2 GOT1	0.00383497047707479	0
LOC100045684	KLF5	LOC100045684 KLF5	0.00383360084528634	0
BTBD10	HAT1	BTBD10 HAT1	0.0038316787590909	0
BCL2L10	GOT1	BCL2L10 GOT1	0.00382933815652388	0
SUCLG2	SALL4	SUCLG2 SALL4	0.00382193697270766	0
X100041874	FOXA2	X100041874 FOXA2	0.00381604642813865	0
EED	SALL1	EED SALL1	0.00380806596201382	0
TMPRSS13	FGF17	TMPRSS13 FGF17	0.00380703482401481	0
TMUB2	DNMT3B	TMUB2 DNMT3B	0.00380386081515299	0
LOC100046998	GOT1	LOC100046998 GOT1	0.00379661131305166	0
EED	SALL4	EED SALL4	0.00379567059090141	0
LHX8	SALL4	LHX8 SALL4	0.00377023722662742	0
X2310075K07RIK	TRIM24	X2310075K07RIK TRIM24	0.00376519156348234	0
RNF111	TET1	RNF111 TET1	0.0037473247434899	0
JARID2	FBXO22	JARID2 FBXO22	0.00374607388213848	0
IARS	GNG13	IARS GNG13	0.00374563469223938	0
RLBP1	KLF2	RLBP1 KLF2	0.00374387756136539	0
NSUN4	CUL2	NSUN4 CUL2	0.00374337380154095	0
TMPRSS13	KLF5	TMPRSS13 KLF5	0.00373784273952679	0
SLC9A3R1	SALL4	SLC9A3R1 SALL4	0.00373777297303095	0
SMAD1	SMAD6	SMAD1 SMAD6	0.00373271580161958	1
POLR1B	GOT1	POLR1B GOT1	0.00372912928938236	0
SRPK2	KLF5	SRPK2 KLF5	0.00372746373965691	0
ITPK1	DNMT3B	ITPK1 DNMT3B	0.00372487499885399	0
CNOT1	DNMT3B	CNOT1 DNMT3B	0.00372280979163606	0
RPGRIP1	FOXA2	RPGRIP1 FOXA2	0.0037156307415039	0
CNOT2	DNMT3B	CNOT2 DNMT3B	0.00371260174904464	0
TOPBP1	CBX1	TOPBP1 CBX1	0.00371177634620412	0
SLC9A3R1	GNG13	SLC9A3R1 GNG13	0.00370809375252046	0
ACP6	FOXA2	ACP6 FOXA2	0.00370573687654827	0
BCL2L10	CUL2	BCL2L10 CUL2	0.00370306852936487	0
MYC	TRIM24	MYC TRIM24	0.00370298083101619	0
SUZ12	TET1	SUZ12 TET1	0.00370154403781438	0
TMEM110	KLF2	TMEM110 KLF2	0.00370079041685064	0
MDFIC	SKP2	MDFIC SKP2	0.00369879844069689	0
E2F4	CBX1	E2F4 CBX1	0.00369815703886218	1
VMN1R172	SKP2	VMN1R172 SKP2	0.00369736190851955	0
AHI1	FGF17	AHI1 FGF17	0.00369689853971853	0
TREH	GNG13	TREH GNG13	0.00369597833183053	0
TFPI	DNMT3A	TFPI DNMT3A	0.00369522797591427	0
TNFSF13B	TRIM24	TNFSF13B TRIM24	0.00369049961890756	0
LRRC26	HAT1	LRRC26 HAT1	0.00368151554954875	0
USP2	CBX1	USP2 CBX1	0.00367859703168938	0
NEDD8	TET1	NEDD8 TET1	0.00367851631503962	0
CREB3L2	FOXD3	CREB3L2 FOXD3	0.00367440904259653	0
TCF3	KLF5	TCF3 KLF5	0.00367163480620185	1
PRPF3	DNMT3A	PRPF3 DNMT3A	0.00366890838717824	0
DNAJC5	TRIM24	DNAJC5 TRIM24	0.00366744793505748	0
TIMM50	GNG13	TIMM50 GNG13	0.00366716369741617	0
TRIM28	SMAD6	TRIM28 SMAD6	0.00366711746708283	1
SSBP2	GNG13	SSBP2 GNG13	0.00365743298955251	0
POU5F1	KLF4	POU5F1 KLF4	0.00365572140779079	0
PHC1	KLF2	PHC1 KLF2	0.00365375886735454	1
DGAT1	GNG13	DGAT1 GNG13	0.00364815950817977	0
LOC100045684	RTP4	LOC100045684 RTP4	0.00364622964807818	0
SOX2	FGF4	SOX2 FGF4	0.00364390451881611	1
PRPF38A	SMAD6	PRPF38A SMAD6	0.00363729708886116	0
X2310075K07RIK	SKP2	X2310075K07RIK SKP2	0.00362344385038579	0
MRPS14	RTP4	MRPS14 RTP4	0.00362106270136234	0
X2310075K07RIK	SALL4	X2310075K07RIK SALL4	0.00362042794092004	0
MAPK10	CUL2	MAPK10 CUL2	0.00361788426561417	0
JARID2	DNMT3B	JARID2 DNMT3B	0.00361729792446793	0
AGPAT1	CUL2	AGPAT1 CUL2	0.00361062452348547	0
FANK1	CUL2	FANK1 CUL2	0.00359805793570707	0
CTCF	CUL2	CTCF CUL2	0.00359065339059895	0
COPB2	GNG13	COPB2 GNG13	0.00358923330440578	0
TLN1	KLF4	TLN1 KLF4	0.00358906904499219	0
TBX3	GOT1	TBX3 GOT1	0.00358883917567475	0
USP2	DNMT3A	USP2 DNMT3A	0.00358501051867086	0
NR0B2	CUL2	NR0B2 CUL2	0.003581229218049	0
SEMA6D	HAT1	SEMA6D HAT1	0.00358080466739736	0
C79242	FOXD3	C79242 FOXD3	0.00357888202894057	0
CBR3	SALL4	CBR3 SALL4	0.00357377711542583	0
PRKCH	TET1	PRKCH TET1	0.00356591217194259	0
KCTD12	RTP4	KCTD12 RTP4	0.00356498634140548	0
DDX27	ETV5	DDX27 ETV5	0.00356445250232485	0
H19	CUL2	H19 CUL2	0.00356401748865272	0
SLPI	CUL2	SLPI CUL2	0.00356092003165587	0
NKX3.1	GNG13	NKX3.1 GNG13	0.00356089547444297	0
RPGRIP1	KLF5	RPGRIP1 KLF5	0.00355922747459411	0
MYBL2	DNMT3A	MYBL2 DNMT3A	0.00355474307248216	0
LCE1B	SALL4	LCE1B SALL4	0.00355455821335886	0
DMAP1	GNG13	DMAP1 GNG13	0.00354475147782228	0
CTCF	KLF5	CTCF KLF5	0.00353398729337902	0
RPL22L1	FGF17	RPL22L1 FGF17	0.00352591351912403	0
KLHL26	FBXO22	KLHL26 FBXO22	0.00351963239635402	0
ZFP281	FGF17	ZFP281 FGF17	0.00351959770371526	0
TMPRSS13	DNMT3A	TMPRSS13 DNMT3A	0.00351713301724868	0
ACP6	RTP4	ACP6 RTP4	0.00351690434308799	0
VAT1	GNG13	VAT1 GNG13	0.00351388315954941	0
CD302	SKP2	CD302 SKP2	0.00351221995655877	0
NSUN4	KLF2	NSUN4 KLF2	0.003499177507575	0
ZFP281	DNMT3A	ZFP281 DNMT3A	0.00349287798753231	1
LOC100045684	KLF4	LOC100045684 KLF4	0.00349110882866941	0
BC022960	CUL2	BC022960 CUL2	0.00348682059106338	0
DCAF13	SMAD6	DCAF13 SMAD6	0.00348176647365959	0
BC003965	GNG13	BC003965 GNG13	0.00348150720029429	0
KCNS2	SKP2	KCNS2 SKP2	0.00347706038745461	0
MYO1H	CUL2	MYO1H CUL2	0.0034726484007187	0
USP2	FBXO22	USP2 FBXO22	0.00346728110324496	0
X100041874	TRIM24	X100041874 TRIM24	0.00346213818591498	0
ARF5	FGF17	ARF5 FGF17	0.00345874311150539	0
DIO2	TET1	DIO2 TET1	0.00345650914312924	0
DDX27	HAT1	DDX27 HAT1	0.00345329886668646	0
X2700097O09RIK	HAT1	X2700097O09RIK HAT1	0.00345305559788974	0
JARID2	GNG13	JARID2 GNG13	0.00344012686661387	0
EPYC	FOXD3	EPYC FOXD3	0.00343513823028897	0
SETDB1	SALL4	SETDB1 SALL4	0.00343016529219589	0
SLC9A3R1	FBXO22	SLC9A3R1 FBXO22	0.00342722740873893	0
TCFCP2L1	KLF2	TCFCP2L1 KLF2	0.00342506594704772	0
PRKDC	FBXO22	PRKDC FBXO22	0.00341968238438164	0
NOTUM	SALL1	NOTUM SALL1	0.00341872214402041	0
PRPF3	SMAD6	PRPF3 SMAD6	0.00341807514438511	0
ESRRB	KLF4	ESRRB KLF4	0.00341782039710012	1
LPIN2	CUL2	LPIN2 CUL2	0.00341770042561125	0
DPH1	DNMT3A	DPH1 DNMT3A	0.00341367472800771	0
FXN	RTP4	FXN RTP4	0.00340466611868051	0
MYC	CUL2	MYC CUL2	0.0034026307592568	0
XPO6	FGF4	XPO6 FGF4	0.00339809279212651	0
RLBP1	SKP2	RLBP1 SKP2	0.00339750765338124	0
SCAND1	SALL1	SCAND1 SALL1	0.0033975004484067	0
ZFP42	SMAD6	ZFP42 SMAD6	0.00339475676100186	0
RNF157	GOT1	RNF157 GOT1	0.00339317550501961	0
BC022960	GOT1	BC022960 GOT1	0.00338921961864501	0
NR0B1	GNG13	NR0B1 GNG13	0.00338609247347048	0
PRPF38A	FOXD3	PRPF38A FOXD3	0.00338514357888887	0
TBX3	DNMT3A	TBX3 DNMT3A	0.00338394021244309	1
DPPA2	TRIM24	DPPA2 TRIM24	0.00338270065136099	0
OPLAH	GNG13	OPLAH GNG13	0.00337712996056078	0
AATK	SALL4	AATK SALL4	0.00337654094971502	0
NEDD8	DNMT3A	NEDD8 DNMT3A	0.00337555136411899	0
XPO6	GOT1	XPO6 GOT1	0.00337350079541208	0
JUP	GNG13	JUP GNG13	0.00336905249596933	0
SIPA1L2	KLF2	SIPA1L2 KLF2	0.00336568871589015	0
LRRC26	FOXD3	LRRC26 FOXD3	0.00336465918083823	0
SRR	SKP2	SRR SKP2	0.00336376001796861	0
CGA	DNMT3B	CGA DNMT3B	0.0033561525489764	0
LOC100048449	CUL2	LOC100048449 CUL2	0.00335374212971812	0
RNF2	SKP2	RNF2 SKP2	0.00335245561303174	0
RFC5	SALL1	RFC5 SALL1	0.0033515980989603	0
POLR1B	KLF4	POLR1B KLF4	0.00335076759344906	0
SRPK2	DNMT3A	SRPK2 DNMT3A	0.00334714541705948	0
MYO7A	KLF4	MYO7A KLF4	0.00334366295349424	0
EZH2	SKP2	EZH2 SKP2	0.00334341892908662	0
CHPF	KLF5	CHPF KLF5	0.00333793273552537	0
C77609	HAT1	C77609 HAT1	0.00333310262478612	0
ABCB4	GNG13	ABCB4 GNG13	0.00333269957492613	0
SOX2	DNMT3B	SOX2 DNMT3B	0.00333168458004022	1
X100041874	KLF4	X100041874 KLF4	0.00332867875743918	0
KCNS2	CUL2	KCNS2 CUL2	0.00332199195812065	0
LYL1	TRIM24	LYL1 TRIM24	0.00332030705622745	0
FGFR3	FBXO22	FGFR3 FBXO22	0.00331557546811003	0
IL18RAP	SKP2	IL18RAP SKP2	0.00331340733636188	0
X2700097O09RIK	GOT1	X2700097O09RIK GOT1	0.00330763275832188	0
BCL2L10	SALL4	BCL2L10 SALL4	0.00330623532214845	0
SSBP2	HAT1	SSBP2 HAT1	0.00330474434531663	0
EZH2	SMAD6	EZH2 SMAD6	0.00330391902258932	1
CNOT2	SALL4	CNOT2 SALL4	0.00329619945564768	0
SNAPC5	GNG13	SNAPC5 GNG13	0.00329326779315726	0
NEDD8	SKP2	NEDD8 SKP2	0.00329083449974701	0
DDX27	KLF2	DDX27 KLF2	0.00328236730523481	0
COX4I2	KLF4	COX4I2 KLF4	0.0032806437079983	0
SMAD1	KLF2	SMAD1 KLF2	0.00327289716010152	1
AK5	FOXA2	AK5 FOXA2	0.00327061478515074	0
TOPBP1	SKP2	TOPBP1 SKP2	0.0032682948919529	0
CAD	GNG13	CAD GNG13	0.00326815772709067	0
TMEM176A	TRIM24	TMEM176A TRIM24	0.00326584534995122	0
ACSS1	SALL4	ACSS1 SALL4	0.00325988080516928	0
NFATC1	GNG13	NFATC1 GNG13	0.00325810274303023	0
D13ERTD37E	FOXD3	D13ERTD37E FOXD3	0.00325460381034749	0
EZH2	APOA2	EZH2 APOA2	0.00325410871271443	0
HSPB8	CUL2	HSPB8 CUL2	0.00325278364945294	0
NKX3.1	GOT1	NKX3.1 GOT1	0.00325173458339816	0
PRND	HAT1	PRND HAT1	0.003247216854848	0
EHD1	SMAD6	EHD1 SMAD6	0.00324568890729331	0
LOC100046998	FGF4	LOC100046998 FGF4	0.00324175863000403	0
DLC1	SMAD6	DLC1 SMAD6	0.00324157145585685	0
TBX3	TRIM24	TBX3 TRIM24	0.0032376848148345	0
TMPRSS13	FOXD3	TMPRSS13 FOXD3	0.00323727127821121	0
BC003965	KLF5	BC003965 KLF5	0.00323561125696207	0
ESRRB	FOXD3	ESRRB FOXD3	0.00323418274653568	1
ACTR3	FGF17	ACTR3 FGF17	0.00321959411300067	0
REST	SALL4	REST SALL4	0.00321654268041726	0
CNOT3	DNMT3B	CNOT3 DNMT3B	0.00321350537841473	0
ACP6	DNMT3A	ACP6 DNMT3A	0.00320807621097543	0
DNAJC5	KLF4	DNAJC5 KLF4	0.00320785411503962	0
EHD1	DNMT3A	EHD1 DNMT3A	0.00320634024912979	0
NEDD8	SALL4	NEDD8 SALL4	0.00320439613673181	0
CHPF	GNG13	CHPF GNG13	0.00319657828775833	0
X2310003L22RIK	GOT1	X2310003L22RIK GOT1	0.00319101477664047	0
TMUB2	ETV5	TMUB2 ETV5	0.00319056152408983	0
PRKCH	HAT1	PRKCH HAT1	0.00318967397152778	0
NKX3.1	FBXO22	NKX3.1 FBXO22	0.00318714172456149	0
SEMA6D	FOXD3	SEMA6D FOXD3	0.00317972114212575	0
ARF5	TRIM24	ARF5 TRIM24	0.00317870280239349	0
TMEM216	HAT1	TMEM216 HAT1	0.00317772677261819	0
POLR1B	GNG13	POLR1B GNG13	0.00317534097016042	0
CAD	ETV5	CAD ETV5	0.00317415186753474	0
ACP6	FOXD3	ACP6 FOXD3	0.00317310495256762	0
SUZ12	FOXD3	SUZ12 FOXD3	0.00317071721934358	1
FXN	DNMT3A	FXN DNMT3A	0.00316468404731392	0
SLC17A6	HAT1	SLC17A6 HAT1	0.0031589941468415	0
CNOT3	FGF4	CNOT3 FGF4	0.0031577629373231	0
EPYC	GOT1	EPYC GOT1	0.00315414444670333	0
RPGRIP1	CBX1	RPGRIP1 CBX1	0.00314642512963893	0
NEUROD4	HAT1	NEUROD4 HAT1	0.0031430952004507	0
COX4I2	GOT1	COX4I2 GOT1	0.00314179813692201	0
MAD1L1	KLF4	MAD1L1 KLF4	0.00314017318719586	0
NSUN4	TRIM24	NSUN4 TRIM24	0.00313843873789946	0
GDE1	KLF5	GDE1 KLF5	0.00313568875799065	0
C79242	CUL2	C79242 CUL2	0.00312600303915987	0
LOC100045684	SALL4	LOC100045684 SALL4	0.00312526266980596	0
TBX3	FGF4	TBX3 FGF4	0.00312384373700505	0
GDE1	FGF17	GDE1 FGF17	0.0031175569225994	0
SIPA1L2	RTP4	SIPA1L2 RTP4	0.0031141045887982	0
CABP4	KLF2	CABP4 KLF2	0.00311407685526622	0
DENND4B	FBXO22	DENND4B FBXO22	0.00310995000216527	0
ARIH1	SALL4	ARIH1 SALL4	0.00310976618614404	0
FABP6	SKP2	FABP6 SKP2	0.00310780594668442	0
EIF4ENIF1	GOT1	EIF4ENIF1 GOT1	0.00310633846833485	0
CNOT1	GNG13	CNOT1 GNG13	0.00310325224334968	0
X2700097O09RIK	KLF4	X2700097O09RIK KLF4	0.00310228990071897	0
INO80	FOXA2	INO80 FOXA2	0.00309917457604078	0
DDX27	APOA2	DDX27 APOA2	0.00309844099445034	0
BC003883	TRIM24	BC003883 TRIM24	0.00309061796033704	0
COPB2	CBX1	COPB2 CBX1	0.00308957138660218	0
SCGB1A1	TRIM24	SCGB1A1 TRIM24	0.00308935866989774	0
TMEM167	FBXO22	TMEM167 FBXO22	0.00308932874040475	0
TCF3	DNMT3B	TCF3 DNMT3B	0.00307991469028137	1
OVOL1	GOT1	OVOL1 GOT1	0.00307621331792438	0
MMP1A	HAT1	MMP1A HAT1	0.00307511111390086	0
SNX20	TRIM24	SNX20 TRIM24	0.00307388272695549	0
STAT3	KLF5	STAT3 KLF5	0.00307363148501593	0
NANP	FBXO22	NANP FBXO22	0.00307268109514704	0
SUZ12	SKP2	SUZ12 SKP2	0.00306807581022886	0
CHD1	TET1	CHD1 TET1	0.0030666796023939	0
TMEM167	SALL4	TMEM167 SALL4	0.00306514498816184	0
LOC100046998	FOXD3	LOC100046998 FOXD3	0.00306335683040703	0
USP2	TET1	USP2 TET1	0.00305945124860234	0
EZH2	KLF4	EZH2 KLF4	0.00305757941258152	0
SUZ12	FGF4	SUZ12 FGF4	0.00305741790352365	0
CREB3L3	TRIM24	CREB3L3 TRIM24	0.00305596024696609	0
YY1	GOT1	YY1 GOT1	0.00305453254316761	0
DPPA2	SMAD6	DPPA2 SMAD6	0.00304882740123853	0
JUP	KLF4	JUP KLF4	0.00304674873779358	0
SLC4A8	HAT1	SLC4A8 HAT1	0.00304615127335191	0
TOPBP1	DNMT3B	TOPBP1 DNMT3B	0.00303992018190883	0
LOC100046998	SALL4	LOC100046998 SALL4	0.00303443453936028	0
TMEM216	RTP4	TMEM216 RTP4	0.00303436348604166	0
SLPI	TRIM24	SLPI TRIM24	0.00303188644674881	0
RCC2	GNG13	RCC2 GNG13	0.00303062582367367	0
COX4I2	CUL2	COX4I2 CUL2	0.00302980470115758	0
DNAJC5	APOA2	DNAJC5 APOA2	0.00302756135577676	0
GDE1	APOA2	GDE1 APOA2	0.00302716366118532	0
USP2	SMAD6	USP2 SMAD6	0.00302446893762558	0
SLC17A6	SKP2	SLC17A6 SKP2	0.00302433890585888	0
PRND	CUL2	PRND CUL2	0.00302305310188917	0
LYL1	HAT1	LYL1 HAT1	0.00302021100039655	0
LOC100046998	DNMT3B	LOC100046998 DNMT3B	0.00301911185770541	0
ENPP1	TRIM24	ENPP1 TRIM24	0.00301412942995559	0
LYL1	RTP4	LYL1 RTP4	0.00301356863149992	0
TBX3	KLF2	TBX3 KLF2	0.00301178540537067	1
SOX2	RTP4	SOX2 RTP4	0.00300270155084273	1
LOC100046998	ETV5	LOC100046998 ETV5	0.00299957482267514	0
EED	FOXD3	EED FOXD3	0.00299806532856951	0
TIMM50	SALL4	TIMM50 SALL4	0.00299438004389457	0
TMEM167	DNMT3A	TMEM167 DNMT3A	0.00299318554379887	0
JUP	FOXA2	JUP FOXA2	0.00298894724466788	0
LRRC59	SALL4	LRRC59 SALL4	0.00298841972990353	0
VAT1	RTP4	VAT1 RTP4	0.0029860734539222	0
LPIN2	SALL4	LPIN2 SALL4	0.00298349127850184	0
E130012A19RIK	FOXA2	E130012A19RIK FOXA2	0.0029831637593048	0
RNF157	TRIM24	RNF157 TRIM24	0.00297714855849821	0
RPGRIP1	FGF4	RPGRIP1 FGF4	0.0029732604393008	0
TLN1	SKP2	TLN1 SKP2	0.00297305603178429	0
DMAP1	GOT1	DMAP1 GOT1	0.00297233285883057	1
OVOL1	RTP4	OVOL1 RTP4	0.00297035829292003	0
TSPAN31	TET1	TSPAN31 TET1	0.00296802094060819	0
X2700097O09RIK	SALL4	X2700097O09RIK SALL4	0.00295968802896579	0
PIN1	TET1	PIN1 TET1	0.0029595072996678	0
EHD1	APOA2	EHD1 APOA2	0.0029560844384504	0
HSPB8	GNG13	HSPB8 GNG13	0.00295572474352852	0
PRND	GOT1	PRND GOT1	0.00295449977415972	0
PRKCH	GOT1	PRKCH GOT1	0.00295180141521311	0
TREH	TRIM24	TREH TRIM24	0.00294748629782342	0
DLC1	FGF17	DLC1 FGF17	0.00294531764140741	0
KLHL26	APOA2	KLHL26 APOA2	0.00294304986393116	0
LOC100045684	FBXO22	LOC100045684 FBXO22	0.00294073230747334	0
ESRRB	GNG13	ESRRB GNG13	0.00294007092879374	1
GPX7	SALL1	GPX7 SALL1	0.00293874442296613	0
AGPAT1	HAT1	AGPAT1 HAT1	0.00293672942163874	0
LRRC59	GOT1	LRRC59 GOT1	0.00293520372796767	0
MNT	GNG13	MNT GNG13	0.00293409199559146	0
D13ERTD37E	GOT1	D13ERTD37E GOT1	0.00293277903661524	0
MYBL2	HAT1	MYBL2 HAT1	0.00293105334158241	0
GSS	CBX1	GSS CBX1	0.00293063637149259	0
RCC1	GNG13	RCC1 GNG13	0.00292882997686059	0
TMEM176A	ETV5	TMEM176A ETV5	0.00292439046041047	0
X2310075K07RIK	FGF4	X2310075K07RIK FGF4	0.00292391792492846	0
SIPA1L2	SKP2	SIPA1L2 SKP2	0.00291795606662263	0
TSPAN31	KLF2	TSPAN31 KLF2	0.0029174998389051	0
PHXR2	GOT1	PHXR2 GOT1	0.00291526427319915	0
EIF4ENIF1	SALL4	EIF4ENIF1 SALL4	0.00291237974709664	0
ACP6	ETV5	ACP6 ETV5	0.0029062204041605	0
POU5F1	KLF2	POU5F1 KLF2	0.0029054423295875	1
POLR1B	HAT1	POLR1B HAT1	0.00289952421740231	0
PPP2R1A	SALL1	PPP2R1A SALL1	0.00289874121853819	0
PRMT2	HAT1	PRMT2 HAT1	0.00289721576299273	0
TREH	HAT1	TREH HAT1	0.00289407394446481	0
TMEM167	GOT1	TMEM167 GOT1	0.00289406030441661	0
SSBP2	SMAD6	SSBP2 SMAD6	0.00289048187781707	0
MAPK10	RTP4	MAPK10 RTP4	0.00288964703956637	0
TRIM28	KLF4	TRIM28 KLF4	0.00288867578328799	0
TSPAN31	SKP2	TSPAN31 SKP2	0.00288692310815693	0
RASD1	RTP4	RASD1 RTP4	0.00288296210999949	0
LHX8	GOT1	LHX8 GOT1	0.0028762241779767	0
USP5	FGF4	USP5 FGF4	0.00287455514395014	0
ROMO1	HAT1	ROMO1 HAT1	0.0028683393419821	0
SLPI	GNG13	SLPI GNG13	0.00286517060976927	0
IARS	DNMT3B	IARS DNMT3B	0.00285618236312166	0
PPP2R1A	CUL2	PPP2R1A CUL2	0.00285125729135355	0
PRPF3	TET1	PRPF3 TET1	0.00284940810164513	0
TMUB2	SALL1	TMUB2 SALL1	0.00284432734016286	0
X2700097O09RIK	GNG13	X2700097O09RIK GNG13	0.0028443089639711	0
MDFIC	FGF17	MDFIC FGF17	0.00284089286622525	0
CHPF	RTP4	CHPF RTP4	0.00284079219815116	0
SIPA1L2	KLF4	SIPA1L2 KLF4	0.00284069994351249	0
BC003965	FOXD3	BC003965 FOXD3	0.00283646752325346	0
TREH	GOT1	TREH GOT1	0.00283492967946133	0
AK5	GNG13	AK5 GNG13	0.00283464597938974	0
AGPAT3	KLF2	AGPAT3 KLF2	0.00282997365489812	0
DPH1	DNMT3B	DPH1 DNMT3B	0.00282054145327631	0
CNOT3	FOXD3	CNOT3 FOXD3	0.00281970738086189	0
ACTR3	FOXD3	ACTR3 FOXD3	0.00281505471150521	0
D12ERTD216E	GOT1	D12ERTD216E GOT1	0.00281347922908912	0
RPGRIP1	ETV5	RPGRIP1 ETV5	0.00281040316978409	0
ZFP42	SALL1	ZFP42 SALL1	0.00280950860476133	0
LRRC59	CUL2	LRRC59 CUL2	0.00280627847665355	0
EPYC	FBXO22	EPYC FBXO22	0.00280474928496964	0
BTBD10	GNG13	BTBD10 GNG13	0.00280253454241716	0
PPP2R1A	SKP2	PPP2R1A SKP2	0.00280224259795992	0
KLK1B4	ETV5	KLK1B4 ETV5	0.00280220521041855	0
RNF157	KLF4	RNF157 KLF4	0.00279863023190388	0
STAB2	KLF5	STAB2 KLF5	0.00279627032022615	0
SNX20	GNG13	SNX20 GNG13	0.00279367232981177	0
SFXN1	CBX1	SFXN1 CBX1	0.00279251689369857	0
D13ERTD37E	HAT1	D13ERTD37E HAT1	0.002791618808107	0
MYCN	DNMT3A	MYCN DNMT3A	0.00279102136445166	0
COPB2	SMAD6	COPB2 SMAD6	0.00279096421117624	0
AR	FBXO22	AR FBXO22	0.00277907143195084	0
ACP6	SKP2	ACP6 SKP2	0.00277815947757312	0
TIMM50	DNMT3B	TIMM50 DNMT3B	0.0027757677343188	0
RUNDC3A	SKP2	RUNDC3A SKP2	0.00277567829422602	0
CAD	SALL4	CAD SALL4	0.00277373521891119	0
GSS	TET1	GSS TET1	0.00277171067355134	0
PRKCH	GNG13	PRKCH GNG13	0.00277030967609654	0
PHC1	CUL2	PHC1 CUL2	0.00276635639042348	0
SRR	GOT1	SRR GOT1	0.00276396319381333	0
CYP51	CBX1	CYP51 CBX1	0.00276225313771167	0
OPLAH	SMAD6	OPLAH SMAD6	0.00275944203455298	0
CABP4	FOXD3	CABP4 FOXD3	0.00275907492282479	0
SNX20	DNMT3B	SNX20 DNMT3B	0.00275689834140705	0
GATA3	SALL4	GATA3 SALL4	0.00275683254727188	0
EPYC	ETV5	EPYC ETV5	0.00275664880737816	0
MYO7A	FBXO22	MYO7A FBXO22	0.00275524179699251	0
NANOG	SKP2	NANOG SKP2	0.00275518612970935	1
IL18RAP	CUL2	IL18RAP CUL2	0.0027548629067652	0
RNF157	KLF5	RNF157 KLF5	0.00275391945787184	0
ENPP1	CBX1	ENPP1 CBX1	0.00275363636087794	0
SFXN1	HAT1	SFXN1 HAT1	0.00275208957584879	0
VAT1	SALL4	VAT1 SALL4	0.00275163321338842	0
DENND4B	GOT1	DENND4B GOT1	0.00275144787561134	0
STAT3	ETV5	STAT3 ETV5	0.00274798939780711	0
VAT1	DNMT3A	VAT1 DNMT3A	0.00274764526366784	0
C77609	DNMT3B	C77609 DNMT3B	0.00274728243465711	0
UTP18	CBX1	UTP18 CBX1	0.00274479935156429	0
X2310003L22RIK	CUL2	X2310003L22RIK CUL2	0.00274342290991424	0
CD86	GOT1	CD86 GOT1	0.00274119605924538	0
NOTUM	FOXA2	NOTUM FOXA2	0.00273832126804426	0
EED	FOXA2	EED FOXA2	0.00273610431815004	0
YY1	CUL2	YY1 CUL2	0.0027349208707673	0
BLMH	FGF4	BLMH FGF4	0.00273427339364698	0
TRIM28	SALL1	TRIM28 SALL1	0.00273210589517989	1
CAD	CUL2	CAD CUL2	0.00273089273292682	0
FABP6	KLF2	FABP6 KLF2	0.00272860688581133	0
ENPP1	CUL2	ENPP1 CUL2	0.0027239695816795	0
EED	SMAD6	EED SMAD6	0.00272300260570218	0
SEMA4A	FOXD3	SEMA4A FOXD3	0.0027201856353647	0
ACP6	TRIM24	ACP6 TRIM24	0.00271999744822494	0
LRRC59	FOXD3	LRRC59 FOXD3	0.0027154362820019	0
NOC3L	FBXO22	NOC3L FBXO22	0.00271375427699428	0
FAM116A	HAT1	FAM116A HAT1	0.00271311746893097	0
AK5	FBXO22	AK5 FBXO22	0.00271084268792307	0
AATK	GNG13	AATK GNG13	0.00270590864852581	0
D7ERTD59E	CUL2	D7ERTD59E CUL2	0.00270279563337145	0
SRPK2	SALL4	SRPK2 SALL4	0.00270173605336762	0
EED	DNMT3A	EED DNMT3A	0.00270137310905264	0
CNOT2	FOXD3	CNOT2 FOXD3	0.00270084798033156	0
MED16	SALL1	MED16 SALL1	0.0026966362019891	0
SLPI	FBXO22	SLPI FBXO22	0.00269637273979439	0
TBX3	SALL1	TBX3 SALL1	0.0026945147498425	1
RUNDC3A	HAT1	RUNDC3A HAT1	0.00269267610194292	0
IGK	HAT1	IGK HAT1	0.00268832422234776	0
MED23	TRIM24	MED23 TRIM24	0.00268605600152487	0
BTBD10	DNMT3B	BTBD10 DNMT3B	0.00268250334378095	0
TFPI	KLF4	TFPI KLF4	0.0026797268708996	0
RASD1	FBXO22	RASD1 FBXO22	0.00267574790354619	0
TMEM176A	CBX1	TMEM176A CBX1	0.00266933309746611	0
COPB2	FOXD3	COPB2 FOXD3	0.00266516259822866	0
AK5	CUL2	AK5 CUL2	0.0026647364342053	0
DCAF13	FGF4	DCAF13 FGF4	0.00265835999609391	0
DIO2	GOT1	DIO2 GOT1	0.00265833118310254	0
BC005561	SKP2	BC005561 SKP2	0.00265831362286556	0
VAT1	KLF5	VAT1 KLF5	0.00265760612405039	0
SFXN1	ETV5	SFXN1 ETV5	0.0026546385772268	0
CNOT2	SMAD6	CNOT2 SMAD6	0.00265081133836669	0
CREB3L2	KLF5	CREB3L2 KLF5	0.00264874081558972	0
ROMO1	TRIM24	ROMO1 TRIM24	0.00264711035347277	0
JARID2	ETV5	JARID2 ETV5	0.00264590181265109	0
ACSS1	FOXD3	ACSS1 FOXD3	0.00264174279408855	0
BC022960	SKP2	BC022960 SKP2	0.00264031457096971	0
BC003965	TET1	BC003965 TET1	0.00264006805681525	0
EHD1	SALL1	EHD1 SALL1	0.00263936527678192	0
ZFP53	FBXO22	ZFP53 FBXO22	0.00263736986990344	0
COX4I2	SALL4	COX4I2 SALL4	0.00263609405085551	0
BC005561	CUL2	BC005561 CUL2	0.00263228411313321	0
AATK	FOXD3	AATK FOXD3	0.00262642193778129	0
EED	GNG13	EED GNG13	0.00262504269824687	0
AGPAT3	CUL2	AGPAT3 CUL2	0.00262295564727285	0
ACTR3	HAT1	ACTR3 HAT1	0.00262218783081471	0
DLC1	GNG13	DLC1 GNG13	0.0026217313051494	0
MLLT11	HAT1	MLLT11 HAT1	0.00262076785117138	0
TCF3	GNG13	TCF3 GNG13	0.00261852996819094	1
HMX2	GOT1	HMX2 GOT1	0.00261553202427856	0
D7ERTD59E	GOT1	D7ERTD59E GOT1	0.00260970451599048	0
MNT	DNMT3B	MNT DNMT3B	0.00260763868961426	0
PPP2R1A	TET1	PPP2R1A TET1	0.00260302595325549	0
CREB3L2	KLF4	CREB3L2 KLF4	0.00260297504393446	0
CGA	FBXO22	CGA FBXO22	0.0026025595420136	0
SOX17	SALL4	SOX17 SALL4	0.00260188555237394	0
SFXN1	DNMT3B	SFXN1 DNMT3B	0.00260179924812568	0
H19	KLF4	H19 KLF4	0.0026017334119706	0
CAD	DNMT3B	CAD DNMT3B	0.00260030511491897	0
SNAPC5	GOT1	SNAPC5 GOT1	0.00259669902415398	0
ARF5	CBX1	ARF5 CBX1	0.00259523391393606	0
TRIM28	APOA2	TRIM28 APOA2	0.00259370932376688	0
GDE1	KLF4	GDE1 KLF4	0.00259300152894157	0
STAT3	FBXO22	STAT3 FBXO22	0.00259229169282207	0
TCFCP2L1	DNMT3A	TCFCP2L1 DNMT3A	0.00259224449877024	0
RUNDC3A	TET1	RUNDC3A TET1	0.00259080836326419	0
OVOL1	GNG13	OVOL1 GNG13	0.00258501025607704	0
USP2	KLF5	USP2 KLF5	0.00258024656720329	0
GSS	SALL4	GSS SALL4	0.00257905965774405	0
JUP	RTP4	JUP RTP4	0.00257893872730205	0
DMAP1	CUL2	DMAP1 CUL2	0.00257876290080525	0
DGAT1	RTP4	DGAT1 RTP4	0.00257781742467127	0
MYO1H	TRIM24	MYO1H TRIM24	0.00257705654942257	0
NR0B1	RTP4	NR0B1 RTP4	0.00257579763970754	1
DDX52	SKP2	DDX52 SKP2	0.00257380845282214	0
D12ERTD216E	SKP2	D12ERTD216E SKP2	0.00256731581587974	0
MAPK10	HAT1	MAPK10 HAT1	0.00256446588230735	0
COX4I2	SKP2	COX4I2 SKP2	0.00256301257314479	0
AR	HAT1	AR HAT1	0.00256283233471329	0
E130012A19RIK	FBXO22	E130012A19RIK FBXO22	0.00256081723272887	0
RNF157	FGF4	RNF157 FGF4	0.00255983938375056	0
SNX20	ETV5	SNX20 ETV5	0.00255733350302828	0
CYP51	DNMT3B	CYP51 DNMT3B	0.00255517284731919	0
RPL22L1	FOXD3	RPL22L1 FOXD3	0.00255251191098787	0
INO80	RTP4	INO80 RTP4	0.00255198904613189	0
DENND4B	CUL2	DENND4B CUL2	0.00255158439417407	0
HMX2	RTP4	HMX2 RTP4	0.00254841300673274	0
SCAND1	DNMT3A	SCAND1 DNMT3A	0.00254770563446227	0
GDE1	CBX1	GDE1 CBX1	0.00254637321358175	0
SUZ12	TRIM24	SUZ12 TRIM24	0.00253959293595624	0
TSPAN31	RTP4	TSPAN31 RTP4	0.00253917999843086	0
KLHL26	GNG13	KLHL26 GNG13	0.00253335598112585	0
RPGRIP1	FBXO22	RPGRIP1 FBXO22	0.00253192851665674	0
REST	KLF4	REST KLF4	0.00253167479671823	0
ENPP1	APOA2	ENPP1 APOA2	0.00252958681043612	0
MNT	SALL4	MNT SALL4	0.00251871760836189	0
NSUN4	DNMT3B	NSUN4 DNMT3B	0.0025172981561777	0
MAPK10	KLF4	MAPK10 KLF4	0.00251515911465786	0
KLK1B4	HAT1	KLK1B4 HAT1	0.00250751519363125	0
SNAPC5	DNMT3A	SNAPC5 DNMT3A	0.0025055873327568	0
PHXR2	FGF17	PHXR2 FGF17	0.00250175737615096	0
SOX2	KLF4	SOX2 KLF4	0.00249709817523569	0
MRPS14	KLF5	MRPS14 KLF5	0.00249255840084509	0
TIMM50	RTP4	TIMM50 RTP4	0.00249039989369973	0
MYH6	KLF5	MYH6 KLF5	0.00248956477053067	0
TMEM167	CUL2	TMEM167 CUL2	0.00248733947638962	0
SSBP2	ETV5	SSBP2 ETV5	0.00248584215788435	0
CNOT3	SALL1	CNOT3 SALL1	0.00248089044358068	1
FXN	SALL4	FXN SALL4	0.00247686729555855	0
CD27	GNG13	CD27 GNG13	0.00247033872944924	0
FANK1	SALL4	FANK1 SALL4	0.00246642041892648	0
BTBD10	ETV5	BTBD10 ETV5	0.00246545671326289	0
JARID2	RTP4	JARID2 RTP4	0.00246471621186825	0
FASTKD1	KLF2	FASTKD1 KLF2	0.00246455252856028	0
PHXR2	HAT1	PHXR2 HAT1	0.00246324080653252	0
STAT3	FGF17	STAT3 FGF17	0.00246065479327964	0
BC051019	RTP4	BC051019 RTP4	0.00246053246901562	0
EZH2	FGF4	EZH2 FGF4	0.00246031864571691	0
MAPK10	FGF4	MAPK10 FGF4	0.00245953829721958	0
FANK1	TRIM24	FANK1 TRIM24	0.00245762085161671	0
RLBP1	RTP4	RLBP1 RTP4	0.00245543204766889	0
H19	RTP4	H19 RTP4	0.00245221784430572	0
ESRRB	SKP2	ESRRB SKP2	0.00245151365126072	0
NANP	GNG13	NANP GNG13	0.00245060870485106	0
DCAF13	KLF5	DCAF13 KLF5	0.00244624499992864	0
TMEM216	FGF17	TMEM216 FGF17	0.00244604923958204	0
NEUROG1	SKP2	NEUROG1 SKP2	0.00244525235990261	0
BC003965	KLF4	BC003965 KLF4	0.00243999458365551	0
LOC100046998	APOA2	LOC100046998 APOA2	0.00243798195533372	0
GDE1	TET1	GDE1 TET1	0.0024359481984024	0
PPP2R1A	KLF4	PPP2R1A KLF4	0.00243159463594412	0
USP5	KLF4	USP5 KLF4	0.00243049860680312	0
RNF2	FBXO22	RNF2 FBXO22	0.00242940863976092	0
METTL6	FOXD3	METTL6 FOXD3	0.00242747609594061	0
PRKDC	GNG13	PRKDC GNG13	0.00242492100414412	0
DNAJC5	FGF4	DNAJC5 FGF4	0.00242273114578207	0
NANOG	DNMT3A	NANOG DNMT3A	0.00242145824913559	1
RNF111	HAT1	RNF111 HAT1	0.00241969591428711	0
NFATC1	HAT1	NFATC1 HAT1	0.00241685825817015	0
MDFIC	KLF2	MDFIC KLF2	0.00241134213951665	0
FXN	DNMT3B	FXN DNMT3B	0.00241108288644642	0
MYBL2	SKP2	MYBL2 SKP2	0.00241102985668818	0
ENPP1	DNMT3A	ENPP1 DNMT3A	0.0024100545342084	0
E2F1	KLF5	E2F1 KLF5	0.00240947507038288	1
STAB2	FGF17	STAB2 FGF17	0.002407645619445	0
COPB2	TRIM24	COPB2 TRIM24	0.00240629834899077	0
GDE1	ETV5	GDE1 ETV5	0.00240550085300922	0
NANOG	FOXD3	NANOG FOXD3	0.00240243899452538	1
EPYC	CUL2	EPYC CUL2	0.00240010533619659	0
MYO7A	RTP4	MYO7A RTP4	0.00239969866587725	0
D7ERTD59E	RTP4	D7ERTD59E RTP4	0.00239962794087523	0
CHPF	HAT1	CHPF HAT1	0.0023947912201712	0
TMEM176A	KLF2	TMEM176A KLF2	0.00239466956204268	0
AR	GOT1	AR GOT1	0.0023939616401378	0
SLC17A6	TRIM24	SLC17A6 TRIM24	0.00238827030669879	0
D10WSU52E	FBXO22	D10WSU52E FBXO22	0.00238660317209725	0
SNX20	FBXO22	SNX20 FBXO22	0.00238658986525651	0
NFE2L3	CUL2	NFE2L3 CUL2	0.00238154295732909	0
CD302	TET1	CD302 TET1	0.00238086443939555	0
PHC1	SKP2	PHC1 SKP2	0.0023805784412773	0
EPYC	RTP4	EPYC RTP4	0.00237994650079892	0
TMUB2	KLF4	TMUB2 KLF4	0.0023772562831886	0
DPH1	SALL1	DPH1 SALL1	0.00237571564962193	0
MED23	FOXD3	MED23 FOXD3	0.00237484045152646	0
ITPK1	CUL2	ITPK1 CUL2	0.00237395752598346	0
SUCLG2	GNG13	SUCLG2 GNG13	0.00237348478121747	0
DLC1	TRIM24	DLC1 TRIM24	0.00237290233283557	0
TNFSF13B	CUL2	TNFSF13B CUL2	0.00237267794464907	0
LOC100045684	DNMT3A	LOC100045684 DNMT3A	0.0023714516213398	0
ACP6	TET1	ACP6 TET1	0.00236848666400095	0
LOC100045684	SKP2	LOC100045684 SKP2	0.00236844719618617	0
GSS	DNMT3A	GSS DNMT3A	0.0023674842588798	0
COPB2	ETV5	COPB2 ETV5	0.00236629263597748	0
SCGB1A1	GNG13	SCGB1A1 GNG13	0.00235561854046646	0
ZFP42	HAT1	ZFP42 HAT1	0.00235555020408945	0
DLC1	RTP4	DLC1 RTP4	0.00235141436465726	0
TMUB2	KLF5	TMUB2 KLF5	0.00235135807209189	0
RNF111	FBXO22	RNF111 FBXO22	0.00234217547873928	0
CD302	HAT1	CD302 HAT1	0.00234092675114975	0
FAM116A	SALL4	FAM116A SALL4	0.0023387027434501	0
CNOT3	SALL4	CNOT3 SALL4	0.00233591990356966	0
BC022960	RTP4	BC022960 RTP4	0.00233466360726816	0
X2310075K07RIK	RTP4	X2310075K07RIK RTP4	0.00233447551348442	0
GPX7	HAT1	GPX7 HAT1	0.00233439653233259	0
KCTD12	HAT1	KCTD12 HAT1	0.00233341994181812	0
GM12942	SALL4	GM12942 SALL4	0.00233084592200809	0
DSC2	GNG13	DSC2 GNG13	0.00232902840795813	0
TMEM176A	FGF17	TMEM176A FGF17	0.00232715412789981	0
FABP6	ETV5	FABP6 ETV5	0.00232694374915377	0
TCF3	FOXD3	TCF3 FOXD3	0.00232290584541097	1
TOPBP1	FOXA2	TOPBP1 FOXA2	0.00232282958114517	0
SLPI	KLF4	SLPI KLF4	0.00232003719963749	0
ALX3	TRIM24	ALX3 TRIM24	0.00231771776139885	0
KCNS2	KLF2	KCNS2 KLF2	0.00231697401678057	0
COX4I2	TRIM24	COX4I2 TRIM24	0.00231683405705111	0
KLK1B4	RTP4	KLK1B4 RTP4	0.00231593715188636	0
BC051019	KLF2	BC051019 KLF2	0.0023149355229903	0
MAPK10	ETV5	MAPK10 ETV5	0.00230519730591149	0
RLBP1	CUL2	RLBP1 CUL2	0.00230513908871602	0
TOPBP1	TRIM24	TOPBP1 TRIM24	0.00230227186134711	0
X2310003L22RIK	KLF4	X2310003L22RIK KLF4	0.00230201181664931	0
VAT1	KLF4	VAT1 KLF4	0.00230089476326796	0
AK5	DNMT3A	AK5 DNMT3A	0.00230059819013857	0
NFE2L3	GNG13	NFE2L3 GNG13	0.00229841792725705	0
KCTD12	DNMT3A	KCTD12 DNMT3A	0.00229541048368745	0
C77609	FOXD3	C77609 FOXD3	0.00229398088086543	0
TCF3	SALL4	TCF3 SALL4	0.00229323423722634	1
A030009H04RIK	CUL2	A030009H04RIK CUL2	0.00229126522822326	0
SCAND1	DNMT3B	SCAND1 DNMT3B	0.00228964552617779	0
YY1	SALL4	YY1 SALL4	0.00228918104610603	0
MLLT11	KLF4	MLLT11 KLF4	0.00228882541505024	0
ZFX	HAT1	ZFX HAT1	0.00228531916241084	1
TOPBP1	DNMT3A	TOPBP1 DNMT3A	0.00227522035793215	0
CNOT3	FBXO22	CNOT3 FBXO22	0.00227401549460616	0
AHI1	SALL1	AHI1 SALL1	0.00227325588479779	0
DGAT1	CUL2	DGAT1 CUL2	0.00227290428971329	0
NANP	CUL2	NANP CUL2	0.00226918534136196	0
SMAD1	FOXD3	SMAD1 FOXD3	0.00226830554962694	0
FCRL1	KLF2	FCRL1 KLF2	0.00225876461443008	0
DPH1	RTP4	DPH1 RTP4	0.00225871292412194	0
SUZ12	FGF17	SUZ12 FGF17	0.00225726339402711	0
ZFP42	DNMT3A	ZFP42 DNMT3A	0.00225437576287872	0
PPP2R1A	SMAD6	PPP2R1A SMAD6	0.00225090425754131	0
COX4I2	GNG13	COX4I2 GNG13	0.0022506926084775	0
KCNS2	GOT1	KCNS2 GOT1	0.00224900445259606	0
PIN1	TRIM24	PIN1 TRIM24	0.00224890307797314	0
PRMT2	SKP2	PRMT2 SKP2	0.00224836398928387	0
FXN	TRIM24	FXN TRIM24	0.00224544880859252	0
D3ERTD229E	HAT1	D3ERTD229E HAT1	0.00224137415239447	0
XPO6	SALL4	XPO6 SALL4	0.00224025014346321	0
DSC2	HAT1	DSC2 HAT1	0.0022363977624938	0
BC003883	SALL4	BC003883 SALL4	0.00223616621738611	0
RNF157	DNMT3A	RNF157 DNMT3A	0.0022355053738344	0
PHXR2	GNG13	PHXR2 GNG13	0.0022347045338219	0
SCAND1	KLF2	SCAND1 KLF2	0.00223315919199177	0
INO80	FOXD3	INO80 FOXD3	0.0022328033679128	0
TUBGCP2	FOXD3	TUBGCP2 FOXD3	0.0022322978259315	0
FANK1	FOXD3	FANK1 FOXD3	0.00223118547543403	0
TMEM216	KLF5	TMEM216 KLF5	0.00223033427881048	0
MYO7A	SALL4	MYO7A SALL4	0.00222904191246566	0
EMP2	DNMT3B	EMP2 DNMT3B	0.00222667116769928	0
C77609	FGF17	C77609 FGF17	0.00222666322455152	0
DPH1	SMAD6	DPH1 SMAD6	0.00222440495257743	0
LPIN2	KLF4	LPIN2 KLF4	0.00222291718461516	0
PPP2R1A	FGF4	PPP2R1A FGF4	0.00222143219515597	0
MDFIC	HAT1	MDFIC HAT1	0.00222009842394495	0
MDFIC	FOXD3	MDFIC FOXD3	0.00221813462094919	0
TREH	SMAD6	TREH SMAD6	0.00221627904184663	0
RFC5	FGF17	RFC5 FGF17	0.00221567595586367	0
IRX1	GOT1	IRX1 GOT1	0.00221408429954292	0
LYL1	FBXO22	LYL1 FBXO22	0.00221330331579365	0
ROMO1	SALL4	ROMO1 SALL4	0.00220879055706004	0
DMAP1	FOXD3	DMAP1 FOXD3	0.00220859434857355	0
[truncated: 3,641 more rows]
