# Supplementary material for: Recursive random forest algorithm for constructing multilayered hierarchical gene regulatory networks that govern biological pathways
Source: PLoS One. 2017 Feb 3;12(2):e0171532. doi: 10.1371/journal.pone.0171532 (PMC5291523; doi:10.1371/journal.pone.0171532)
Supplement: S1 File — (ZIP) [file pone.0171532.s001.zip › Supplemental_file_1/mouse_data3/bwerf_result_data3.csv]

key	from	to	im	im2	TF	Target	value
NR0B1 KLF5	NR0B1	KLF5	12.2835542600427	8040	NA	NA	0
NR0B1 TET1	NR0B1	TET1	10.4699425894479	8039	NA	NA	0
NR0B1 SALL4	NR0B1	SALL4	9.6162851302585	8038	NR0B1	SALL4	1
NR0B1 DNMT3A	NR0B1	DNMT3A	9.35738980295573	8037	NR0B1	DNMT3A	1
NR0B1 APOA2	NR0B1	APOA2	8.96430692741365	8036	NR0B1	APOA2	1
NR0B1 FGF4	NR0B1	FGF4	8.90816105666255	8035	NR0B1	FGF4	1
NR0B1 FGF17	NR0B1	FGF17	8.75055378742764	8034	NA	NA	0
NR0B1 FOXD3	NR0B1	FOXD3	8.3134085211427	8033	NR0B1	FOXD3	1
NR0B1 KLF4	NR0B1	KLF4	8.16948437186004	8032	NA	NA	0
NR0B1 SALL1	NR0B1	SALL1	8.07608799839569	8031	NA	NA	0
NR0B1 SMAD6	NR0B1	SMAD6	8.05652727025812	8030	NA	NA	0
NR0B1 TRIM24	NR0B1	TRIM24	7.1662622907054	8029	NA	NA	0
NR0B1 FOXA2	NR0B1	FOXA2	7.07678003906513	8028	NA	NA	0
NR0B1 CBX1	NR0B1	CBX1	6.11396127981896	8027	NR0B1	CBX1	1
NR0B1 DNMT3B	NR0B1	DNMT3B	5.48568968916736	8026	NA	NA	0
NR0B1 ETV5	NR0B1	ETV5	5.18622162900454	8025	NR0B1	ETV5	1
NR0B1 SKP2	NR0B1	SKP2	3.14588266022967	8024	NA	NA	0
NR0B1 FBXO22	NR0B1	FBXO22	2.78083009720054	8023	NA	NA	0
NR0B1 CUL2	NR0B1	CUL2	2.35479242126053	8022	NA	NA	0
NR0B1 KLF2	NR0B1	KLF2	2.09231317657636	8021	NR0B1	KLF2	1
NR0B1 GOT1	NR0B1	GOT1	1.38211892878022	8020	NR0B1	GOT1	1
NR0B1 RTP4	NR0B1	RTP4	0.927916482739453	8019	NR0B1	RTP4	1
NR0B1 GNG13	NR0B1	GNG13	0.622699915605826	8018	NA	NA	0
NR0B1 HAT1	NR0B1	HAT1	0.208437451062778	8017	NA	NA	0
ESRRB KLF2	ESRRB	KLF2	13.5921527132569	8016	ESRRB	KLF2	1
ESRRB FBXO22	ESRRB	FBXO22	9.59200705826906	8015	ESRRB	FBXO22	1
ESRRB FBXO22	ESRRB	FBXO22	9.59200705826906	8015	ESRRB	FBXO22	1
ESRRB FGF4	ESRRB	FGF4	8.74066810469937	8014	ESRRB	FGF4	1
ESRRB APOA2	ESRRB	APOA2	8.60759426914396	8013	ESRRB	APOA2	1
ESRRB ETV5	ESRRB	ETV5	7.53189559059438	8012	ESRRB	ETV5	1
ESRRB SALL1	ESRRB	SALL1	7.34095250930073	8011	ESRRB	SALL1	1
ESRRB TRIM24	ESRRB	TRIM24	7.27881491929229	8010	NA	NA	0
ESRRB SMAD6	ESRRB	SMAD6	7.03903460086882	8009	ESRRB	SMAD6	1
ESRRB FOXA2	ESRRB	FOXA2	6.54185373749586	8008	ESRRB	FOXA2	1
ESRRB TET1	ESRRB	TET1	6.5271982400292	8007	NA	NA	0
ESRRB CBX1	ESRRB	CBX1	5.55584575711971	8006	ESRRB	CBX1	1
ESRRB RTP4	ESRRB	RTP4	4.86112612517618	8005	NA	NA	0
ESRRB KLF4	ESRRB	KLF4	4.57391381383541	8004	ESRRB	KLF4	1
ESRRB SALL4	ESRRB	SALL4	4.27401542448213	8003	ESRRB	SALL4	1
ESRRB HAT1	ESRRB	HAT1	3.67589478139992	8002	ESRRB	HAT1	1
ESRRB KLF5	ESRRB	KLF5	3.4815911120455	8001	ESRRB	KLF5	1
ESRRB GOT1	ESRRB	GOT1	3.28883088918202	8000	ESRRB	GOT1	1
ESRRB FOXD3	ESRRB	FOXD3	3.0944373709403	7999	ESRRB	FOXD3	1
ESRRB DNMT3A	ESRRB	DNMT3A	2.48833674411184	7998	ESRRB	DNMT3A	1
ESRRB DNMT3B	ESRRB	DNMT3B	2.38411550883832	7997	ESRRB	DNMT3B	1
ESRRB CUL2	ESRRB	CUL2	1.8071329357747	7996	NA	NA	0
ESRRB SKP2	ESRRB	SKP2	1.33823602723535	7995	NA	NA	0
ESRRB FGF17	ESRRB	FGF17	1.03069641911366	7994	ESRRB	FGF17	1
ESRRB GNG13	ESRRB	GNG13	0.84100864500697	7993	ESRRB	GNG13	1
REST FOXA2	REST	FOXA2	8.55658623996105	7992	REST	FOXA2	1
REST DNMT3A	REST	DNMT3A	8.42055535926497	7991	REST	DNMT3A	1
REST FGF17	REST	FGF17	7.32382813774298	7990	NA	NA	0
REST ETV5	REST	ETV5	7.26590388900901	7989	NA	NA	0
REST TET1	REST	TET1	7.15631477371855	7988	NA	NA	0
REST CBX1	REST	CBX1	7.07906779449377	7987	NA	NA	0
REST FGF4	REST	FGF4	6.51496698976048	7986	NA	NA	0
REST TRIM24	REST	TRIM24	6.18973964842284	7985	NA	NA	0
REST FOXD3	REST	FOXD3	6.1238039358677	7984	NA	NA	0
REST APOA2	REST	APOA2	5.79133233517303	7983	NA	NA	0
REST KLF2	REST	KLF2	5.57531651840787	7982	NA	NA	0
REST CUL2	REST	CUL2	5.46584092192671	7981	NA	NA	0
REST SMAD6	REST	SMAD6	5.00940915476863	7980	NA	NA	0
REST DNMT3B	REST	DNMT3B	4.84956438094357	7979	NA	NA	0
REST KLF5	REST	KLF5	4.38099046531987	7978	NA	NA	0
REST SALL1	REST	SALL1	4.20831104614268	7977	REST	SALL1	1
REST SKP2	REST	SKP2	4.11717710582886	7976	NA	NA	0
REST RTP4	REST	RTP4	3.55139441060376	7975	NA	NA	0
REST KLF4	REST	KLF4	3.12472280983484	7974	NA	NA	0
REST FBXO22	REST	FBXO22	2.91155318358534	7973	NA	NA	0
REST GOT1	REST	GOT1	2.26639652936293	7972	NA	NA	0
REST HAT1	REST	HAT1	2.25791319810518	7971	NA	NA	0
REST SALL4	REST	SALL4	1.280667716236	7970	NA	NA	0
REST GNG13	REST	GNG13	0.887380938012703	7969	NA	NA	0
H19 FOXA2	H19	FOXA2	8.73058542445942	7968	NA	NA	0
H19 DNMT3A	H19	DNMT3A	8.56691762577895	7967	NA	NA	0
H19 DNMT3B	H19	DNMT3B	8.51883140426961	7966	NA	NA	0
H19 TET1	H19	TET1	8.46324489513224	7965	NA	NA	0
H19 FGF17	H19	FGF17	8.29814248691859	7964	NA	NA	0
H19 SALL1	H19	SALL1	8.16009781137804	7963	NA	NA	0
H19 APOA2	H19	APOA2	8.01614962253924	7962	NA	NA	0
H19 FGF4	H19	FGF4	7.80257765701514	7961	NA	NA	0
H19 SMAD6	H19	SMAD6	7.34869447380862	7960	NA	NA	0
H19 FOXD3	H19	FOXD3	7.02378066305376	7959	NA	NA	0
H19 CBX1	H19	CBX1	6.57406187452612	7958	NA	NA	0
H19 KLF4	H19	KLF4	5.75763229078563	7957	NA	NA	0
H19 TRIM24	H19	TRIM24	4.5523614620298	7956	NA	NA	0
H19 KLF5	H19	KLF5	4.36119039238771	7955	NA	NA	0
H19 ETV5	H19	ETV5	3.15194012028043	7954	NA	NA	0
H19 SKP2	H19	SKP2	3.01671572837922	7953	NA	NA	0
H19 CUL2	H19	CUL2	2.26047874237066	7952	NA	NA	0
H19 KLF2	H19	KLF2	2.19634369792949	7951	NA	NA	0
H19 GOT1	H19	GOT1	2.12950399734821	7950	NA	NA	0
H19 RTP4	H19	RTP4	1.69864974304627	7949	NA	NA	0
H19 FBXO22	H19	FBXO22	1.68724646578437	7948	NA	NA	0
H19 HAT1	H19	HAT1	0.556571326135148	7947	NA	NA	0
H19 SALL4	H19	SALL4	0.497051851705656	7946	NA	NA	0
H19 GNG13	H19	GNG13	0.0629689662640515	7945	NA	NA	0
SOX17 FOXA2	SOX17	FOXA2	9.1310604419344	7944	NA	NA	0
SOX17 CBX1	SOX17	CBX1	8.83159795610828	7943	NA	NA	0
SOX17 SMAD6	SOX17	SMAD6	8.16885793885431	7942	SOX17	SMAD6	1
SOX17 FGF4	SOX17	FGF4	8.14155687330414	7941	NA	NA	0
SOX17 APOA2	SOX17	APOA2	7.99638992555635	7940	NA	NA	0
SOX17 ETV5	SOX17	ETV5	7.68912208658771	7939	NA	NA	0
SOX17 TRIM24	SOX17	TRIM24	7.60296629754024	7938	NA	NA	0
SOX17 SALL1	SOX17	SALL1	7.25584842822811	7937	NA	NA	0
SOX17 CUL2	SOX17	CUL2	7.08243364827402	7936	NA	NA	0
SOX17 RTP4	SOX17	RTP4	6.87729962989697	7935	NA	NA	0
SOX17 HAT1	SOX17	HAT1	5.09789468323226	7934	NA	NA	0
SOX17 KLF2	SOX17	KLF2	4.53935418436898	7933	NA	NA	0
SOX17 TET1	SOX17	TET1	4.1499899454072	7932	NA	NA	0
SOX17 DNMT3A	SOX17	DNMT3A	4.11223368011611	7931	NA	NA	0
SOX17 FBXO22	SOX17	FBXO22	3.65014755505639	7930	NA	NA	0
SOX17 DNMT3B	SOX17	DNMT3B	3.29255648658175	7929	NA	NA	0
SOX17 KLF4	SOX17	KLF4	3.18873177141165	7928	SOX17	KLF4	1
SOX17 SKP2	SOX17	SKP2	2.32455600793511	7927	NA	NA	0
SOX17 GOT1	SOX17	GOT1	2.0298593648025	7926	NA	NA	0
SOX17 FOXD3	SOX17	FOXD3	1.63001493824978	7925	NA	NA	0
SOX17 KLF5	SOX17	KLF5	1.59876054547471	7924	NA	NA	0
SOX17 FGF17	SOX17	FGF17	0.900636317083671	7923	NA	NA	0
SOX17 SALL4	SOX17	SALL4	0.862444032734869	7922	NA	NA	0
SOX17 GNG13	SOX17	GNG13	0.176041616412464	7921	NA	NA	0
ZFP42 GOT1	ZFP42	GOT1	12.3433220204882	7920	NA	NA	0
ZFP42 KLF2	ZFP42	KLF2	9.91097280659575	7919	NA	NA	0
ZFP42 SKP2	ZFP42	SKP2	9.05565967260479	7918	NA	NA	0
ZFP42 SALL4	ZFP42	SALL4	8.69976724927685	7917	NA	NA	0
ZFP42 KLF5	ZFP42	KLF5	7.99940122404041	7916	NA	NA	0
ZFP42 TET1	ZFP42	TET1	7.37732918227929	7915	NA	NA	0
ZFP42 KLF4	ZFP42	KLF4	6.72471935855491	7914	NA	NA	0
ZFP42 FGF17	ZFP42	FGF17	6.50791507334442	7913	NA	NA	0
ZFP42 RTP4	ZFP42	RTP4	6.49531784998416	7912	ZFP42	RTP4	1
ZFP42 ETV5	ZFP42	ETV5	5.87015333049921	7911	ZFP42	ETV5	1
ZFP42 FOXD3	ZFP42	FOXD3	4.48724302661527	7910	NA	NA	0
ZFP42 FGF4	ZFP42	FGF4	4.2745709211605	7909	NA	NA	0
ZFP42 FBXO22	ZFP42	FBXO22	4.10030328938128	7908	NA	NA	0
ZFP42 APOA2	ZFP42	APOA2	3.04769518248368	7907	ZFP42	APOA2	1
ZFP42 FOXA2	ZFP42	FOXA2	2.9177052058784	7906	NA	NA	0
ZFP42 TRIM24	ZFP42	TRIM24	2.63942111014152	7905	NA	NA	0
ZFP42 CUL2	ZFP42	CUL2	1.64410147429597	7904	NA	NA	0
ZFP42 HAT1	ZFP42	HAT1	1.63924241147403	7903	NA	NA	0
ZFP42 CBX1	ZFP42	CBX1	1.20466534034641	7902	NA	NA	0
ZFP42 GNG13	ZFP42	GNG13	1.12976513272414	7901	NA	NA	0
ZFP42 SMAD6	ZFP42	SMAD6	1.09575280871538	7900	NA	NA	0
ZFP42 SALL1	ZFP42	SALL1	0.918912057499324	7899	NA	NA	0
ZFP42 DNMT3A	ZFP42	DNMT3A	0.13862200302179	7898	NA	NA	0
ZFP42 DNMT3B	ZFP42	DNMT3B	0.0196091327758455	7897	NA	NA	0
TCN2 FOXA2	TCN2	FOXA2	9.40664843642172	7896	NA	NA	0
TCN2 CBX1	TCN2	CBX1	8.51715260507235	7895	NA	NA	0
TCN2 TRIM24	TCN2	TRIM24	7.67754648504998	7894	NA	NA	0
TCN2 SMAD6	TCN2	SMAD6	7.43375050995193	7893	NA	NA	0
TCN2 DNMT3B	TCN2	DNMT3B	6.70650398861314	7892	NA	NA	0
TCN2 ETV5	TCN2	ETV5	6.45070180769449	7891	NA	NA	0
TCN2 KLF2	TCN2	KLF2	6.34580247905302	7890	NA	NA	0
TCN2 FGF4	TCN2	FGF4	6.34490501599679	7889	NA	NA	0
TCN2 APOA2	TCN2	APOA2	5.74763080567398	7888	NA	NA	0
TCN2 SALL1	TCN2	SALL1	5.24944562851319	7887	NA	NA	0
TCN2 DNMT3A	TCN2	DNMT3A	4.7466874689636	7886	NA	NA	0
TCN2 FBXO22	TCN2	FBXO22	4.30077410978307	7885	NA	NA	0
TCN2 KLF4	TCN2	KLF4	3.96704466180162	7884	NA	NA	0
TCN2 KLF5	TCN2	KLF5	3.72793125915167	7883	NA	NA	0
TCN2 FGF17	TCN2	FGF17	3.57484660761308	7882	NA	NA	0
TCN2 RTP4	TCN2	RTP4	3.27603074349224	7881	NA	NA	0
TCN2 TET1	TCN2	TET1	2.94187132331283	7880	NA	NA	0
TCN2 SKP2	TCN2	SKP2	2.35036730334194	7879	NA	NA	0
TCN2 GOT1	TCN2	GOT1	2.31839931464671	7878	NA	NA	0
TCN2 CUL2	TCN2	CUL2	2.24075371205718	7877	NA	NA	0
TCN2 FOXD3	TCN2	FOXD3	2.2090927056173	7876	NA	NA	0
TCN2 GNG13	TCN2	GNG13	1.8143826365553	7875	NA	NA	0
TCN2 SALL4	TCN2	SALL4	1.50192793798741	7874	NA	NA	0
TCN2 HAT1	TCN2	HAT1	0.497753117336026	7873	NA	NA	0
MYCN FBXO22	MYCN	FBXO22	12.5380372996317	7872	MYCN	FBXO22	1
MYCN SALL4	MYCN	SALL4	10.6036845377811	7871	NA	NA	0
MYCN KLF5	MYCN	KLF5	9.44745112233123	7870	NA	NA	0
MYCN TRIM24	MYCN	TRIM24	9.11881354577689	7869	NA	NA	0
MYCN TET1	MYCN	TET1	7.93127814635685	7868	NA	NA	0
MYCN KLF4	MYCN	KLF4	7.79423724826389	7867	NA	NA	0
MYCN ETV5	MYCN	ETV5	7.02194116180541	7866	NA	NA	0
MYCN KLF2	MYCN	KLF2	6.6058752667592	7865	NA	NA	0
MYCN FGF17	MYCN	FGF17	4.02743834294018	7864	NA	NA	0
MYCN CBX1	MYCN	CBX1	3.5379666024604	7863	NA	NA	0
MYCN GOT1	MYCN	GOT1	3.53276834895415	7862	NA	NA	0
MYCN SALL1	MYCN	SALL1	3.19590184870336	7861	NA	NA	0
MYCN SKP2	MYCN	SKP2	2.91003569029905	7860	NA	NA	0
MYCN FOXD3	MYCN	FOXD3	2.74285904742	7859	NA	NA	0
MYCN FOXA2	MYCN	FOXA2	2.59002292743954	7858	NA	NA	0
MYCN SMAD6	MYCN	SMAD6	2.47268302757839	7857	NA	NA	0
MYCN FGF4	MYCN	FGF4	2.32037639811033	7856	NA	NA	0
MYCN CUL2	MYCN	CUL2	2.29622408306462	7855	NA	NA	0
MYCN RTP4	MYCN	RTP4	2.24916202117041	7854	NA	NA	0
MYCN APOA2	MYCN	APOA2	2.14102173290394	7853	NA	NA	0
MYCN GNG13	MYCN	GNG13	1.17313598993891	7852	NA	NA	0
MYCN DNMT3B	MYCN	DNMT3B	1.09247674341709	7851	NA	NA	0
MYCN DNMT3A	MYCN	DNMT3A	0.65763944996605	7850	NA	NA	0
MYCN HAT1	MYCN	HAT1	0.249185614855645	7849	MYCN	HAT1	1
ZFP281 TRIM24	ZFP281	TRIM24	10.2341015318552	7848	NA	NA	0
ZFP281 FOXA2	ZFP281	FOXA2	8.60830485251913	7847	NA	NA	0
ZFP281 CBX1	ZFP281	CBX1	8.19694114506465	7846	ZFP281	CBX1	1
ZFP281 SKP2	ZFP281	SKP2	8.12915025827022	7845	ZFP281	SKP2	1
ZFP281 ETV5	ZFP281	ETV5	7.28053342342582	7844	NA	NA	0
ZFP281 SMAD6	ZFP281	SMAD6	6.48768928690926	7843	NA	NA	0
ZFP281 TET1	ZFP281	TET1	6.15167836959835	7842	NA	NA	0
ZFP281 KLF2	ZFP281	KLF2	5.6754664511423	7841	NA	NA	0
ZFP281 SALL4	ZFP281	SALL4	5.58077066919328	7840	NA	NA	0
ZFP281 FBXO22	ZFP281	FBXO22	5.579261004079	7839	NA	NA	0
ZFP281 APOA2	ZFP281	APOA2	5.03889719219298	7838	NA	NA	0
ZFP281 GOT1	ZFP281	GOT1	4.38801057008292	7837	NA	NA	0
ZFP281 FGF4	ZFP281	FGF4	3.72728770024481	7836	NA	NA	0
ZFP281 SALL1	ZFP281	SALL1	3.43465924262992	7835	NA	NA	0
ZFP281 KLF4	ZFP281	KLF4	3.38182133421601	7834	NA	NA	0
ZFP281 CUL2	ZFP281	CUL2	2.58377297561247	7833	NA	NA	0
ZFP281 RTP4	ZFP281	RTP4	2.35739986242592	7832	NA	NA	0
ZFP281 GNG13	ZFP281	GNG13	1.89953337031513	7831	NA	NA	0
ZFP281 DNMT3A	ZFP281	DNMT3A	1.70619756278783	7830	ZFP281	DNMT3A	1
ZFP281 DNMT3B	ZFP281	DNMT3B	1.69395029456909	7829	NA	NA	0
ZFP281 KLF5	ZFP281	KLF5	1.61376597545867	7828	NA	NA	0
ZFP281 FGF17	ZFP281	FGF17	1.42631082223745	7827	NA	NA	0
ZFP281 HAT1	ZFP281	HAT1	0.150437692539274	7826	NA	NA	0
ZFP281 FOXD3	ZFP281	FOXD3	0.0736443789670467	7825	ZFP281	FOXD3	1
PHC1 APOA2	PHC1	APOA2	9.05138773594117	7824	NA	NA	0
PHC1 CBX1	PHC1	CBX1	9.03377205811484	7823	NA	NA	0
PHC1 DNMT3A	PHC1	DNMT3A	8.95015579901257	7822	NA	NA	0
PHC1 SMAD6	PHC1	SMAD6	8.83843958928082	7821	NA	NA	0
PHC1 FGF4	PHC1	FGF4	8.59880564608402	7820	NA	NA	0
PHC1 FOXA2	PHC1	FOXA2	7.94389547313987	7819	PHC1	FOXA2	1
PHC1 SALL1	PHC1	SALL1	7.9402666728263	7818	NA	NA	0
PHC1 DNMT3B	PHC1	DNMT3B	7.79510146934901	7817	NA	NA	0
PHC1 TRIM24	PHC1	TRIM24	6.83698922733329	7816	NA	NA	0
PHC1 ETV5	PHC1	ETV5	6.63971256322532	7815	NA	NA	0
PHC1 TET1	PHC1	TET1	6.25792743109536	7814	NA	NA	0
PHC1 FOXD3	PHC1	FOXD3	5.17631971488879	7813	NA	NA	0
PHC1 FBXO22	PHC1	FBXO22	3.86093841614149	7812	NA	NA	0
PHC1 CUL2	PHC1	CUL2	2.4266292796479	7811	NA	NA	0
PHC1 FGF17	PHC1	FGF17	1.47786815499996	7810	NA	NA	0
PHC1 KLF2	PHC1	KLF2	1.39864833628388	7809	PHC1	KLF2	1
PHC1 KLF4	PHC1	KLF4	1.02789022773391	7808	NA	NA	0
PHC1 GOT1	PHC1	GOT1	0.835219255522272	7807	NA	NA	0
PHC1 RTP4	PHC1	RTP4	0.612691121920358	7806	NA	NA	0
PHC1 KLF5	PHC1	KLF5	0.348021855207298	7805	NA	NA	0
PHC1 HAT1	PHC1	HAT1	0.259266576878719	7804	NA	NA	0
PHC1 GNG13	PHC1	GNG13	0.0255471946703282	7803	NA	NA	0
PHC1 SALL4	PHC1	SALL4	-0.00682289512048229	7802	NA	NA	0
PHC1 SKP2	PHC1	SKP2	-0.0330415741309724	7801	NA	NA	0
POU5F1 DNMT3A	POU5F1	DNMT3A	8.47248205795615	7800	POU5F1	DNMT3A	1
POU5F1 DNMT3A	POU5F1	DNMT3A	8.47248205795615	7800	POU5F1	DNMT3A	1
POU5F1 DNMT3A	POU5F1	DNMT3A	8.47248205795615	7800	POU5F1	DNMT3A	1
POU5F1 TET1	POU5F1	TET1	7.96588338613452	7799	NA	NA	0
POU5F1 CUL2	POU5F1	CUL2	7.79097908675525	7798	POU5F1	CUL2	1
POU5F1 CUL2	POU5F1	CUL2	7.79097908675525	7798	POU5F1	CUL2	1
POU5F1 FGF4	POU5F1	FGF4	7.72549880970772	7797	POU5F1	FGF4	1
POU5F1 FGF4	POU5F1	FGF4	7.72549880970772	7797	POU5F1	FGF4	1
POU5F1 FGF4	POU5F1	FGF4	7.72549880970772	7797	POU5F1	FGF4	1
POU5F1 FGF17	POU5F1	FGF17	7.6456065535632	7796	POU5F1	FGF17	1
POU5F1 FGF17	POU5F1	FGF17	7.6456065535632	7796	POU5F1	FGF17	1
POU5F1 SMAD6	POU5F1	SMAD6	6.8546064952023	7795	POU5F1	SMAD6	1
POU5F1 TRIM24	POU5F1	TRIM24	6.45229899081078	7794	POU5F1	TRIM24	1
POU5F1 TRIM24	POU5F1	TRIM24	6.45229899081078	7794	POU5F1	TRIM24	1
POU5F1 TRIM24	POU5F1	TRIM24	6.45229899081078	7794	POU5F1	TRIM24	1
POU5F1 FOXD3	POU5F1	FOXD3	6.24888486608471	7793	POU5F1	FOXD3	1
POU5F1 FOXD3	POU5F1	FOXD3	6.24888486608471	7793	POU5F1	FOXD3	1
POU5F1 SKP2	POU5F1	SKP2	6.19929299648902	7792	POU5F1	SKP2	1
POU5F1 GOT1	POU5F1	GOT1	5.57626293752671	7791	POU5F1	GOT1	1
POU5F1 DNMT3B	POU5F1	DNMT3B	5.42944467215082	7790	POU5F1	DNMT3B	1
POU5F1 DNMT3B	POU5F1	DNMT3B	5.42944467215082	7790	POU5F1	DNMT3B	1
POU5F1 GNG13	POU5F1	GNG13	4.44354092602849	7789	POU5F1	GNG13	1
POU5F1 GNG13	POU5F1	GNG13	4.44354092602849	7789	POU5F1	GNG13	1
POU5F1 FBXO22	POU5F1	FBXO22	4.26198193523488	7788	POU5F1	FBXO22	1
POU5F1 FBXO22	POU5F1	FBXO22	4.26198193523488	7788	POU5F1	FBXO22	1
POU5F1 KLF5	POU5F1	KLF5	4.25886938048259	7787	POU5F1	KLF5	1
POU5F1 ETV5	POU5F1	ETV5	3.08257081513573	7786	POU5F1	ETV5	1
POU5F1 ETV5	POU5F1	ETV5	3.08257081513573	7786	POU5F1	ETV5	1
POU5F1 ETV5	POU5F1	ETV5	3.08257081513573	7786	POU5F1	ETV5	1
POU5F1 ETV5	POU5F1	ETV5	3.08257081513573	7786	POU5F1	ETV5	1
POU5F1 ETV5	POU5F1	ETV5	3.08257081513573	7786	POU5F1	ETV5	1
POU5F1 FOXA2	POU5F1	FOXA2	2.22648349380916	7785	POU5F1	FOXA2	1
POU5F1 SALL1	POU5F1	SALL1	1.94042413957338	7784	POU5F1	SALL1	1
POU5F1 SALL1	POU5F1	SALL1	1.94042413957338	7784	POU5F1	SALL1	1
POU5F1 SALL1	POU5F1	SALL1	1.94042413957338	7784	POU5F1	SALL1	1
POU5F1 KLF4	POU5F1	KLF4	1.85165184779229	7783	NA	NA	0
POU5F1 CBX1	POU5F1	CBX1	1.82548628489303	7782	POU5F1	CBX1	1
POU5F1 CBX1	POU5F1	CBX1	1.82548628489303	7782	POU5F1	CBX1	1
POU5F1 CBX1	POU5F1	CBX1	1.82548628489303	7782	POU5F1	CBX1	1
POU5F1 CBX1	POU5F1	CBX1	1.82548628489303	7782	POU5F1	CBX1	1
POU5F1 CBX1	POU5F1	CBX1	1.82548628489303	7782	POU5F1	CBX1	1
POU5F1 KLF2	POU5F1	KLF2	1.56109180640434	7781	POU5F1	KLF2	1
POU5F1 KLF2	POU5F1	KLF2	1.56109180640434	7781	POU5F1	KLF2	1
POU5F1 KLF2	POU5F1	KLF2	1.56109180640434	7781	POU5F1	KLF2	1
POU5F1 RTP4	POU5F1	RTP4	1.21911208162313	7780	POU5F1	RTP4	1
POU5F1 RTP4	POU5F1	RTP4	1.21911208162313	7780	POU5F1	RTP4	1
POU5F1 APOA2	POU5F1	APOA2	1.17925235877032	7779	POU5F1	APOA2	1
POU5F1 APOA2	POU5F1	APOA2	1.17925235877032	7779	POU5F1	APOA2	1
POU5F1 HAT1	POU5F1	HAT1	0.224386340328162	7778	POU5F1	HAT1	1
POU5F1 SALL4	POU5F1	SALL4	0.0265875555795164	7777	POU5F1	SALL4	1
POU5F1 SALL4	POU5F1	SALL4	0.0265875555795164	7777	POU5F1	SALL4	1
POU5F1 SALL4	POU5F1	SALL4	0.0265875555795164	7777	POU5F1	SALL4	1
PTH1R APOA2	PTH1R	APOA2	8.8054128143072	7776	NA	NA	0
PTH1R FOXA2	PTH1R	FOXA2	8.60110931591461	7775	NA	NA	0
PTH1R DNMT3B	PTH1R	DNMT3B	8.2812367533549	7774	NA	NA	0
PTH1R FGF4	PTH1R	FGF4	8.15273526141246	7773	NA	NA	0
PTH1R SMAD6	PTH1R	SMAD6	7.77934676990917	7772	NA	NA	0
PTH1R TET1	PTH1R	TET1	7.63609268081238	7771	NA	NA	0
PTH1R SALL1	PTH1R	SALL1	7.25804459610144	7770	NA	NA	0
PTH1R CBX1	PTH1R	CBX1	6.46610980043487	7769	NA	NA	0
PTH1R DNMT3A	PTH1R	DNMT3A	5.31327421271436	7768	NA	NA	0
PTH1R RTP4	PTH1R	RTP4	4.74347280453249	7767	NA	NA	0
PTH1R GNG13	PTH1R	GNG13	3.92902735572604	7766	NA	NA	0
PTH1R TRIM24	PTH1R	TRIM24	3.82960993304884	7765	NA	NA	0
PTH1R HAT1	PTH1R	HAT1	3.73418410701875	7764	NA	NA	0
PTH1R KLF2	PTH1R	KLF2	3.46425857958217	7763	NA	NA	0
PTH1R FOXD3	PTH1R	FOXD3	2.32646888580791	7762	NA	NA	0
PTH1R ETV5	PTH1R	ETV5	2.20408118679158	7761	NA	NA	0
PTH1R FGF17	PTH1R	FGF17	1.90609851735482	7760	NA	NA	0
PTH1R SKP2	PTH1R	SKP2	1.79552834413997	7759	NA	NA	0
PTH1R FBXO22	PTH1R	FBXO22	1.79196692763378	7758	NA	NA	0
PTH1R KLF4	PTH1R	KLF4	1.21350899868308	7757	NA	NA	0
PTH1R KLF5	PTH1R	KLF5	1.16642321628583	7756	NA	NA	0
PTH1R GOT1	PTH1R	GOT1	0.990720071048282	7755	NA	NA	0
PTH1R SALL4	PTH1R	SALL4	0.816130470481649	7754	NA	NA	0
PTH1R CUL2	PTH1R	CUL2	0.662598027031841	7753	NA	NA	0
NOC3L TET1	NOC3L	TET1	10.1205325167337	7752	NA	NA	0
NOC3L FOXD3	NOC3L	FOXD3	9.84010182025635	7751	NA	NA	0
NOC3L DNMT3A	NOC3L	DNMT3A	9.47746097481421	7750	NA	NA	0
NOC3L FGF17	NOC3L	FGF17	9.05740549082344	7749	NA	NA	0
NOC3L KLF5	NOC3L	KLF5	8.84917401136048	7748	NA	NA	0
NOC3L DNMT3B	NOC3L	DNMT3B	8.37081748167744	7747	NA	NA	0
NOC3L SALL1	NOC3L	SALL1	6.40246635087082	7746	NA	NA	0
NOC3L KLF4	NOC3L	KLF4	5.01563979754244	7745	NA	NA	0
NOC3L APOA2	NOC3L	APOA2	4.69246448664775	7744	NA	NA	0
NOC3L SALL4	NOC3L	SALL4	4.64063805231186	7743	NA	NA	0
NOC3L FGF4	NOC3L	FGF4	4.39002085006891	7742	NA	NA	0
NOC3L SMAD6	NOC3L	SMAD6	3.96986083397596	7741	NA	NA	0
NOC3L SKP2	NOC3L	SKP2	2.9631520496555	7740	NA	NA	0
NOC3L FOXA2	NOC3L	FOXA2	2.80507701272765	7739	NA	NA	0
NOC3L TRIM24	NOC3L	TRIM24	2.75253048446168	7738	NA	NA	0
NOC3L CBX1	NOC3L	CBX1	2.71923901148084	7737	NA	NA	0
NOC3L CUL2	NOC3L	CUL2	2.38161625228157	7736	NA	NA	0
NOC3L FBXO22	NOC3L	FBXO22	1.28219325407185	7735	NA	NA	0
NOC3L ETV5	NOC3L	ETV5	1.0908701989923	7734	NA	NA	0
NOC3L KLF2	NOC3L	KLF2	0.862624060479069	7733	NA	NA	0
NOC3L GOT1	NOC3L	GOT1	0.786346982080435	7732	NA	NA	0
NOC3L HAT1	NOC3L	HAT1	0.419491929475324	7731	NA	NA	0
NOC3L GNG13	NOC3L	GNG13	-0.0255206741484512	7730	NA	NA	0
NOC3L RTP4	NOC3L	RTP4	-0.233996895313011	7729	NA	NA	0
CTCF FOXA2	CTCF	FOXA2	9.74123652309691	7728	NA	NA	0
CTCF APOA2	CTCF	APOA2	9.20649273222765	7727	NA	NA	0
CTCF FGF4	CTCF	FGF4	8.70307765472409	7726	NA	NA	0
CTCF SMAD6	CTCF	SMAD6	8.27117902274587	7725	NA	NA	0
CTCF DNMT3A	CTCF	DNMT3A	8.26907905828142	7724	CTCF	DNMT3A	1
CTCF CBX1	CTCF	CBX1	8.26569792257983	7723	NA	NA	0
CTCF SALL1	CTCF	SALL1	7.346136327975	7722	NA	NA	0
CTCF TRIM24	CTCF	TRIM24	6.97459376993118	7721	NA	NA	0
CTCF DNMT3B	CTCF	DNMT3B	5.57953828149587	7720	NA	NA	0
CTCF FOXD3	CTCF	FOXD3	4.6478289116593	7719	NA	NA	0
CTCF TET1	CTCF	TET1	4.48440257347392	7718	NA	NA	0
CTCF ETV5	CTCF	ETV5	4.34511581210625	7717	NA	NA	0
CTCF SALL4	CTCF	SALL4	3.98493350129262	7716	NA	NA	0
CTCF FGF17	CTCF	FGF17	3.20971155699597	7715	NA	NA	0
CTCF SKP2	CTCF	SKP2	1.69415824102496	7714	NA	NA	0
CTCF KLF5	CTCF	KLF5	1.68618667900076	7713	NA	NA	0
CTCF FBXO22	CTCF	FBXO22	1.28438062715162	7712	NA	NA	0
CTCF GOT1	CTCF	GOT1	1.08613928664837	7711	NA	NA	0
CTCF RTP4	CTCF	RTP4	1.04817797477298	7710	NA	NA	0
CTCF KLF2	CTCF	KLF2	0.829153294889018	7709	NA	NA	0
CTCF KLF4	CTCF	KLF4	0.605273792030001	7708	NA	NA	0
CTCF CUL2	CTCF	CUL2	0.508885515844975	7707	NA	NA	0
CTCF GNG13	CTCF	GNG13	0.494616060642341	7706	NA	NA	0
CTCF HAT1	CTCF	HAT1	0.206983919335299	7705	NA	NA	0
RCC2 ETV5	RCC2	ETV5	12.3762684083013	7704	NA	NA	0
RCC2 TRIM24	RCC2	TRIM24	10.8420289503232	7703	NA	NA	0
RCC2 FBXO22	RCC2	FBXO22	7.6555862587381	7702	NA	NA	0
RCC2 SKP2	RCC2	SKP2	7.53934142512592	7701	NA	NA	0
RCC2 CBX1	RCC2	CBX1	7.12395787134769	7700	NA	NA	0
RCC2 CUL2	RCC2	CUL2	6.62678611623619	7699	NA	NA	0
RCC2 GOT1	RCC2	GOT1	5.59898584893422	7698	NA	NA	0
RCC2 RTP4	RCC2	RTP4	4.807426277581	7697	NA	NA	0
RCC2 FOXA2	RCC2	FOXA2	4.42928877104048	7696	NA	NA	0
RCC2 DNMT3B	RCC2	DNMT3B	4.32893064017104	7695	NA	NA	0
RCC2 APOA2	RCC2	APOA2	4.1671149274033	7694	NA	NA	0
RCC2 KLF2	RCC2	KLF2	4.02481487156536	7693	NA	NA	0
RCC2 FGF4	RCC2	FGF4	3.68530364403201	7692	NA	NA	0
RCC2 SALL4	RCC2	SALL4	3.57397886612782	7691	NA	NA	0
RCC2 SMAD6	RCC2	SMAD6	3.48895663099789	7690	NA	NA	0
RCC2 KLF4	RCC2	KLF4	2.39183903857427	7689	NA	NA	0
RCC2 TET1	RCC2	TET1	1.78050514774694	7688	NA	NA	0
RCC2 SALL1	RCC2	SALL1	1.64408765789839	7687	NA	NA	0
RCC2 DNMT3A	RCC2	DNMT3A	1.54631660889933	7686	NA	NA	0
RCC2 KLF5	RCC2	KLF5	0.840606384964927	7685	NA	NA	0
RCC2 FOXD3	RCC2	FOXD3	0.529243338152336	7684	NA	NA	0
RCC2 GNG13	RCC2	GNG13	0.483917673216969	7683	NA	NA	0
RCC2 HAT1	RCC2	HAT1	0.429748049647604	7682	NA	NA	0
RCC2 FGF17	RCC2	FGF17	0.411499110362534	7681	NA	NA	0
RHOC TET1	RHOC	TET1	9.50873878887982	7680	NA	NA	0
RHOC DNMT3A	RHOC	DNMT3A	8.80900658608617	7679	NA	NA	0
RHOC DNMT3B	RHOC	DNMT3B	8.5191056998031	7678	NA	NA	0
RHOC SALL1	RHOC	SALL1	8.34776557439573	7677	NA	NA	0
RHOC FGF4	RHOC	FGF4	7.51300251034075	7676	NA	NA	0
RHOC SMAD6	RHOC	SMAD6	7.44955378835239	7675	NA	NA	0
RHOC FOXD3	RHOC	FOXD3	7.35817223026348	7674	NA	NA	0
RHOC FGF17	RHOC	FGF17	6.85281222258258	7673	NA	NA	0
RHOC APOA2	RHOC	APOA2	6.59855825923261	7672	NA	NA	0
RHOC FOXA2	RHOC	FOXA2	5.11365219107776	7671	NA	NA	0
RHOC TRIM24	RHOC	TRIM24	4.85281339117239	7670	NA	NA	0
RHOC CBX1	RHOC	CBX1	4.52467109295592	7669	NA	NA	0
RHOC KLF5	RHOC	KLF5	3.38053834003638	7668	NA	NA	0
RHOC ETV5	RHOC	ETV5	2.11640427688062	7667	NA	NA	0
RHOC SALL4	RHOC	SALL4	1.97355953300772	7666	NA	NA	0
RHOC KLF4	RHOC	KLF4	1.9153955130738	7665	NA	NA	0
RHOC CUL2	RHOC	CUL2	1.7301455383003	7664	NA	NA	0
RHOC SKP2	RHOC	SKP2	1.53462191867233	7663	NA	NA	0
RHOC FBXO22	RHOC	FBXO22	1.10180349404312	7662	NA	NA	0
RHOC RTP4	RHOC	RTP4	0.302931465047266	7661	NA	NA	0
RHOC KLF2	RHOC	KLF2	0.0838240378793946	7660	NA	NA	0
RHOC GOT1	RHOC	GOT1	-0.0428981021397997	7659	NA	NA	0
RHOC HAT1	RHOC	HAT1	-0.109677720262836	7658	NA	NA	0
RHOC GNG13	RHOC	GNG13	-0.114826325778704	7657	NA	NA	0
WDR75 ETV5	WDR75	ETV5	11.2966199575162	7656	NA	NA	0
WDR75 FBXO22	WDR75	FBXO22	8.63230566626048	7655	NA	NA	0
WDR75 TRIM24	WDR75	TRIM24	7.60088992610109	7654	NA	NA	0
WDR75 FOXA2	WDR75	FOXA2	7.16320533854942	7653	NA	NA	0
WDR75 GOT1	WDR75	GOT1	6.68169629087012	7652	NA	NA	0
WDR75 GNG13	WDR75	GNG13	6.54618300088556	7651	NA	NA	0
WDR75 RTP4	WDR75	RTP4	6.27301765780674	7650	NA	NA	0
WDR75 KLF2	WDR75	KLF2	5.78631352529795	7649	NA	NA	0
WDR75 CBX1	WDR75	CBX1	5.75096356184283	7648	NA	NA	0
WDR75 SKP2	WDR75	SKP2	5.59888156487211	7647	NA	NA	0
WDR75 SALL4	WDR75	SALL4	5.07404080409237	7646	NA	NA	0
WDR75 DNMT3A	WDR75	DNMT3A	3.07638922905653	7645	NA	NA	0
WDR75 FGF4	WDR75	FGF4	2.71741128535951	7644	NA	NA	0
WDR75 APOA2	WDR75	APOA2	2.57667378540687	7643	NA	NA	0
WDR75 SMAD6	WDR75	SMAD6	2.51954196838945	7642	NA	NA	0
WDR75 CUL2	WDR75	CUL2	2.44426329756488	7641	NA	NA	0
WDR75 FOXD3	WDR75	FOXD3	1.8438481709847	7640	NA	NA	0
WDR75 DNMT3B	WDR75	DNMT3B	1.82217537370295	7639	NA	NA	0
WDR75 SALL1	WDR75	SALL1	1.54850449284801	7638	NA	NA	0
WDR75 KLF5	WDR75	KLF5	1.51611142248866	7637	NA	NA	0
WDR75 KLF4	WDR75	KLF4	0.896843858884766	7636	NA	NA	0
WDR75 FGF17	WDR75	FGF17	0.820152447168056	7635	NA	NA	0
WDR75 TET1	WDR75	TET1	0.672708629930647	7634	NA	NA	0
WDR75 HAT1	WDR75	HAT1	0.414513009155326	7633	NA	NA	0
RCC1 ETV5	RCC1	ETV5	10.1301366395435	7632	NA	NA	0
RCC1 TRIM24	RCC1	TRIM24	9.14580761587499	7631	NA	NA	0
RCC1 CBX1	RCC1	CBX1	6.86310017909446	7630	NA	NA	0
RCC1 SALL4	RCC1	SALL4	5.73556516275265	7629	NA	NA	0
RCC1 SKP2	RCC1	SKP2	5.64047096409336	7628	NA	NA	0
RCC1 FBXO22	RCC1	FBXO22	5.20595112863719	7627	NA	NA	0
RCC1 TET1	RCC1	TET1	5.10904207323067	7626	NA	NA	0
RCC1 FOXA2	RCC1	FOXA2	4.9640528933417	7625	NA	NA	0
RCC1 SMAD6	RCC1	SMAD6	4.9180379426044	7624	NA	NA	0
RCC1 FGF17	RCC1	FGF17	4.71470370214149	7623	NA	NA	0
RCC1 KLF5	RCC1	KLF5	4.67444472749024	7622	NA	NA	0
RCC1 FGF4	RCC1	FGF4	3.81673283586309	7621	NA	NA	0
RCC1 GOT1	RCC1	GOT1	3.70869988995886	7620	NA	NA	0
RCC1 DNMT3A	RCC1	DNMT3A	3.29754483215872	7619	NA	NA	0
RCC1 FOXD3	RCC1	FOXD3	3.1741373234177	7618	NA	NA	0
RCC1 CUL2	RCC1	CUL2	3.08425633293981	7617	NA	NA	0
RCC1 APOA2	RCC1	APOA2	2.90271519923819	7616	NA	NA	0
RCC1 SALL1	RCC1	SALL1	2.57534773341431	7615	NA	NA	0
RCC1 RTP4	RCC1	RTP4	2.256911308407	7614	NA	NA	0
RCC1 KLF4	RCC1	KLF4	1.94455578396192	7613	NA	NA	0
RCC1 DNMT3B	RCC1	DNMT3B	1.93433525349699	7612	NA	NA	0
RCC1 KLF2	RCC1	KLF2	1.77933999694609	7611	NA	NA	0
RCC1 GNG13	RCC1	GNG13	1.14443834136041	7610	NA	NA	0
RCC1 HAT1	RCC1	HAT1	0.103528155764753	7609	NA	NA	0
CRLF2 TET1	CRLF2	TET1	8.9345677228591	7608	NA	NA	0
CRLF2 SALL1	CRLF2	SALL1	8.37290263233951	7607	NA	NA	0
CRLF2 DNMT3B	CRLF2	DNMT3B	8.09895734933114	7606	NA	NA	0
CRLF2 FGF4	CRLF2	FGF4	7.90974765865059	7605	NA	NA	0
CRLF2 FGF17	CRLF2	FGF17	7.44054329307806	7604	NA	NA	0
CRLF2 APOA2	CRLF2	APOA2	7.14940194203322	7603	NA	NA	0
CRLF2 SMAD6	CRLF2	SMAD6	7.03494838175306	7602	NA	NA	0
CRLF2 DNMT3A	CRLF2	DNMT3A	6.76320751145427	7601	NA	NA	0
CRLF2 FOXA2	CRLF2	FOXA2	5.33039066750637	7600	NA	NA	0
CRLF2 CBX1	CRLF2	CBX1	4.57646578510661	7599	NA	NA	0
CRLF2 TRIM24	CRLF2	TRIM24	3.97322371592533	7598	NA	NA	0
CRLF2 KLF5	CRLF2	KLF5	2.62251324947044	7597	NA	NA	0
CRLF2 FOXD3	CRLF2	FOXD3	2.36419779872932	7596	NA	NA	0
CRLF2 GNG13	CRLF2	GNG13	2.1115662171067	7595	NA	NA	0
CRLF2 SKP2	CRLF2	SKP2	2.02476567219135	7594	NA	NA	0
CRLF2 ETV5	CRLF2	ETV5	1.90296274330179	7593	NA	NA	0
CRLF2 RTP4	CRLF2	RTP4	1.72633012845882	7592	NA	NA	0
CRLF2 FBXO22	CRLF2	FBXO22	1.6384697200322	7591	NA	NA	0
CRLF2 KLF4	CRLF2	KLF4	1.58222530077295	7590	NA	NA	0
CRLF2 KLF2	CRLF2	KLF2	1.3400601636112	7589	NA	NA	0
CRLF2 CUL2	CRLF2	CUL2	1.20463555852692	7588	NA	NA	0
CRLF2 SALL4	CRLF2	SALL4	0.179369364320833	7587	NA	NA	0
CRLF2 GOT1	CRLF2	GOT1	-0.122898179660284	7586	NA	NA	0
CRLF2 HAT1	CRLF2	HAT1	-0.154473403604394	7585	NA	NA	0
FGB FOXA2	FGB	FOXA2	9.52291011366443	7584	NA	NA	0
FGB CBX1	FGB	CBX1	8.44890666361072	7583	NA	NA	0
FGB FOXD3	FGB	FOXD3	8.16949561383803	7582	NA	NA	0
FGB APOA2	FGB	APOA2	8.017505208959	7581	NA	NA	0
FGB SMAD6	FGB	SMAD6	7.92525972480677	7580	NA	NA	0
FGB SALL1	FGB	SALL1	7.80796425023179	7579	NA	NA	0
FGB FGF4	FGB	FGF4	7.75573285819168	7578	NA	NA	0
FGB TRIM24	FGB	TRIM24	6.45359993179803	7577	NA	NA	0
FGB DNMT3B	FGB	DNMT3B	4.5895471972005	7576	NA	NA	0
FGB DNMT3A	FGB	DNMT3A	4.45056006414201	7575	NA	NA	0
FGB ETV5	FGB	ETV5	4.40217017731588	7574	NA	NA	0
FGB TET1	FGB	TET1	2.4721006821123	7573	NA	NA	0
FGB FBXO22	FGB	FBXO22	2.04841445804792	7572	NA	NA	0
FGB KLF4	FGB	KLF4	1.85311651393505	7571	NA	NA	0
FGB GOT1	FGB	GOT1	1.76747696971829	7570	NA	NA	0
FGB CUL2	FGB	CUL2	1.59504324866227	7569	NA	NA	0
FGB KLF2	FGB	KLF2	1.57137412756373	7568	NA	NA	0
FGB FGF17	FGB	FGF17	0.874418561933536	7567	NA	NA	0
FGB HAT1	FGB	HAT1	0.780685275236504	7566	NA	NA	0
FGB KLF5	FGB	KLF5	0.667193879806826	7565	NA	NA	0
FGB RTP4	FGB	RTP4	0.63531071693051	7564	NA	NA	0
FGB SKP2	FGB	SKP2	0.496800018986325	7563	NA	NA	0
FGB SALL4	FGB	SALL4	0.408118295650154	7562	NA	NA	0
FGB GNG13	FGB	GNG13	0.273015555967359	7561	NA	NA	0
KLHL22 FOXA2	KLHL22	FOXA2	8.56957582831665	7560	NA	NA	0
KLHL22 DNMT3B	KLHL22	DNMT3B	8.3724279175968	7559	NA	NA	0
KLHL22 CBX1	KLHL22	CBX1	8.35336368011239	7558	NA	NA	0
KLHL22 SMAD6	KLHL22	SMAD6	8.18050875235451	7557	NA	NA	0
KLHL22 APOA2	KLHL22	APOA2	7.66522175570331	7556	NA	NA	0
KLHL22 FGF4	KLHL22	FGF4	7.53084709361874	7555	NA	NA	0
KLHL22 SALL1	KLHL22	SALL1	7.34110670712451	7554	NA	NA	0
KLHL22 TRIM24	KLHL22	TRIM24	5.2189850564235	7553	NA	NA	0
KLHL22 DNMT3A	KLHL22	DNMT3A	5.00249029636498	7552	NA	NA	0
KLHL22 ETV5	KLHL22	ETV5	3.92228821614437	7551	NA	NA	0
KLHL22 FOXD3	KLHL22	FOXD3	3.65714020678957	7550	NA	NA	0
KLHL22 FGF17	KLHL22	FGF17	3.56507074646329	7549	NA	NA	0
KLHL22 TET1	KLHL22	TET1	3.31514833851007	7548	NA	NA	0
KLHL22 KLF4	KLHL22	KLF4	1.92367579277522	7547	NA	NA	0
KLHL22 FBXO22	KLHL22	FBXO22	1.87520564970314	7546	NA	NA	0
KLHL22 GOT1	KLHL22	GOT1	1.43770006205332	7545	NA	NA	0
KLHL22 RTP4	KLHL22	RTP4	1.19941865443773	7544	NA	NA	0
KLHL22 KLF5	KLHL22	KLF5	1.04191876483265	7543	NA	NA	0
KLHL22 SKP2	KLHL22	SKP2	0.974499788452465	7542	NA	NA	0
KLHL22 CUL2	KLHL22	CUL2	0.869348983708091	7541	NA	NA	0
KLHL22 KLF2	KLHL22	KLF2	0.868650081182168	7540	NA	NA	0
KLHL22 SALL4	KLHL22	SALL4	0.139686132959337	7539	NA	NA	0
KLHL22 GNG13	KLHL22	GNG13	0.0879606580993539	7538	NA	NA	0
KLHL22 HAT1	KLHL22	HAT1	-0.272272532177559	7537	NA	NA	0
DSC2 FBXO22	DSC2	FBXO22	6.62636789657736	7536	NA	NA	0
DSC2 FGF4	DSC2	FGF4	6.62230238392173	7535	NA	NA	0
DSC2 KLF2	DSC2	KLF2	6.34234044478263	7534	NA	NA	0
DSC2 SALL1	DSC2	SALL1	5.98345546760483	7533	NA	NA	0
DSC2 APOA2	DSC2	APOA2	5.85896899129467	7532	NA	NA	0
DSC2 TRIM24	DSC2	TRIM24	5.42942243758614	7531	NA	NA	0
DSC2 ETV5	DSC2	ETV5	5.11986600326683	7530	NA	NA	0
DSC2 GOT1	DSC2	GOT1	4.89930627910562	7529	NA	NA	0
DSC2 TET1	DSC2	TET1	4.61927352451012	7528	NA	NA	0
DSC2 SMAD6	DSC2	SMAD6	4.57001984615338	7527	NA	NA	0
DSC2 KLF5	DSC2	KLF5	4.42189327838396	7526	NA	NA	0
DSC2 RTP4	DSC2	RTP4	4.24830922561786	7525	NA	NA	0
DSC2 CUL2	DSC2	CUL2	3.45792413808725	7524	NA	NA	0
DSC2 FOXA2	DSC2	FOXA2	3.25668327315291	7523	NA	NA	0
DSC2 KLF4	DSC2	KLF4	3.1577247729688	7522	NA	NA	0
DSC2 SALL4	DSC2	SALL4	3.07142750025326	7521	NA	NA	0
DSC2 CBX1	DSC2	CBX1	3.00833244926999	7520	NA	NA	0
DSC2 FGF17	DSC2	FGF17	2.39680525468568	7519	NA	NA	0
DSC2 FOXD3	DSC2	FOXD3	2.11153800677662	7518	NA	NA	0
DSC2 SKP2	DSC2	SKP2	1.74334865114324	7517	NA	NA	0
DSC2 DNMT3A	DSC2	DNMT3A	1.52757912023655	7516	NA	NA	0
DSC2 DNMT3B	DSC2	DNMT3B	1.39230639133158	7515	NA	NA	0
DSC2 GNG13	DSC2	GNG13	0.57431206190625	7514	NA	NA	0
DSC2 HAT1	DSC2	HAT1	0.191826328346772	7513	NA	NA	0
X2700097O09RIK KLF2	X2700097O09RIK	KLF2	8.5637886243038	7512	NA	NA	0
X2700097O09RIK CUL2	X2700097O09RIK	CUL2	7.07357961513507	7511	NA	NA	0
X2700097O09RIK APOA2	X2700097O09RIK	APOA2	6.56791026067286	7510	NA	NA	0
X2700097O09RIK FGF4	X2700097O09RIK	FGF4	6.05712305330655	7509	NA	NA	0
X2700097O09RIK FBXO22	X2700097O09RIK	FBXO22	5.90500572695179	7508	NA	NA	0
X2700097O09RIK RTP4	X2700097O09RIK	RTP4	5.89143497730485	7507	NA	NA	0
X2700097O09RIK SMAD6	X2700097O09RIK	SMAD6	5.43715149642481	7506	NA	NA	0
X2700097O09RIK KLF5	X2700097O09RIK	KLF5	4.76849877967642	7505	NA	NA	0
X2700097O09RIK SALL1	X2700097O09RIK	SALL1	4.42470388654971	7504	NA	NA	0
X2700097O09RIK FOXA2	X2700097O09RIK	FOXA2	4.09124297119494	7503	NA	NA	0
X2700097O09RIK CBX1	X2700097O09RIK	CBX1	3.00853021163094	7502	NA	NA	0
X2700097O09RIK ETV5	X2700097O09RIK	ETV5	2.69462546765165	7501	NA	NA	0
X2700097O09RIK TET1	X2700097O09RIK	TET1	2.65079897522103	7500	NA	NA	0
X2700097O09RIK FOXD3	X2700097O09RIK	FOXD3	2.61525768216107	7499	NA	NA	0
X2700097O09RIK KLF4	X2700097O09RIK	KLF4	2.59340633994496	7498	NA	NA	0
X2700097O09RIK TRIM24	X2700097O09RIK	TRIM24	2.52571254166404	7497	NA	NA	0
X2700097O09RIK DNMT3B	X2700097O09RIK	DNMT3B	2.52048813665611	7496	NA	NA	0
X2700097O09RIK FGF17	X2700097O09RIK	FGF17	2.32436312251564	7495	NA	NA	0
X2700097O09RIK SKP2	X2700097O09RIK	SKP2	1.99558200663503	7494	NA	NA	0
X2700097O09RIK DNMT3A	X2700097O09RIK	DNMT3A	1.74968951752356	7493	NA	NA	0
X2700097O09RIK SALL4	X2700097O09RIK	SALL4	1.42765687680828	7492	NA	NA	0
X2700097O09RIK GOT1	X2700097O09RIK	GOT1	1.36757503907202	7491	NA	NA	0
X2700097O09RIK HAT1	X2700097O09RIK	HAT1	1.03533612608594	7490	NA	NA	0
X2700097O09RIK GNG13	X2700097O09RIK	GNG13	0.242550261168539	7489	NA	NA	0
SRRT RTP4	SRRT	RTP4	10.8195723735557	7488	NA	NA	0
SRRT SKP2	SRRT	SKP2	8.04236951363701	7487	NA	NA	0
SRRT FGF17	SRRT	FGF17	7.46402467181362	7486	NA	NA	0
SRRT KLF5	SRRT	KLF5	5.38595664524916	7485	NA	NA	0
SRRT TET1	SRRT	TET1	5.29037565868974	7484	NA	NA	0
SRRT FGF4	SRRT	FGF4	4.70792282920875	7483	NA	NA	0
SRRT FOXA2	SRRT	FOXA2	4.66297466314406	7482	NA	NA	0
SRRT ETV5	SRRT	ETV5	4.56272322474582	7481	NA	NA	0
SRRT SALL4	SRRT	SALL4	4.49823751703977	7480	NA	NA	0
SRRT KLF2	SRRT	KLF2	4.3838737378928	7479	NA	NA	0
SRRT TRIM24	SRRT	TRIM24	4.04764331621625	7478	NA	NA	0
SRRT CUL2	SRRT	CUL2	3.90376060722198	7477	NA	NA	0
SRRT GNG13	SRRT	GNG13	3.30713483147756	7476	NA	NA	0
SRRT FBXO22	SRRT	FBXO22	2.5685906553827	7475	NA	NA	0
SRRT APOA2	SRRT	APOA2	2.55407181434364	7474	NA	NA	0
SRRT DNMT3A	SRRT	DNMT3A	2.33434483733903	7473	NA	NA	0
SRRT KLF4	SRRT	KLF4	2.16858919573129	7472	NA	NA	0
SRRT GOT1	SRRT	GOT1	1.97819536477285	7471	NA	NA	0
SRRT DNMT3B	SRRT	DNMT3B	1.38116261492224	7470	NA	NA	0
SRRT FOXD3	SRRT	FOXD3	1.05790214324249	7469	NA	NA	0
SRRT SALL1	SRRT	SALL1	0.825791975963637	7468	NA	NA	0
SRRT CBX1	SRRT	CBX1	0.428222672623892	7467	NA	NA	0
SRRT SMAD6	SRRT	SMAD6	0.170289129410058	7466	NA	NA	0
SRRT HAT1	SRRT	HAT1	0.159518499217071	7465	NA	NA	0
E2F4 GOT1	E2F4	GOT1	7.51963913747864	7464	E2F4	GOT1	1
E2F4 RTP4	E2F4	RTP4	6.97636922191976	7463	NA	NA	0
E2F4 TET1	E2F4	TET1	6.90849156886956	7462	NA	NA	0
E2F4 SALL1	E2F4	SALL1	6.56197338237481	7461	NA	NA	0
E2F4 CUL2	E2F4	CUL2	6.0852479159301	7460	NA	NA	0
E2F4 FOXA2	E2F4	FOXA2	5.75360156049314	7459	NA	NA	0
E2F4 FBXO22	E2F4	FBXO22	4.87697556742317	7458	NA	NA	0
E2F4 FGF17	E2F4	FGF17	4.39387260749509	7457	NA	NA	0
E2F4 ETV5	E2F4	ETV5	3.35082853542409	7456	E2F4	ETV5	1
E2F4 DNMT3A	E2F4	DNMT3A	3.32982867411387	7455	E2F4	DNMT3A	1
E2F4 KLF5	E2F4	KLF5	3.10953977857681	7454	E2F4	KLF5	1
E2F4 TRIM24	E2F4	TRIM24	2.79465201692946	7453	NA	NA	0
E2F4 KLF4	E2F4	KLF4	2.67103814001856	7452	NA	NA	0
E2F4 SKP2	E2F4	SKP2	2.58535715193914	7451	E2F4	SKP2	1
E2F4 SMAD6	E2F4	SMAD6	2.32387130544465	7450	NA	NA	0
E2F4 KLF2	E2F4	KLF2	2.28706151822432	7449	E2F4	KLF2	1
E2F4 FGF4	E2F4	FGF4	2.24776284859405	7448	E2F4	FGF4	1
E2F4 SALL4	E2F4	SALL4	2.0698117829639	7447	E2F4	SALL4	1
E2F4 APOA2	E2F4	APOA2	2.06764362524137	7446	NA	NA	0
E2F4 CBX1	E2F4	CBX1	2.03939760187882	7445	E2F4	CBX1	1
E2F4 FOXD3	E2F4	FOXD3	1.92049418541642	7444	E2F4	FOXD3	1
E2F4 DNMT3B	E2F4	DNMT3B	1.48137920195602	7443	NA	NA	0
E2F4 GNG13	E2F4	GNG13	1.18329146607723	7442	NA	NA	0
E2F4 HAT1	E2F4	HAT1	-0.0712147317868048	7441	E2F4	HAT1	1
SERBP1 ETV5	SERBP1	ETV5	10.7118013184421	7440	NA	NA	0
SERBP1 CBX1	SERBP1	CBX1	7.66322702323826	7439	NA	NA	0
SERBP1 RTP4	SERBP1	RTP4	7.10877852087489	7438	NA	NA	0
SERBP1 TRIM24	SERBP1	TRIM24	6.77792645990279	7437	NA	NA	0
SERBP1 FBXO22	SERBP1	FBXO22	6.61943323416044	7436	NA	NA	0
SERBP1 GNG13	SERBP1	GNG13	5.26890829457821	7435	NA	NA	0
SERBP1 FOXA2	SERBP1	FOXA2	4.35571015597636	7434	NA	NA	0
SERBP1 KLF2	SERBP1	KLF2	4.250109704232	7433	NA	NA	0
SERBP1 SALL4	SERBP1	SALL4	4.11304079758048	7432	NA	NA	0
SERBP1 SMAD6	SERBP1	SMAD6	4.0002682509233	7431	NA	NA	0
SERBP1 GOT1	SERBP1	GOT1	3.80988389292769	7430	NA	NA	0
SERBP1 APOA2	SERBP1	APOA2	3.60479412623192	7429	NA	NA	0
SERBP1 DNMT3B	SERBP1	DNMT3B	3.36063294492424	7428	NA	NA	0
SERBP1 FGF4	SERBP1	FGF4	2.63068095865691	7427	NA	NA	0
SERBP1 HAT1	SERBP1	HAT1	1.95327963477272	7426	NA	NA	0
SERBP1 SKP2	SERBP1	SKP2	1.63862236186732	7425	NA	NA	0
SERBP1 SALL1	SERBP1	SALL1	1.45873066929246	7424	NA	NA	0
SERBP1 KLF4	SERBP1	KLF4	1.27036123561995	7423	NA	NA	0
SERBP1 KLF5	SERBP1	KLF5	0.921586791029191	7422	NA	NA	0
SERBP1 DNMT3A	SERBP1	DNMT3A	0.847545997330036	7421	NA	NA	0
SERBP1 FOXD3	SERBP1	FOXD3	0.626572975186905	7420	NA	NA	0
SERBP1 TET1	SERBP1	TET1	0.155781753932161	7419	NA	NA	0
SERBP1 FGF17	SERBP1	FGF17	-0.0160186303725514	7418	NA	NA	0
SERBP1 CUL2	SERBP1	CUL2	-0.0762448893715836	7417	NA	NA	0
NIT2 CBX1	NIT2	CBX1	8.37429646576707	7416	NA	NA	0
NIT2 ETV5	NIT2	ETV5	8.24187898749308	7415	NA	NA	0
NIT2 RTP4	NIT2	RTP4	8.06522764359135	7414	NA	NA	0
NIT2 TRIM24	NIT2	TRIM24	7.44631140337553	7413	NA	NA	0
NIT2 FOXA2	NIT2	FOXA2	7.26731926919222	7412	NA	NA	0
NIT2 SMAD6	NIT2	SMAD6	6.92669757617925	7411	NA	NA	0
NIT2 FBXO22	NIT2	FBXO22	6.53663114726445	7410	NA	NA	0
NIT2 FGF4	NIT2	FGF4	5.58155622036206	7409	NA	NA	0
NIT2 APOA2	NIT2	APOA2	4.34546339980548	7408	NA	NA	0
NIT2 SALL1	NIT2	SALL1	3.82625067860319	7407	NA	NA	0
NIT2 CUL2	NIT2	CUL2	3.49106691827857	7406	NA	NA	0
NIT2 GOT1	NIT2	GOT1	2.83779044257842	7405	NA	NA	0
NIT2 GNG13	NIT2	GNG13	1.85391233719982	7404	NA	NA	0
NIT2 HAT1	NIT2	HAT1	1.67508869117122	7403	NA	NA	0
NIT2 DNMT3A	NIT2	DNMT3A	1.37387833334153	7402	NA	NA	0
NIT2 KLF2	NIT2	KLF2	1.12402427944671	7401	NA	NA	0
NIT2 DNMT3B	NIT2	DNMT3B	1.00994814376716	7400	NA	NA	0
NIT2 SKP2	NIT2	SKP2	0.783721893495205	7399	NA	NA	0
NIT2 FOXD3	NIT2	FOXD3	0.521678152686336	7398	NA	NA	0
NIT2 TET1	NIT2	TET1	0.508042321793864	7397	NA	NA	0
NIT2 KLF4	NIT2	KLF4	0.489337484914249	7396	NA	NA	0
NIT2 SALL4	NIT2	SALL4	0.0160592587781233	7395	NA	NA	0
NIT2 KLF5	NIT2	KLF5	0.0121445277303329	7394	NA	NA	0
NIT2 FGF17	NIT2	FGF17	-0.0349877353674059	7393	NA	NA	0
PRPF38A GOT1	PRPF38A	GOT1	12.9005549314393	7392	NA	NA	0
PRPF38A SKP2	PRPF38A	SKP2	10.621326152278	7391	NA	NA	0
PRPF38A KLF2	PRPF38A	KLF2	9.59035333700777	7390	NA	NA	0
PRPF38A SALL4	PRPF38A	SALL4	8.64811969882711	7389	NA	NA	0
PRPF38A RTP4	PRPF38A	RTP4	7.25338891845248	7388	NA	NA	0
PRPF38A KLF5	PRPF38A	KLF5	6.59164672193842	7387	NA	NA	0
PRPF38A ETV5	PRPF38A	ETV5	4.88559533571237	7386	NA	NA	0
PRPF38A FGF17	PRPF38A	FGF17	2.90538401371452	7385	NA	NA	0
PRPF38A FBXO22	PRPF38A	FBXO22	2.62237314100006	7384	NA	NA	0
PRPF38A APOA2	PRPF38A	APOA2	2.18956543846821	7383	NA	NA	0
PRPF38A KLF4	PRPF38A	KLF4	1.92765609946226	7382	NA	NA	0
PRPF38A GNG13	PRPF38A	GNG13	1.89573844232008	7381	NA	NA	0
PRPF38A TRIM24	PRPF38A	TRIM24	1.88512856377127	7380	NA	NA	0
PRPF38A FGF4	PRPF38A	FGF4	1.80339072048485	7379	NA	NA	0
PRPF38A FOXA2	PRPF38A	FOXA2	1.48737599359355	7378	NA	NA	0
PRPF38A SALL1	PRPF38A	SALL1	0.910214808683515	7377	NA	NA	0
PRPF38A FOXD3	PRPF38A	FOXD3	0.8303500864122	7376	NA	NA	0
PRPF38A CBX1	PRPF38A	CBX1	0.795603255003865	7375	NA	NA	0
PRPF38A SMAD6	PRPF38A	SMAD6	0.602088975046459	7374	NA	NA	0
PRPF38A DNMT3A	PRPF38A	DNMT3A	0.600534337245739	7373	NA	NA	0
PRPF38A TET1	PRPF38A	TET1	0.548680584104283	7372	NA	NA	0
PRPF38A HAT1	PRPF38A	HAT1	0.477563695556446	7371	NA	NA	0
PRPF38A CUL2	PRPF38A	CUL2	-0.00166016693572434	7370	NA	NA	0
PRPF38A DNMT3B	PRPF38A	DNMT3B	-0.217325078752612	7369	NA	NA	0
CREB3L2 APOA2	CREB3L2	APOA2	6.78201786447321	7368	NA	NA	0
CREB3L2 RTP4	CREB3L2	RTP4	6.3191648829844	7367	NA	NA	0
CREB3L2 FOXA2	CREB3L2	FOXA2	6.27757595148431	7366	NA	NA	0
CREB3L2 KLF2	CREB3L2	KLF2	5.63089969322351	7365	NA	NA	0
CREB3L2 FGF17	CREB3L2	FGF17	5.26651892791145	7364	NA	NA	0
CREB3L2 KLF4	CREB3L2	KLF4	4.65892214836236	7363	NA	NA	0
CREB3L2 SKP2	CREB3L2	SKP2	4.64424082049451	7362	NA	NA	0
CREB3L2 CBX1	CREB3L2	CBX1	4.32063057629667	7361	NA	NA	0
CREB3L2 KLF5	CREB3L2	KLF5	4.16381550318352	7360	NA	NA	0
CREB3L2 FGF4	CREB3L2	FGF4	3.83834490988118	7359	NA	NA	0
CREB3L2 ETV5	CREB3L2	ETV5	3.2208092575992	7358	NA	NA	0
CREB3L2 DNMT3A	CREB3L2	DNMT3A	3.17822459151078	7357	NA	NA	0
CREB3L2 FBXO22	CREB3L2	FBXO22	3.03401040972531	7356	NA	NA	0
CREB3L2 TRIM24	CREB3L2	TRIM24	2.83092604751525	7355	NA	NA	0
CREB3L2 SMAD6	CREB3L2	SMAD6	2.71292432638564	7354	NA	NA	0
CREB3L2 DNMT3B	CREB3L2	DNMT3B	2.61181085244331	7353	NA	NA	0
CREB3L2 CUL2	CREB3L2	CUL2	2.13627249306215	7352	NA	NA	0
CREB3L2 GOT1	CREB3L2	GOT1	2.11228993097751	7351	NA	NA	0
CREB3L2 SALL1	CREB3L2	SALL1	1.57378219826889	7350	NA	NA	0
CREB3L2 HAT1	CREB3L2	HAT1	1.41736028173386	7349	NA	NA	0
CREB3L2 SALL4	CREB3L2	SALL4	1.39225256789725	7348	NA	NA	0
CREB3L2 FOXD3	CREB3L2	FOXD3	1.13615927890301	7347	NA	NA	0
CREB3L2 TET1	CREB3L2	TET1	0.674784108035738	7346	NA	NA	0
CREB3L2 GNG13	CREB3L2	GNG13	0.599189158168471	7345	NA	NA	0
DCAF13 FBXO22	DCAF13	FBXO22	8.55200135953374	7344	NA	NA	0
DCAF13 RTP4	DCAF13	RTP4	8.08892511690672	7343	NA	NA	0
DCAF13 GNG13	DCAF13	GNG13	7.94321317006272	7342	NA	NA	0
DCAF13 KLF2	DCAF13	KLF2	7.40996398078258	7341	NA	NA	0
DCAF13 TRIM24	DCAF13	TRIM24	6.7777674285556	7340	NA	NA	0
DCAF13 SKP2	DCAF13	SKP2	5.10816504768848	7339	NA	NA	0
DCAF13 FOXA2	DCAF13	FOXA2	4.42427247862923	7338	NA	NA	0
DCAF13 ETV5	DCAF13	ETV5	4.33616291005307	7337	NA	NA	0
DCAF13 KLF5	DCAF13	KLF5	4.00520594609506	7336	NA	NA	0
DCAF13 GOT1	DCAF13	GOT1	3.15994919071623	7335	NA	NA	0
DCAF13 SALL4	DCAF13	SALL4	2.67142331384172	7334	NA	NA	0
DCAF13 HAT1	DCAF13	HAT1	2.49770970309764	7333	NA	NA	0
DCAF13 CUL2	DCAF13	CUL2	2.46851802862605	7332	NA	NA	0
DCAF13 CBX1	DCAF13	CBX1	2.25260519774538	7331	NA	NA	0
DCAF13 FGF17	DCAF13	FGF17	2.01010757091456	7330	NA	NA	0
DCAF13 DNMT3A	DCAF13	DNMT3A	1.43697030562072	7329	NA	NA	0
DCAF13 KLF4	DCAF13	KLF4	1.1872178015725	7328	NA	NA	0
DCAF13 APOA2	DCAF13	APOA2	1.13247061943568	7327	NA	NA	0
DCAF13 SMAD6	DCAF13	SMAD6	1.10918444616775	7326	NA	NA	0
DCAF13 DNMT3B	DCAF13	DNMT3B	0.865502562119621	7325	NA	NA	0
DCAF13 TET1	DCAF13	TET1	0.855506652726527	7324	NA	NA	0
DCAF13 FGF4	DCAF13	FGF4	0.69010429031832	7323	NA	NA	0
DCAF13 FOXD3	DCAF13	FOXD3	0.638292928558438	7322	NA	NA	0
DCAF13 SALL1	DCAF13	SALL1	0.174147120942399	7321	NA	NA	0
POLR1B KLF5	POLR1B	KLF5	8.90426566475846	7320	NA	NA	0
POLR1B FGF4	POLR1B	FGF4	5.49252998976739	7319	NA	NA	0
POLR1B DNMT3A	POLR1B	DNMT3A	4.74541831306709	7318	NA	NA	0
POLR1B FGF17	POLR1B	FGF17	4.67283379630417	7317	NA	NA	0
POLR1B RTP4	POLR1B	RTP4	4.1037634102476	7316	NA	NA	0
POLR1B KLF2	POLR1B	KLF2	4.03616003254678	7315	NA	NA	0
POLR1B DNMT3B	POLR1B	DNMT3B	3.82884173047407	7314	NA	NA	0
POLR1B APOA2	POLR1B	APOA2	3.70755532551504	7313	NA	NA	0
POLR1B FBXO22	POLR1B	FBXO22	3.68524497287237	7312	NA	NA	0
POLR1B SALL1	POLR1B	SALL1	3.53535303790322	7311	NA	NA	0
POLR1B SMAD6	POLR1B	SMAD6	3.51043208360381	7310	NA	NA	0
POLR1B TET1	POLR1B	TET1	3.4415029889532	7309	NA	NA	0
POLR1B TRIM24	POLR1B	TRIM24	3.32204387637541	7308	NA	NA	0
POLR1B CUL2	POLR1B	CUL2	3.13649547643411	7307	NA	NA	0
POLR1B FOXD3	POLR1B	FOXD3	3.12488598944346	7306	NA	NA	0
POLR1B FOXA2	POLR1B	FOXA2	2.81916670357778	7305	NA	NA	0
POLR1B CBX1	POLR1B	CBX1	2.71826207213942	7304	NA	NA	0
POLR1B KLF4	POLR1B	KLF4	2.3950385342264	7303	NA	NA	0
POLR1B ETV5	POLR1B	ETV5	2.28966294606006	7302	NA	NA	0
POLR1B SALL4	POLR1B	SALL4	2.14581025487404	7301	NA	NA	0
POLR1B SKP2	POLR1B	SKP2	1.89680738209225	7300	NA	NA	0
POLR1B GNG13	POLR1B	GNG13	0.843447802678569	7299	NA	NA	0
POLR1B HAT1	POLR1B	HAT1	0.32226715329423	7298	NA	NA	0
POLR1B GOT1	POLR1B	GOT1	0.288445207278512	7297	NA	NA	0
TFPI RTP4	TFPI	RTP4	7.20345680267331	7296	NA	NA	0
TFPI KLF2	TFPI	KLF2	6.9352354479093	7295	NA	NA	0
TFPI FOXA2	TFPI	FOXA2	6.73705746755798	7294	NA	NA	0
TFPI APOA2	TFPI	APOA2	6.60848748165839	7293	NA	NA	0
TFPI KLF4	TFPI	KLF4	6.34594664009941	7292	NA	NA	0
TFPI KLF5	TFPI	KLF5	5.83094297539202	7291	NA	NA	0
TFPI SMAD6	TFPI	SMAD6	4.20377463829544	7290	NA	NA	0
TFPI SALL1	TFPI	SALL1	3.92067614527828	7289	NA	NA	0
TFPI SKP2	TFPI	SKP2	3.79142980438922	7288	NA	NA	0
TFPI HAT1	TFPI	HAT1	3.69979817387025	7287	NA	NA	0
TFPI CBX1	TFPI	CBX1	3.69955701547595	7286	NA	NA	0
TFPI FGF4	TFPI	FGF4	3.50832655935032	7285	NA	NA	0
TFPI TRIM24	TFPI	TRIM24	2.57490852517305	7284	NA	NA	0
TFPI ETV5	TFPI	ETV5	2.31270067860655	7283	NA	NA	0
TFPI FBXO22	TFPI	FBXO22	1.97567767856836	7282	NA	NA	0
TFPI FGF17	TFPI	FGF17	1.90620920229786	7281	NA	NA	0
TFPI GOT1	TFPI	GOT1	1.85865452635043	7280	NA	NA	0
TFPI SALL4	TFPI	SALL4	1.64444547503322	7279	NA	NA	0
TFPI DNMT3A	TFPI	DNMT3A	1.31049895041019	7278	NA	NA	0
TFPI TET1	TFPI	TET1	1.22945780944806	7277	NA	NA	0
TFPI DNMT3B	TFPI	DNMT3B	1.17998108479797	7276	NA	NA	0
TFPI CUL2	TFPI	CUL2	-0.0754794436652521	7275	NA	NA	0
TFPI FOXD3	TFPI	FOXD3	-0.164100785372223	7274	NA	NA	0
TFPI GNG13	TFPI	GNG13	-0.247894693918681	7273	NA	NA	0
DPPA2 KLF4	DPPA2	KLF4	8.57085350417665	7272	NA	NA	0
DPPA2 CUL2	DPPA2	CUL2	8.30806468071061	7271	NA	NA	0
DPPA2 SMAD6	DPPA2	SMAD6	7.7734669458398	7270	NA	NA	0
DPPA2 KLF5	DPPA2	KLF5	7.51442006232751	7269	NA	NA	0
DPPA2 FGF17	DPPA2	FGF17	6.45547041426681	7268	NA	NA	0
DPPA2 SALL4	DPPA2	SALL4	5.63315211061677	7267	NA	NA	0
DPPA2 SALL1	DPPA2	SALL1	4.79252831452097	7266	NA	NA	0
DPPA2 SKP2	DPPA2	SKP2	4.58267866840357	7265	NA	NA	0
DPPA2 DNMT3B	DPPA2	DNMT3B	3.60700786521151	7264	NA	NA	0
DPPA2 CBX1	DPPA2	CBX1	3.41230062272188	7263	NA	NA	0
DPPA2 TET1	DPPA2	TET1	3.12365270507851	7262	NA	NA	0
DPPA2 APOA2	DPPA2	APOA2	2.84955849333565	7261	NA	NA	0
DPPA2 TRIM24	DPPA2	TRIM24	2.70695965922221	7260	NA	NA	0
DPPA2 FOXA2	DPPA2	FOXA2	2.365607996989	7259	NA	NA	0
DPPA2 FOXD3	DPPA2	FOXD3	1.65383837514811	7258	NA	NA	0
DPPA2 KLF2	DPPA2	KLF2	0.996327133442441	7257	NA	NA	0
DPPA2 GOT1	DPPA2	GOT1	0.959262893979497	7256	NA	NA	0
DPPA2 DNMT3A	DPPA2	DNMT3A	0.942730648606737	7255	NA	NA	0
DPPA2 ETV5	DPPA2	ETV5	0.622060849243356	7254	NA	NA	0
DPPA2 FBXO22	DPPA2	FBXO22	0.489682371614723	7253	NA	NA	0
DPPA2 HAT1	DPPA2	HAT1	0.388855507564589	7252	NA	NA	0
DPPA2 FGF4	DPPA2	FGF4	0.0907942346890866	7251	NA	NA	0
DPPA2 GNG13	DPPA2	GNG13	-0.135393066552535	7250	NA	NA	0
DPPA2 RTP4	DPPA2	RTP4	-0.150807183773941	7249	NA	NA	0
RFC5 TRIM24	RFC5	TRIM24	6.86761031849762	7248	NA	NA	0
RFC5 ETV5	RFC5	ETV5	6.8276002150345	7247	NA	NA	0
RFC5 APOA2	RFC5	APOA2	6.00012559852408	7246	NA	NA	0
RFC5 GNG13	RFC5	GNG13	5.89518166244625	7245	NA	NA	0
RFC5 GOT1	RFC5	GOT1	5.88808695510642	7244	NA	NA	0
RFC5 SKP2	RFC5	SKP2	5.72482681011487	7243	NA	NA	0
RFC5 FBXO22	RFC5	FBXO22	5.02724835910419	7242	NA	NA	0
RFC5 DNMT3B	RFC5	DNMT3B	4.82625271679916	7241	NA	NA	0
RFC5 CBX1	RFC5	CBX1	4.72685702650539	7240	NA	NA	0
RFC5 KLF2	RFC5	KLF2	3.70486945130224	7239	NA	NA	0
RFC5 DNMT3A	RFC5	DNMT3A	2.96761041907417	7238	NA	NA	0
RFC5 CUL2	RFC5	CUL2	2.88913425086859	7237	NA	NA	0
RFC5 FOXA2	RFC5	FOXA2	2.88460907604008	7236	NA	NA	0
RFC5 SMAD6	RFC5	SMAD6	1.96637806450289	7235	NA	NA	0
RFC5 RTP4	RFC5	RTP4	1.50333433924876	7234	NA	NA	0
RFC5 FGF4	RFC5	FGF4	1.49114480795139	7233	NA	NA	0
RFC5 SALL4	RFC5	SALL4	1.36315244882556	7232	NA	NA	0
RFC5 SALL1	RFC5	SALL1	1.16295158941249	7231	NA	NA	0
RFC5 TET1	RFC5	TET1	0.828646350857852	7230	NA	NA	0
RFC5 HAT1	RFC5	HAT1	0.744819029753576	7229	NA	NA	0
RFC5 KLF4	RFC5	KLF4	0.721298769625793	7228	NA	NA	0
RFC5 FGF17	RFC5	FGF17	0.619177157833247	7227	NA	NA	0
RFC5 KLF5	RFC5	KLF5	0.348895616958258	7226	NA	NA	0
RFC5 FOXD3	RFC5	FOXD3	0.0626031258913876	7225	NA	NA	0
SLC9A3R1 DNMT3A	SLC9A3R1	DNMT3A	9.08190521134943	7224	NA	NA	0
SLC9A3R1 CBX1	SLC9A3R1	CBX1	8.58633994828461	7223	NA	NA	0
SLC9A3R1 SMAD6	SLC9A3R1	SMAD6	7.96449840044026	7222	NA	NA	0
SLC9A3R1 FOXA2	SLC9A3R1	FOXA2	7.0236698827389	7221	NA	NA	0
SLC9A3R1 APOA2	SLC9A3R1	APOA2	6.68682999119093	7220	NA	NA	0
SLC9A3R1 SALL1	SLC9A3R1	SALL1	6.04894683393513	7219	NA	NA	0
SLC9A3R1 FGF4	SLC9A3R1	FGF4	5.2839726046515	7218	NA	NA	0
SLC9A3R1 TRIM24	SLC9A3R1	TRIM24	4.58170504546917	7217	NA	NA	0
SLC9A3R1 FOXD3	SLC9A3R1	FOXD3	3.71974100643919	7216	NA	NA	0
SLC9A3R1 FGF17	SLC9A3R1	FGF17	3.64683213885473	7215	NA	NA	0
SLC9A3R1 ETV5	SLC9A3R1	ETV5	2.65181716898023	7214	NA	NA	0
SLC9A3R1 DNMT3B	SLC9A3R1	DNMT3B	2.61895298539821	7213	NA	NA	0
SLC9A3R1 KLF5	SLC9A3R1	KLF5	1.74827847656756	7212	NA	NA	0
SLC9A3R1 TET1	SLC9A3R1	TET1	1.5787487907905	7211	NA	NA	0
SLC9A3R1 FBXO22	SLC9A3R1	FBXO22	0.921078049118318	7210	NA	NA	0
SLC9A3R1 GOT1	SLC9A3R1	GOT1	0.786835298439509	7209	NA	NA	0
SLC9A3R1 GNG13	SLC9A3R1	GNG13	0.582826746177433	7208	NA	NA	0
SLC9A3R1 KLF4	SLC9A3R1	KLF4	0.536051563985661	7207	NA	NA	0
SLC9A3R1 SALL4	SLC9A3R1	SALL4	0.389498306501715	7206	NA	NA	0
SLC9A3R1 CUL2	SLC9A3R1	CUL2	0.234214616359153	7205	NA	NA	0
SLC9A3R1 RTP4	SLC9A3R1	RTP4	0.200088820682584	7204	NA	NA	0
SLC9A3R1 KLF2	SLC9A3R1	KLF2	-0.0905134586198459	7203	NA	NA	0
SLC9A3R1 HAT1	SLC9A3R1	HAT1	-0.116593146422777	7202	NA	NA	0
SLC9A3R1 SKP2	SLC9A3R1	SKP2	-0.365034806120316	7201	NA	NA	0
MRPS14 DNMT3A	MRPS14	DNMT3A	8.3950381446902	7200	NA	NA	0
MRPS14 CUL2	MRPS14	CUL2	7.50971066287178	7199	NA	NA	0
MRPS14 GNG13	MRPS14	GNG13	6.39044413174176	7198	NA	NA	0
MRPS14 FOXD3	MRPS14	FOXD3	6.27694197720369	7197	NA	NA	0
MRPS14 DNMT3B	MRPS14	DNMT3B	4.6420045555003	7196	NA	NA	0
MRPS14 GOT1	MRPS14	GOT1	4.4772572816924	7195	NA	NA	0
MRPS14 SKP2	MRPS14	SKP2	3.82048062378849	7194	NA	NA	0
MRPS14 FOXA2	MRPS14	FOXA2	3.65737382297717	7193	NA	NA	0
MRPS14 SMAD6	MRPS14	SMAD6	3.57961389060687	7192	NA	NA	0
MRPS14 TRIM24	MRPS14	TRIM24	2.91804898549007	7191	NA	NA	0
MRPS14 ETV5	MRPS14	ETV5	2.8157834225807	7190	NA	NA	0
MRPS14 FBXO22	MRPS14	FBXO22	2.53142442590386	7189	NA	NA	0
MRPS14 TET1	MRPS14	TET1	2.43878931873762	7188	NA	NA	0
MRPS14 FGF4	MRPS14	FGF4	2.40487003434668	7187	NA	NA	0
MRPS14 FGF17	MRPS14	FGF17	2.40432351114082	7186	NA	NA	0
MRPS14 CBX1	MRPS14	CBX1	2.06291957151641	7185	NA	NA	0
MRPS14 RTP4	MRPS14	RTP4	1.66816266910854	7184	NA	NA	0
MRPS14 SALL1	MRPS14	SALL1	1.64880816643228	7183	NA	NA	0
MRPS14 APOA2	MRPS14	APOA2	1.25237053731157	7182	NA	NA	0
MRPS14 KLF5	MRPS14	KLF5	1.15195326750276	7181	NA	NA	0
MRPS14 KLF4	MRPS14	KLF4	1.09323925264702	7180	NA	NA	0
MRPS14 HAT1	MRPS14	HAT1	0.747799103596255	7179	NA	NA	0
MRPS14 KLF2	MRPS14	KLF2	0.302031838881768	7178	NA	NA	0
MRPS14 SALL4	MRPS14	SALL4	-0.307196520026066	7177	NA	NA	0
EMP2 TET1	EMP2	TET1	7.67630088757188	7176	NA	NA	0
EMP2 ETV5	EMP2	ETV5	7.30978104820966	7175	NA	NA	0
EMP2 RTP4	EMP2	RTP4	6.88433079695507	7174	NA	NA	0
EMP2 FGF4	EMP2	FGF4	5.06044851024371	7173	NA	NA	0
EMP2 FBXO22	EMP2	FBXO22	4.45045329564514	7172	NA	NA	0
EMP2 FOXA2	EMP2	FOXA2	4.24491267434706	7171	NA	NA	0
EMP2 SALL1	EMP2	SALL1	3.87205414467826	7170	NA	NA	0
EMP2 GNG13	EMP2	GNG13	3.86337138695377	7169	NA	NA	0
EMP2 APOA2	EMP2	APOA2	3.42255502022463	7168	NA	NA	0
EMP2 CBX1	EMP2	CBX1	3.36866802429109	7167	NA	NA	0
EMP2 KLF2	EMP2	KLF2	3.17471818572705	7166	NA	NA	0
EMP2 SMAD6	EMP2	SMAD6	3.06392139696944	7165	NA	NA	0
EMP2 HAT1	EMP2	HAT1	3.04238451311416	7164	NA	NA	0
EMP2 TRIM24	EMP2	TRIM24	2.94896738616524	7163	NA	NA	0
EMP2 SKP2	EMP2	SKP2	2.3305821767936	7162	NA	NA	0
EMP2 DNMT3A	EMP2	DNMT3A	2.10525251638797	7161	NA	NA	0
EMP2 GOT1	EMP2	GOT1	1.92837517797672	7160	NA	NA	0
EMP2 DNMT3B	EMP2	DNMT3B	1.20359652123992	7159	NA	NA	0
EMP2 KLF4	EMP2	KLF4	1.03391698298597	7158	NA	NA	0
EMP2 KLF5	EMP2	KLF5	0.830179399433675	7157	NA	NA	0
EMP2 FGF17	EMP2	FGF17	0.640130628966021	7156	NA	NA	0
EMP2 CUL2	EMP2	CUL2	0.564288955738665	7155	NA	NA	0
EMP2 FOXD3	EMP2	FOXD3	0.445846898575279	7154	NA	NA	0
EMP2 SALL4	EMP2	SALL4	0.32105343563607	7153	NA	NA	0
TRIM28 CUL2	TRIM28	CUL2	7.06923943284084	7152	TRIM28	CUL2	1
TRIM28 KLF2	TRIM28	KLF2	6.28593028095672	7151	TRIM28	KLF2	1
TRIM28 FBXO22	TRIM28	FBXO22	6.2324360121426	7150	TRIM28	FBXO22	1
TRIM28 GOT1	TRIM28	GOT1	6.18977116628934	7149	NA	NA	0
TRIM28 RTP4	TRIM28	RTP4	5.30232261972606	7148	NA	NA	0
TRIM28 TRIM24	TRIM28	TRIM24	4.87114452253875	7147	NA	NA	0
TRIM28 ETV5	TRIM28	ETV5	4.71117510670127	7146	NA	NA	0
TRIM28 FGF17	TRIM28	FGF17	3.05013266588419	7145	NA	NA	0
TRIM28 SALL4	TRIM28	SALL4	2.60470979820084	7144	NA	NA	0
TRIM28 SKP2	TRIM28	SKP2	2.35987118057699	7143	NA	NA	0
TRIM28 FGF4	TRIM28	FGF4	2.34088007175317	7142	NA	NA	0
TRIM28 CBX1	TRIM28	CBX1	2.16975912715183	7141	TRIM28	CBX1	1
TRIM28 KLF5	TRIM28	KLF5	2.13558553779448	7140	TRIM28	KLF5	1
TRIM28 GNG13	TRIM28	GNG13	1.9913220821551	7139	NA	NA	0
TRIM28 TET1	TRIM28	TET1	1.94147339631708	7138	NA	NA	0
TRIM28 FOXA2	TRIM28	FOXA2	1.89599873283053	7137	NA	NA	0
TRIM28 DNMT3A	TRIM28	DNMT3A	1.66214096730222	7136	NA	NA	0
TRIM28 FOXD3	TRIM28	FOXD3	1.57451945252878	7135	TRIM28	FOXD3	1
TRIM28 APOA2	TRIM28	APOA2	1.4879793653564	7134	NA	NA	0
TRIM28 SALL1	TRIM28	SALL1	1.47384100371647	7133	TRIM28	SALL1	1
TRIM28 DNMT3B	TRIM28	DNMT3B	1.42414632124765	7132	TRIM28	DNMT3B	1
TRIM28 KLF4	TRIM28	KLF4	1.17595486102833	7131	NA	NA	0
TRIM28 SMAD6	TRIM28	SMAD6	1.09699990178525	7130	TRIM28	SMAD6	1
TRIM28 HAT1	TRIM28	HAT1	0.733287546563491	7129	NA	NA	0
EZH2 FOXA2	EZH2	FOXA2	9.42273082827795	7128	EZH2	FOXA2	1
EZH2 CBX1	EZH2	CBX1	8.26164659132119	7127	NA	NA	0
EZH2 CUL2	EZH2	CUL2	8.13960987063923	7126	NA	NA	0
EZH2 ETV5	EZH2	ETV5	7.6057672204948	7125	NA	NA	0
EZH2 APOA2	EZH2	APOA2	7.06334012998328	7124	NA	NA	0
EZH2 DNMT3A	EZH2	DNMT3A	5.76903689589845	7123	NA	NA	0
EZH2 DNMT3B	EZH2	DNMT3B	4.36611012734206	7122	EZH2	DNMT3B	1
EZH2 SMAD6	EZH2	SMAD6	2.89746204716609	7121	EZH2	SMAD6	1
EZH2 RTP4	EZH2	RTP4	2.67815394226019	7120	NA	NA	0
EZH2 FOXD3	EZH2	FOXD3	2.27518546144396	7119	EZH2	FOXD3	1
EZH2 TRIM24	EZH2	TRIM24	2.13576138930537	7118	NA	NA	0
EZH2 SALL1	EZH2	SALL1	1.63267127747753	7117	NA	NA	0
EZH2 TET1	EZH2	TET1	1.6062166931027	7116	NA	NA	0
EZH2 KLF4	EZH2	KLF4	1.34265984491474	7115	NA	NA	0
EZH2 FGF4	EZH2	FGF4	1.27410270274409	7114	NA	NA	0
EZH2 FBXO22	EZH2	FBXO22	1.03080610345804	7113	NA	NA	0
EZH2 SKP2	EZH2	SKP2	0.889356246824147	7112	NA	NA	0
EZH2 KLF2	EZH2	KLF2	0.806265139752464	7111	NA	NA	0
EZH2 FGF17	EZH2	FGF17	0.774571795714577	7110	NA	NA	0
EZH2 GNG13	EZH2	GNG13	0.435967139129538	7109	NA	NA	0
EZH2 GOT1	EZH2	GOT1	0.273673083765109	7108	NA	NA	0
EZH2 HAT1	EZH2	HAT1	0.160917023052697	7107	NA	NA	0
EZH2 KLF5	EZH2	KLF5	-0.089168882865896	7106	NA	NA	0
EZH2 SALL4	EZH2	SALL4	-0.604166474398065	7105	NA	NA	0
PRPF3 SALL4	PRPF3	SALL4	6.74882447353617	7104	NA	NA	0
PRPF3 FBXO22	PRPF3	FBXO22	6.01660592821007	7103	NA	NA	0
PRPF3 GNG13	PRPF3	GNG13	5.67524929115717	7102	NA	NA	0
PRPF3 TRIM24	PRPF3	TRIM24	4.89052739801805	7101	NA	NA	0
PRPF3 KLF2	PRPF3	KLF2	4.71101291156096	7100	NA	NA	0
PRPF3 CUL2	PRPF3	CUL2	4.61981999371257	7099	NA	NA	0
PRPF3 FOXD3	PRPF3	FOXD3	3.71347433067328	7098	NA	NA	0
PRPF3 GOT1	PRPF3	GOT1	3.69161452760526	7097	NA	NA	0
PRPF3 FOXA2	PRPF3	FOXA2	3.63781599901049	7096	NA	NA	0
PRPF3 FGF17	PRPF3	FGF17	2.4828890239933	7095	NA	NA	0
PRPF3 ETV5	PRPF3	ETV5	2.43778144437756	7094	NA	NA	0
PRPF3 CBX1	PRPF3	CBX1	2.07589707289294	7093	NA	NA	0
PRPF3 KLF5	PRPF3	KLF5	2.04810718200122	7092	NA	NA	0
PRPF3 SKP2	PRPF3	SKP2	1.90074959717254	7091	NA	NA	0
PRPF3 TET1	PRPF3	TET1	1.89049037721108	7090	NA	NA	0
PRPF3 RTP4	PRPF3	RTP4	1.88012722158813	7089	NA	NA	0
PRPF3 APOA2	PRPF3	APOA2	1.86053434034242	7088	NA	NA	0
PRPF3 SMAD6	PRPF3	SMAD6	1.80730725211384	7087	NA	NA	0
PRPF3 HAT1	PRPF3	HAT1	1.51968275950804	7086	NA	NA	0
PRPF3 KLF4	PRPF3	KLF4	1.44167364302017	7085	NA	NA	0
PRPF3 SALL1	PRPF3	SALL1	0.882269277759691	7084	NA	NA	0
PRPF3 DNMT3A	PRPF3	DNMT3A	0.771895913870056	7083	NA	NA	0
PRPF3 FGF4	PRPF3	FGF4	0.752029240451038	7082	NA	NA	0
PRPF3 DNMT3B	PRPF3	DNMT3B	0.719439174745016	7081	NA	NA	0
HSPB8 FOXD3	HSPB8	FOXD3	11.2078099727071	7080	NA	NA	0
HSPB8 DNMT3A	HSPB8	DNMT3A	8.53633651633741	7079	NA	NA	0
HSPB8 DNMT3B	HSPB8	DNMT3B	8.45279698328053	7078	NA	NA	0
HSPB8 TRIM24	HSPB8	TRIM24	7.32059929677805	7077	NA	NA	0
HSPB8 TET1	HSPB8	TET1	5.45435646685551	7076	NA	NA	0
HSPB8 APOA2	HSPB8	APOA2	3.15102653187201	7075	NA	NA	0
HSPB8 SALL1	HSPB8	SALL1	2.84478305645792	7074	NA	NA	0
HSPB8 SMAD6	HSPB8	SMAD6	2.68148442868637	7073	NA	NA	0
HSPB8 FGF4	HSPB8	FGF4	2.42382916949981	7072	NA	NA	0
HSPB8 CBX1	HSPB8	CBX1	2.12058081969731	7071	NA	NA	0
HSPB8 SALL4	HSPB8	SALL4	2.06346619714105	7070	NA	NA	0
HSPB8 FOXA2	HSPB8	FOXA2	2.06342320567469	7069	NA	NA	0
HSPB8 FGF17	HSPB8	FGF17	1.94497229038924	7068	NA	NA	0
HSPB8 SKP2	HSPB8	SKP2	1.84962431950225	7067	NA	NA	0
HSPB8 ETV5	HSPB8	ETV5	1.24123067208316	7066	NA	NA	0
HSPB8 KLF5	HSPB8	KLF5	1.23606320101472	7065	NA	NA	0
HSPB8 KLF4	HSPB8	KLF4	1.00675924166805	7064	NA	NA	0
HSPB8 FBXO22	HSPB8	FBXO22	0.749749808578562	7063	NA	NA	0
HSPB8 GNG13	HSPB8	GNG13	0.699276830787124	7062	NA	NA	0
HSPB8 HAT1	HSPB8	HAT1	0.563903106143573	7061	NA	NA	0
HSPB8 GOT1	HSPB8	GOT1	0.171149989434957	7060	NA	NA	0
HSPB8 KLF2	HSPB8	KLF2	0.139968675903403	7059	NA	NA	0
HSPB8 CUL2	HSPB8	CUL2	0.123226526009193	7058	NA	NA	0
HSPB8 RTP4	HSPB8	RTP4	-0.0682595733008646	7057	NA	NA	0
LPIN2 KLF2	LPIN2	KLF2	6.88334710893797	7056	NA	NA	0
LPIN2 SKP2	LPIN2	SKP2	6.44063804257396	7055	NA	NA	0
LPIN2 KLF5	LPIN2	KLF5	4.65191388992194	7054	NA	NA	0
LPIN2 FGF17	LPIN2	FGF17	4.46954154290932	7053	NA	NA	0
LPIN2 CBX1	LPIN2	CBX1	3.97389961665719	7052	NA	NA	0
LPIN2 ETV5	LPIN2	ETV5	3.55085066264778	7051	NA	NA	0
LPIN2 RTP4	LPIN2	RTP4	3.28417858019137	7050	NA	NA	0
LPIN2 FGF4	LPIN2	FGF4	3.23075344162998	7049	NA	NA	0
LPIN2 SMAD6	LPIN2	SMAD6	3.22441848237055	7048	NA	NA	0
LPIN2 FOXA2	LPIN2	FOXA2	3.11321437125712	7047	NA	NA	0
LPIN2 APOA2	LPIN2	APOA2	3.08358103101344	7046	NA	NA	0
LPIN2 FBXO22	LPIN2	FBXO22	2.8620619961655	7045	NA	NA	0
LPIN2 TRIM24	LPIN2	TRIM24	2.83501371486622	7044	NA	NA	0
LPIN2 SALL1	LPIN2	SALL1	2.40379864328739	7043	NA	NA	0
LPIN2 KLF4	LPIN2	KLF4	2.06395289703238	7042	NA	NA	0
LPIN2 TET1	LPIN2	TET1	1.98385508638496	7041	NA	NA	0
LPIN2 CUL2	LPIN2	CUL2	1.88055356051819	7040	NA	NA	0
LPIN2 DNMT3B	LPIN2	DNMT3B	1.70124838122907	7039	NA	NA	0
LPIN2 DNMT3A	LPIN2	DNMT3A	1.45434994424068	7038	NA	NA	0
LPIN2 GOT1	LPIN2	GOT1	1.39130492755622	7037	NA	NA	0
LPIN2 SALL4	LPIN2	SALL4	0.979747227419763	7036	NA	NA	0
LPIN2 GNG13	LPIN2	GNG13	0.465199659177653	7035	NA	NA	0
LPIN2 FOXD3	LPIN2	FOXD3	0.447610947779525	7034	NA	NA	0
LPIN2 HAT1	LPIN2	HAT1	0.0359240939513692	7033	NA	NA	0
MYC KLF5	MYC	KLF5	10.8027656787867	7032	MYC	KLF5	1
MYC KLF5	MYC	KLF5	10.8027656787867	7032	MYC	KLF5	1
MYC KLF5	MYC	KLF5	10.8027656787867	7032	MYC	KLF5	1
MYC KLF4	MYC	KLF4	9.34017397734668	7031	MYC	KLF4	1
MYC SALL4	MYC	SALL4	7.80963757323249	7030	MYC	SALL4	1
MYC FGF17	MYC	FGF17	5.84891123667007	7029	NA	NA	0
MYC TET1	MYC	TET1	5.28977788454101	7028	NA	NA	0
MYC FOXD3	MYC	FOXD3	5.03896383385426	7027	NA	NA	0
MYC GOT1	MYC	GOT1	4.61487360620682	7026	MYC	GOT1	1
MYC GOT1	MYC	GOT1	4.61487360620682	7026	MYC	GOT1	1
MYC GOT1	MYC	GOT1	4.61487360620682	7026	MYC	GOT1	1
MYC GOT1	MYC	GOT1	4.61487360620682	7026	MYC	GOT1	1
MYC SKP2	MYC	SKP2	3.00666538061717	7025	MYC	SKP2	1
MYC SKP2	MYC	SKP2	3.00666538061717	7025	MYC	SKP2	1
MYC APOA2	MYC	APOA2	2.84923566117183	7024	MYC	APOA2	1
MYC SMAD6	MYC	SMAD6	2.0864874523016	7023	MYC	SMAD6	1
MYC KLF2	MYC	KLF2	2.05178282177278	7022	MYC	KLF2	1
MYC HAT1	MYC	HAT1	1.81036369168612	7021	MYC	HAT1	1
MYC FOXA2	MYC	FOXA2	1.23960143980207	7020	NA	NA	0
MYC SALL1	MYC	SALL1	1.13429057426895	7019	MYC	SALL1	1
MYC SALL1	MYC	SALL1	1.13429057426895	7019	MYC	SALL1	1
MYC TRIM24	MYC	TRIM24	1.10940070760551	7018	NA	NA	0
MYC CUL2	MYC	CUL2	0.795364424235348	7017	NA	NA	0
MYC DNMT3A	MYC	DNMT3A	0.670240450748111	7016	NA	NA	0
MYC FGF4	MYC	FGF4	0.607169545800129	7015	NA	NA	0
MYC RTP4	MYC	RTP4	0.48090393798742	7014	NA	NA	0
MYC DNMT3B	MYC	DNMT3B	0.456591426402113	7013	NA	NA	0
MYC FBXO22	MYC	FBXO22	-0.023766038105082	7012	MYC	FBXO22	1
MYC FBXO22	MYC	FBXO22	-0.023766038105082	7012	MYC	FBXO22	1
MYC ETV5	MYC	ETV5	-0.217135996993892	7011	MYC	ETV5	1
MYC ETV5	MYC	ETV5	-0.217135996993892	7011	MYC	ETV5	1
MYC CBX1	MYC	CBX1	-0.296294614780752	7010	MYC	CBX1	1
MYC GNG13	MYC	GNG13	-0.300497994573475	7009	NA	NA	0
IARS FBXO22	IARS	FBXO22	8.83217812209203	7008	NA	NA	0
IARS ETV5	IARS	ETV5	7.22614597671772	7007	NA	NA	0
IARS RTP4	IARS	RTP4	6.12928290503265	7006	NA	NA	0
IARS GOT1	IARS	GOT1	5.73200022825673	7005	NA	NA	0
IARS TRIM24	IARS	TRIM24	5.72592669984853	7004	NA	NA	0
IARS CUL2	IARS	CUL2	4.56224944674867	7003	NA	NA	0
IARS FOXA2	IARS	FOXA2	4.11102659090324	7002	NA	NA	0
IARS SKP2	IARS	SKP2	3.70040435439809	7001	NA	NA	0
IARS CBX1	IARS	CBX1	3.40724218646979	7000	NA	NA	0
IARS KLF2	IARS	KLF2	3.13616940685029	6999	NA	NA	0
IARS FGF4	IARS	FGF4	2.93418169870053	6998	NA	NA	0
IARS APOA2	IARS	APOA2	2.10916165424635	6997	NA	NA	0
IARS SMAD6	IARS	SMAD6	2.05812957197059	6996	NA	NA	0
IARS TET1	IARS	TET1	1.73721401229205	6995	NA	NA	0
IARS SALL1	IARS	SALL1	1.67747296609422	6994	NA	NA	0
IARS SALL4	IARS	SALL4	1.07968786212845	6993	NA	NA	0
IARS KLF4	IARS	KLF4	0.727756881874414	6992	NA	NA	0
IARS DNMT3A	IARS	DNMT3A	0.556202756388549	6991	NA	NA	0
IARS KLF5	IARS	KLF5	0.255858917632365	6990	NA	NA	0
IARS HAT1	IARS	HAT1	0.166986113809505	6989	NA	NA	0
IARS GNG13	IARS	GNG13	0.059655714855603	6988	NA	NA	0
IARS DNMT3B	IARS	DNMT3B	0.0213796335257681	6987	NA	NA	0
IARS FGF17	IARS	FGF17	-0.0311855651766798	6986	NA	NA	0
IARS FOXD3	IARS	FOXD3	-0.0842822605890269	6985	NA	NA	0
JARID2 TET1	JARID2	TET1	7.44903537180292	6984	NA	NA	0
JARID2 FGF17	JARID2	FGF17	7.37994435442612	6983	NA	NA	0
JARID2 CUL2	JARID2	CUL2	6.83060216688947	6982	NA	NA	0
JARID2 KLF5	JARID2	KLF5	5.92613269227841	6981	NA	NA	0
JARID2 SKP2	JARID2	SKP2	5.8594244090287	6980	NA	NA	0
JARID2 SMAD6	JARID2	SMAD6	5.49285996451872	6979	JARID2	SMAD6	1
JARID2 TRIM24	JARID2	TRIM24	4.02331042245846	6978	NA	NA	0
JARID2 SALL1	JARID2	SALL1	3.92725006702772	6977	NA	NA	0
JARID2 FBXO22	JARID2	FBXO22	3.64080575587057	6976	NA	NA	0
JARID2 KLF2	JARID2	KLF2	3.23059444648517	6975	NA	NA	0
JARID2 KLF4	JARID2	KLF4	2.7627158602528	6974	NA	NA	0
JARID2 DNMT3A	JARID2	DNMT3A	1.34148036846415	6973	NA	NA	0
JARID2 APOA2	JARID2	APOA2	1.18356806341054	6972	NA	NA	0
JARID2 GNG13	JARID2	GNG13	0.880841342878308	6971	NA	NA	0
JARID2 SALL4	JARID2	SALL4	0.831372021076744	6970	NA	NA	0
JARID2 GOT1	JARID2	GOT1	0.668732537964711	6969	NA	NA	0
JARID2 FOXA2	JARID2	FOXA2	0.653635563432982	6968	JARID2	FOXA2	1
JARID2 FOXA2	JARID2	FOXA2	0.653635563432982	6968	JARID2	FOXA2	1
JARID2 FGF4	JARID2	FGF4	0.528507418748135	6967	NA	NA	0
JARID2 ETV5	JARID2	ETV5	0.525688927401678	6966	NA	NA	0
JARID2 FOXD3	JARID2	FOXD3	0.503780695349605	6965	JARID2	FOXD3	1
JARID2 RTP4	JARID2	RTP4	0.499134324192708	6964	NA	NA	0
JARID2 DNMT3B	JARID2	DNMT3B	0.326033474909135	6963	NA	NA	0
JARID2 CBX1	JARID2	CBX1	0.259229145246289	6962	NA	NA	0
JARID2 HAT1	JARID2	HAT1	-0.285656803502612	6961	NA	NA	0
CNOT2 TRIM24	CNOT2	TRIM24	10.5556822514325	6960	NA	NA	0
CNOT2 RTP4	CNOT2	RTP4	7.08508528138533	6959	NA	NA	0
CNOT2 CBX1	CNOT2	CBX1	6.66100649344786	6958	NA	NA	0
CNOT2 FBXO22	CNOT2	FBXO22	6.36266244920329	6957	NA	NA	0
CNOT2 ETV5	CNOT2	ETV5	6.25267538027106	6956	NA	NA	0
CNOT2 GNG13	CNOT2	GNG13	4.31112437767215	6955	NA	NA	0
CNOT2 FOXA2	CNOT2	FOXA2	2.74213491071158	6954	NA	NA	0
CNOT2 FGF4	CNOT2	FGF4	2.51407331526867	6953	NA	NA	0
CNOT2 CUL2	CNOT2	CUL2	1.93757356242701	6952	NA	NA	0
CNOT2 SKP2	CNOT2	SKP2	1.86073092994222	6951	NA	NA	0
CNOT2 APOA2	CNOT2	APOA2	1.7729815130081	6950	NA	NA	0
CNOT2 DNMT3B	CNOT2	DNMT3B	1.68704544128399	6949	NA	NA	0
CNOT2 HAT1	CNOT2	HAT1	1.58848496399518	6948	NA	NA	0
CNOT2 DNMT3A	CNOT2	DNMT3A	1.58350714223718	6947	NA	NA	0
CNOT2 SMAD6	CNOT2	SMAD6	1.52420139158644	6946	NA	NA	0
CNOT2 KLF2	CNOT2	KLF2	1.46452148536187	6945	NA	NA	0
CNOT2 GOT1	CNOT2	GOT1	1.18025349377259	6944	NA	NA	0
CNOT2 SALL4	CNOT2	SALL4	0.915893232120194	6943	NA	NA	0
CNOT2 KLF4	CNOT2	KLF4	0.737280166674265	6942	NA	NA	0
CNOT2 SALL1	CNOT2	SALL1	0.573094018676214	6941	NA	NA	0
CNOT2 TET1	CNOT2	TET1	0.445189832067581	6940	NA	NA	0
CNOT2 KLF5	CNOT2	KLF5	0.337970850074527	6939	NA	NA	0
CNOT2 FOXD3	CNOT2	FOXD3	0.232222087167241	6938	NA	NA	0
CNOT2 FGF17	CNOT2	FGF17	0.0487776815978156	6937	NA	NA	0
SIPA1L2 FOXD3	SIPA1L2	FOXD3	9.36321631276225	6936	NA	NA	0
SIPA1L2 DNMT3A	SIPA1L2	DNMT3A	8.71008027806141	6935	NA	NA	0
SIPA1L2 DNMT3B	SIPA1L2	DNMT3B	8.5770599028359	6934	NA	NA	0
SIPA1L2 FGF17	SIPA1L2	FGF17	6.97486938405221	6933	NA	NA	0
SIPA1L2 FGF4	SIPA1L2	FGF4	5.8414558445281	6932	NA	NA	0
SIPA1L2 TET1	SIPA1L2	TET1	3.60885435054663	6931	NA	NA	0
SIPA1L2 KLF5	SIPA1L2	KLF5	2.81131810976206	6930	NA	NA	0
SIPA1L2 SALL1	SIPA1L2	SALL1	2.41146790164407	6929	NA	NA	0
SIPA1L2 APOA2	SIPA1L2	APOA2	2.00733361584945	6928	NA	NA	0
SIPA1L2 FOXA2	SIPA1L2	FOXA2	1.85894632151188	6927	NA	NA	0
SIPA1L2 SMAD6	SIPA1L2	SMAD6	1.81774520772024	6926	NA	NA	0
SIPA1L2 CBX1	SIPA1L2	CBX1	1.67449947416846	6925	NA	NA	0
SIPA1L2 SALL4	SIPA1L2	SALL4	1.45063473850388	6924	NA	NA	0
SIPA1L2 SKP2	SIPA1L2	SKP2	1.35032170220144	6923	NA	NA	0
SIPA1L2 RTP4	SIPA1L2	RTP4	1.13918911146123	6922	NA	NA	0
SIPA1L2 ETV5	SIPA1L2	ETV5	1.02622052109499	6921	NA	NA	0
SIPA1L2 KLF4	SIPA1L2	KLF4	0.94965470003871	6920	NA	NA	0
SIPA1L2 TRIM24	SIPA1L2	TRIM24	0.837187942340514	6919	NA	NA	0
SIPA1L2 CUL2	SIPA1L2	CUL2	0.573073220018362	6918	NA	NA	0
SIPA1L2 FBXO22	SIPA1L2	FBXO22	0.229155525096279	6917	NA	NA	0
SIPA1L2 HAT1	SIPA1L2	HAT1	0.188459684019442	6916	NA	NA	0
SIPA1L2 GOT1	SIPA1L2	GOT1	-0.273463153746381	6915	NA	NA	0
SIPA1L2 GNG13	SIPA1L2	GNG13	-0.390835773217679	6914	NA	NA	0
SIPA1L2 KLF2	SIPA1L2	KLF2	-0.419895734606269	6913	NA	NA	0
X100041874 SALL1	X100041874	SALL1	8.14679142968273	6912	NA	NA	0
X100041874 DNMT3A	X100041874	DNMT3A	6.71528641771219	6911	NA	NA	0
X100041874 DNMT3B	X100041874	DNMT3B	5.81166595557596	6910	NA	NA	0
X100041874 SKP2	X100041874	SKP2	4.93740686068797	6909	NA	NA	0
X100041874 FOXD3	X100041874	FOXD3	4.88147022342039	6908	NA	NA	0
X100041874 SMAD6	X100041874	SMAD6	4.69756620907743	6907	NA	NA	0
X100041874 FGF17	X100041874	FGF17	4.15475043009702	6906	NA	NA	0
X100041874 CUL2	X100041874	CUL2	4.06326060468305	6905	NA	NA	0
X100041874 TET1	X100041874	TET1	2.85833303132091	6904	NA	NA	0
X100041874 KLF5	X100041874	KLF5	2.26124946485048	6903	NA	NA	0
X100041874 APOA2	X100041874	APOA2	2.21845850969934	6902	NA	NA	0
X100041874 FGF4	X100041874	FGF4	1.95390163065389	6901	NA	NA	0
X100041874 KLF2	X100041874	KLF2	1.85166542610222	6900	NA	NA	0
X100041874 FOXA2	X100041874	FOXA2	1.57187895060131	6899	NA	NA	0
X100041874 CBX1	X100041874	CBX1	1.40457464376819	6898	NA	NA	0
X100041874 ETV5	X100041874	ETV5	1.39683427168149	6897	NA	NA	0
X100041874 KLF4	X100041874	KLF4	1.30845313340494	6896	NA	NA	0
X100041874 TRIM24	X100041874	TRIM24	0.938803590366088	6895	NA	NA	0
X100041874 GOT1	X100041874	GOT1	0.891895323863378	6894	NA	NA	0
X100041874 FBXO22	X100041874	FBXO22	0.705917928546818	6893	NA	NA	0
X100041874 SALL4	X100041874	SALL4	0.116572110422248	6892	NA	NA	0
X100041874 HAT1	X100041874	HAT1	-0.177805453358228	6891	NA	NA	0
X100041874 RTP4	X100041874	RTP4	-0.307127339818758	6890	NA	NA	0
X100041874 GNG13	X100041874	GNG13	-0.322756769506952	6889	NA	NA	0
E130012A19RIK KLF4	E130012A19RIK	KLF4	12.6726286923515	6888	NA	NA	0
E130012A19RIK KLF5	E130012A19RIK	KLF5	9.23269224803382	6887	NA	NA	0
E130012A19RIK FGF17	E130012A19RIK	FGF17	5.12554845678106	6886	NA	NA	0
E130012A19RIK SALL4	E130012A19RIK	SALL4	4.70281078067819	6885	NA	NA	0
E130012A19RIK FOXA2	E130012A19RIK	FOXA2	4.67776803580482	6884	NA	NA	0
E130012A19RIK CUL2	E130012A19RIK	CUL2	3.69835600460698	6883	NA	NA	0
E130012A19RIK FBXO22	E130012A19RIK	FBXO22	3.67353377752584	6882	NA	NA	0
E130012A19RIK SKP2	E130012A19RIK	SKP2	3.56477843989449	6881	NA	NA	0
E130012A19RIK TRIM24	E130012A19RIK	TRIM24	3.33931410372434	6880	NA	NA	0
E130012A19RIK TET1	E130012A19RIK	TET1	2.49146843802014	6879	NA	NA	0
E130012A19RIK KLF2	E130012A19RIK	KLF2	1.76222020481873	6878	NA	NA	0
E130012A19RIK FOXD3	E130012A19RIK	FOXD3	1.43086020871021	6877	NA	NA	0
E130012A19RIK DNMT3A	E130012A19RIK	DNMT3A	1.26010962428461	6876	NA	NA	0
E130012A19RIK APOA2	E130012A19RIK	APOA2	0.999209705456292	6875	NA	NA	0
E130012A19RIK GOT1	E130012A19RIK	GOT1	0.561140554130871	6874	NA	NA	0
E130012A19RIK DNMT3B	E130012A19RIK	DNMT3B	0.452244738959591	6873	NA	NA	0
E130012A19RIK SMAD6	E130012A19RIK	SMAD6	0.435810611148632	6872	NA	NA	0
E130012A19RIK HAT1	E130012A19RIK	HAT1	0.3879274587087	6871	NA	NA	0
E130012A19RIK GNG13	E130012A19RIK	GNG13	0.199260123761112	6870	NA	NA	0
E130012A19RIK SALL1	E130012A19RIK	SALL1	0.124048634960475	6869	NA	NA	0
E130012A19RIK CBX1	E130012A19RIK	CBX1	0.114641604851207	6868	NA	NA	0
E130012A19RIK ETV5	E130012A19RIK	ETV5	0.0181230611851447	6867	NA	NA	0
E130012A19RIK FGF4	E130012A19RIK	FGF4	-0.0651187754950406	6866	NA	NA	0
E130012A19RIK RTP4	E130012A19RIK	RTP4	-0.107933875773389	6865	NA	NA	0
EED SKP2	EED	SKP2	8.04460925355378	6864	NA	NA	0
EED FGF17	EED	FGF17	7.59865201751091	6863	NA	NA	0
EED CUL2	EED	CUL2	7.13733386312586	6862	NA	NA	0
EED GOT1	EED	GOT1	5.63926959217982	6861	NA	NA	0
EED TET1	EED	TET1	5.53656936152018	6860	NA	NA	0
EED KLF5	EED	KLF5	5.34203194882456	6859	NA	NA	0
EED KLF2	EED	KLF2	2.97733731109221	6858	NA	NA	0
EED TRIM24	EED	TRIM24	2.23137928838812	6857	NA	NA	0
EED SALL4	EED	SALL4	2.22024664538613	6856	NA	NA	0
EED KLF4	EED	KLF4	2.19346772869549	6855	NA	NA	0
EED FGF4	EED	FGF4	1.87943212830207	6854	NA	NA	0
EED FOXA2	EED	FOXA2	1.873110254042	6853	NA	NA	0
EED FBXO22	EED	FBXO22	1.65403123512216	6852	NA	NA	0
EED SALL1	EED	SALL1	1.0395006090718	6851	NA	NA	0
EED CBX1	EED	CBX1	0.86307228339318	6850	NA	NA	0
EED DNMT3A	EED	DNMT3A	0.844255606419131	6849	NA	NA	0
EED DNMT3B	EED	DNMT3B	0.818190816682231	6848	NA	NA	0
EED SMAD6	EED	SMAD6	0.749582425746398	6847	NA	NA	0
EED GNG13	EED	GNG13	0.704301104164284	6846	NA	NA	0
EED FOXD3	EED	FOXD3	0.699201535350291	6845	NA	NA	0
EED ETV5	EED	ETV5	0.376682958856761	6844	NA	NA	0
EED APOA2	EED	APOA2	0.344155915754296	6843	NA	NA	0
EED RTP4	EED	RTP4	-0.163077658401036	6842	NA	NA	0
EED HAT1	EED	HAT1	-0.368818508568147	6841	NA	NA	0
ACP6 CUL2	ACP6	CUL2	10.143335929303	6840	NA	NA	0
ACP6 FGF4	ACP6	FGF4	7.93511922891916	6839	NA	NA	0
ACP6 SALL1	ACP6	SALL1	6.12797440204697	6838	NA	NA	0
ACP6 FOXA2	ACP6	FOXA2	5.67573712090978	6837	NA	NA	0
ACP6 KLF5	ACP6	KLF5	4.94007015520505	6836	NA	NA	0
ACP6 KLF4	ACP6	KLF4	4.43267284163351	6835	NA	NA	0
ACP6 GOT1	ACP6	GOT1	3.13649651694257	6834	NA	NA	0
ACP6 GNG13	ACP6	GNG13	1.76383238702543	6833	NA	NA	0
ACP6 ETV5	ACP6	ETV5	1.6949147710567	6832	NA	NA	0
ACP6 APOA2	ACP6	APOA2	1.67410026729643	6831	NA	NA	0
ACP6 SKP2	ACP6	SKP2	1.62619961708367	6830	NA	NA	0
ACP6 KLF2	ACP6	KLF2	1.47471612514519	6829	NA	NA	0
ACP6 DNMT3A	ACP6	DNMT3A	1.43862135040211	6828	NA	NA	0
ACP6 FOXD3	ACP6	FOXD3	1.43709656771149	6827	NA	NA	0
ACP6 RTP4	ACP6	RTP4	1.29140934847907	6826	NA	NA	0
ACP6 CBX1	ACP6	CBX1	1.07653684051737	6825	NA	NA	0
ACP6 FBXO22	ACP6	FBXO22	0.91870338803657	6824	NA	NA	0
ACP6 FGF17	ACP6	FGF17	0.913096080881455	6823	NA	NA	0
ACP6 TET1	ACP6	TET1	0.731874693595969	6822	NA	NA	0
ACP6 TRIM24	ACP6	TRIM24	0.729208761332767	6821	NA	NA	0
ACP6 SMAD6	ACP6	SMAD6	0.255078447502915	6820	NA	NA	0
ACP6 DNMT3B	ACP6	DNMT3B	0.172667704298384	6819	NA	NA	0
ACP6 HAT1	ACP6	HAT1	0.0419088679026246	6818	NA	NA	0
ACP6 SALL4	ACP6	SALL4	-0.346143949318514	6817	NA	NA	0
GATA3 APOA2	GATA3	APOA2	5.15263866674721	6816	NA	NA	0
GATA3 ETV5	GATA3	ETV5	4.93419674016414	6815	NA	NA	0
GATA3 SALL1	GATA3	SALL1	4.88130694893767	6814	NA	NA	0
GATA3 FGF4	GATA3	FGF4	4.23827864696417	6813	NA	NA	0
GATA3 FOXA2	GATA3	FOXA2	4.09441453834525	6812	NA	NA	0
GATA3 RTP4	GATA3	RTP4	3.8992212448004	6811	NA	NA	0
GATA3 SMAD6	GATA3	SMAD6	3.71520944815349	6810	NA	NA	0
GATA3 CBX1	GATA3	CBX1	3.67587295779428	6809	NA	NA	0
GATA3 TET1	GATA3	TET1	2.63934653701058	6808	NA	NA	0
GATA3 KLF4	GATA3	KLF4	2.4630922234347	6807	NA	NA	0
GATA3 TRIM24	GATA3	TRIM24	2.44668624858868	6806	NA	NA	0
GATA3 DNMT3A	GATA3	DNMT3A	2.34838756595368	6805	NA	NA	0
GATA3 KLF2	GATA3	KLF2	2.27314550811587	6804	NA	NA	0
GATA3 CUL2	GATA3	CUL2	2.25705634458155	6803	NA	NA	0
GATA3 DNMT3B	GATA3	DNMT3B	1.90246795943564	6802	NA	NA	0
GATA3 KLF5	GATA3	KLF5	1.66924477491543	6801	NA	NA	0
GATA3 FGF17	GATA3	FGF17	1.63739416100827	6800	NA	NA	0
GATA3 SKP2	GATA3	SKP2	1.58155305318603	6799	NA	NA	0
GATA3 FOXD3	GATA3	FOXD3	1.29163132047832	6798	NA	NA	0
GATA3 FBXO22	GATA3	FBXO22	0.971783199600866	6797	NA	NA	0
GATA3 GOT1	GATA3	GOT1	0.852446432246356	6796	NA	NA	0
GATA3 HAT1	GATA3	HAT1	0.262841087310773	6795	NA	NA	0
GATA3 SALL4	GATA3	SALL4	-0.0914318244234642	6794	NA	NA	0
GATA3 GNG13	GATA3	GNG13	-0.504347221906276	6793	NA	NA	0
TBX3 KLF4	TBX3	KLF4	9.96761235202687	6792	TBX3	KLF4	1
TBX3 KLF5	TBX3	KLF5	8.66787090726453	6791	TBX3	KLF5	1
TBX3 FGF17	TBX3	FGF17	7.41001244885198	6790	NA	NA	0
TBX3 APOA2	TBX3	APOA2	6.86023812313293	6789	NA	NA	0
TBX3 DNMT3A	TBX3	DNMT3A	5.59101114231812	6788	TBX3	DNMT3A	1
TBX3 SALL4	TBX3	SALL4	3.05057680856446	6787	TBX3	SALL4	1
TBX3 FOXA2	TBX3	FOXA2	2.77869987434613	6786	NA	NA	0
TBX3 KLF2	TBX3	KLF2	1.91503874480596	6785	TBX3	KLF2	1
TBX3 ETV5	TBX3	ETV5	1.51526747126833	6784	NA	NA	0
TBX3 TET1	TBX3	TET1	1.42648181970504	6783	NA	NA	0
TBX3 FOXD3	TBX3	FOXD3	1.37819917320958	6782	NA	NA	0
TBX3 CBX1	TBX3	CBX1	1.27259948121717	6781	NA	NA	0
TBX3 TRIM24	TBX3	TRIM24	1.11274008374495	6780	NA	NA	0
TBX3 SKP2	TBX3	SKP2	0.903593069528961	6779	TBX3	SKP2	1
TBX3 GOT1	TBX3	GOT1	0.885110282576302	6778	NA	NA	0
TBX3 FGF4	TBX3	FGF4	0.866283525846795	6777	NA	NA	0
TBX3 SMAD6	TBX3	SMAD6	0.855442660730455	6776	NA	NA	0
TBX3 HAT1	TBX3	HAT1	0.8328671944768	6775	NA	NA	0
TBX3 RTP4	TBX3	RTP4	0.541830139142977	6774	NA	NA	0
TBX3 SALL1	TBX3	SALL1	0.439488742192923	6773	TBX3	SALL1	1
TBX3 FBXO22	TBX3	FBXO22	0.416930228508609	6772	TBX3	FBXO22	1
TBX3 DNMT3B	TBX3	DNMT3B	0.373227902243094	6771	TBX3	DNMT3B	1
TBX3 GNG13	TBX3	GNG13	-0.275772035182565	6770	NA	NA	0
TBX3 CUL2	TBX3	CUL2	-0.432297809966945	6769	NA	NA	0
UTP18 SKP2	UTP18	SKP2	6.75048862941594	6768	NA	NA	0
UTP18 RTP4	UTP18	RTP4	6.72848674323629	6767	NA	NA	0
UTP18 GNG13	UTP18	GNG13	6.61968608744594	6766	NA	NA	0
UTP18 GOT1	UTP18	GOT1	6.33623365677619	6765	NA	NA	0
UTP18 TRIM24	UTP18	TRIM24	6.13386339003519	6764	NA	NA	0
UTP18 FBXO22	UTP18	FBXO22	6.04275873410596	6763	NA	NA	0
UTP18 HAT1	UTP18	HAT1	5.04828670021668	6762	NA	NA	0
UTP18 SALL4	UTP18	SALL4	3.94764444634887	6761	NA	NA	0
UTP18 KLF2	UTP18	KLF2	2.69814054687304	6760	NA	NA	0
UTP18 ETV5	UTP18	ETV5	2.57913940986997	6759	NA	NA	0
UTP18 APOA2	UTP18	APOA2	1.22256437619545	6758	NA	NA	0
UTP18 CUL2	UTP18	CUL2	1.12091473309374	6757	NA	NA	0
UTP18 FOXA2	UTP18	FOXA2	0.888614859360492	6756	NA	NA	0
UTP18 FGF4	UTP18	FGF4	0.682516376370699	6755	NA	NA	0
UTP18 CBX1	UTP18	CBX1	0.612582642169378	6754	NA	NA	0
UTP18 DNMT3B	UTP18	DNMT3B	0.461919791591859	6753	NA	NA	0
UTP18 DNMT3A	UTP18	DNMT3A	0.366989612781643	6752	NA	NA	0
UTP18 TET1	UTP18	TET1	0.337839587851103	6751	NA	NA	0
UTP18 FOXD3	UTP18	FOXD3	0.192759253195459	6750	NA	NA	0
UTP18 KLF5	UTP18	KLF5	0.127769584396289	6749	NA	NA	0
UTP18 FGF17	UTP18	FGF17	0.109479337122596	6748	NA	NA	0
UTP18 SMAD6	UTP18	SMAD6	0.104211748503464	6747	NA	NA	0
UTP18 KLF4	UTP18	KLF4	-0.2347959112602	6746	NA	NA	0
UTP18 SALL1	UTP18	SALL1	-0.537652259860354	6745	NA	NA	0
DDX27 CUL2	DDX27	CUL2	7.28374142419105	6744	NA	NA	0
DDX27 GOT1	DDX27	GOT1	6.8632815020525	6743	NA	NA	0
DDX27 FBXO22	DDX27	FBXO22	6.84301304609996	6742	NA	NA	0
DDX27 FOXA2	DDX27	FOXA2	5.225150312502	6741	NA	NA	0
DDX27 GNG13	DDX27	GNG13	4.18446198560031	6740	NA	NA	0
DDX27 RTP4	DDX27	RTP4	3.97439982917274	6739	NA	NA	0
DDX27 TRIM24	DDX27	TRIM24	3.93155580005471	6738	NA	NA	0
DDX27 SKP2	DDX27	SKP2	3.74707312625474	6737	NA	NA	0
DDX27 SMAD6	DDX27	SMAD6	2.76553267257227	6736	NA	NA	0
DDX27 ETV5	DDX27	ETV5	2.5882962775306	6735	NA	NA	0
DDX27 CBX1	DDX27	CBX1	1.92098365395661	6734	NA	NA	0
DDX27 DNMT3B	DDX27	DNMT3B	1.40323905660928	6733	NA	NA	0
DDX27 FGF4	DDX27	FGF4	1.33152619692519	6732	NA	NA	0
DDX27 KLF2	DDX27	KLF2	1.23818600850771	6731	NA	NA	0
DDX27 FOXD3	DDX27	FOXD3	0.955732600385686	6730	NA	NA	0
DDX27 DNMT3A	DDX27	DNMT3A	0.833605615724133	6729	NA	NA	0
DDX27 FGF17	DDX27	FGF17	0.752195131861241	6728	NA	NA	0
DDX27 KLF5	DDX27	KLF5	0.461193577671231	6727	NA	NA	0
DDX27 APOA2	DDX27	APOA2	0.367560843701009	6726	NA	NA	0
DDX27 SALL4	DDX27	SALL4	0.348820668627913	6725	NA	NA	0
DDX27 SALL1	DDX27	SALL1	0.312327240344594	6724	NA	NA	0
DDX27 HAT1	DDX27	HAT1	0.176322337096483	6723	NA	NA	0
DDX27 TET1	DDX27	TET1	0.0553356102541375	6722	NA	NA	0
DDX27 KLF4	DDX27	KLF4	-0.122931095360658	6721	NA	NA	0
MYO1B SKP2	MYO1B	SKP2	6.2979001884362	6720	NA	NA	0
MYO1B RTP4	MYO1B	RTP4	5.66294858743333	6719	NA	NA	0
MYO1B TET1	MYO1B	TET1	5.44197305575584	6718	NA	NA	0
MYO1B CUL2	MYO1B	CUL2	5.0290071982685	6717	NA	NA	0
MYO1B TRIM24	MYO1B	TRIM24	4.3358155192635	6716	NA	NA	0
MYO1B ETV5	MYO1B	ETV5	3.1152291700123	6715	NA	NA	0
MYO1B FGF17	MYO1B	FGF17	2.96208043963585	6714	NA	NA	0
MYO1B KLF5	MYO1B	KLF5	2.59895722853166	6713	NA	NA	0
MYO1B FBXO22	MYO1B	FBXO22	2.52168771309363	6712	NA	NA	0
MYO1B FGF4	MYO1B	FGF4	2.38845354193152	6711	NA	NA	0
MYO1B FOXA2	MYO1B	FOXA2	2.33807076579468	6710	NA	NA	0
MYO1B KLF2	MYO1B	KLF2	1.73806273946219	6709	NA	NA	0
MYO1B SALL1	MYO1B	SALL1	1.61634022777833	6708	NA	NA	0
MYO1B DNMT3A	MYO1B	DNMT3A	1.40201734862397	6707	NA	NA	0
MYO1B CBX1	MYO1B	CBX1	1.18980505738535	6706	NA	NA	0
MYO1B APOA2	MYO1B	APOA2	1.14540682306785	6705	NA	NA	0
MYO1B FOXD3	MYO1B	FOXD3	1.12984579598887	6704	NA	NA	0
MYO1B DNMT3B	MYO1B	DNMT3B	1.03636573862804	6703	NA	NA	0
MYO1B KLF4	MYO1B	KLF4	1.03031957107514	6702	NA	NA	0
MYO1B HAT1	MYO1B	HAT1	0.961782635557881	6701	NA	NA	0
MYO1B GOT1	MYO1B	GOT1	0.958176703488443	6700	NA	NA	0
MYO1B SMAD6	MYO1B	SMAD6	0.736051602365056	6699	NA	NA	0
MYO1B GNG13	MYO1B	GNG13	0.180249594604679	6698	NA	NA	0
MYO1B SALL4	MYO1B	SALL4	-0.337392269599179	6697	NA	NA	0
ARF5 TET1	ARF5	TET1	8.9931173454331	6696	NA	NA	0
ARF5 SALL4	ARF5	SALL4	5.19118885195702	6695	NA	NA	0
ARF5 DNMT3B	ARF5	DNMT3B	4.49625133270906	6694	NA	NA	0
ARF5 FOXD3	ARF5	FOXD3	3.99983273021691	6693	NA	NA	0
ARF5 DNMT3A	ARF5	DNMT3A	3.9416199237618	6692	NA	NA	0
ARF5 SALL1	ARF5	SALL1	3.23478844247673	6691	NA	NA	0
ARF5 SMAD6	ARF5	SMAD6	2.98927384606992	6690	NA	NA	0
ARF5 KLF4	ARF5	KLF4	2.94580117491291	6689	NA	NA	0
ARF5 KLF5	ARF5	KLF5	2.78611143159836	6688	NA	NA	0
ARF5 FOXA2	ARF5	FOXA2	2.35243567007099	6687	NA	NA	0
ARF5 SKP2	ARF5	SKP2	2.05323643681515	6686	NA	NA	0
ARF5 TRIM24	ARF5	TRIM24	1.88514671112968	6685	NA	NA	0
ARF5 APOA2	ARF5	APOA2	1.87005859995324	6684	NA	NA	0
ARF5 FGF17	ARF5	FGF17	1.79920699613272	6683	NA	NA	0
ARF5 FGF4	ARF5	FGF4	1.51550316956666	6682	NA	NA	0
ARF5 GOT1	ARF5	GOT1	1.37266164018671	6681	NA	NA	0
ARF5 CUL2	ARF5	CUL2	1.0235403663743	6680	NA	NA	0
ARF5 ETV5	ARF5	ETV5	0.906414557628698	6679	NA	NA	0
ARF5 RTP4	ARF5	RTP4	0.739107899699425	6678	NA	NA	0
ARF5 CBX1	ARF5	CBX1	0.659076999417661	6677	NA	NA	0
ARF5 HAT1	ARF5	HAT1	0.345176400172751	6676	NA	NA	0
ARF5 FBXO22	ARF5	FBXO22	0.220323567895003	6675	NA	NA	0
ARF5 KLF2	ARF5	KLF2	-0.0519594158594192	6674	NA	NA	0
ARF5 GNG13	ARF5	GNG13	-0.154171378871015	6673	NA	NA	0
SCAMP1 FOXD3	SCAMP1	FOXD3	8.00711853073832	6672	NA	NA	0
SCAMP1 KLF5	SCAMP1	KLF5	7.42713902029632	6671	NA	NA	0
SCAMP1 FGF17	SCAMP1	FGF17	6.88165689849871	6670	NA	NA	0
SCAMP1 DNMT3B	SCAMP1	DNMT3B	6.05904009992356	6669	NA	NA	0
SCAMP1 TET1	SCAMP1	TET1	4.57935307141718	6668	NA	NA	0
SCAMP1 DNMT3A	SCAMP1	DNMT3A	3.4970125978018	6667	NA	NA	0
SCAMP1 SKP2	SCAMP1	SKP2	2.92213212667085	6666	NA	NA	0
SCAMP1 SALL1	SCAMP1	SALL1	2.16028561398396	6665	NA	NA	0
SCAMP1 SALL4	SCAMP1	SALL4	1.89009499353046	6664	NA	NA	0
SCAMP1 APOA2	SCAMP1	APOA2	1.64289521731201	6663	NA	NA	0
SCAMP1 KLF4	SCAMP1	KLF4	1.48113056944103	6662	NA	NA	0
SCAMP1 CUL2	SCAMP1	CUL2	1.43832284783939	6661	NA	NA	0
SCAMP1 SMAD6	SCAMP1	SMAD6	1.36724884649129	6660	NA	NA	0
SCAMP1 CBX1	SCAMP1	CBX1	1.23225532137367	6659	NA	NA	0
SCAMP1 FGF4	SCAMP1	FGF4	1.16443162196536	6658	NA	NA	0
SCAMP1 FOXA2	SCAMP1	FOXA2	1.08325233774891	6657	NA	NA	0
SCAMP1 GOT1	SCAMP1	GOT1	0.889298345868194	6656	NA	NA	0
SCAMP1 FBXO22	SCAMP1	FBXO22	0.417273331700258	6655	NA	NA	0
SCAMP1 TRIM24	SCAMP1	TRIM24	0.361034959195482	6654	NA	NA	0
SCAMP1 HAT1	SCAMP1	HAT1	0.254447765422891	6653	NA	NA	0
SCAMP1 KLF2	SCAMP1	KLF2	0.169010599309972	6652	NA	NA	0
SCAMP1 ETV5	SCAMP1	ETV5	0.134745234085313	6651	NA	NA	0
SCAMP1 RTP4	SCAMP1	RTP4	0.0295744196284373	6650	NA	NA	0
SCAMP1 GNG13	SCAMP1	GNG13	-0.489286441952595	6649	NA	NA	0
POLR2E GOT1	POLR2E	GOT1	10.9626068413396	6648	NA	NA	0
POLR2E FGF4	POLR2E	FGF4	9.36311863604578	6647	NA	NA	0
POLR2E KLF2	POLR2E	KLF2	6.39697768984197	6646	NA	NA	0
POLR2E RTP4	POLR2E	RTP4	3.48564151924337	6645	NA	NA	0
POLR2E SKP2	POLR2E	SKP2	3.12703951093284	6644	NA	NA	0
POLR2E GNG13	POLR2E	GNG13	2.81232858358218	6643	NA	NA	0
POLR2E FOXA2	POLR2E	FOXA2	2.38102649847822	6642	NA	NA	0
POLR2E TRIM24	POLR2E	TRIM24	2.29774467626998	6641	NA	NA	0
POLR2E FGF17	POLR2E	FGF17	2.03388131956255	6640	NA	NA	0
POLR2E SALL4	POLR2E	SALL4	1.93744884139114	6639	NA	NA	0
POLR2E SMAD6	POLR2E	SMAD6	1.83079614030558	6638	NA	NA	0
POLR2E FBXO22	POLR2E	FBXO22	1.65491617819638	6637	NA	NA	0
POLR2E CUL2	POLR2E	CUL2	1.61278658739731	6636	NA	NA	0
POLR2E ETV5	POLR2E	ETV5	1.37926692552466	6635	NA	NA	0
POLR2E KLF5	POLR2E	KLF5	1.14630056988221	6634	NA	NA	0
POLR2E CBX1	POLR2E	CBX1	0.752731871098041	6633	NA	NA	0
POLR2E SALL1	POLR2E	SALL1	0.73035137606356	6632	NA	NA	0
POLR2E TET1	POLR2E	TET1	0.418947059890617	6631	NA	NA	0
POLR2E APOA2	POLR2E	APOA2	0.174805833357925	6630	NA	NA	0
POLR2E DNMT3A	POLR2E	DNMT3A	0.0940994146720494	6629	NA	NA	0
POLR2E FOXD3	POLR2E	FOXD3	-0.0202433401926409	6628	NA	NA	0
POLR2E DNMT3B	POLR2E	DNMT3B	-0.0291960236643001	6627	NA	NA	0
POLR2E KLF4	POLR2E	KLF4	-0.0484068822238588	6626	NA	NA	0
POLR2E HAT1	POLR2E	HAT1	-0.0869330146330754	6625	NA	NA	0
TLN1 ETV5	TLN1	ETV5	6.5251287048869	6624	NA	NA	0
TLN1 APOA2	TLN1	APOA2	4.77182380964029	6623	NA	NA	0
TLN1 CBX1	TLN1	CBX1	4.31447334716486	6622	NA	NA	0
TLN1 TRIM24	TLN1	TRIM24	3.96068185284273	6621	NA	NA	0
TLN1 FBXO22	TLN1	FBXO22	3.93181608437462	6620	NA	NA	0
TLN1 GOT1	TLN1	GOT1	3.62630309478019	6619	NA	NA	0
TLN1 FOXA2	TLN1	FOXA2	3.34068669035039	6618	NA	NA	0
TLN1 SMAD6	TLN1	SMAD6	3.29085740677061	6617	NA	NA	0
TLN1 KLF2	TLN1	KLF2	3.08972175199435	6616	NA	NA	0
TLN1 DNMT3B	TLN1	DNMT3B	3.05888900471579	6615	NA	NA	0
TLN1 SALL4	TLN1	SALL4	1.96255442778152	6614	NA	NA	0
TLN1 KLF4	TLN1	KLF4	1.93835267272232	6613	NA	NA	0
TLN1 FGF4	TLN1	FGF4	1.82898547484059	6612	NA	NA	0
TLN1 RTP4	TLN1	RTP4	1.7417350399047	6611	NA	NA	0
TLN1 GNG13	TLN1	GNG13	1.72342182298041	6610	NA	NA	0
TLN1 SALL1	TLN1	SALL1	1.71527701893921	6609	NA	NA	0
TLN1 HAT1	TLN1	HAT1	0.871606886546827	6608	NA	NA	0
TLN1 SKP2	TLN1	SKP2	0.771998423955758	6607	NA	NA	0
TLN1 KLF5	TLN1	KLF5	0.702140721861239	6606	NA	NA	0
TLN1 TET1	TLN1	TET1	0.435822029531096	6605	NA	NA	0
TLN1 FGF17	TLN1	FGF17	0.412142641498215	6604	NA	NA	0
TLN1 DNMT3A	TLN1	DNMT3A	0.294739116372043	6603	NA	NA	0
TLN1 FOXD3	TLN1	FOXD3	0.170212932157305	6602	NA	NA	0
TLN1 CUL2	TLN1	CUL2	-0.481509454373521	6601	NA	NA	0
TCF3 KLF4	TCF3	KLF4	8.54333917987132	6600	NA	NA	0
TCF3 KLF5	TCF3	KLF5	7.6244294740039	6599	TCF3	KLF5	1
TCF3 HAT1	TCF3	HAT1	6.63351713404257	6598	NA	NA	0
TCF3 KLF2	TCF3	KLF2	6.3256772575788	6597	TCF3	KLF2	1
TCF3 KLF2	TCF3	KLF2	6.3256772575788	6597	TCF3	KLF2	1
TCF3 KLF2	TCF3	KLF2	6.3256772575788	6597	TCF3	KLF2	1
TCF3 FOXD3	TCF3	FOXD3	6.08103456471661	6596	TCF3	FOXD3	1
TCF3 SMAD6	TCF3	SMAD6	4.9776464223294	6595	NA	NA	0
TCF3 DNMT3A	TCF3	DNMT3A	2.48011060057844	6594	TCF3	DNMT3A	1
TCF3 DNMT3A	TCF3	DNMT3A	2.48011060057844	6594	TCF3	DNMT3A	1
TCF3 RTP4	TCF3	RTP4	2.31689367435146	6593	TCF3	RTP4	1
TCF3 RTP4	TCF3	RTP4	2.31689367435146	6593	TCF3	RTP4	1
TCF3 GOT1	TCF3	GOT1	2.21807086164589	6592	NA	NA	0
TCF3 ETV5	TCF3	ETV5	1.43319656267977	6591	TCF3	ETV5	1
TCF3 ETV5	TCF3	ETV5	1.43319656267977	6591	TCF3	ETV5	1
TCF3 FGF17	TCF3	FGF17	1.41664109710517	6590	TCF3	FGF17	1
TCF3 DNMT3B	TCF3	DNMT3B	1.18386936808832	6589	TCF3	DNMT3B	1
TCF3 DNMT3B	TCF3	DNMT3B	1.18386936808832	6589	TCF3	DNMT3B	1
TCF3 DNMT3B	TCF3	DNMT3B	1.18386936808832	6589	TCF3	DNMT3B	1
TCF3 SALL4	TCF3	SALL4	1.0351494731995	6588	TCF3	SALL4	1
TCF3 SALL4	TCF3	SALL4	1.0351494731995	6588	TCF3	SALL4	1
TCF3 CBX1	TCF3	CBX1	0.611755310861234	6587	TCF3	CBX1	1
TCF3 CBX1	TCF3	CBX1	0.611755310861234	6587	TCF3	CBX1	1
TCF3 TRIM24	TCF3	TRIM24	0.487336495967639	6586	TCF3	TRIM24	1
TCF3 APOA2	TCF3	APOA2	0.348458929900521	6585	TCF3	APOA2	1
TCF3 APOA2	TCF3	APOA2	0.348458929900521	6585	TCF3	APOA2	1
TCF3 SKP2	TCF3	SKP2	0.264990741217232	6584	TCF3	SKP2	1
TCF3 CUL2	TCF3	CUL2	0.246904807045099	6583	TCF3	CUL2	1
TCF3 GNG13	TCF3	GNG13	0.212703701181831	6582	TCF3	GNG13	1
TCF3 FBXO22	TCF3	FBXO22	0.0859407537822572	6581	TCF3	FBXO22	1
TCF3 SALL1	TCF3	SALL1	0.027720613510992	6580	NA	NA	0
TCF3 FGF4	TCF3	FGF4	-0.09498455107203	6579	TCF3	FGF4	1
TCF3 FGF4	TCF3	FGF4	-0.09498455107203	6579	TCF3	FGF4	1
TCF3 FOXA2	TCF3	FOXA2	-0.187061883467254	6578	TCF3	FOXA2	1
TCF3 FOXA2	TCF3	FOXA2	-0.187061883467254	6578	TCF3	FOXA2	1
TCF3 TET1	TCF3	TET1	-0.576065547021569	6577	NA	NA	0
INO80 KLF5	INO80	KLF5	8.11990683686146	6576	NA	NA	0
INO80 CUL2	INO80	CUL2	8.01361415471715	6575	NA	NA	0
INO80 FOXA2	INO80	FOXA2	7.485901797964	6574	NA	NA	0
INO80 KLF4	INO80	KLF4	6.97005561661994	6573	NA	NA	0
INO80 FGF17	INO80	FGF17	4.35849478784665	6572	NA	NA	0
INO80 TET1	INO80	TET1	3.40778482276963	6571	NA	NA	0
INO80 APOA2	INO80	APOA2	2.44202875602157	6570	NA	NA	0
INO80 FOXD3	INO80	FOXD3	2.1329777071815	6569	NA	NA	0
INO80 RTP4	INO80	RTP4	1.47392354817665	6568	NA	NA	0
INO80 SALL1	INO80	SALL1	1.20435510597557	6567	NA	NA	0
INO80 FGF4	INO80	FGF4	1.19859708043372	6566	NA	NA	0
INO80 KLF2	INO80	KLF2	1.18525375441637	6565	NA	NA	0
INO80 SKP2	INO80	SKP2	1.17589470296356	6564	NA	NA	0
INO80 DNMT3A	INO80	DNMT3A	1.11134896312339	6563	NA	NA	0
INO80 GOT1	INO80	GOT1	0.648551913170327	6562	NA	NA	0
INO80 HAT1	INO80	HAT1	0.577187840836619	6561	NA	NA	0
INO80 SMAD6	INO80	SMAD6	0.513942599209809	6560	NA	NA	0
INO80 TRIM24	INO80	TRIM24	0.454381157652564	6559	NA	NA	0
INO80 ETV5	INO80	ETV5	0.316952753895673	6558	NA	NA	0
INO80 DNMT3B	INO80	DNMT3B	0.30655279392762	6557	NA	NA	0
INO80 SALL4	INO80	SALL4	0.183572968580688	6556	NA	NA	0
INO80 FBXO22	INO80	FBXO22	0.0904357745981185	6555	NA	NA	0
INO80 CBX1	INO80	CBX1	-0.0113820569083552	6554	NA	NA	0
INO80 GNG13	INO80	GNG13	-0.0353507946471149	6553	NA	NA	0
SRI APOA2	SRI	APOA2	6.16897980857929	6552	NA	NA	0
SRI SMAD6	SRI	SMAD6	4.05571808126701	6551	NA	NA	0
SRI RTP4	SRI	RTP4	3.85092926048973	6550	NA	NA	0
SRI GOT1	SRI	GOT1	3.73158629261301	6549	NA	NA	0
SRI KLF2	SRI	KLF2	3.64108853822844	6548	NA	NA	0
SRI FGF4	SRI	FGF4	3.53551828372373	6547	NA	NA	0
SRI FOXA2	SRI	FOXA2	3.37448701258835	6546	NA	NA	0
SRI KLF4	SRI	KLF4	2.76972756639455	6545	NA	NA	0
SRI SALL4	SRI	SALL4	2.743662530953	6544	NA	NA	0
SRI ETV5	SRI	ETV5	2.51265728196776	6543	NA	NA	0
SRI SALL1	SRI	SALL1	2.42208014913743	6542	NA	NA	0
SRI SKP2	SRI	SKP2	2.16072716775514	6541	NA	NA	0
SRI TRIM24	SRI	TRIM24	2.0339042852943	6540	NA	NA	0
SRI CBX1	SRI	CBX1	1.96696171693666	6539	NA	NA	0
SRI FBXO22	SRI	FBXO22	1.93667472670012	6538	NA	NA	0
SRI KLF5	SRI	KLF5	1.70792055899074	6537	NA	NA	0
SRI FGF17	SRI	FGF17	1.65129329202359	6536	NA	NA	0
SRI TET1	SRI	TET1	1.5749889197763	6535	NA	NA	0
SRI FOXD3	SRI	FOXD3	0.526030170560867	6534	NA	NA	0
SRI HAT1	SRI	HAT1	0.356661938915251	6533	NA	NA	0
SRI DNMT3B	SRI	DNMT3B	0.305822681262896	6532	NA	NA	0
SRI CUL2	SRI	CUL2	0.131071451502541	6531	NA	NA	0
SRI DNMT3A	SRI	DNMT3A	0.119760719145564	6530	NA	NA	0
SRI GNG13	SRI	GNG13	-0.135562557614197	6529	NA	NA	0
NANOG DNMT3A	NANOG	DNMT3A	10.2600279888496	6528	NANOG	DNMT3A	1
NANOG DNMT3A	NANOG	DNMT3A	10.2600279888496	6528	NANOG	DNMT3A	1
NANOG DNMT3A	NANOG	DNMT3A	10.2600279888496	6528	NANOG	DNMT3A	1
NANOG GOT1	NANOG	GOT1	8.49827890702833	6527	NANOG	GOT1	1
NANOG HAT1	NANOG	HAT1	7.83359787760958	6526	NANOG	HAT1	1
NANOG KLF2	NANOG	KLF2	5.81191359231771	6525	NANOG	KLF2	1
NANOG KLF2	NANOG	KLF2	5.81191359231771	6525	NANOG	KLF2	1
NANOG KLF2	NANOG	KLF2	5.81191359231771	6525	NANOG	KLF2	1
NANOG RTP4	NANOG	RTP4	5.55351224633147	6524	NANOG	RTP4	1
NANOG RTP4	NANOG	RTP4	5.55351224633147	6524	NANOG	RTP4	1
NANOG RTP4	NANOG	RTP4	5.55351224633147	6524	NANOG	RTP4	1
NANOG SALL4	NANOG	SALL4	4.88378507842872	6523	NANOG	SALL4	1
NANOG SALL4	NANOG	SALL4	4.88378507842872	6523	NANOG	SALL4	1
NANOG SALL4	NANOG	SALL4	4.88378507842872	6523	NANOG	SALL4	1
NANOG SALL4	NANOG	SALL4	4.88378507842872	6523	NANOG	SALL4	1
NANOG SALL4	NANOG	SALL4	4.88378507842872	6523	NANOG	SALL4	1
NANOG FOXD3	NANOG	FOXD3	4.29441899435505	6522	NANOG	FOXD3	1
NANOG FBXO22	NANOG	FBXO22	2.67936169110437	6521	NANOG	FBXO22	1
NANOG FBXO22	NANOG	FBXO22	2.67936169110437	6521	NANOG	FBXO22	1
NANOG SKP2	NANOG	SKP2	2.01703386821232	6520	NANOG	SKP2	1
NANOG SKP2	NANOG	SKP2	2.01703386821232	6520	NANOG	SKP2	1
NANOG FGF4	NANOG	FGF4	1.08057231656414	6519	NANOG	FGF4	1
NANOG FGF4	NANOG	FGF4	1.08057231656414	6519	NANOG	FGF4	1
NANOG FGF4	NANOG	FGF4	1.08057231656414	6519	NANOG	FGF4	1
NANOG TET1	NANOG	TET1	0.643955317825282	6518	NA	NA	0
NANOG GNG13	NANOG	GNG13	0.519129400521262	6517	NA	NA	0
NANOG ETV5	NANOG	ETV5	0.328287679590357	6516	NANOG	ETV5	1
NANOG ETV5	NANOG	ETV5	0.328287679590357	6516	NANOG	ETV5	1
NANOG ETV5	NANOG	ETV5	0.328287679590357	6516	NANOG	ETV5	1
NANOG ETV5	NANOG	ETV5	0.328287679590357	6516	NANOG	ETV5	1
NANOG ETV5	NANOG	ETV5	0.328287679590357	6516	NANOG	ETV5	1
NANOG KLF4	NANOG	KLF4	0.289908032865171	6515	NANOG	KLF4	1
NANOG DNMT3B	NANOG	DNMT3B	0.135399771236428	6514	NANOG	DNMT3B	1
NANOG DNMT3B	NANOG	DNMT3B	0.135399771236428	6514	NANOG	DNMT3B	1
NANOG DNMT3B	NANOG	DNMT3B	0.135399771236428	6514	NANOG	DNMT3B	1
NANOG TRIM24	NANOG	TRIM24	0.0470684859207597	6513	NANOG	TRIM24	1
NANOG KLF5	NANOG	KLF5	0.027108744595909	6512	NANOG	KLF5	1
NANOG KLF5	NANOG	KLF5	0.027108744595909	6512	NANOG	KLF5	1
NANOG CUL2	NANOG	CUL2	-0.0432631116285374	6511	NANOG	CUL2	1
NANOG FGF17	NANOG	FGF17	-0.0859495481676994	6510	NANOG	FGF17	1
NANOG CBX1	NANOG	CBX1	-0.104767048765181	6509	NANOG	CBX1	1
NANOG CBX1	NANOG	CBX1	-0.104767048765181	6509	NANOG	CBX1	1
NANOG CBX1	NANOG	CBX1	-0.104767048765181	6509	NANOG	CBX1	1
NANOG SALL1	NANOG	SALL1	-0.330248106533323	6508	NANOG	SALL1	1
NANOG SALL1	NANOG	SALL1	-0.330248106533323	6508	NANOG	SALL1	1
NANOG SALL1	NANOG	SALL1	-0.330248106533323	6508	NANOG	SALL1	1
NANOG SALL1	NANOG	SALL1	-0.330248106533323	6508	NANOG	SALL1	1
NANOG SALL1	NANOG	SALL1	-0.330248106533323	6508	NANOG	SALL1	1
NANOG FOXA2	NANOG	FOXA2	-0.364107903775777	6507	NANOG	FOXA2	1
NANOG FOXA2	NANOG	FOXA2	-0.364107903775777	6507	NANOG	FOXA2	1
NANOG APOA2	NANOG	APOA2	-0.526119491627881	6506	NANOG	APOA2	1
NANOG APOA2	NANOG	APOA2	-0.526119491627881	6506	NANOG	APOA2	1
NANOG APOA2	NANOG	APOA2	-0.526119491627881	6506	NANOG	APOA2	1
NANOG SMAD6	NANOG	SMAD6	-0.696356695563111	6505	NANOG	SMAD6	1
NANOG SMAD6	NANOG	SMAD6	-0.696356695563111	6505	NANOG	SMAD6	1
MYO7A SKP2	MYO7A	SKP2	6.76134981918608	6504	NA	NA	0
MYO7A SALL1	MYO7A	SALL1	4.33945804538802	6503	NA	NA	0
MYO7A TRIM24	MYO7A	TRIM24	3.48114374154849	6502	NA	NA	0
MYO7A FOXA2	MYO7A	FOXA2	3.42536065785039	6501	NA	NA	0
MYO7A TET1	MYO7A	TET1	3.39550723895	6500	NA	NA	0
MYO7A FGF17	MYO7A	FGF17	3.17768015126033	6499	NA	NA	0
MYO7A CBX1	MYO7A	CBX1	2.95502425364331	6498	NA	NA	0
MYO7A DNMT3A	MYO7A	DNMT3A	2.80048357034941	6497	NA	NA	0
MYO7A GOT1	MYO7A	GOT1	2.69454270515235	6496	NA	NA	0
MYO7A ETV5	MYO7A	ETV5	2.58803516438765	6495	NA	NA	0
MYO7A CUL2	MYO7A	CUL2	2.32865211972307	6494	NA	NA	0
MYO7A DNMT3B	MYO7A	DNMT3B	2.17974643933568	6493	NA	NA	0
MYO7A KLF5	MYO7A	KLF5	2.02156103740243	6492	NA	NA	0
MYO7A FGF4	MYO7A	FGF4	1.91330951142582	6491	NA	NA	0
MYO7A SMAD6	MYO7A	SMAD6	1.84562021896854	6490	NA	NA	0
MYO7A APOA2	MYO7A	APOA2	1.83484991831639	6489	NA	NA	0
MYO7A GNG13	MYO7A	GNG13	1.29869960786431	6488	NA	NA	0
MYO7A FBXO22	MYO7A	FBXO22	0.923398707485957	6487	NA	NA	0
MYO7A FOXD3	MYO7A	FOXD3	0.916569445922695	6486	NA	NA	0
MYO7A KLF2	MYO7A	KLF2	0.90636989350058	6485	NA	NA	0
MYO7A KLF4	MYO7A	KLF4	0.613577284748516	6484	NA	NA	0
MYO7A RTP4	MYO7A	RTP4	0.209422507371643	6483	NA	NA	0
MYO7A SALL4	MYO7A	SALL4	0.193114396941913	6482	NA	NA	0
MYO7A HAT1	MYO7A	HAT1	-0.104624174349214	6481	NA	NA	0
CBR3 FOXA2	CBR3	FOXA2	5.5970793851418	6480	NA	NA	0
CBR3 CBX1	CBR3	CBX1	5.33788162540602	6479	NA	NA	0
CBR3 RTP4	CBR3	RTP4	5.0839197855349	6478	NA	NA	0
CBR3 TRIM24	CBR3	TRIM24	4.62882375518406	6477	NA	NA	0
CBR3 SMAD6	CBR3	SMAD6	3.6318195771196	6476	NA	NA	0
CBR3 APOA2	CBR3	APOA2	3.48817020451716	6475	NA	NA	0
CBR3 DNMT3B	CBR3	DNMT3B	3.41838580905827	6474	NA	NA	0
CBR3 ETV5	CBR3	ETV5	3.23282867214469	6473	NA	NA	0
CBR3 KLF2	CBR3	KLF2	2.5066512439845	6472	NA	NA	0
CBR3 KLF4	CBR3	KLF4	2.05120137346678	6471	NA	NA	0
CBR3 SALL4	CBR3	SALL4	1.9640595050722	6470	NA	NA	0
CBR3 HAT1	CBR3	HAT1	1.93432542024502	6469	NA	NA	0
CBR3 FGF4	CBR3	FGF4	1.83883900612645	6468	NA	NA	0
CBR3 SALL1	CBR3	SALL1	1.65718234064981	6467	NA	NA	0
CBR3 GOT1	CBR3	GOT1	1.52520882555751	6466	NA	NA	0
CBR3 FBXO22	CBR3	FBXO22	0.999374030965367	6465	NA	NA	0
CBR3 DNMT3A	CBR3	DNMT3A	0.8239602404953	6464	NA	NA	0
CBR3 KLF5	CBR3	KLF5	0.794041480142789	6463	NA	NA	0
CBR3 TET1	CBR3	TET1	0.766204557077917	6462	NA	NA	0
CBR3 SKP2	CBR3	SKP2	0.5556907913468	6461	NA	NA	0
CBR3 FOXD3	CBR3	FOXD3	0.512292277356371	6460	NA	NA	0
CBR3 CUL2	CBR3	CUL2	0.49470899057181	6459	NA	NA	0
CBR3 GNG13	CBR3	GNG13	0.0479403456566242	6458	NA	NA	0
CBR3 FGF17	CBR3	FGF17	-0.390751286798572	6457	NA	NA	0
CNOT3 KLF5	CNOT3	KLF5	7.55267903572682	6456	CNOT3	KLF5	1
CNOT3 CUL2	CNOT3	CUL2	7.51119734805742	6455	CNOT3	CUL2	1
CNOT3 SALL1	CNOT3	SALL1	7.02967658748655	6454	CNOT3	SALL1	1
CNOT3 KLF4	CNOT3	KLF4	6.63434574530065	6453	CNOT3	KLF4	1
CNOT3 FGF17	CNOT3	FGF17	4.91243490936504	6452	NA	NA	0
CNOT3 TET1	CNOT3	TET1	3.80506552883752	6451	NA	NA	0
CNOT3 CBX1	CNOT3	CBX1	3.01813333635311	6450	NA	NA	0
CNOT3 SMAD6	CNOT3	SMAD6	2.75560762366047	6449	NA	NA	0
CNOT3 DNMT3B	CNOT3	DNMT3B	2.3020469448054	6448	NA	NA	0
CNOT3 SKP2	CNOT3	SKP2	1.98189864777649	6447	NA	NA	0
CNOT3 FOXA2	CNOT3	FOXA2	0.913597311470931	6446	NA	NA	0
CNOT3 GOT1	CNOT3	GOT1	0.875151643051458	6445	CNOT3	GOT1	1
CNOT3 KLF2	CNOT3	KLF2	0.863927902179656	6444	NA	NA	0
CNOT3 DNMT3A	CNOT3	DNMT3A	0.777533024493701	6443	NA	NA	0
CNOT3 TRIM24	CNOT3	TRIM24	0.710286072996602	6442	NA	NA	0
CNOT3 FOXD3	CNOT3	FOXD3	0.60130448033809	6441	NA	NA	0
CNOT3 FBXO22	CNOT3	FBXO22	0.489595511395176	6440	NA	NA	0
CNOT3 ETV5	CNOT3	ETV5	0.340794218058347	6439	NA	NA	0
CNOT3 FGF4	CNOT3	FGF4	0.140370374726074	6438	NA	NA	0
CNOT3 HAT1	CNOT3	HAT1	-0.088583844050781	6437	NA	NA	0
CNOT3 APOA2	CNOT3	APOA2	-0.116476756380016	6436	NA	NA	0
CNOT3 RTP4	CNOT3	RTP4	-0.159049689729776	6435	NA	NA	0
CNOT3 GNG13	CNOT3	GNG13	-0.187969977572965	6434	NA	NA	0
CNOT3 SALL4	CNOT3	SALL4	-0.582044783220369	6433	NA	NA	0
SOX2 ETV5	SOX2	ETV5	7.01682330956825	6432	SOX2	ETV5	1
SOX2 ETV5	SOX2	ETV5	7.01682330956825	6432	SOX2	ETV5	1
SOX2 KLF2	SOX2	KLF2	4.69970815911282	6431	SOX2	KLF2	1
SOX2 KLF2	SOX2	KLF2	4.69970815911282	6431	SOX2	KLF2	1
SOX2 KLF2	SOX2	KLF2	4.69970815911282	6431	SOX2	KLF2	1
SOX2 KLF2	SOX2	KLF2	4.69970815911282	6431	SOX2	KLF2	1
SOX2 CBX1	SOX2	CBX1	4.09028116189573	6430	SOX2	CBX1	1
SOX2 CBX1	SOX2	CBX1	4.09028116189573	6430	SOX2	CBX1	1
SOX2 GOT1	SOX2	GOT1	3.86237965846404	6429	NA	NA	0
SOX2 TRIM24	SOX2	TRIM24	3.6987336598068	6428	SOX2	TRIM24	1
SOX2 FBXO22	SOX2	FBXO22	3.58675252346455	6427	SOX2	FBXO22	1
SOX2 SALL4	SOX2	SALL4	3.23388815133467	6426	SOX2	SALL4	1
SOX2 SALL4	SOX2	SALL4	3.23388815133467	6426	SOX2	SALL4	1
SOX2 SALL4	SOX2	SALL4	3.23388815133467	6426	SOX2	SALL4	1
SOX2 SALL4	SOX2	SALL4	3.23388815133467	6426	SOX2	SALL4	1
SOX2 FOXA2	SOX2	FOXA2	2.7915471630476	6425	SOX2	FOXA2	1
SOX2 APOA2	SOX2	APOA2	2.73308274173402	6424	SOX2	APOA2	1
SOX2 APOA2	SOX2	APOA2	2.73308274173402	6424	SOX2	APOA2	1
SOX2 HAT1	SOX2	HAT1	2.54170713882716	6423	SOX2	HAT1	1
SOX2 RTP4	SOX2	RTP4	1.94475079730505	6422	SOX2	RTP4	1
SOX2 RTP4	SOX2	RTP4	1.94475079730505	6422	SOX2	RTP4	1
SOX2 SKP2	SOX2	SKP2	1.81020342490555	6421	SOX2	SKP2	1
SOX2 KLF4	SOX2	KLF4	1.72355135905872	6420	NA	NA	0
SOX2 SMAD6	SOX2	SMAD6	1.66045988631176	6419	SOX2	SMAD6	1
SOX2 SMAD6	SOX2	SMAD6	1.66045988631176	6419	SOX2	SMAD6	1
SOX2 TET1	SOX2	TET1	1.49151224388324	6418	NA	NA	0
SOX2 SALL1	SOX2	SALL1	1.09576272129682	6417	SOX2	SALL1	1
SOX2 GNG13	SOX2	GNG13	1.09011591005829	6416	SOX2	GNG13	1
SOX2 DNMT3B	SOX2	DNMT3B	1.08429470191321	6415	SOX2	DNMT3B	1
SOX2 FGF4	SOX2	FGF4	0.934134256830247	6414	SOX2	FGF4	1
SOX2 FGF4	SOX2	FGF4	0.934134256830247	6414	SOX2	FGF4	1
SOX2 KLF5	SOX2	KLF5	0.558624518582745	6413	NA	NA	0
SOX2 FOXD3	SOX2	FOXD3	0.24316324051045	6412	SOX2	FOXD3	1
SOX2 CUL2	SOX2	CUL2	0.182153521469212	6411	NA	NA	0
SOX2 FGF17	SOX2	FGF17	0.112833716323136	6410	SOX2	FGF17	1
SOX2 DNMT3A	SOX2	DNMT3A	-0.31493278869472	6409	SOX2	DNMT3A	1
AGPAT3 KLF4	AGPAT3	KLF4	8.10208811619508	6408	NA	NA	0
AGPAT3 KLF5	AGPAT3	KLF5	7.13678009541597	6407	NA	NA	0
AGPAT3 FGF17	AGPAT3	FGF17	6.75191726822945	6406	NA	NA	0
AGPAT3 FOXD3	AGPAT3	FOXD3	6.3977849638528	6405	NA	NA	0
AGPAT3 DNMT3A	AGPAT3	DNMT3A	4.28513270161104	6404	NA	NA	0
AGPAT3 KLF2	AGPAT3	KLF2	2.69234125243011	6403	NA	NA	0
AGPAT3 TET1	AGPAT3	TET1	2.66931166986143	6402	NA	NA	0
AGPAT3 HAT1	AGPAT3	HAT1	2.3913942386829	6401	NA	NA	0
AGPAT3 RTP4	AGPAT3	RTP4	1.71613264602467	6400	NA	NA	0
AGPAT3 DNMT3B	AGPAT3	DNMT3B	1.23375717805736	6399	NA	NA	0
AGPAT3 FBXO22	AGPAT3	FBXO22	1.10667931735415	6398	NA	NA	0
AGPAT3 SKP2	AGPAT3	SKP2	1.05978995247007	6397	NA	NA	0
AGPAT3 SALL4	AGPAT3	SALL4	1.02645491431736	6396	NA	NA	0
AGPAT3 FOXA2	AGPAT3	FOXA2	0.968136639894842	6395	NA	NA	0
AGPAT3 SMAD6	AGPAT3	SMAD6	0.763814500727205	6394	NA	NA	0
AGPAT3 FGF4	AGPAT3	FGF4	0.661723477342073	6393	NA	NA	0
AGPAT3 SALL1	AGPAT3	SALL1	0.607020198052577	6392	NA	NA	0
AGPAT3 CUL2	AGPAT3	CUL2	0.595029629700838	6391	NA	NA	0
AGPAT3 CBX1	AGPAT3	CBX1	0.578729575984389	6390	NA	NA	0
AGPAT3 APOA2	AGPAT3	APOA2	0.39615996918597	6389	NA	NA	0
AGPAT3 TRIM24	AGPAT3	TRIM24	0.318436874556775	6388	NA	NA	0
AGPAT3 GOT1	AGPAT3	GOT1	0.308340070224071	6387	NA	NA	0
AGPAT3 ETV5	AGPAT3	ETV5	-0.0342761730567632	6386	NA	NA	0
AGPAT3 GNG13	AGPAT3	GNG13	-0.229471789232702	6385	NA	NA	0
TSC22D4 FGF17	TSC22D4	FGF17	9.74785612438429	6384	NA	NA	0
TSC22D4 DNMT3A	TSC22D4	DNMT3A	7.05092740363703	6383	NA	NA	0
TSC22D4 DNMT3B	TSC22D4	DNMT3B	7.04585035480927	6382	NA	NA	0
TSC22D4 KLF5	TSC22D4	KLF5	6.96618231841527	6381	NA	NA	0
TSC22D4 KLF4	TSC22D4	KLF4	4.49733841565147	6380	NA	NA	0
TSC22D4 ETV5	TSC22D4	ETV5	3.86958018376884	6379	NA	NA	0
TSC22D4 SALL4	TSC22D4	SALL4	3.57419588086674	6378	NA	NA	0
TSC22D4 FOXD3	TSC22D4	FOXD3	3.29020074049416	6377	NA	NA	0
TSC22D4 KLF2	TSC22D4	KLF2	2.42537553880874	6376	NA	NA	0
TSC22D4 SKP2	TSC22D4	SKP2	1.95606613931386	6375	NA	NA	0
TSC22D4 RTP4	TSC22D4	RTP4	1.65943784660724	6374	NA	NA	0
TSC22D4 GOT1	TSC22D4	GOT1	0.307253753038532	6373	NA	NA	0
TSC22D4 HAT1	TSC22D4	HAT1	0.299139037715713	6372	NA	NA	0
TSC22D4 CBX1	TSC22D4	CBX1	0.270038187811791	6371	NA	NA	0
TSC22D4 CUL2	TSC22D4	CUL2	0.256195234916405	6370	NA	NA	0
TSC22D4 APOA2	TSC22D4	APOA2	0.165825521513831	6369	NA	NA	0
TSC22D4 FBXO22	TSC22D4	FBXO22	0.0280142028724728	6368	NA	NA	0
TSC22D4 SALL1	TSC22D4	SALL1	-0.0427810708974316	6367	NA	NA	0
TSC22D4 TET1	TSC22D4	TET1	-0.0651957180627789	6366	NA	NA	0
TSC22D4 GNG13	TSC22D4	GNG13	-0.139421290827122	6365	NA	NA	0
TSC22D4 TRIM24	TSC22D4	TRIM24	-0.295625879131613	6364	NA	NA	0
TSC22D4 FGF4	TSC22D4	FGF4	-0.433945908300244	6363	NA	NA	0
TSC22D4 FOXA2	TSC22D4	FOXA2	-0.545902019687815	6362	NA	NA	0
TSC22D4 SMAD6	TSC22D4	SMAD6	-0.595732149662893	6361	NA	NA	0
ABHD4 FGF17	ABHD4	FGF17	8.61408695388801	6360	NA	NA	0
ABHD4 SKP2	ABHD4	SKP2	6.56115133861899	6359	NA	NA	0
ABHD4 KLF5	ABHD4	KLF5	6.52513726624672	6358	NA	NA	0
ABHD4 TET1	ABHD4	TET1	6.30623171360823	6357	NA	NA	0
ABHD4 FOXD3	ABHD4	FOXD3	2.84860022145286	6356	NA	NA	0
ABHD4 KLF4	ABHD4	KLF4	2.82388819505663	6355	NA	NA	0
ABHD4 HAT1	ABHD4	HAT1	2.59516812889494	6354	NA	NA	0
ABHD4 SALL1	ABHD4	SALL1	2.17034690526335	6353	NA	NA	0
ABHD4 FGF4	ABHD4	FGF4	2.08480389562936	6352	NA	NA	0
ABHD4 CUL2	ABHD4	CUL2	1.74841567209234	6351	NA	NA	0
ABHD4 GOT1	ABHD4	GOT1	1.62224864173859	6350	NA	NA	0
ABHD4 DNMT3A	ABHD4	DNMT3A	1.18614773507267	6349	NA	NA	0
ABHD4 DNMT3B	ABHD4	DNMT3B	1.13260306498873	6348	NA	NA	0
ABHD4 KLF2	ABHD4	KLF2	1.06754514600314	6347	NA	NA	0
ABHD4 ETV5	ABHD4	ETV5	1.03824769945288	6346	NA	NA	0
ABHD4 SALL4	ABHD4	SALL4	0.674193433640863	6345	NA	NA	0
ABHD4 TRIM24	ABHD4	TRIM24	0.540145300141975	6344	NA	NA	0
ABHD4 FOXA2	ABHD4	FOXA2	0.474984480979778	6343	NA	NA	0
ABHD4 CBX1	ABHD4	CBX1	0.447744750289681	6342	NA	NA	0
ABHD4 APOA2	ABHD4	APOA2	0.395933522795301	6341	NA	NA	0
ABHD4 RTP4	ABHD4	RTP4	0.0337694989042751	6340	NA	NA	0
ABHD4 FBXO22	ABHD4	FBXO22	-0.0158310957105729	6339	NA	NA	0
ABHD4 SMAD6	ABHD4	SMAD6	-0.296514213891591	6338	NA	NA	0
ABHD4 GNG13	ABHD4	GNG13	-0.371005765555351	6337	NA	NA	0
LOC100045684 FOXA2	LOC100045684	FOXA2	7.28219568783961	6336	NA	NA	0
LOC100045684 CBX1	LOC100045684	CBX1	3.6940020236062	6335	NA	NA	0
LOC100045684 APOA2	LOC100045684	APOA2	2.92780919479039	6334	NA	NA	0
LOC100045684 SMAD6	LOC100045684	SMAD6	2.88867383106567	6333	NA	NA	0
LOC100045684 FGF4	LOC100045684	FGF4	2.79839536462405	6332	NA	NA	0
LOC100045684 KLF4	LOC100045684	KLF4	2.67884141093608	6331	NA	NA	0
LOC100045684 KLF2	LOC100045684	KLF2	2.4736212528071	6330	NA	NA	0
LOC100045684 TRIM24	LOC100045684	TRIM24	2.33398243940644	6329	NA	NA	0
LOC100045684 GOT1	LOC100045684	GOT1	2.25232579089203	6328	NA	NA	0
LOC100045684 FOXD3	LOC100045684	FOXD3	2.09760150685767	6327	NA	NA	0
LOC100045684 SALL1	LOC100045684	SALL1	2.09220847357668	6326	NA	NA	0
LOC100045684 GNG13	LOC100045684	GNG13	2.08649413831087	6325	NA	NA	0
LOC100045684 ETV5	LOC100045684	ETV5	1.8812888053155	6324	NA	NA	0
LOC100045684 SALL4	LOC100045684	SALL4	1.70127762638194	6323	NA	NA	0
LOC100045684 RTP4	LOC100045684	RTP4	1.66584870700291	6322	NA	NA	0
LOC100045684 DNMT3B	LOC100045684	DNMT3B	1.57422090898341	6321	NA	NA	0
LOC100045684 KLF5	LOC100045684	KLF5	1.55222505230452	6320	NA	NA	0
LOC100045684 FGF17	LOC100045684	FGF17	1.47284700762793	6319	NA	NA	0
LOC100045684 HAT1	LOC100045684	HAT1	0.999630236691157	6318	NA	NA	0
LOC100045684 FBXO22	LOC100045684	FBXO22	0.990638087220336	6317	NA	NA	0
LOC100045684 DNMT3A	LOC100045684	DNMT3A	0.980986041126291	6316	NA	NA	0
LOC100045684 SKP2	LOC100045684	SKP2	0.819095139544981	6315	NA	NA	0
LOC100045684 CUL2	LOC100045684	CUL2	0.497134010069616	6314	NA	NA	0
LOC100045684 TET1	LOC100045684	TET1	0.432808899580497	6313	NA	NA	0
MYBL2 GOT1	MYBL2	GOT1	8.68391951721217	6312	NA	NA	0
MYBL2 SALL4	MYBL2	SALL4	7.39529608593354	6311	NA	NA	0
MYBL2 ETV5	MYBL2	ETV5	4.85385844244372	6310	NA	NA	0
MYBL2 FBXO22	MYBL2	FBXO22	3.44244942564869	6309	NA	NA	0
MYBL2 KLF2	MYBL2	KLF2	3.43511747204642	6308	NA	NA	0
MYBL2 TRIM24	MYBL2	TRIM24	2.77316474666184	6307	NA	NA	0
MYBL2 TET1	MYBL2	TET1	2.61673758055705	6306	NA	NA	0
MYBL2 FGF4	MYBL2	FGF4	2.54307974169323	6305	NA	NA	0
MYBL2 FOXA2	MYBL2	FOXA2	1.84429550531563	6304	NA	NA	0
MYBL2 SALL1	MYBL2	SALL1	1.64488498052604	6303	NA	NA	0
MYBL2 CBX1	MYBL2	CBX1	1.62712676841635	6302	NA	NA	0
MYBL2 APOA2	MYBL2	APOA2	1.49850997761126	6301	NA	NA	0
MYBL2 SMAD6	MYBL2	SMAD6	1.0596464971316	6300	NA	NA	0
MYBL2 FOXD3	MYBL2	FOXD3	1.0549448206299	6299	NA	NA	0
MYBL2 KLF5	MYBL2	KLF5	0.928871619254958	6298	NA	NA	0
MYBL2 KLF4	MYBL2	KLF4	0.867680428594093	6297	NA	NA	0
MYBL2 RTP4	MYBL2	RTP4	0.780038009194312	6296	NA	NA	0
MYBL2 SKP2	MYBL2	SKP2	0.72375991658539	6295	NA	NA	0
MYBL2 HAT1	MYBL2	HAT1	0.269655877336127	6294	NA	NA	0
MYBL2 FGF17	MYBL2	FGF17	0.25815710982188	6293	NA	NA	0
MYBL2 CUL2	MYBL2	CUL2	0.21325743433257	6292	NA	NA	0
MYBL2 DNMT3B	MYBL2	DNMT3B	0.134536338023878	6291	NA	NA	0
MYBL2 DNMT3A	MYBL2	DNMT3A	0.127255996287056	6290	NA	NA	0
MYBL2 GNG13	MYBL2	GNG13	-0.421392857011172	6289	NA	NA	0
MRPL38 HAT1	MRPL38	HAT1	8.65555046914808	6288	NA	NA	0
MRPL38 SMAD6	MRPL38	SMAD6	7.92271249290519	6287	NA	NA	0
MRPL38 SALL4	MRPL38	SALL4	6.45416051521201	6286	NA	NA	0
MRPL38 FOXD3	MRPL38	FOXD3	5.90871208791436	6285	NA	NA	0
MRPL38 KLF4	MRPL38	KLF4	3.52756972916588	6284	NA	NA	0
MRPL38 GOT1	MRPL38	GOT1	2.31298067475064	6283	NA	NA	0
MRPL38 KLF2	MRPL38	KLF2	2.17889359801268	6282	NA	NA	0
MRPL38 RTP4	MRPL38	RTP4	2.14406082449758	6281	NA	NA	0
MRPL38 APOA2	MRPL38	APOA2	1.8796595947636	6280	NA	NA	0
MRPL38 SALL1	MRPL38	SALL1	1.53939627822989	6279	NA	NA	0
MRPL38 FOXA2	MRPL38	FOXA2	0.986394641861417	6278	NA	NA	0
MRPL38 GNG13	MRPL38	GNG13	0.854410809722841	6277	NA	NA	0
MRPL38 SKP2	MRPL38	SKP2	0.813353123610186	6276	NA	NA	0
MRPL38 DNMT3B	MRPL38	DNMT3B	0.805114221244281	6275	NA	NA	0
MRPL38 DNMT3A	MRPL38	DNMT3A	0.698919353823347	6274	NA	NA	0
MRPL38 FGF17	MRPL38	FGF17	0.638718711143456	6273	NA	NA	0
MRPL38 TET1	MRPL38	TET1	0.550337878361244	6272	NA	NA	0
MRPL38 KLF5	MRPL38	KLF5	0.45145717150481	6271	NA	NA	0
MRPL38 ETV5	MRPL38	ETV5	0.357842735324015	6270	NA	NA	0
MRPL38 CUL2	MRPL38	CUL2	-0.143412199785865	6269	NA	NA	0
MRPL38 TRIM24	MRPL38	TRIM24	-0.167664758494656	6268	NA	NA	0
MRPL38 FGF4	MRPL38	FGF4	-0.192405190105337	6267	NA	NA	0
MRPL38 CBX1	MRPL38	CBX1	-0.31806356011188	6266	NA	NA	0
MRPL38 FBXO22	MRPL38	FBXO22	-0.375499987294612	6265	NA	NA	0
RNF157 FOXA2	RNF157	FOXA2	9.57379495404874	6264	NA	NA	0
RNF157 CBX1	RNF157	CBX1	6.61750670418991	6263	NA	NA	0
RNF157 ETV5	RNF157	ETV5	5.41770529074888	6262	NA	NA	0
RNF157 CUL2	RNF157	CUL2	4.52841369600696	6261	NA	NA	0
RNF157 RTP4	RNF157	RTP4	3.04835315703774	6260	NA	NA	0
RNF157 DNMT3B	RNF157	DNMT3B	2.88383603097063	6259	NA	NA	0
RNF157 TRIM24	RNF157	TRIM24	2.77360941600187	6258	NA	NA	0
RNF157 KLF5	RNF157	KLF5	2.67623930759151	6257	NA	NA	0
RNF157 FBXO22	RNF157	FBXO22	2.42199298597308	6256	NA	NA	0
RNF157 FGF4	RNF157	FGF4	2.32510517130854	6255	NA	NA	0
RNF157 KLF4	RNF157	KLF4	1.6098060690579	6254	NA	NA	0
RNF157 GNG13	RNF157	GNG13	1.46314772858781	6253	NA	NA	0
RNF157 SALL1	RNF157	SALL1	1.38433027751017	6252	NA	NA	0
RNF157 TET1	RNF157	TET1	0.520678871308059	6251	NA	NA	0
RNF157 SKP2	RNF157	SKP2	0.475391023707952	6250	NA	NA	0
RNF157 FGF17	RNF157	FGF17	0.16922667451645	6249	NA	NA	0
RNF157 FOXD3	RNF157	FOXD3	0.142260566818224	6248	NA	NA	0
RNF157 APOA2	RNF157	APOA2	0.115318727262574	6247	NA	NA	0
RNF157 HAT1	RNF157	HAT1	-0.0557360001538089	6246	NA	NA	0
RNF157 SMAD6	RNF157	SMAD6	-0.171606067749145	6245	NA	NA	0
RNF157 KLF2	RNF157	KLF2	-0.174674333929113	6244	NA	NA	0
RNF157 DNMT3A	RNF157	DNMT3A	-0.231359226494902	6243	NA	NA	0
RNF157 SALL4	RNF157	SALL4	-0.245755272397947	6242	NA	NA	0
RNF157 GOT1	RNF157	GOT1	-0.520112645137507	6241	NA	NA	0
KLHL26 DNMT3A	KLHL26	DNMT3A	6.34859338049462	6240	NA	NA	0
KLHL26 FOXD3	KLHL26	FOXD3	4.2509991635815	6239	NA	NA	0
KLHL26 DNMT3B	KLHL26	DNMT3B	3.49962144917658	6238	NA	NA	0
KLHL26 CUL2	KLHL26	CUL2	3.32522203844766	6237	NA	NA	0
KLHL26 FGF17	KLHL26	FGF17	2.83979434444469	6236	NA	NA	0
KLHL26 KLF5	KLHL26	KLF5	2.78366001991778	6235	NA	NA	0
KLHL26 SMAD6	KLHL26	SMAD6	2.47532093500747	6234	NA	NA	0
KLHL26 APOA2	KLHL26	APOA2	2.35836557798032	6233	NA	NA	0
KLHL26 ETV5	KLHL26	ETV5	2.34375038818975	6232	NA	NA	0
KLHL26 FGF4	KLHL26	FGF4	2.01124009159131	6231	NA	NA	0
KLHL26 FOXA2	KLHL26	FOXA2	1.94404225618911	6230	NA	NA	0
KLHL26 FBXO22	KLHL26	FBXO22	1.92248807962337	6229	NA	NA	0
KLHL26 TET1	KLHL26	TET1	1.81442125025505	6228	NA	NA	0
KLHL26 SALL1	KLHL26	SALL1	1.72502481918861	6227	NA	NA	0
KLHL26 CBX1	KLHL26	CBX1	1.72038319745859	6226	NA	NA	0
KLHL26 KLF4	KLHL26	KLF4	1.61893144852008	6225	NA	NA	0
KLHL26 TRIM24	KLHL26	TRIM24	1.32509191717982	6224	NA	NA	0
KLHL26 RTP4	KLHL26	RTP4	0.952700175712215	6223	NA	NA	0
KLHL26 SKP2	KLHL26	SKP2	0.557996395250861	6222	NA	NA	0
KLHL26 GNG13	KLHL26	GNG13	0.270167836254867	6221	NA	NA	0
KLHL26 SALL4	KLHL26	SALL4	-0.0534418127760744	6220	NA	NA	0
KLHL26 KLF2	KLHL26	KLF2	-0.114269205841613	6219	NA	NA	0
KLHL26 GOT1	KLHL26	GOT1	-0.142547233193362	6218	NA	NA	0
KLHL26 HAT1	KLHL26	HAT1	-0.23013514031545	6217	NA	NA	0
PRKCH FBXO22	PRKCH	FBXO22	6.49642783358314	6216	NA	NA	0
PRKCH FGF4	PRKCH	FGF4	3.97083601896682	6215	NA	NA	0
PRKCH SALL1	PRKCH	SALL1	3.62422136770736	6214	NA	NA	0
PRKCH ETV5	PRKCH	ETV5	3.17793646239615	6213	NA	NA	0
PRKCH CBX1	PRKCH	CBX1	3.17696010030619	6212	NA	NA	0
PRKCH SMAD6	PRKCH	SMAD6	3.04161232494174	6211	NA	NA	0
PRKCH APOA2	PRKCH	APOA2	2.94114079681453	6210	NA	NA	0
PRKCH FOXA2	PRKCH	FOXA2	2.6860508798565	6209	NA	NA	0
PRKCH TRIM24	PRKCH	TRIM24	2.60530356675733	6208	NA	NA	0
PRKCH RTP4	PRKCH	RTP4	2.51481902572946	6207	NA	NA	0
PRKCH KLF2	PRKCH	KLF2	1.73094309781176	6206	NA	NA	0
PRKCH DNMT3B	PRKCH	DNMT3B	1.41787297277703	6205	NA	NA	0
PRKCH FGF17	PRKCH	FGF17	1.39519921542634	6204	NA	NA	0
PRKCH TET1	PRKCH	TET1	1.3659787396321	6203	NA	NA	0
PRKCH KLF4	PRKCH	KLF4	1.26755357569337	6202	NA	NA	0
PRKCH GOT1	PRKCH	GOT1	1.14720940100291	6201	NA	NA	0
PRKCH DNMT3A	PRKCH	DNMT3A	1.07210787757061	6200	NA	NA	0
PRKCH KLF5	PRKCH	KLF5	0.925052973901615	6199	NA	NA	0
PRKCH SKP2	PRKCH	SKP2	0.462258041810111	6198	NA	NA	0
PRKCH GNG13	PRKCH	GNG13	0.337273286465703	6197	NA	NA	0
PRKCH SALL4	PRKCH	SALL4	0.142866316375601	6196	NA	NA	0
PRKCH FOXD3	PRKCH	FOXD3	0.0296938158268518	6195	NA	NA	0
PRKCH CUL2	PRKCH	CUL2	-0.00501477372714048	6194	NA	NA	0
PRKCH HAT1	PRKCH	HAT1	-0.235499969008573	6193	NA	NA	0
NSUN4 KLF5	NSUN4	KLF5	8.07723216582086	6192	NA	NA	0
NSUN4 FOXA2	NSUN4	FOXA2	7.75840358011911	6191	NA	NA	0
NSUN4 KLF4	NSUN4	KLF4	6.32791822550358	6190	NA	NA	0
NSUN4 FGF17	NSUN4	FGF17	3.3869983035334	6189	NA	NA	0
NSUN4 DNMT3B	NSUN4	DNMT3B	2.15457352403473	6188	NA	NA	0
NSUN4 TET1	NSUN4	TET1	2.0013328765473	6187	NA	NA	0
NSUN4 DNMT3A	NSUN4	DNMT3A	1.963151793587	6186	NA	NA	0
NSUN4 CUL2	NSUN4	CUL2	1.59385737177252	6185	NA	NA	0
NSUN4 GOT1	NSUN4	GOT1	1.58041033281146	6184	NA	NA	0
NSUN4 FOXD3	NSUN4	FOXD3	1.55069404646391	6183	NA	NA	0
NSUN4 FGF4	NSUN4	FGF4	1.48971915562061	6182	NA	NA	0
NSUN4 SKP2	NSUN4	SKP2	1.39735988537979	6181	NA	NA	0
NSUN4 RTP4	NSUN4	RTP4	1.27209520482434	6180	NA	NA	0
NSUN4 APOA2	NSUN4	APOA2	1.22182693367049	6179	NA	NA	0
NSUN4 KLF2	NSUN4	KLF2	1.2169942719867	6178	NA	NA	0
NSUN4 HAT1	NSUN4	HAT1	0.809323193619083	6177	NA	NA	0
NSUN4 SALL1	NSUN4	SALL1	0.519948580735794	6176	NA	NA	0
NSUN4 TRIM24	NSUN4	TRIM24	0.372461813427041	6175	NA	NA	0
NSUN4 SMAD6	NSUN4	SMAD6	0.326091240365069	6174	NA	NA	0
NSUN4 GNG13	NSUN4	GNG13	0.266275882259227	6173	NA	NA	0
NSUN4 FBXO22	NSUN4	FBXO22	0.146625639478662	6172	NA	NA	0
NSUN4 CBX1	NSUN4	CBX1	0.0441874012082061	6171	NA	NA	0
NSUN4 SALL4	NSUN4	SALL4	-0.0501153412038407	6170	NA	NA	0
NSUN4 ETV5	NSUN4	ETV5	-0.16665630683794	6169	NA	NA	0
RPGRIP1 TET1	RPGRIP1	TET1	7.6017177801687	6168	NA	NA	0
RPGRIP1 FOXD3	RPGRIP1	FOXD3	7.36243801189976	6167	NA	NA	0
RPGRIP1 DNMT3B	RPGRIP1	DNMT3B	6.09621328803138	6166	NA	NA	0
RPGRIP1 DNMT3A	RPGRIP1	DNMT3A	3.42799359376664	6165	NA	NA	0
RPGRIP1 FBXO22	RPGRIP1	FBXO22	2.6179822566821	6164	NA	NA	0
RPGRIP1 FGF17	RPGRIP1	FGF17	2.28651746330954	6163	NA	NA	0
RPGRIP1 SALL1	RPGRIP1	SALL1	2.28185197144815	6162	NA	NA	0
RPGRIP1 SMAD6	RPGRIP1	SMAD6	2.12760777731866	6161	NA	NA	0
RPGRIP1 TRIM24	RPGRIP1	TRIM24	1.87877183098473	6160	NA	NA	0
RPGRIP1 FGF4	RPGRIP1	FGF4	1.46735685439977	6159	NA	NA	0
RPGRIP1 APOA2	RPGRIP1	APOA2	1.46233685885729	6158	NA	NA	0
RPGRIP1 CBX1	RPGRIP1	CBX1	1.26493739011553	6157	NA	NA	0
RPGRIP1 FOXA2	RPGRIP1	FOXA2	1.03520246791457	6156	NA	NA	0
RPGRIP1 RTP4	RPGRIP1	RTP4	0.854444691003602	6155	NA	NA	0
RPGRIP1 KLF5	RPGRIP1	KLF5	0.575039600436423	6154	NA	NA	0
RPGRIP1 SKP2	RPGRIP1	SKP2	0.55930787288159	6153	NA	NA	0
RPGRIP1 KLF4	RPGRIP1	KLF4	0.544637204893436	6152	NA	NA	0
RPGRIP1 ETV5	RPGRIP1	ETV5	0.461802205231428	6151	NA	NA	0
RPGRIP1 SALL4	RPGRIP1	SALL4	0.369524916757999	6150	NA	NA	0
RPGRIP1 HAT1	RPGRIP1	HAT1	0.32397433807477	6149	NA	NA	0
RPGRIP1 CUL2	RPGRIP1	CUL2	0.315351586536756	6148	NA	NA	0
RPGRIP1 KLF2	RPGRIP1	KLF2	-0.0350904146970816	6147	NA	NA	0
RPGRIP1 GNG13	RPGRIP1	GNG13	-0.349937362574687	6146	NA	NA	0
RPGRIP1 GOT1	RPGRIP1	GOT1	-0.602981600446892	6145	NA	NA	0
NOTUM KLF5	NOTUM	KLF5	7.88414637062138	6144	NA	NA	0
NOTUM FGF17	NOTUM	FGF17	6.12525899103338	6143	NA	NA	0
NOTUM TET1	NOTUM	TET1	4.23229528977738	6142	NA	NA	0
NOTUM KLF4	NOTUM	KLF4	3.9746804584384	6141	NA	NA	0
NOTUM DNMT3B	NOTUM	DNMT3B	3.36674432457005	6140	NA	NA	0
NOTUM CUL2	NOTUM	CUL2	3.26598993890704	6139	NA	NA	0
NOTUM SKP2	NOTUM	SKP2	2.28544948888694	6138	NA	NA	0
NOTUM SALL1	NOTUM	SALL1	1.94657405441622	6137	NA	NA	0
NOTUM SALL4	NOTUM	SALL4	1.87416612913619	6136	NA	NA	0
[truncated: 6,147 more rows]
