# Supplementary material for: Recursive random forest algorithm for constructing multilayered hierarchical gene regulatory networks that govern biological pathways
Source: PLoS One. 2017 Feb 3;12(2):e0171532. doi: 10.1371/journal.pone.0171532 (PMC5291523; doi:10.1371/journal.pone.0171532)
Supplement: S1 File — (ZIP) [file pone.0171532.s001.zip › Supplemental_file_1/mouse_data3/genie3_result_data3.csv]

from	to	key	im	value
PTH1R	FGF4	PTH1R FGF4	0.0439241073083336	0
KLHL22	APOA2	KLHL22 APOA2	0.043474096193649	0
PRPF38A	GOT1	PRPF38A GOT1	0.0415600253370153	0
ZFP42	GOT1	ZFP42 GOT1	0.0412552546958351	0
E130012A19RIK	KLF4	E130012A19RIK KLF4	0.0405773520956124	0
CRLF2	APOA2	CRLF2 APOA2	0.0396773458937697	0
RHOC	DNMT3A	RHOC DNMT3A	0.0375866869027903	0
HSPB8	DNMT3A	HSPB8 DNMT3A	0.0372030569956048	0
RCC1	ETV5	RCC1 ETV5	0.0371766868107506	0
MYCN	FBXO22	MYCN FBXO22	0.036615579631649	1
NR0B1	KLF5	NR0B1 KLF5	0.0363815457092741	0
KLHL22	FGF4	KLHL22 FGF4	0.0357785553509075	0
H19	APOA2	H19 APOA2	0.0356251724144026	0
HSPB8	DNMT3B	HSPB8 DNMT3B	0.0354449716159914	0
CTCF	SALL1	CTCF SALL1	0.0354032708172759	0
FGB	CBX1	FGB CBX1	0.0344650097453416	0
RHOC	APOA2	RHOC APOA2	0.034409669480249	0
KLHL22	SMAD6	KLHL22 SMAD6	0.0343845457318082	0
KLHL22	CBX1	KLHL22 CBX1	0.0337346224959547	0
REST	FOXA2	REST FOXA2	0.0336383378708998	1
SERBP1	ETV5	SERBP1 ETV5	0.0332273548796667	0
WDR75	ETV5	WDR75 ETV5	0.0330189189110212	0
TCN2	FOXA2	TCN2 FOXA2	0.033002287447577	0
H19	FOXA2	H19 FOXA2	0.0328939966456101	0
DSC2	APOA2	DSC2 APOA2	0.0328862433678413	0
CTCF	FGF4	CTCF FGF4	0.0328802341641943	0
PTH1R	SMAD6	PTH1R SMAD6	0.0325663121609561	0
RHOC	FGF4	RHOC FGF4	0.0323448544091133	0
PHC1	DNMT3B	PHC1 DNMT3B	0.0319430790714223	0
NOC3L	TET1	NOC3L TET1	0.0316888673175684	0
PHC1	FOXA2	PHC1 FOXA2	0.0316146131723877	1
MYC	KLF5	MYC KLF5	0.0315568639064637	1
PHC1	DNMT3A	PHC1 DNMT3A	0.0315208448946236	0
REST	DNMT3A	REST DNMT3A	0.0313915617498283	1
ACP6	CUL2	ACP6 CUL2	0.031267584866114	0
PTH1R	FOXA2	PTH1R FOXA2	0.0311939536967892	0
NR0B1	DNMT3A	NR0B1 DNMT3A	0.0310902163217017	1
SIPA1L2	DNMT3B	SIPA1L2 DNMT3B	0.0310353596200219	0
SOX17	FGF4	SOX17 FGF4	0.0307737820248623	0
FKBP3	HAT1	FKBP3 HAT1	0.0306866208432026	0
PHC1	ETV5	PHC1 ETV5	0.0303982588935338	0
ESRRB	SALL1	ESRRB SALL1	0.0300177640912771	1
POLR2E	GOT1	POLR2E GOT1	0.0300072676211087	0
PTH1R	APOA2	PTH1R APOA2	0.0299788809287284	0
ZFP281	TRIM24	ZFP281 TRIM24	0.0298990977802622	0
PHC1	CBX1	PHC1 CBX1	0.029750310409956	0
FGB	APOA2	FGB APOA2	0.0296001952423557	0
FGB	FGF4	FGB FGF4	0.0295477037722816	0
SOX17	APOA2	SOX17 APOA2	0.0295434011158928	0
NR0B1	TET1	NR0B1 TET1	0.0295118209443406	0
LOC100048449	HAT1	LOC100048449 HAT1	0.0294122592629721	0
JARID2	FGF17	JARID2 FGF17	0.0288260770207607	0
RPGRIP1	TET1	RPGRIP1 TET1	0.0286389455719767	0
H19	SALL1	H19 SALL1	0.0284184367558659	0
PTH1R	DNMT3B	PTH1R DNMT3B	0.0282360776552537	0
RCC2	ETV5	RCC2 ETV5	0.0282055193586481	0
SLC9A3R1	SMAD6	SLC9A3R1 SMAD6	0.0280842842387449	0
SIPA1L2	DNMT3A	SIPA1L2 DNMT3A	0.0280835034048021	0
ZFP42	SKP2	ZFP42 SKP2	0.0279565300402555	0
H19	DNMT3A	H19 DNMT3A	0.02790584302056	0
WDR75	FBXO22	WDR75 FBXO22	0.0275920697373356	0
FGB	SALL1	FGB SALL1	0.0274326259138028	0
CRLF2	DNMT3B	CRLF2 DNMT3B	0.0272730209027786	0
NIT2	ETV5	NIT2 ETV5	0.0272673662092954	0
PHC1	SALL1	PHC1 SALL1	0.0271007682126734	0
CTCF	SMAD6	CTCF SMAD6	0.0270766633346493	0
ESRRB	FBXO22	ESRRB FBXO22	0.0270480208426693	1
RPL22L1	KLF4	RPL22L1 KLF4	0.026928561636169	0
SIPA1L2	FOXD3	SIPA1L2 FOXD3	0.0267751381154116	0
NOC3L	DNMT3B	NOC3L DNMT3B	0.0266339803124989	0
CTCF	DNMT3A	CTCF DNMT3A	0.0265910315783068	1
H19	CBX1	H19 CBX1	0.0265827458729337	0
POU5F1	DNMT3B	POU5F1 DNMT3B	0.0265302875578898	1
NIT2	CBX1	NIT2 CBX1	0.0263072837462915	0
NOC3L	FOXD3	NOC3L FOXD3	0.026134132781054	0
RHOC	SMAD6	RHOC SMAD6	0.0260736704833958	0
SOX17	FOXA2	SOX17 FOXA2	0.0259613104866521	0
IARS	FBXO22	IARS FBXO22	0.0259475814716498	0
SAMD4	FGF4	SAMD4 FGF4	0.025912307480484	0
ZFP281	FOXA2	ZFP281 FOXA2	0.025755335317517	0
DPPA2	CUL2	DPPA2 CUL2	0.0256833887255703	0
KLHL22	SALL1	KLHL22 SALL1	0.0256226908099632	0
DSC2	FGF4	DSC2 FGF4	0.025596399839055	0
PTH1R	SALL1	PTH1R SALL1	0.0251851118494517	0
KLHL26	DNMT3A	KLHL26 DNMT3A	0.0250019280557512	0
NR0B1	APOA2	NR0B1 APOA2	0.024964166533565	1
SLC17A6	GNG13	SLC17A6 GNG13	0.0248585258379384	0
FGB	SMAD6	FGB SMAD6	0.0248282576382225	0
POU5F1	DNMT3A	POU5F1 DNMT3A	0.0247849252902416	1
TBX3	KLF4	TBX3 KLF4	0.0246532461871417	1
REST	FGF17	REST FGF17	0.0246116763464844	0
MYCN	SALL4	MYCN SALL4	0.0245071659481146	0
JARID2	CUL2	JARID2 CUL2	0.0244924303525948	0
HSPB8	FOXD3	HSPB8 FOXD3	0.0242771435992676	0
SOX17	CBX1	SOX17 CBX1	0.0242456037155224	0
MYCN	TRIM24	MYCN TRIM24	0.0242086169378844	0
CRLF2	FGF4	CRLF2 FGF4	0.0241091830036485	0
RCC2	TRIM24	RCC2 TRIM24	0.0240673995338576	0
RHOC	DNMT3B	RHOC DNMT3B	0.0240520286291513	0
RHOC	CBX1	RHOC CBX1	0.0240506541324993	0
TCN2	FGF4	TCN2 FGF4	0.0240066894757587	0
IARS	ETV5	IARS ETV5	0.0239843134278707	0
SLC9A3R1	CBX1	SLC9A3R1 CBX1	0.0238821004124975	0
TMUB2	KLF2	TMUB2 KLF2	0.0238749435205955	0
ESRRB	FGF4	ESRRB FGF4	0.0237859377560832	1
SLC9A3R1	FOXA2	SLC9A3R1 FOXA2	0.0237209783839956	0
SRRT	RTP4	SRRT RTP4	0.0237099785216073	0
PRPF38A	KLF2	PRPF38A KLF2	0.023702164648653	0
ESRRB	SMAD6	ESRRB SMAD6	0.0236822556129981	1
KLHL22	DNMT3B	KLHL22 DNMT3B	0.0236224305391155	0
NR0B1	CBX1	NR0B1 CBX1	0.0236106676101803	1
CRLF2	CBX1	CRLF2 CBX1	0.0234821108930093	0
NOC3L	FGF17	NOC3L FGF17	0.0234346278828002	0
REST	CBX1	REST CBX1	0.0233697873409203	0
RCC1	TRIM24	RCC1 TRIM24	0.0233594632983693	0
DCAF13	FBXO22	DCAF13 FBXO22	0.023348507190408	0
CRLF2	TET1	CRLF2 TET1	0.0233063862986002	0
POU5F1	FGF17	POU5F1 FGF17	0.0232913165253631	1
RHOC	SALL1	RHOC SALL1	0.0230856274178122	0
NR0B1	SALL1	NR0B1 SALL1	0.0230674085961167	0
PHC1	FGF4	PHC1 FGF4	0.0230632753569906	0
SOX17	ETV5	SOX17 ETV5	0.0229339853905065	0
E2F4	GOT1	E2F4 GOT1	0.0228909443884282	1
TCN2	SMAD6	TCN2 SMAD6	0.022888723411314	0
NR0B1	DNMT3B	NR0B1 DNMT3B	0.0227899414503987	0
SOX17	SALL1	SOX17 SALL1	0.022715085774476	0
H19	SMAD6	H19 SMAD6	0.0225871984881383	0
EED	FGF17	EED FGF17	0.022550756529639	0
CREB3L2	KLF2	CREB3L2 KLF2	0.0224379243309324	0
PHC1	SMAD6	PHC1 SMAD6	0.0224177464778645	0
NR0B1	FOXA2	NR0B1 FOXA2	0.0223328486153757	0
NOC3L	DNMT3A	NOC3L DNMT3A	0.0223167153158312	0
KLHL22	FOXA2	KLHL22 FOXA2	0.0220867579079988	0
DSC2	SMAD6	DSC2 SMAD6	0.022039543243434	0
PHC1	APOA2	PHC1 APOA2	0.0220190553660234	0
CTCF	CBX1	CTCF CBX1	0.0220086706574773	0
AGPAT3	KLF5	AGPAT3 KLF5	0.0219487724146178	0
MYC	KLF4	MYC KLF4	0.021885391854026	1
USP5	RTP4	USP5 RTP4	0.0216947719833284	0
ABHD4	TET1	ABHD4 TET1	0.0216533445784744	0
UTP18	FBXO22	UTP18 FBXO22	0.0216346825783622	0
RPGRIP1	DNMT3B	RPGRIP1 DNMT3B	0.0215908488053543	0
RHOC	TET1	RHOC TET1	0.0215415718422571	0
NOC3L	KLF5	NOC3L KLF5	0.02145776610531	0
TCN2	CBX1	TCN2 CBX1	0.0214346852115116	0
H19	DNMT3B	H19 DNMT3B	0.0214301561068583	0
POU5F1	CUL2	POU5F1 CUL2	0.0213930491278224	1
SERBP1	FBXO22	SERBP1 FBXO22	0.0213106656092583	0
CRLF2	SALL1	CRLF2 SALL1	0.0212514312152033	0
TFPI	FOXA2	TFPI FOXA2	0.0211997354532097	0
REST	SMAD6	REST SMAD6	0.0211931938373765	0
NR0B1	FGF17	NR0B1 FGF17	0.0209952152377057	0
TCN2	APOA2	TCN2 APOA2	0.0209888669363227	0
CRLF2	SMAD6	CRLF2 SMAD6	0.0209454721502992	0
JARID2	TET1	JARID2 TET1	0.0209291773606647	0
SOX17	SMAD6	SOX17 SMAD6	0.0209006059121299	1
ABHD4	FGF17	ABHD4 FGF17	0.0208494830598106	0
ESRRB	CBX1	ESRRB CBX1	0.0208376530164211	1
ZFP42	RTP4	ZFP42 RTP4	0.0208252323572597	1
POLR1B	KLF5	POLR1B KLF5	0.0208163185799745	0
PTH1R	TET1	PTH1R TET1	0.0207361397115923	0
ZFP42	KLF2	ZFP42 KLF2	0.0207190069035117	0
MRPS14	DNMT3B	MRPS14 DNMT3B	0.0207111517242116	0
FGB	FOXA2	FGB FOXA2	0.0206886379314809	0
POU5F1	TET1	POU5F1 TET1	0.0206596468695428	0
ESRRB	FOXA2	ESRRB FOXA2	0.0206317023202252	1
NR0B1	FOXD3	NR0B1 FOXD3	0.0206036954337798	1
DCAF13	GNG13	DCAF13 GNG13	0.0205882050941432	0
CTCF	APOA2	CTCF APOA2	0.0205751260479912	0
RCC2	GOT1	RCC2 GOT1	0.0205423957932162	0
E2F4	RTP4	E2F4 RTP4	0.0204995424553903	0
MYCN	KLF5	MYCN KLF5	0.0204100432087884	0
X2700097O09RIK	KLF2	X2700097O09RIK KLF2	0.0203579991024106	0
TCN2	DNMT3A	TCN2 DNMT3A	0.0203150869930029	0
SCAMP1	KLF5	SCAMP1 KLF5	0.0203128325124022	0
ESRRB	ETV5	ESRRB ETV5	0.0201727758824348	1
NR0B1	TRIM24	NR0B1 TRIM24	0.0201594411755893	0
NEDD8	CUL2	NEDD8 CUL2	0.0200988946288724	0
CTCF	FOXA2	CTCF FOXA2	0.0200945235500463	0
GPX7	KLF4	GPX7 KLF4	0.0200683692774969	0
ZFP281	SMAD6	ZFP281 SMAD6	0.0200359629624435	0
ZFP281	ETV5	ZFP281 ETV5	0.0199875026305106	0
TLN1	ETV5	TLN1 ETV5	0.019955488545447	0
WDR75	GOT1	WDR75 GOT1	0.0199351824876229	0
X100041874	DNMT3A	X100041874 DNMT3A	0.0199078802928615	0
MRPL38	HAT1	MRPL38 HAT1	0.0198845862249892	0
H19	FOXD3	H19 FOXD3	0.0198317197678128	0
NR0B1	SMAD6	NR0B1 SMAD6	0.019813914606422	0
PRKCH	APOA2	PRKCH APOA2	0.0197762960681498	0
REST	FGF4	REST FGF4	0.0197691761328432	0
NIT2	APOA2	NIT2 APOA2	0.0197566046115131	0
TLN1	CBX1	TLN1 CBX1	0.0197515076236658	0
DPPA2	KLF5	DPPA2 KLF5	0.0195890046022947	0
CNOT3	FGF17	CNOT3 FGF17	0.0195769253401077	0
UBA52	HAT1	UBA52 HAT1	0.019441327007935	0
RASD1	SALL4	RASD1 SALL4	0.0193692136299297	0
EMP2	FGF4	EMP2 FGF4	0.0193643843454397	0
TFPI	KLF2	TFPI KLF2	0.0193615136664273	0
ZFP281	CBX1	ZFP281 CBX1	0.0193107591824782	1
H19	TET1	H19 TET1	0.019289114816926	0
CTCF	ETV5	CTCF ETV5	0.0192747612677819	0
E130012A19RIK	FGF17	E130012A19RIK FGF17	0.019264731197589	0
PTH1R	DNMT3A	PTH1R DNMT3A	0.0192242064089867	0
NIT2	TRIM24	NIT2 TRIM24	0.019091016223652	0
MYC	FGF17	MYC FGF17	0.0190407854478706	0
D830044I16RIK	GNG13	D830044I16RIK GNG13	0.0190173734626821	0
NOTUM	KLF5	NOTUM KLF5	0.0188994262909133	0
RCC1	FGF17	RCC1 FGF17	0.0188646847232254	0
E130012A19RIK	KLF5	E130012A19RIK KLF5	0.0188117595405099	0
PRPF38A	SKP2	PRPF38A SKP2	0.0186868449357918	0
INO80	KLF5	INO80 KLF5	0.0186502941354774	0
RCC2	FBXO22	RCC2 FBXO22	0.0185968123817602	0
TLN1	SMAD6	TLN1 SMAD6	0.0185658996863058	0
DSC2	KLF2	DSC2 KLF2	0.0185228168161018	0
RPS18	KLF4	RPS18 KLF4	0.0185152996519617	0
REST	ETV5	REST ETV5	0.0184955644171839	0
ACSS1	KLF4	ACSS1 KLF4	0.0184858936443406	0
H19	FGF17	H19 FGF17	0.0184258771256321	0
LOC100045684	FOXA2	LOC100045684 FOXA2	0.0183815576280263	0
DCAF13	RTP4	DCAF13 RTP4	0.0183568999405144	0
X2700097O09RIK	APOA2	X2700097O09RIK APOA2	0.0183336983685817	0
RHOC	FOXA2	RHOC FOXA2	0.0183172831230863	0
X2700097O09RIK	SALL1	X2700097O09RIK SALL1	0.0183094416547195	0
KLHL22	DNMT3A	KLHL22 DNMT3A	0.0183074225228324	0
SRRT	SKP2	SRRT SKP2	0.0183063371932285	0
RCC1	SMAD6	RCC1 SMAD6	0.0182815839919089	0
EMP2	ETV5	EMP2 ETV5	0.0182531211817582	0
GM11401	GOT1	GM11401 GOT1	0.0182231182930619	0
SERBP1	CBX1	SERBP1 CBX1	0.0182072028229958	0
ZFP281	SKP2	ZFP281 SKP2	0.0181718784629677	1
STAT3	KLF4	STAT3 KLF4	0.0181678393819522	0
ESRRB	KLF2	ESRRB KLF2	0.0181641408976107	1
DPPA2	FGF17	DPPA2 FGF17	0.0181575376377405	0
X9030409G11RIK	KLF4	X9030409G11RIK KLF4	0.0181326688990951	0
ENPP1	RTP4	ENPP1 RTP4	0.0181257869302181	0
MRPS14	DNMT3A	MRPS14 DNMT3A	0.0181221723446871	0
WDR75	KLF2	WDR75 KLF2	0.0181212168448607	0
RCC2	APOA2	RCC2 APOA2	0.018064950509252	0
REST	TET1	REST TET1	0.017963770358913	0
GOLGA4	APOA2	GOLGA4 APOA2	0.0179327821342581	0
TCN2	TRIM24	TCN2 TRIM24	0.0178993435102103	0
CNOT3	KLF5	CNOT3 KLF5	0.0178501601833523	1
SOX17	TRIM24	SOX17 TRIM24	0.0178319237348727	0
D10WSU52E	HAT1	D10WSU52E HAT1	0.0178177367992685	0
SLC9A3R1	APOA2	SLC9A3R1 APOA2	0.0178094024650074	0
WDR75	CBX1	WDR75 CBX1	0.0177424125052998	0
DDX27	CUL2	DDX27 CUL2	0.0177372651622287	0
DSC2	FOXD3	DSC2 FOXD3	0.0176642143559642	0
MYBL2	GOT1	MYBL2 GOT1	0.0176640550200734	0
E2F1	FOXD3	E2F1 FOXD3	0.0176561124682661	1
TCN2	ETV5	TCN2 ETV5	0.0176448626194549	0
NR0B1	FGF4	NR0B1 FGF4	0.017608885329103	1
H19	FGF4	H19 FGF4	0.0175591821020326	0
RCC1	FOXA2	RCC1 FOXA2	0.0174685123075176	0
RCC2	CBX1	RCC2 CBX1	0.0174484906457257	0
PFKL	KLF5	PFKL KLF5	0.0174299007240349	0
MYCN	KLF2	MYCN KLF2	0.0173588951046281	0
LPIN2	KLF2	LPIN2 KLF2	0.0173004419020307	0
NOTUM	TET1	NOTUM TET1	0.0172674157630142	0
FGB	DNMT3A	FGB DNMT3A	0.0171142640233491	0
SRRT	FGF17	SRRT FGF17	0.0170052089435196	0
DSC2	FBXO22	DSC2 FBXO22	0.0169591978749558	0
RCC1	GOT1	RCC1 GOT1	0.01684955052843	0
WT1	DNMT3A	WT1 DNMT3A	0.0167914555206885	0
MYBL2	SALL4	MYBL2 SALL4	0.0167594743803006	0
NSUN4	KLF5	NSUN4 KLF5	0.0167113025144024	0
SCAMP1	FGF17	SCAMP1 FGF17	0.0167080944537899	0
CRLF2	FGF17	CRLF2 FGF17	0.0166563646466248	0
RCC2	SKP2	RCC2 SKP2	0.0166298835430197	0
ZFP42	KLF5	ZFP42 KLF5	0.0165888250617872	0
AGPAT3	KLF4	AGPAT3 KLF4	0.0165602879120453	0
CRLF2	DNMT3A	CRLF2 DNMT3A	0.0165399867013303	0
TFPI	RTP4	TFPI RTP4	0.0165084711157294	0
TRIM28	CUL2	TRIM28 CUL2	0.0164918688780319	1
SAMD4	APOA2	SAMD4 APOA2	0.016479954286904	0
FGB	DNMT3B	FGB DNMT3B	0.0164649652098235	0
CRLF2	FOXA2	CRLF2 FOXA2	0.0164441093684967	0
ESRRB	APOA2	ESRRB APOA2	0.0164012175240937	1
ARF5	TET1	ARF5 TET1	0.016387457088437	0
MED23	KLF4	MED23 KLF4	0.0163570394925044	0
TFPI	APOA2	TFPI APOA2	0.016344406998801	0
RCC1	KLF5	RCC1 KLF5	0.0163113683650739	0
HDAC5	FOXD3	HDAC5 FOXD3	0.0162845200619206	0
JARID2	SKP2	JARID2 SKP2	0.0162331167632552	0
POLR1B	DNMT3B	POLR1B DNMT3B	0.0162296755190636	0
X2700097O09RIK	RTP4	X2700097O09RIK RTP4	0.0162207420134017	0
PRKCH	ETV5	PRKCH ETV5	0.0161738035474325	0
E2F4	FGF17	E2F4 FGF17	0.0160915630285159	0
RHOC	FGF17	RHOC FGF17	0.0160627798934454	0
JARID2	KLF5	JARID2 KLF5	0.0159693339526462	0
H19	KLF5	H19 KLF5	0.0159452599869835	0
SLC9A3R1	FGF4	SLC9A3R1 FGF4	0.0158742718240284	0
FGB	ETV5	FGB ETV5	0.0158497903206473	0
X2700097O09RIK	FGF4	X2700097O09RIK FGF4	0.0158334968311631	0
NOC3L	SALL1	NOC3L SALL1	0.0157944508223252	0
DPPA2	KLF4	DPPA2 KLF4	0.015771207371103	0
NR0B1	SALL4	NR0B1 SALL4	0.0157548605832889	1
NIT2	SMAD6	NIT2 SMAD6	0.0157538955290827	0
EED	TET1	EED TET1	0.0157527733333331	0
SETDB1	KLF5	SETDB1 KLF5	0.0157344228441366	1
ZFP111	GNG13	ZFP111 GNG13	0.0157229229486637	0
EED	SKP2	EED SKP2	0.0156380983263717	0
NOTUM	FGF17	NOTUM FGF17	0.0155963047693117	0
PRPF3	TRIM24	PRPF3 TRIM24	0.0154867891635554	0
SAMD4	SALL1	SAMD4 SALL1	0.015463536718296	0
E2F4	TET1	E2F4 TET1	0.0154488510524948	0
MYCN	GOT1	MYCN GOT1	0.0154338911856427	0
ZKSCAN3	KLF4	ZKSCAN3 KLF4	0.0154194491935848	0
CRLF2	TRIM24	CRLF2 TRIM24	0.0154054427774905	0
SERBP1	KLF2	SERBP1 KLF2	0.0153690003227904	0
ZFP42	SALL4	ZFP42 SALL4	0.0153297084084128	0
SOX17	CUL2	SOX17 CUL2	0.0153230561957597	0
H19	ETV5	H19 ETV5	0.0153035363247534	0
ARF5	DNMT3A	ARF5 DNMT3A	0.0153005890703552	0
TRIM28	KLF2	TRIM28 KLF2	0.0152965204472713	1
RCC1	TET1	RCC1 TET1	0.0152627202417025	0
SERPINA3N	GNG13	SERPINA3N GNG13	0.0152607271682564	0
SAMD4	ETV5	SAMD4 ETV5	0.0152365790302221	0
CNOT3	CUL2	CNOT3 CUL2	0.0152264271836849	1
DCAF13	SKP2	DCAF13 SKP2	0.0152174895248805	0
PRPF38A	SALL4	PRPF38A SALL4	0.0151889644387215	0
RCC1	FBXO22	RCC1 FBXO22	0.0151834239032427	0
POU5F1	GNG13	POU5F1 GNG13	0.0151573107528223	1
INO80	CUL2	INO80 CUL2	0.0151265811902752	0
SRRT	TET1	SRRT TET1	0.0150900703239404	0
RCC1	CBX1	RCC1 CBX1	0.0150690750288508	0
EED	KLF5	EED KLF5	0.0150596222000324	0
SOX17	DNMT3B	SOX17 DNMT3B	0.0150585247218014	0
MRPS14	CUL2	MRPS14 CUL2	0.0150505785127336	0
CNOT2	TRIM24	CNOT2 TRIM24	0.0150389972013853	0
ZFP281	SALL1	ZFP281 SALL1	0.0150262583585946	0
CBR3	CBX1	CBR3 CBX1	0.0149844241878504	0
UTP18	GOT1	UTP18 GOT1	0.0149777555916323	0
DSC2	SALL1	DSC2 SALL1	0.0149232016332518	0
SCAMP1	TET1	SCAMP1 TET1	0.0148952460988642	0
X2700097O09RIK	SMAD6	X2700097O09RIK SMAD6	0.0148548886311723	0
SERBP1	TRIM24	SERBP1 TRIM24	0.0148513351073101	0
POLR1B	KLF2	POLR1B KLF2	0.0148208302120423	0
KLHL26	CUL2	KLHL26 CUL2	0.0147725376613402	0
RCC2	SMAD6	RCC2 SMAD6	0.0147394118536482	0
EMP2	APOA2	EMP2 APOA2	0.0147187962609912	0
EZH2	CUL2	EZH2 CUL2	0.0147031803820019	0
POU5F1	KLF5	POU5F1 KLF5	0.0146437541217749	1
REST	APOA2	REST APOA2	0.0146311083445739	0
MYCN	ETV5	MYCN ETV5	0.0145928069107263	0
MRPS14	GNG13	MRPS14 GNG13	0.0145546305792088	0
TCN2	TET1	TCN2 TET1	0.0145517825556843	0
SOX17	RTP4	SOX17 RTP4	0.0145397471290168	0
ESRRB	TET1	ESRRB TET1	0.0145246804696567	0
ARIH1	KLF4	ARIH1 KLF4	0.0145195852932277	0
PRKCH	FBXO22	PRKCH FBXO22	0.0145112765125173	0
WDR75	FOXA2	WDR75 FOXA2	0.0145068336599786	0
C79242	SALL4	C79242 SALL4	0.014491880339138	0
INO80	KLF4	INO80 KLF4	0.0144174804470253	0
TCN2	SALL1	TCN2 SALL1	0.0143891096584745	0
KLHL26	DNMT3B	KLHL26 DNMT3B	0.014369910852232	0
ZFP42	ETV5	ZFP42 ETV5	0.0143268583950735	1
AGPAT3	FGF17	AGPAT3 FGF17	0.0143104591807911	0
TRIM28	RTP4	TRIM28 RTP4	0.0143047381499526	0
SAMD4	SMAD6	SAMD4 SMAD6	0.0142753181760683	0
NIT2	FOXA2	NIT2 FOXA2	0.0142700825408537	0
TCF3	HAT1	TCF3 HAT1	0.0142164725817121	0
PRPF3	FBXO22	PRPF3 FBXO22	0.0141238221981348	0
CREB3L2	FOXA2	CREB3L2 FOXA2	0.0140470153587265	0
SMN1	FOXD3	SMN1 FOXD3	0.0139619089712507	0
SERBP1	APOA2	SERBP1 APOA2	0.0139609710746189	0
PRKCH	SMAD6	PRKCH SMAD6	0.0139166931588014	0
NR0B1	ETV5	NR0B1 ETV5	0.0139101875041908	1
PRPF38A	RTP4	PRPF38A RTP4	0.0138958454966126	0
MYBL2	ETV5	MYBL2 ETV5	0.0138628920610614	0
NIT2	FBXO22	NIT2 FBXO22	0.0138245682995931	0
TRIM28	TRIM24	TRIM28 TRIM24	0.0138242938378586	0
EMP2	SALL1	EMP2 SALL1	0.0137997058937842	0
X100041874	FGF17	X100041874 FGF17	0.0137751673813941	0
SCAMP1	FOXD3	SCAMP1 FOXD3	0.0137551644736155	0
NANOG	HAT1	NANOG HAT1	0.0137286765230255	1
GOLGA4	SMAD6	GOLGA4 SMAD6	0.0137143138365403	0
DPH1	CUL2	DPH1 CUL2	0.0137030407752722	0
EMP2	CBX1	EMP2 CBX1	0.0135864899255288	0
BC003965	CUL2	BC003965 CUL2	0.0135332076358683	0
SOX17	TET1	SOX17 TET1	0.0135263202570486	0
WDR75	GNG13	WDR75 GNG13	0.0134755927016649	0
X2700097O09RIK	FOXA2	X2700097O09RIK FOXA2	0.0134702548632771	0
SLC9A3R1	SALL1	SLC9A3R1 SALL1	0.0134495038265697	0
TCF3	KLF4	TCF3 KLF4	0.0134466221074035	0
ARF5	DNMT3B	ARF5 DNMT3B	0.0134436049338125	0
PIN1	GNG13	PIN1 GNG13	0.01342169388088	0
TCN2	DNMT3B	TCN2 DNMT3B	0.0134189305202368	0
WDR75	SALL4	WDR75 SALL4	0.0134046960636471	0
TCN2	KLF2	TCN2 KLF2	0.0133932969435505	0
LPIN2	SKP2	LPIN2 SKP2	0.0133734888461799	0
ZFP281	FBXO22	ZFP281 FBXO22	0.013348723958757	0
PRPF3	GNG13	PRPF3 GNG13	0.013347085069009	0
POLR2E	RTP4	POLR2E RTP4	0.013304783369967	0
EMP2	SMAD6	EMP2 SMAD6	0.0132782086337779	0
EED	GOT1	EED GOT1	0.0132767588384252	0
CCDC34	HAT1	CCDC34 HAT1	0.0132329066529889	0
CTCF	DNMT3B	CTCF DNMT3B	0.0132248109245513	0
PTH1R	CBX1	PTH1R CBX1	0.0132172191887502	0
LPIN2	CBX1	LPIN2 CBX1	0.0131955917508812	0
CNOT2	GNG13	CNOT2 GNG13	0.0131950572161372	0
POLR1B	FGF17	POLR1B FGF17	0.0131917441215606	0
SCAMP1	DNMT3B	SCAMP1 DNMT3B	0.0130975141313202	0
PRL7C1	GNG13	PRL7C1 GNG13	0.0130848713279712	0
IARS	TRIM24	IARS TRIM24	0.0130733353814392	0
ESRRB	TRIM24	ESRRB TRIM24	0.0130526134055753	0
INO80	FGF17	INO80 FGF17	0.0130433634612114	0
CTCF	TRIM24	CTCF TRIM24	0.0130286646912118	0
IARS	GOT1	IARS GOT1	0.013017298595842	0
SERBP1	SMAD6	SERBP1 SMAD6	0.0130155372122668	0
X100041874	DNMT3B	X100041874 DNMT3B	0.0130013637789539	0
FAM116A	KLF4	FAM116A KLF4	0.0129980750019967	0
PTH1R	ETV5	PTH1R ETV5	0.0129593104386453	0
DDX52	KLF5	DDX52 KLF5	0.0129421268876055	0
POLR1B	FGF4	POLR1B FGF4	0.0129236700920288	0
MMP14	ETV5	MMP14 ETV5	0.0128816555023608	0
X2700097O09RIK	FBXO22	X2700097O09RIK FBXO22	0.0128717408843137	0
ZFP42	TET1	ZFP42 TET1	0.0128645978620606	0
DDX27	FBXO22	DDX27 FBXO22	0.0128618710796268	0
EZH2	DNMT3A	EZH2 DNMT3A	0.0128594309546922	0
X100041874	TET1	X100041874 TET1	0.0128574359044103	0
DSC2	CBX1	DSC2 CBX1	0.012854160573107	0
SLC9A3R1	TRIM24	SLC9A3R1 TRIM24	0.0128479698503291	0
GOLGA4	FOXA2	GOLGA4 FOXA2	0.012844222412658	0
SCAND1	KLF5	SCAND1 KLF5	0.012838117304648	0
PRPF3	SALL4	PRPF3 SALL4	0.0128130618069416	0
REST	KLF5	REST KLF5	0.012801490207219	0
ZFP281	SALL4	ZFP281 SALL4	0.0127779731950099	0
SERBP1	SALL4	SERBP1 SALL4	0.0127105273320968	0
SSBP2	KLF2	SSBP2 KLF2	0.0126987713545982	0
TFPI	SALL1	TFPI SALL1	0.0126942850626136	0
GATA3	CBX1	GATA3 CBX1	0.0126923241817155	0
PRPF3	KLF2	PRPF3 KLF2	0.0126871378948887	0
TOPBP1	HAT1	TOPBP1 HAT1	0.0126863071802985	0
MYC	FOXD3	MYC FOXD3	0.0126828962161362	0
RCC1	SKP2	RCC1 SKP2	0.0126810211658974	0
PHC1	TET1	PHC1 TET1	0.0126802885637565	0
SAMD4	DNMT3B	SAMD4 DNMT3B	0.0126510406043034	0
TRIM28	GOT1	TRIM28 GOT1	0.0126367899161227	0
WDR75	SKP2	WDR75 SKP2	0.0126321000801057	0
CTCF	FOXD3	CTCF FOXD3	0.0126190366514292	0
PRPF38A	ETV5	PRPF38A ETV5	0.0125914985385688	0
FGB	TRIM24	FGB TRIM24	0.012578520316727	0
FGB	FOXD3	FGB FOXD3	0.0125504593042744	0
NIT2	SALL1	NIT2 SALL1	0.0125448023174041	0
WDR75	TRIM24	WDR75 TRIM24	0.0125436119467567	0
TLN1	APOA2	TLN1 APOA2	0.012540162282348	0
D12ERTD216E	HAT1	D12ERTD216E HAT1	0.0125282308933247	0
MYO1B	FGF17	MYO1B FGF17	0.0124530369269975	0
KLHL22	TET1	KLHL22 TET1	0.0124310691823944	0
RPGRIP1	FOXD3	RPGRIP1 FOXD3	0.0124180993909475	0
GDE1	FOXD3	GDE1 FOXD3	0.0123747243378234	0
POLR1B	DNMT3A	POLR1B DNMT3A	0.0123728050512853	0
CBR3	SMAD6	CBR3 SMAD6	0.0123573763042263	0
MYCN	TET1	MYCN TET1	0.012333818352918	0
NSUN4	KLF4	NSUN4 KLF4	0.0123104741734202	0
X2700097O09RIK	DNMT3B	X2700097O09RIK DNMT3B	0.0123041298823196	0
SERBP1	FOXA2	SERBP1 FOXA2	0.0122936153554161	0
WDR75	FGF4	WDR75 FGF4	0.0122877435532462	0
TLN1	TRIM24	TLN1 TRIM24	0.0122813202764433	0
USP2	FOXD3	USP2 FOXD3	0.0122738056580185	0
PFKL	FOXD3	PFKL FOXD3	0.0122577148086255	0
CREB3L2	RTP4	CREB3L2 RTP4	0.0122361741317329	0
WDR75	APOA2	WDR75 APOA2	0.012163247857754	0
TRIM28	SKP2	TRIM28 SKP2	0.0121511166433627	0
USP5	CUL2	USP5 CUL2	0.0121334412117558	0
DDX52	SALL4	DDX52 SALL4	0.0121163973827981	0
RCC2	FGF4	RCC2 FGF4	0.0121144229398842	0
POLR1B	APOA2	POLR1B APOA2	0.0120902778481544	0
LPIN2	FGF4	LPIN2 FGF4	0.0120830361391886	0
TREH	CUL2	TREH CUL2	0.012071283011502	0
REST	SALL1	REST SALL1	0.0120661054150043	1
MYO7A	TET1	MYO7A TET1	0.0120654882434092	0
EMP2	TRIM24	EMP2 TRIM24	0.0120239842319526	0
MYO7A	FGF17	MYO7A FGF17	0.0120228854192318	0
EED	CUL2	EED CUL2	0.0119950443085954	0
SCAND1	TET1	SCAND1 TET1	0.0119856507658453	0
UTP18	SKP2	UTP18 SKP2	0.0119787226079923	0
PTH1R	RTP4	PTH1R RTP4	0.0119763081052785	0
SIPA1L2	SMAD6	SIPA1L2 SMAD6	0.0119715403602915	0
CBR3	ETV5	CBR3 ETV5	0.0119605271419157	0
NANOG	GOT1	NANOG GOT1	0.0119278805716631	1
ZFP42	FGF17	ZFP42 FGF17	0.0118970252596427	0
RHOC	KLF5	RHOC KLF5	0.0118788682268494	0
DDX27	GOT1	DDX27 GOT1	0.011873646377567	0
RFC5	TRIM24	RFC5 TRIM24	0.0118673817722939	0
REST	RTP4	REST RTP4	0.0118642016926124	0
RFC5	CBX1	RFC5 CBX1	0.0118560196297846	0
SOX17	KLF2	SOX17 KLF2	0.0118419761259629	0
RCC2	KLF2	RCC2 KLF2	0.0117702973205316	0
MYO1B	TET1	MYO1B TET1	0.0117697087352815	0
TLN1	FBXO22	TLN1 FBXO22	0.0117472397370331	0
LPIN2	APOA2	LPIN2 APOA2	0.0117369614105223	0
GLI3	HAT1	GLI3 HAT1	0.0117344951000569	0
D10WSU52E	GNG13	D10WSU52E GNG13	0.0117008282082866	0
ABHD4	KLF5	ABHD4 KLF5	0.0116923618064993	0
SMN1	FGF17	SMN1 FGF17	0.0116879474854726	0
POU5F1	FGF4	POU5F1 FGF4	0.0116847422360402	1
HSPB8	SALL1	HSPB8 SALL1	0.0116716855623464	0
NSUN4	FGF17	NSUN4 FGF17	0.0116676482518879	0
DPH1	FGF17	DPH1 FGF17	0.01165897075024	0
CREB3L2	APOA2	CREB3L2 APOA2	0.0116568437555787	0
SAMD4	TRIM24	SAMD4 TRIM24	0.0116509894793171	0
HSPB8	TRIM24	HSPB8 TRIM24	0.0116367872766466	0
NOC3L	CBX1	NOC3L CBX1	0.0115959938757995	0
ARIH1	KLF5	ARIH1 KLF5	0.0115635948692147	0
PRPF3	CUL2	PRPF3 CUL2	0.0115592327908779	0
LPIN2	FGF17	LPIN2 FGF17	0.0115591186186018	0
CNOT3	TET1	CNOT3 TET1	0.0115232575424462	0
POLR1B	RTP4	POLR1B RTP4	0.0115102374698987	0
PHC1	TRIM24	PHC1 TRIM24	0.0114690646721682	0
TSC22D4	KLF5	TSC22D4 KLF5	0.0114289023632296	0
POLR1B	TET1	POLR1B TET1	0.0113368179189178	0
DSC2	ETV5	DSC2 ETV5	0.0113202488715017	0
RCC2	FOXA2	RCC2 FOXA2	0.011315547731977	0
GATA3	FGF4	GATA3 FGF4	0.0113129497048487	0
RFC5	FBXO22	RFC5 FBXO22	0.0113010594443647	0
REST	DNMT3B	REST DNMT3B	0.0113000057156981	0
POLR1B	SALL1	POLR1B SALL1	0.0112843131430623	0
HSPB8	TET1	HSPB8 TET1	0.0112409350029684	0
SERBP1	GOT1	SERBP1 GOT1	0.011239585529379	0
RHOC	TRIM24	RHOC TRIM24	0.0112333097983333	0
LOC100045684	APOA2	LOC100045684 APOA2	0.0112234853208906	0
REST	FOXD3	REST FOXD3	0.0112020846466149	0
ZFP281	GOT1	ZFP281 GOT1	0.011171124625454	0
GATA3	FOXA2	GATA3 FOXA2	0.0111613319921761	0
GOLGA4	SALL1	GOLGA4 SALL1	0.0111579941925804	0
CREB3L2	DNMT3B	CREB3L2 DNMT3B	0.0111528990974586	0
TLN1	KLF2	TLN1 KLF2	0.0111484728307619	0
ARF5	KLF5	ARF5 KLF5	0.0111483273727755	0
ZFP281	APOA2	ZFP281 APOA2	0.0111308129188308	0
PRKCH	SALL1	PRKCH SALL1	0.0111100002066266	0
X2700097O09RIK	CUL2	X2700097O09RIK CUL2	0.0111026197182318	0
RCC1	APOA2	RCC1 APOA2	0.0110975818545288	0
RASD1	HAT1	RASD1 HAT1	0.0110686361694625	0
DCAF13	KLF2	DCAF13 KLF2	0.0110667344311372	0
RNF2	GNG13	RNF2 GNG13	0.0110390393118845	0
PRKCH	FGF4	PRKCH FGF4	0.0110127864469112	0
POLR2E	KLF2	POLR2E KLF2	0.0109797467764976	0
REST	SKP2	REST SKP2	0.0109460552681002	0
POU5F1	SKP2	POU5F1 SKP2	0.0109287227423599	1
RFC5	GOT1	RFC5 GOT1	0.0108714822915598	0
DSC2	FOXA2	DSC2 FOXA2	0.0108627038531108	0
TMEM216	KLF4	TMEM216 KLF4	0.0108579068828924	0
NANOG	RTP4	NANOG RTP4	0.0108546618420697	1
ESRRB	RTP4	ESRRB RTP4	0.0108437617935254	0
TRIM28	SALL4	TRIM28 SALL4	0.0108345934446242	0
SOX2	KLF2	SOX2 KLF2	0.0108298333599457	1
CRLF2	ETV5	CRLF2 ETV5	0.010811518021856	0
DLC1	SALL1	DLC1 SALL1	0.0107552515412225	0
BLMH	FBXO22	BLMH FBXO22	0.0107348022542121	0
LGALS6	HAT1	LGALS6 HAT1	0.0107274936003823	0
MYO1B	RTP4	MYO1B RTP4	0.0106746305535132	0
X2310075K07RIK	CUL2	X2310075K07RIK CUL2	0.0106647062915946	0
GDE1	DNMT3B	GDE1 DNMT3B	0.0106431887967906	0
MYC	TET1	MYC TET1	0.010633965847226	0
SOX17	FBXO22	SOX17 FBXO22	0.0106260700099363	0
LPIN2	SALL1	LPIN2 SALL1	0.010611503701537	0
CCNG2	SALL4	CCNG2 SALL4	0.0105998957815984	0
RPL22L1	HAT1	RPL22L1 HAT1	0.0105968673065864	0
CHD1	FOXD3	CHD1 FOXD3	0.0105616400271896	0
DSC2	TRIM24	DSC2 TRIM24	0.0105599763574038	0
TRIM28	FBXO22	TRIM28 FBXO22	0.0105427178324841	1
VPS39	FGF17	VPS39 FGF17	0.0105186279841294	0
ACBD3	GNG13	ACBD3 GNG13	0.0105051260942175	0
H19	TRIM24	H19 TRIM24	0.0104837879266203	0
PHC1	FBXO22	PHC1 FBXO22	0.0104757906403592	0
TCN2	FBXO22	TCN2 FBXO22	0.0104639870729278	0
POLR1B	FOXA2	POLR1B FOXA2	0.0104595145805551	0
USP5	KLF2	USP5 KLF2	0.0104392032467321	0
X100041874	FOXD3	X100041874 FOXD3	0.0104264404408505	0
LIPG	GNG13	LIPG GNG13	0.0104262390354476	0
WDR75	DNMT3B	WDR75 DNMT3B	0.0104241154483111	0
SIPA1L2	FGF17	SIPA1L2 FGF17	0.0104207250561064	0
DGAT1	HAT1	DGAT1 HAT1	0.0104116282289126	0
DSC2	DNMT3B	DSC2 DNMT3B	0.0104073281237318	0
ARF5	SALL4	ARF5 SALL4	0.0103681044676248	0
NIT2	RTP4	NIT2 RTP4	0.010361347301429	0
CCNG2	KLF5	CCNG2 KLF5	0.0103498523747129	0
IARS	FOXA2	IARS FOXA2	0.0103107696367356	0
NOC3L	SMAD6	NOC3L SMAD6	0.0103010829566487	0
MYO1B	SKP2	MYO1B SKP2	0.0102987741367288	0
X2310075K07RIK	GNG13	X2310075K07RIK GNG13	0.0102573075637979	0
SIPA1L2	TET1	SIPA1L2 TET1	0.010255500453682	0
SRRT	KLF5	SRRT KLF5	0.0102478417580389	0
MYO7A	SKP2	MYO7A SKP2	0.0102415981673556	0
KLHL22	TRIM24	KLHL22 TRIM24	0.0102398315503929	0
RFC5	ETV5	RFC5 ETV5	0.0102368103802581	0
PTH1R	TRIM24	PTH1R TRIM24	0.0102139549793693	0
MYO7A	FOXA2	MYO7A FOXA2	0.010201020870887	0
FOXH1	GNG13	FOXH1 GNG13	0.0101884687131893	0
IARS	SALL1	IARS SALL1	0.0101810390465794	0
HSPB8	SMAD6	HSPB8 SMAD6	0.0101597347986994	0
SRRT	KLF2	SRRT KLF2	0.0101369582745715	0
SETDB1	CUL2	SETDB1 CUL2	0.0101316931264612	0
MRPS14	SKP2	MRPS14 SKP2	0.0101191416626915	0
PIN1	SKP2	PIN1 SKP2	0.0101118671730109	0
MRPS14	FOXD3	MRPS14 FOXD3	0.010105616311222	0
SMN1	KLF5	SMN1 KLF5	0.0100882177942037	0
UTP18	GNG13	UTP18 GNG13	0.0100822618742746	0
PTH1R	KLF2	PTH1R KLF2	0.0100799663586346	0
D7ERTD59E	GNG13	D7ERTD59E GNG13	0.0100628416162667	0
CTCF	TET1	CTCF TET1	0.0100543790065418	0
RCC2	CUL2	RCC2 CUL2	0.0100262256613289	0
MYO7A	SMAD6	MYO7A SMAD6	0.0100168645769955	0
SETDB1	KLF4	SETDB1 KLF4	0.0100007674714263	1
DPPA2	SALL4	DPPA2 SALL4	0.00999712532423518	0
RCC2	RTP4	RCC2 RTP4	0.00998852278845517	0
NOC3L	APOA2	NOC3L APOA2	0.00998372717252224	0
SOX2	APOA2	SOX2 APOA2	0.00994483203580624	1
SRRT	CUL2	SRRT CUL2	0.00994018841568752	0
SERBP1	GNG13	SERBP1 GNG13	0.0099257109275909	0
XPO6	GNG13	XPO6 GNG13	0.00992160097930593	0
CRLF2	FOXD3	CRLF2 FOXD3	0.00990646405254803	0
MYC	SALL4	MYC SALL4	0.00990596627350603	1
ACBD3	RTP4	ACBD3 RTP4	0.00989793557151415	0
GPR83	GNG13	GPR83 GNG13	0.00989573210622481	0
DCAF13	ETV5	DCAF13 ETV5	0.00986733301041169	0
ABCB4	HAT1	ABCB4 HAT1	0.00986660353322199	0
GATA3	DNMT3A	GATA3 DNMT3A	0.00984532539226765	0
BC051019	GNG13	BC051019 GNG13	0.00983508874547021	0
VPS39	SALL4	VPS39 SALL4	0.0097761147508471	0
EMP2	FOXA2	EMP2 FOXA2	0.00977584935699809	0
POLR1B	FBXO22	POLR1B FBXO22	0.00976987539077022	0
E2F4	CUL2	E2F4 CUL2	0.00975807675022956	0
PRKCH	CBX1	PRKCH CBX1	0.00974992002218511	0
ZFP281	KLF2	ZFP281 KLF2	0.00972216019453618	0
TRIM28	TET1	TRIM28 TET1	0.00971930252633751	0
SAMD4	CBX1	SAMD4 CBX1	0.00971680299750386	0
LYL1	CUL2	LYL1 CUL2	0.00971365871918943	0
X100041874	KLF5	X100041874 KLF5	0.00970792651061668	0
LPIN2	FBXO22	LPIN2 FBXO22	0.00969303412519505	0
RRP8	SALL4	RRP8 SALL4	0.0096787279463177	0
DCAF13	HAT1	DCAF13 HAT1	0.00967519708163725	0
CNOT2	CBX1	CNOT2 CBX1	0.00967083066426741	0
SERBP1	SALL1	SERBP1 SALL1	0.00966073675584236	0
SRI	APOA2	SRI APOA2	0.00965510127622963	0
SCAMP1	DNMT3A	SCAMP1 DNMT3A	0.00961825882120203	0
EMP2	FBXO22	EMP2 FBXO22	0.00961336912799075	0
NANP	RTP4	NANP RTP4	0.00959133803247983	0
CBR3	TRIM24	CBR3 TRIM24	0.00958365073868664	0
REST	CUL2	REST CUL2	0.00958073993569859	0
ZFP42	CUL2	ZFP42 CUL2	0.00957777956753347	0
C79242	HAT1	C79242 HAT1	0.00957386406361131	0
RCC1	DNMT3B	RCC1 DNMT3B	0.00954771898276649	0
POLR1B	SMAD6	POLR1B SMAD6	0.0095431033088605	0
EMP2	RTP4	EMP2 RTP4	0.00954028417156897	0
PRPF3	FOXA2	PRPF3 FOXA2	0.00953915170170931	0
DCAF13	CUL2	DCAF13 CUL2	0.00953757679075746	0
GM12942	KLF4	GM12942 KLF4	0.00953185618501986	0
NPVF	GNG13	NPVF GNG13	0.00952594236721212	0
CREB3L2	DNMT3A	CREB3L2 DNMT3A	0.00950174650776264	0
BLMH	GOT1	BLMH GOT1	0.00950089545381465	0
PRPF3	KLF5	PRPF3 KLF5	0.00946378613194471	0
ARF5	FOXD3	ARF5 FOXD3	0.00945549465479336	0
DSC2	RTP4	DSC2 RTP4	0.00945525980695403	0
SERBP1	RTP4	SERBP1 RTP4	0.00944009404714682	0
TOPBP1	GNG13	TOPBP1 GNG13	0.00943723352372547	0
TFPI	SMAD6	TFPI SMAD6	0.00942695093773398	0
NIT2	FGF4	NIT2 FGF4	0.00942252028233774	0
ZFP111	HAT1	ZFP111 HAT1	0.0094188333118416	0
KLHL26	KLF5	KLHL26 KLF5	0.00940581427789943	0
KIF2C	HAT1	KIF2C HAT1	0.00940022320286994	0
CBR3	FOXA2	CBR3 FOXA2	0.00939867076981313	0
X2700097O09RIK	CBX1	X2700097O09RIK CBX1	0.00938249867913368	0
RNF2	SALL4	RNF2 SALL4	0.00936610604878116	0
SOX17	DNMT3A	SOX17 DNMT3A	0.00936247700518972	0
RHOC	FOXD3	RHOC FOXD3	0.00934645660706231	0
ABL1	FOXD3	ABL1 FOXD3	0.00931616702135419	0
GATA3	ETV5	GATA3 ETV5	0.00931494625103982	0
SLC9A3R1	ETV5	SLC9A3R1 ETV5	0.0092832627976355	0
ABHD4	SKP2	ABHD4 SKP2	0.00926273054231984	0
RCC1	SALL4	RCC1 SALL4	0.00924928675220287	0
HSPB8	APOA2	HSPB8 APOA2	0.0092349504670582	0
PRPF3	GOT1	PRPF3 GOT1	0.00923086466443703	0
PHC1	FOXD3	PHC1 FOXD3	0.00920322408466689	0
NOC3L	SALL4	NOC3L SALL4	0.00920057164560463	0
MMP14	KLF2	MMP14 KLF2	0.00920042500427582	0
ATF7	HAT1	ATF7 HAT1	0.00916327281822225	0
DENND4B	SALL4	DENND4B SALL4	0.00915772859159185	0
SRI	SMAD6	SRI SMAD6	0.00915547118409659	0
IARS	SMAD6	IARS SMAD6	0.00914503922812642	0
YY1	HAT1	YY1 HAT1	0.00908418431893607	0
RFC5	KLF2	RFC5 KLF2	0.00907996945562764	0
ARIH1	FGF17	ARIH1 FGF17	0.00904766111644356	0
PRMT2	FOXD3	PRMT2 FOXD3	0.00902975495724034	0
MRPS14	FOXA2	MRPS14 FOXA2	0.00902424304791458	0
BNIP1	GOT1	BNIP1 GOT1	0.00900858861110995	0
LOC100045684	CBX1	LOC100045684 CBX1	0.00900600318730609	0
EIF4ENIF1	HAT1	EIF4ENIF1 HAT1	0.00897608651603297	0
DSC2	FGF17	DSC2 FGF17	0.00897492750524232	0
GATA3	RTP4	GATA3 RTP4	0.00897114743735292	0
TCN2	RTP4	TCN2 RTP4	0.00896768156375842	0
RNF2	HAT1	RNF2 HAT1	0.0089613235254686	0
E2F4	KLF5	E2F4 KLF5	0.008948729035209	1
TLN1	FOXA2	TLN1 FOXA2	0.00893479524476148	0
SRI	GOT1	SRI GOT1	0.00893233666455556	0
MYBL2	FBXO22	MYBL2 FBXO22	0.00891845743409063	0
TCF3	RTP4	TCF3 RTP4	0.00890984884112027	1
REST	KLF2	REST KLF2	0.00890340139199012	0
HDAC5	FGF17	HDAC5 FGF17	0.00889804812581593	0
ACP6	KLF4	ACP6 KLF4	0.00882632321630572	0
WDR75	DNMT3A	WDR75 DNMT3A	0.00882276185097611	0
CNOT2	FBXO22	CNOT2 FBXO22	0.00882037369978623	0
RNF2	GOT1	RNF2 GOT1	0.00881654807325121	0
CREB3L2	SALL1	CREB3L2 SALL1	0.00879557597869079	0
WDR75	RTP4	WDR75 RTP4	0.00878909790397954	0
DDX27	GNG13	DDX27 GNG13	0.00878815868499674	0
EZH2	DNMT3B	EZH2 DNMT3B	0.00878373983014148	1
ARF5	SALL1	ARF5 SALL1	0.00878205519575248	0
MYCN	CBX1	MYCN CBX1	0.00876766588375168	0
KLHL22	FOXD3	KLHL22 FOXD3	0.00876552416561682	0
MMP14	SMAD6	MMP14 SMAD6	0.00876448178644413	0
MYBL2	KLF2	MYBL2 KLF2	0.00874544798547028	0
RCC2	SALL1	RCC2 SALL1	0.0087353402548698	0
PRPF3	FGF17	PRPF3 FGF17	0.00873355863158386	0
MYO7A	GOT1	MYO7A GOT1	0.00871628408908283	0
MRPS14	GOT1	MRPS14 GOT1	0.00867750329858183	0
MYO7A	TRIM24	MYO7A TRIM24	0.00867553766375953	0
POLR1B	CBX1	POLR1B CBX1	0.00866002169119724	0
SOX2	TRIM24	SOX2 TRIM24	0.0086541539447182	1
NR0B1	SKP2	NR0B1 SKP2	0.00864498570158122	0
PRND	GNG13	PRND GNG13	0.00864318826027724	0
RLBP1	HAT1	RLBP1 HAT1	0.0086389762798238	0
LOC100045684	SMAD6	LOC100045684 SMAD6	0.00863646176791318	0
DDX27	RTP4	DDX27 RTP4	0.00860348004447025	0
CAD	HAT1	CAD HAT1	0.00860321589483316	0
SOX2	CBX1	SOX2 CBX1	0.00860134687545799	1
CREB3L2	CBX1	CREB3L2 CBX1	0.00859611638344854	0
KLHL26	FGF17	KLHL26 FGF17	0.00859188898236484	0
REST	TRIM24	REST TRIM24	0.00858666838831036	0
NOC3L	FOXA2	NOC3L FOXA2	0.00858104659648878	0
PRPF3	RTP4	PRPF3 RTP4	0.00856807006216856	0
INO80	TET1	INO80 TET1	0.0085446931840197	0
FASTKD1	RTP4	FASTKD1 RTP4	0.00853040125646466	0
ZFP42	FOXD3	ZFP42 FOXD3	0.0085207398891465	0
RCC1	DNMT3A	RCC1 DNMT3A	0.00851960342140578	0
C77609	SALL4	C77609 SALL4	0.00851785376561127	0
MYBL2	TET1	MYBL2 TET1	0.0085140851814935	0
X2700097O09RIK	DNMT3A	X2700097O09RIK DNMT3A	0.00849569975836324	0
SRPK2	KLF4	SRPK2 KLF4	0.00849422489753165	0
NOC3L	FGF4	NOC3L FGF4	0.00848062527072205	0
DMAP1	HAT1	DMAP1 HAT1	0.0084735115726309	0
ENPP1	SALL4	ENPP1 SALL4	0.00844230268848961	0
KIF2C	RTP4	KIF2C RTP4	0.00842173007497381	0
PIN1	CUL2	PIN1 CUL2	0.00841993570681033	0
LPIN2	KLF5	LPIN2 KLF5	0.00841802088357148	0
RNF157	CUL2	RNF157 CUL2	0.00841265328045109	0
POU5F1	FOXD3	POU5F1 FOXD3	0.00839791817080082	1
MMP14	KLF4	MMP14 KLF4	0.00838886006344341	0
FASTKD1	KLF2	FASTKD1 KLF2	0.00838207932038447	0
DPH1	KLF5	DPH1 KLF5	0.00837956968472921	0
MYCN	KLF4	MYCN KLF4	0.00836946101988644	0
GDE1	SALL1	GDE1 SALL1	0.00836669761651784	0
FASTKD1	FBXO22	FASTKD1 FBXO22	0.00835868863145907	0
SSBP2	GOT1	SSBP2 GOT1	0.00831701808226734	0
MYO7A	CBX1	MYO7A CBX1	0.00831478465800029	0
POLR2E	FGF4	POLR2E FGF4	0.00831033718178483	0
AGPAT3	FOXD3	AGPAT3 FOXD3	0.00830300168821333	0
MMP14	SALL1	MMP14 SALL1	0.00829767829028807	0
REST	FBXO22	REST FBXO22	0.00829209284064733	0
DPPA2	TET1	DPPA2 TET1	0.00828266439516002	0
MMP14	APOA2	MMP14 APOA2	0.00827039088075809	0
MYO7A	APOA2	MYO7A APOA2	0.0082641805142947	0
GOLGA4	FGF4	GOLGA4 FGF4	0.00824838401913333	0
DDX52	FOXD3	DDX52 FOXD3	0.00823674831444881	0
PRPF38A	TRIM24	PRPF38A TRIM24	0.00823032967345115	0
RFC5	GNG13	RFC5 GNG13	0.00822027313995581	0
DCAF13	TRIM24	DCAF13 TRIM24	0.00820049180595463	0
RPGRIP1	DNMT3A	RPGRIP1 DNMT3A	0.00818185679758594	0
TMUB2	RTP4	TMUB2 RTP4	0.00817613946790127	0
DPH1	SALL4	DPH1 SALL4	0.00816913124079738	0
E130012A19RIK	CUL2	E130012A19RIK CUL2	0.00815414490216433	0
X100041874	CUL2	X100041874 CUL2	0.00814030222229844	0
KLHL22	ETV5	KLHL22 ETV5	0.00810412786451217	0
NIT2	CUL2	NIT2 CUL2	0.00809906147350295	0
SUCLG2	HAT1	SUCLG2 HAT1	0.00807619607455938	0
SOX2	GOT1	SOX2 GOT1	0.0080720929477541	0
LOC100046998	CUL2	LOC100046998 CUL2	0.00806459872013382	0
E2F4	FBXO22	E2F4 FBXO22	0.00805391907147744	0
SRI	RTP4	SRI RTP4	0.00803727775808958	0
ENPP1	GNG13	ENPP1 GNG13	0.00803484375320226	0
NOC3L	SKP2	NOC3L SKP2	0.00803323858232818	0
GATA3	APOA2	GATA3 APOA2	0.00801410888103303	0
RCC1	FGF4	RCC1 FGF4	0.00800806384399152	0
SCAMP1	SALL1	SCAMP1 SALL1	0.00799203873581148	0
MYO7A	DNMT3A	MYO7A DNMT3A	0.00797945694619968	0
MYO1B	FOXA2	MYO1B FOXA2	0.00797901201221284	0
GDE1	SMAD6	GDE1 SMAD6	0.00795837508588208	0
LPIN2	FOXA2	LPIN2 FOXA2	0.00795577384966643	0
NPVF	HAT1	NPVF HAT1	0.00795120077133386	0
TRIM28	ETV5	TRIM28 ETV5	0.00795010695549733	0
SIPA1L2	SALL1	SIPA1L2 SALL1	0.00793823962307475	0
CREB3L2	SMAD6	CREB3L2 SMAD6	0.00792172384809856	0
DDX27	SKP2	DDX27 SKP2	0.00790322565130423	0
PRPF3	FOXD3	PRPF3 FOXD3	0.00790195841552156	0
CRLF2	SKP2	CRLF2 SKP2	0.00787862460963039	0
TRIM28	FGF17	TRIM28 FGF17	0.00787072510986629	0
KIF2C	GOT1	KIF2C GOT1	0.00786582380132977	0
KLHL26	FOXD3	KLHL26 FOXD3	0.0078589568652199	0
SRI	KLF2	SRI KLF2	0.00785504292609475	0
RASD1	GNG13	RASD1 GNG13	0.00785038244127081	0
PIN1	RTP4	PIN1 RTP4	0.0078303339071006	0
MYBL2	FGF4	MYBL2 FGF4	0.00782687637165455	0
SCAND1	SALL4	SCAND1 SALL4	0.0078182729149285	0
DSC2	TET1	DSC2 TET1	0.00778613838341464	0
DNAJC5	SALL1	DNAJC5 SALL1	0.00778353421166925	0
WT1	DNMT3B	WT1 DNMT3B	0.0077707296366465	0
TMEM110	KLF4	TMEM110 KLF4	0.00776935155765563	0
LOXL1	SALL4	LOXL1 SALL4	0.00774701188998883	0
TCN2	SKP2	TCN2 SKP2	0.00774069379975177	0
GATA3	SMAD6	GATA3 SMAD6	0.00773611428552283	0
DPH1	FOXD3	DPH1 FOXD3	0.0077283386784043	0
LHX8	GNG13	LHX8 GNG13	0.00772718152604513	0
X9030409G11RIK	KLF5	X9030409G11RIK KLF5	0.00770564763333718	0
TFPI	FGF4	TFPI FGF4	0.00768157437367143	0
E2F4	FGF4	E2F4 FGF4	0.00766155211304888	1
MMP14	RTP4	MMP14 RTP4	0.00765518550720854	0
RCC1	FOXD3	RCC1 FOXD3	0.00763645683011264	0
CBR3	FGF4	CBR3 FGF4	0.00763538350395144	0
CYP51	FOXD3	CYP51 FOXD3	0.00762558662928903	0
E130012A19RIK	FOXD3	E130012A19RIK FOXD3	0.00762419064049638	0
SCGB1A1	SKP2	SCGB1A1 SKP2	0.00762050451627775	0
AGPAT3	TET1	AGPAT3 TET1	0.00761981408550826	0
MYC	SKP2	MYC SKP2	0.00761933809891401	1
MRPS14	TET1	MRPS14 TET1	0.00761927865390308	0
RFC5	DNMT3B	RFC5 DNMT3B	0.0076151253095576	0
DLC1	DNMT3A	DLC1 DNMT3A	0.00761137363764535	0
X1810048J11RIK	KLF4	X1810048J11RIK KLF4	0.00760907504822603	0
CBR3	SALL1	CBR3 SALL1	0.00760842087125128	0
LIPG	HAT1	LIPG HAT1	0.00759200381683581	0
RNF111	KLF4	RNF111 KLF4	0.00758897553229662	0
X100041874	FGF4	X100041874 FGF4	0.00758712892015775	0
PIN1	FBXO22	PIN1 FBXO22	0.00754425477141909	0
CNOT3	KLF4	CNOT3 KLF4	0.00753818806881312	1
FASTKD1	CUL2	FASTKD1 CUL2	0.0075356828264413	0
HSPB8	FGF4	HSPB8 FGF4	0.00753104182185572	0
LPIN2	ETV5	LPIN2 ETV5	0.00752221159721787	0
MYO1B	FOXD3	MYO1B FOXD3	0.00750642679031858	0
IARS	SKP2	IARS SKP2	0.00749264318997351	0
BLMH	CUL2	BLMH CUL2	0.00749212129091464	0
MYCN	SMAD6	MYCN SMAD6	0.00748684586376983	0
USP5	GOT1	USP5 GOT1	0.00748389637799946	0
YIPF7	SKP2	YIPF7 SKP2	0.0074753189182756	0
UTP18	SALL4	UTP18 SALL4	0.00747302823464406	0
X100041874	APOA2	X100041874 APOA2	0.00747114984922731	0
XPO6	HAT1	XPO6 HAT1	0.007464186068808	0
VPS39	SKP2	VPS39 SKP2	0.0074414522643181	0
IARS	KLF2	IARS KLF2	0.0074162762372176	0
TCN2	CUL2	TCN2 CUL2	0.00737421574092226	0
X9030409G11RIK	HAT1	X9030409G11RIK HAT1	0.00737256015436307	0
NOTUM	KLF4	NOTUM KLF4	0.00736731983300067	0
X2700097O09RIK	TRIM24	X2700097O09RIK TRIM24	0.00736485300460104	0
X2700097O09RIK	TET1	X2700097O09RIK TET1	0.00735819485344688	0
MYCN	FGF17	MYCN FGF17	0.00735724262571418	0
SETDB1	FGF17	SETDB1 FGF17	0.00731099426133343	0
H19	SKP2	H19 SKP2	0.00727053338998455	0
FXN	SKP2	FXN SKP2	0.00727038013987589	0
EMP2	TET1	EMP2 TET1	0.00726810426840132	0
PRPF3	ETV5	PRPF3 ETV5	0.00726333885806945	0
STAT3	KLF2	STAT3 KLF2	0.0072629996081609	0
RFC5	SKP2	RFC5 SKP2	0.00725741648345715	0
TRIM28	CBX1	TRIM28 CBX1	0.00725078294494912	1
POLR2E	GNG13	POLR2E GNG13	0.00724534321701235	0
SMN1	TET1	SMN1 TET1	0.00724501663173788	0
E130012A19RIK	SALL4	E130012A19RIK SALL4	0.00723839128425065	0
SRRT	DNMT3A	SRRT DNMT3A	0.00723307052648324	0
SRI	SALL1	SRI SALL1	0.00722294188777029	0
BC003965	SKP2	BC003965 SKP2	0.00721799353792437	0
NANOG	SALL4	NANOG SALL4	0.0072048263738592	1
ZFP42	FBXO22	ZFP42 FBXO22	0.00719952853034957	0
MYO1B	TRIM24	MYO1B TRIM24	0.00719473515926587	0
TSC22D4	FOXD3	TSC22D4 FOXD3	0.00717629928995873	0
XCL1	HAT1	XCL1 HAT1	0.00717179459735975	0
MRPS14	FGF17	MRPS14 FGF17	0.00716673735992731	0
HSPB8	FOXA2	HSPB8 FOXA2	0.00715827642981764	0
MMP14	CBX1	MMP14 CBX1	0.00715474784344432	0
E2F4	DNMT3A	E2F4 DNMT3A	0.00713947945500001	1
UTP18	HAT1	UTP18 HAT1	0.00713848962089024	0
TCF3	KLF2	TCF3 KLF2	0.00711877805927577	1
FKBP3	KLF4	FKBP3 KLF4	0.00711282545621814	0
BLMH	KLF2	BLMH KLF2	0.0071016759724984	0
LGALS6	RTP4	LGALS6 RTP4	0.00709343602981634	0
PTH1R	FOXD3	PTH1R FOXD3	0.00708080142153002	0
MYO1H	RTP4	MYO1H RTP4	0.00707724915480543	0
SRR	GNG13	SRR GNG13	0.00707541738832108	0
MYCN	SALL1	MYCN SALL1	0.00707123064689364	0
X100041874	SMAD6	X100041874 SMAD6	0.00705608287655472	0
DSC2	SALL4	DSC2 SALL4	0.0070455805258165	0
SLC9A3R1	FOXD3	SLC9A3R1 FOXD3	0.00704246340003581	0
SRRT	FBXO22	SRRT FBXO22	0.00702941981000862	0
SCAMP1	APOA2	SCAMP1 APOA2	0.00701256762932979	0
POU5F1	FBXO22	POU5F1 FBXO22	0.0069989591830516	1
PIN1	SALL4	PIN1 SALL4	0.00698214641254668	0
D12ERTD216E	RTP4	D12ERTD216E RTP4	0.00697651246531686	0
SOX2	SALL4	SOX2 SALL4	0.00697453603812138	1
TCFCP2L1	KLF5	TCFCP2L1 KLF5	0.00696599488461809	0
STAT3	HAT1	STAT3 HAT1	0.00696420471990977	0
CREB3L2	FGF17	CREB3L2 FGF17	0.00695939804902087	0
SERBP1	FGF4	SERBP1 FGF4	0.00694352325247356	0
SRR	HAT1	SRR HAT1	0.0069347765295547	0
POLR2E	FGF17	POLR2E FGF17	0.00692392603711203	0
ENPP1	HAT1	ENPP1 HAT1	0.0069134851652666	0
GATA3	SALL1	GATA3 SALL1	0.0069090362976797	0
NR0B1	KLF4	NR0B1 KLF4	0.00690179608728766	0
LOC100048449	RTP4	LOC100048449 RTP4	0.00689346723394523	0
MDFIC	KLF5	MDFIC KLF5	0.00687704930207783	0
SRI	ETV5	SRI ETV5	0.00687258896758069	0
TLN1	FGF4	TLN1 FGF4	0.00686778753948585	0
POLR1B	TRIM24	POLR1B TRIM24	0.00686697845404054	0
SOX2	FBXO22	SOX2 FBXO22	0.0068663437221944	1
CNOT2	FGF4	CNOT2 FGF4	0.00686185971669271	0
ACP6	KLF5	ACP6 KLF5	0.0068351341435146	0
TMEM167	SKP2	TMEM167 SKP2	0.00682395272289255	0
DCAF13	GOT1	DCAF13 GOT1	0.00680997313885602	0
E2F4	FOXA2	E2F4 FOXA2	0.00680204429740861	0
EIF4ENIF1	GNG13	EIF4ENIF1 GNG13	0.00679373540358323	0
LOXL1	GOT1	LOXL1 GOT1	0.00677438263102419	0
BLMH	HAT1	BLMH HAT1	0.00675379873211112	0
JARID2	TRIM24	JARID2 TRIM24	0.00674387779222938	0
MRPS14	TRIM24	MRPS14 TRIM24	0.00674188572872031	0
TMPRSS11D	HAT1	TMPRSS11D HAT1	0.00673577395682066	0
X3632451O06RIK	KLF4	X3632451O06RIK KLF4	0.00672591562234133	0
ZFP42	KLF4	ZFP42 KLF4	0.00671652757288803	0
RNF2	FOXD3	RNF2 FOXD3	0.0067120114186285	1
SIPA1L2	FGF4	SIPA1L2 FGF4	0.00670410062336556	0
IARS	CBX1	IARS CBX1	0.00669795484158437	0
ZFP281	CUL2	ZFP281 CUL2	0.00669419938064408	0
SOX2	ETV5	SOX2 ETV5	0.00668517014758161	1
POLR1B	CUL2	POLR1B CUL2	0.00668335005710958	0
POU5F1	TRIM24	POU5F1 TRIM24	0.00667285352570048	1
MYCN	APOA2	MYCN APOA2	0.00665830917425088	0
PTH1R	HAT1	PTH1R HAT1	0.00665218803981344	0
BC051019	HAT1	BC051019 HAT1	0.00665197661164109	0
CNOT2	DNMT3A	CNOT2 DNMT3A	0.00663941682088391	0
DLC1	FOXD3	DLC1 FOXD3	0.00662330662562174	0
SOX17	SKP2	SOX17 SKP2	0.00662239733004567	0
DSC2	GOT1	DSC2 GOT1	0.00660858640331344	0
IARS	FGF4	IARS FGF4	0.00659903082450423	0
CTCF	FGF17	CTCF FGF17	0.00658921627941127	0
REST	HAT1	REST HAT1	0.00658194414318932	0
POLR2E	CUL2	POLR2E CUL2	0.00657669839090101	0
RFC5	DNMT3A	RFC5 DNMT3A	0.00657636701884286	0
CREB3L2	ETV5	CREB3L2 ETV5	0.00657126812873665	0
NOC3L	TRIM24	NOC3L TRIM24	0.00656645953830152	0
COX4I2	HAT1	COX4I2 HAT1	0.00656234728174884	0
POLR2E	SALL4	POLR2E SALL4	0.00655481526643831	0
DSC2	CUL2	DSC2 CUL2	0.00654859497843757	0
TLN1	GOT1	TLN1 GOT1	0.00653543100295268	0
EMP2	HAT1	EMP2 HAT1	0.00653194581317447	0
DLC1	DNMT3B	DLC1 DNMT3B	0.00652091072702524	0
BC003965	SALL4	BC003965 SALL4	0.00652069063483641	0
KIF2C	GNG13	KIF2C GNG13	0.00652061016426017	0
LOXL1	SKP2	LOXL1 SKP2	0.006513228497249	0
MYO1B	FBXO22	MYO1B FBXO22	0.00651316803132391	0
MYO1B	KLF2	MYO1B KLF2	0.00651145615536114	0
X9030409G11RIK	FOXD3	X9030409G11RIK FOXD3	0.00650929423703325	0
SRRT	ETV5	SRRT ETV5	0.0065052741417907	0
XPO6	KLF2	XPO6 KLF2	0.00648373244478638	0
TFPI	CBX1	TFPI CBX1	0.00644899774834862	0
COPB2	DNMT3A	COPB2 DNMT3A	0.00644889044485552	0
CREB3L2	SKP2	CREB3L2 SKP2	0.00643323057360532	0
ESRRB	GOT1	ESRRB GOT1	0.00642746713849418	1
IARS	APOA2	IARS APOA2	0.00642485835692318	0
NEDD8	GNG13	NEDD8 GNG13	0.0064245843903487	0
RCC2	SALL4	RCC2 SALL4	0.00642226850370829	0
ESRRB	DNMT3A	ESRRB DNMT3A	0.00641730662776747	1
ZFP42	FGF4	ZFP42 FGF4	0.00640319231488093	0
CTCF	RTP4	CTCF RTP4	0.00640120021383777	0
SCAND1	FOXD3	SCAND1 FOXD3	0.00639998348532196	0
E130012A19RIK	TET1	E130012A19RIK TET1	0.00639598374994902	0
LGALS6	KLF2	LGALS6 KLF2	0.00638887836990294	0
GDE1	DNMT3A	GDE1 DNMT3A	0.00638022533334977	0
TMEM176A	RTP4	TMEM176A RTP4	0.00637815663634574	0
CREB3L2	FBXO22	CREB3L2 FBXO22	0.00637744443136347	0
HDAC5	KLF5	HDAC5 KLF5	0.00636013495578899	0
SRI	FOXA2	SRI FOXA2	0.00635051101343458	0
MMP14	FOXA2	MMP14 FOXA2	0.0063347582829398	0
DPPA2	FOXD3	DPPA2 FOXD3	0.00633101167650905	0
STAT3	RTP4	STAT3 RTP4	0.00632556167474023	0
EED	FBXO22	EED FBXO22	0.00631933829125571	0
EZH2	KLF4	EZH2 KLF4	0.00631458432039154	0
SAMD4	FBXO22	SAMD4 FBXO22	0.00631208353853453	0
PTH1R	FBXO22	PTH1R FBXO22	0.0063120711551781	0
USP5	ETV5	USP5 ETV5	0.00630785960775898	0
LIPG	RTP4	LIPG RTP4	0.00630226044199454	0
MRPS14	FGF4	MRPS14 FGF4	0.00629355283481653	0
AHI1	KLF4	AHI1 KLF4	0.0062694650602617	0
BTBD10	FBXO22	BTBD10 FBXO22	0.00626581606982213	0
AGPAT3	DNMT3A	AGPAT3 DNMT3A	0.00626182475088736	0
VAT1	FOXD3	VAT1 FOXD3	0.00625985196729305	0
RRP8	SKP2	RRP8 SKP2	0.00625000884647217	0
LOC100046998	GNG13	LOC100046998 GNG13	0.00623870567178897	0
CNOT2	RTP4	CNOT2 RTP4	0.00622089660824095	0
SIPA1L2	FOXA2	SIPA1L2 FOXA2	0.00621801586509114	0
MYCN	SKP2	MYCN SKP2	0.00620915308750062	0
VPS39	KLF5	VPS39 KLF5	0.00619109001567182	0
FGB	TET1	FGB TET1	0.00618323772783531	0
E2F1	KLF4	E2F1 KLF4	0.00618150819587099	0
MYBL2	FOXA2	MYBL2 FOXA2	0.00618094340015748	0
RFC5	RTP4	RFC5 RTP4	0.00616933826917419	0
MRPS14	ETV5	MRPS14 ETV5	0.00616336738843027	0
TMEM167	TRIM24	TMEM167 TRIM24	0.00613985964796757	0
HSPB8	SALL4	HSPB8 SALL4	0.00613589930923228	0
EMP2	DNMT3A	EMP2 DNMT3A	0.00613270130915136	0
SERBP1	SKP2	SERBP1 SKP2	0.00612248095150231	0
SRI	CBX1	SRI CBX1	0.00612200067394829	0
ACBD3	KLF2	ACBD3 KLF2	0.00612152773690793	0
RPS18	HAT1	RPS18 HAT1	0.00611568253959712	0
ARF5	KLF4	ARF5 KLF4	0.00610234113986164	0
STX8	TRIM24	STX8 TRIM24	0.0060760549856763	0
ZFP53	SKP2	ZFP53 SKP2	0.00606398041840752	0
CNTROB	CUL2	CNTROB CUL2	0.0060593531793038	0
IL18RAP	GNG13	IL18RAP GNG13	0.00605735078241029	0
SOX2	SKP2	SOX2 SKP2	0.00605400632201637	1
D830044I16RIK	HAT1	D830044I16RIK HAT1	0.00603988081140721	0
LOC100045684	FGF4	LOC100045684 FGF4	0.0060388607067879	0
ARF5	FGF17	ARF5 FGF17	0.00603090191587626	0
AGPAT1	GNG13	AGPAT1 GNG13	0.00602693126811745	0
TCN2	FGF17	TCN2 FGF17	0.0060196012923983	0
WDR75	SALL1	WDR75 SALL1	0.00601799902311908	0
SFXN1	GNG13	SFXN1 GNG13	0.00601490289691272	0
E130012A19RIK	SKP2	E130012A19RIK SKP2	0.0060044360512952	0
SMN1	SALL4	SMN1 SALL4	0.00598262309833535	0
BCL2L10	HAT1	BCL2L10 HAT1	0.00595993780114029	0
CHD1	TRIM24	CHD1 TRIM24	0.00592521672791223	1
GATA3	DNMT3B	GATA3 DNMT3B	0.00591596774344223	0
RCC1	SALL1	RCC1 SALL1	0.00591371660299823	0
CREB3L2	TRIM24	CREB3L2 TRIM24	0.00591077695926369	0
XPO6	SKP2	XPO6 SKP2	0.0058986389633021	0
TRPV4	GOT1	TRPV4 GOT1	0.00589507992654157	0
NR0B1	FBXO22	NR0B1 FBXO22	0.00588291935454178	0
MYO7A	DNMT3B	MYO7A DNMT3B	0.00588155150865563	0
USP2	SALL4	USP2 SALL4	0.00588117260586716	0
COPB2	FOXA2	COPB2 FOXA2	0.0058652686183601	0
POLR2E	SKP2	POLR2E SKP2	0.00586519456970901	0
E2F4	SALL4	E2F4 SALL4	0.00586088198825084	1
BTBD10	GOT1	BTBD10 GOT1	0.00586078095175376	0
MYO7A	CUL2	MYO7A CUL2	0.00585431312369421	0
H19	CUL2	H19 CUL2	0.00584653478327974	0
SLC9A3R1	DNMT3B	SLC9A3R1 DNMT3B	0.00581618533321061	0
SRRT	SALL4	SRRT SALL4	0.00581446181496397	0
SRRT	GNG13	SRRT GNG13	0.00580112638229155	0
RFC5	SMAD6	RFC5 SMAD6	0.00578892711174286	0
ARF5	FGF4	ARF5 FGF4	0.00578102032663667	0
MYCN	FGF4	MYCN FGF4	0.00577926830961289	0
NANP	HAT1	NANP HAT1	0.00577463581329208	0
POLR1B	FOXD3	POLR1B FOXD3	0.00576455051524567	0
ZFP53	SALL4	ZFP53 SALL4	0.00575572221208014	0
MLLT11	SKP2	MLLT11 SKP2	0.00575386295244894	0
TOPBP1	RTP4	TOPBP1 RTP4	0.00574783113458162	0
PRPF3	TET1	PRPF3 TET1	0.00574195285565189	0
TCFCP2L1	KLF4	TCFCP2L1 KLF4	0.00571894241839731	0
SUZ12	SALL1	SUZ12 SALL1	0.00571368593339807	0
ITPK1	KLF2	ITPK1 KLF2	0.00571038052679093	0
ZFP42	TRIM24	ZFP42 TRIM24	0.00571026724594093	0
RCC2	DNMT3A	RCC2 DNMT3A	0.00570831182258683	0
TRIM28	FGF4	TRIM28 FGF4	0.00570519745526628	0
STX8	SKP2	STX8 SKP2	0.00569978284690983	0
RHOC	ETV5	RHOC ETV5	0.00569733809840562	0
PRKCH	KLF2	PRKCH KLF2	0.00569433985985864	0
SOX2	SMAD6	SOX2 SMAD6	0.00569366265062131	1
D10WSU52E	GOT1	D10WSU52E GOT1	0.00568367545771844	0
PFKL	KLF4	PFKL KLF4	0.00568188258002148	0
TBX3	FOXA2	TBX3 FOXA2	0.00567832959739721	0
ABHD4	KLF4	ABHD4 KLF4	0.00567738414462189	0
TLN1	SALL1	TLN1 SALL1	0.00567203633398743	0
TRIM28	KLF5	TRIM28 KLF5	0.00565700321674568	1
GM11401	HAT1	GM11401 HAT1	0.00565419988703177	0
GATA3	TRIM24	GATA3 TRIM24	0.00564476052266876	0
CHD1	SKP2	CHD1 SKP2	0.00564346028389079	1
RHOC	SALL4	RHOC SALL4	0.00564152095276588	0
DDX52	KLF4	DDX52 KLF4	0.00562591018870114	0
E2F4	DNMT3B	E2F4 DNMT3B	0.00561950034508597	0
MRPL38	KLF4	MRPL38 KLF4	0.00561631041490683	0
ZFP281	RTP4	ZFP281 RTP4	0.00561374816342568	0
STX8	DNMT3A	STX8 DNMT3A	0.00560688689410579	0
MSMB	HAT1	MSMB HAT1	0.00560302673234322	0
UTP18	CUL2	UTP18 CUL2	0.00559107351552506	0
YIPF7	GNG13	YIPF7 GNG13	0.00558973840765354	0
LYL1	SKP2	LYL1 SKP2	0.00558820231298336	0
CBR3	RTP4	CBR3 RTP4	0.00558455974091832	0
MYCN	FOXD3	MYCN FOXD3	0.00557742460776829	0
SRRT	DNMT3B	SRRT DNMT3B	0.00557521681858697	0
GSS	FOXD3	GSS FOXD3	0.00555923453693088	0
PRKCH	TRIM24	PRKCH TRIM24	0.00555713532494782	0
RRP8	KLF5	RRP8 KLF5	0.00555359330958514	0
CREB3L2	CUL2	CREB3L2 CUL2	0.00554311319796201	0
ART5	FBXO22	ART5 FBXO22	0.00553899936322392	0
TFPI	ETV5	TFPI ETV5	0.00553733293010531	0
SLPI	SKP2	SLPI SKP2	0.0055299217463215	0
EZH2	FOXA2	EZH2 FOXA2	0.00552336729235548	1
ARF5	APOA2	ARF5 APOA2	0.00551481343793369	0
X2310075K07RIK	SALL4	X2310075K07RIK SALL4	0.00550712559040986	0
BTBD10	TRIM24	BTBD10 TRIM24	0.00550388794103523	0
NR0B1	CUL2	NR0B1 CUL2	0.00549814429592227	0
EZH2	GNG13	EZH2 GNG13	0.00549186445058838	0
CNOT2	SKP2	CNOT2 SKP2	0.00548932459730785	0
RPGRIP1	APOA2	RPGRIP1 APOA2	0.00547803584169984	0
GM7202	GOT1	GM7202 GOT1	0.00547046370631732	0
DPPA2	SKP2	DPPA2 SKP2	0.00546546951403894	0
CNOT2	APOA2	CNOT2 APOA2	0.00546288352784294	0
RPGRIP1	SMAD6	RPGRIP1 SMAD6	0.00545996929733334	0
LOXL1	GNG13	LOXL1 GNG13	0.00545176084452266	0
GPR45	GOT1	GPR45 GOT1	0.00544111284589248	0
G0S2	KLF4	G0S2 KLF4	0.00542977788218999	0
IGK	GNG13	IGK GNG13	0.00542152472213037	0
RPGRIP1	FGF17	RPGRIP1 FGF17	0.00541629779160723	0
HSBP1	FOXD3	HSBP1 FOXD3	0.00541510170933337	0
KIF2C	KLF2	KIF2C KLF2	0.00541155732825831	0
LOC100046998	SKP2	LOC100046998 SKP2	0.00540437271000253	0
ZFP281	TET1	ZFP281 TET1	0.0053927477014482	0
ZFP281	FGF4	ZFP281 FGF4	0.00538835000127655	0
CCNG2	FOXD3	CCNG2 FOXD3	0.00538745225178879	0
TMEM176A	SALL4	TMEM176A SALL4	0.00538569582261334	0
GM7202	CUL2	GM7202 CUL2	0.00537147037824614	0
X2700097O09RIK	ETV5	X2700097O09RIK ETV5	0.00536476696457631	0
RFC5	APOA2	RFC5 APOA2	0.00534778240358151	0
USP2	DNMT3B	USP2 DNMT3B	0.00533718890248495	0
POLR1B	SKP2	POLR1B SKP2	0.00533712069845951	0
H19	FBXO22	H19 FBXO22	0.0053134453907251	0
TSC22D4	KLF2	TSC22D4 KLF2	0.00531097953089711	0
IFNAR1	KLF4	IFNAR1 KLF4	0.00530925059409532	0
ZFP42	FOXA2	ZFP42 FOXA2	0.00530797023693312	0
CNOT2	FOXA2	CNOT2 FOXA2	0.00530698729333844	0
LOC100045684	GOT1	LOC100045684 GOT1	0.00530643792597957	0
MED16	FOXD3	MED16 FOXD3	0.00529913871584952	0
IARS	RTP4	IARS RTP4	0.00529538377983344	0
TMEM176A	SKP2	TMEM176A SKP2	0.00529224726068376	0
SLC39A13	HAT1	SLC39A13 HAT1	0.0052912810543387	0
TSC22D4	FGF17	TSC22D4 FGF17	0.00527480890719073	0
TMPRSS13	KLF4	TMPRSS13 KLF4	0.00527405660856707	0
SCAMP1	SKP2	SCAMP1 SKP2	0.00527085032472989	0
MYO1B	CBX1	MYO1B CBX1	0.00526745341216165	0
TMEM216	SALL4	TMEM216 SALL4	0.00526070648822114	0
SOX2	FOXA2	SOX2 FOXA2	0.00526036527185665	1
SOX2	RTP4	SOX2 RTP4	0.00525732636917217	1
ITPK1	KLF4	ITPK1 KLF4	0.00525339900322089	0
TMEM121	ETV5	TMEM121 ETV5	0.00525209612609223	0
E2F4	KLF2	E2F4 KLF2	0.00523737687130829	1
E2F4	TRIM24	E2F4 TRIM24	0.00523576009957646	0
EED	SALL4	EED SALL4	0.00522785087117316	0
POU5F1	FOXA2	POU5F1 FOXA2	0.0052223736567957	1
EMP2	SKP2	EMP2 SKP2	0.00522231769940967	0
TBX3	ETV5	TBX3 ETV5	0.00522021416422667	0
BLMH	GNG13	BLMH GNG13	0.00521896039996885	0
SRRT	TRIM24	SRRT TRIM24	0.00521822919743299	0
ZFP42	APOA2	ZFP42 APOA2	0.0052138299027994	1
SERBP1	DNMT3A	SERBP1 DNMT3A	0.00520834316091024	0
SUZ12	DNMT3A	SUZ12 DNMT3A	0.00520264382903434	1
USP5	GNG13	USP5 GNG13	0.00520002288687828	0
NSUN4	SKP2	NSUN4 SKP2	0.00519085323017506	0
LPIN2	SMAD6	LPIN2 SMAD6	0.00519027190637777	0
KLHL22	FBXO22	KLHL22 FBXO22	0.00518549134773577	0
TFPI	FBXO22	TFPI FBXO22	0.00516465644003749	0
HSPB8	CBX1	HSPB8 CBX1	0.0051564755645317	0
TRIM28	FOXA2	TRIM28 FOXA2	0.00514700643865014	0
SRI	FGF4	SRI FGF4	0.00514322936786131	0
LOC100045684	KLF2	LOC100045684 KLF2	0.0051405784048984	0
LOC100045442	SKP2	LOC100045442 SKP2	0.00513957892926786	0
E2F4	SALL1	E2F4 SALL1	0.00513728818258283	0
ZFP281	DNMT3B	ZFP281 DNMT3B	0.00513018626451758	0
CNOT2	KLF2	CNOT2 KLF2	0.00512035786513034	0
X1810048J11RIK	FOXD3	X1810048J11RIK FOXD3	0.00511695651178282	0
UTP18	TRIM24	UTP18 TRIM24	0.00511574005202156	0
DPH1	TET1	DPH1 TET1	0.00511432514671633	0
POU5F1	GOT1	POU5F1 GOT1	0.00510978284034182	1
NANP	KLF2	NANP KLF2	0.00510579883130655	0
CBR3	KLF2	CBR3 KLF2	0.00509996646053847	0
DCAF13	CBX1	DCAF13 CBX1	0.00509281159005318	0
KLHL26	TRIM24	KLHL26 TRIM24	0.00507878948441724	0
JARID2	KLF2	JARID2 KLF2	0.00507066258911275	0
LPIN2	RTP4	LPIN2 RTP4	0.00506727701735707	0
NFATC1	FBXO22	NFATC1 FBXO22	0.00505542296830803	0
MYBL2	RTP4	MYBL2 RTP4	0.00504733544917639	0
SMN1	DNMT3B	SMN1 DNMT3B	0.00503602253485311	0
KLHL26	FOXA2	KLHL26 FOXA2	0.00503574555234795	0
PRKCH	FOXA2	PRKCH FOXA2	0.00503126332415753	0
SLC9A3R1	DNMT3A	SLC9A3R1 DNMT3A	0.00502840157756892	0
DLC1	TET1	DLC1 TET1	0.00502833635770571	0
SMAD1	SMAD6	SMAD1 SMAD6	0.00502822072752039	1
CRLF2	KLF2	CRLF2 KLF2	0.00502791443210087	0
SCAND1	FGF17	SCAND1 FGF17	0.00502119215011775	0
FGB	KLF2	FGB KLF2	0.00501991605753487	0
RCC2	GNG13	RCC2 GNG13	0.00501050976917115	0
TSC22D4	SALL4	TSC22D4 SALL4	0.00500781603092395	0
GOLGA4	CBX1	GOLGA4 CBX1	0.0049999163379372	0
CBR3	FBXO22	CBR3 FBXO22	0.00499823684306295	0
SMN1	GOT1	SMN1 GOT1	0.00499647782756431	0
SLC9A3R1	FBXO22	SLC9A3R1 FBXO22	0.00498936834319397	0
SEMA6D	HAT1	SEMA6D HAT1	0.00498849133450288	0
PRCP	SALL4	PRCP SALL4	0.00498426837812527	0
SIPA1L2	KLF5	SIPA1L2 KLF5	0.00498079928481755	0
NFATC1	GOT1	NFATC1 GOT1	0.00497941447612202	0
E2F4	FOXD3	E2F4 FOXD3	0.00497574727861928	1
UTP18	RTP4	UTP18 RTP4	0.00497531166337173	0
AQP1	CUL2	AQP1 CUL2	0.00497442537058443	0
EMP2	DNMT3B	EMP2 DNMT3B	0.00497256406754037	0
LOC100045684	GNG13	LOC100045684 GNG13	0.00496475250667194	0
C4BP.PS1	HAT1	C4BP.PS1 HAT1	0.00496191174493045	0
SMAD1	SALL1	SMAD1 SALL1	0.0049555030674806	0
MYO7A	KLF5	MYO7A KLF5	0.00494820056631769	0
CTCF	SALL4	CTCF SALL4	0.00493888744063062	0
GOLGA4	FGF17	GOLGA4 FGF17	0.00493609992809082	0
ZFP111	CUL2	ZFP111 CUL2	0.00493526771288694	0
STX8	GNG13	STX8 GNG13	0.00493253038994326	0
BTBD10	CUL2	BTBD10 CUL2	0.00492724396205193	0
TRIM28	GNG13	TRIM28 GNG13	0.00492492670713915	0
RCC2	DNMT3B	RCC2 DNMT3B	0.00491921544927574	0
DDX27	TRIM24	DDX27 TRIM24	0.00491501310647249	0
TCF3	GOT1	TCF3 GOT1	0.00490614603942418	0
SUCLG2	SALL4	SUCLG2 SALL4	0.00489903410264292	0
MYO1B	SALL1	MYO1B SALL1	0.00489541017077642	0
NIT2	GOT1	NIT2 GOT1	0.00489007573553746	0
NOTUM	SALL4	NOTUM SALL4	0.00488963272159965	0
PRPF3	SALL1	PRPF3 SALL1	0.00488845527766775	0
MYO1B	ETV5	MYO1B ETV5	0.00488246585292349	0
ACBD3	FBXO22	ACBD3 FBXO22	0.00487951259992275	0
KLHL26	KLF4	KLHL26 KLF4	0.0048714404977955	0
COPB2	DNMT3B	COPB2 DNMT3B	0.00486941863785825	0
EIF4ENIF1	RTP4	EIF4ENIF1 RTP4	0.00486039371626876	0
JARID2	DNMT3A	JARID2 DNMT3A	0.00485529293154785	0
BNIP1	GNG13	BNIP1 GNG13	0.00485037836289843	0
PRKDC	DNMT3A	PRKDC DNMT3A	0.00484616432593033	0
NANP	GNG13	NANP GNG13	0.00483807767343949	0
BCL2L10	GNG13	BCL2L10 GNG13	0.00483306620235028	0
DDX52	FGF17	DDX52 FGF17	0.00482935179192852	0
ESRRB	SALL4	ESRRB SALL4	0.00482697457120741	1
RUNDC3A	KLF4	RUNDC3A KLF4	0.00482463342254817	0
DDX27	DNMT3B	DDX27 DNMT3B	0.00481757938546069	0
ESRRB	CUL2	ESRRB CUL2	0.00481313048258713	0
X2700097O09RIK	KLF5	X2700097O09RIK KLF5	0.00480568956710917	0
TMEM176A	HAT1	TMEM176A HAT1	0.00479839979744354	0
MYBL2	APOA2	MYBL2 APOA2	0.00479665643054181	0
ZFP825	KLF4	ZFP825 KLF4	0.00479415811816487	0
TFPI	SKP2	TFPI SKP2	0.00478412971707567	0
SCAMP1	FGF4	SCAMP1 FGF4	0.00478136788962831	0
ANTXR1	CUL2	ANTXR1 CUL2	0.00478047880628597	0
POLR2E	ETV5	POLR2E ETV5	0.0047798094480996	0
LPIN2	TET1	LPIN2 TET1	0.00477838077325182	0
CAD	KLF2	CAD KLF2	0.00477364937158209	0
LOXL1	FBXO22	LOXL1 FBXO22	0.00476747289484199	0
JARID2	FBXO22	JARID2 FBXO22	0.00475995965002138	0
CCDC97	SALL1	CCDC97 SALL1	0.00474852004976355	0
AQP1	HAT1	AQP1 HAT1	0.00472798343430083	0
MYL9	KLF2	MYL9 KLF2	0.00472686790012661	0
EPYC	GNG13	EPYC GNG13	0.00472572794490958	0
MRPL38	SALL4	MRPL38 SALL4	0.00472089423364137	0
A2M	KLF4	A2M KLF4	0.00471668646203467	0
TCN2	KLF5	TCN2 KLF5	0.00471468574827536	0
PRPF3	CBX1	PRPF3 CBX1	0.00470879670789228	0
KCTD12	RTP4	KCTD12 RTP4	0.00470231853859518	0
MYO7A	ETV5	MYO7A ETV5	0.00469890107154375	0
ACSS1	FOXD3	ACSS1 FOXD3	0.00469858933479959	0
SOX2	HAT1	SOX2 HAT1	0.00469822389136806	1
LOC100046998	GOT1	LOC100046998 GOT1	0.00467235204149544	0
SIPA1L2	APOA2	SIPA1L2 APOA2	0.0046602962690044	0
MARVELD2	FOXD3	MARVELD2 FOXD3	0.00465442279623058	0
DSC2	KLF5	DSC2 KLF5	0.00464523609287325	0
DEFA3	SALL1	DEFA3 SALL1	0.00463954004596008	0
ZFP825	SALL4	ZFP825 SALL4	0.00463884906233167	0
ACP6	FGF4	ACP6 FGF4	0.00462478864737783	0
POU5F1	ETV5	POU5F1 ETV5	0.00462025091011103	1
LOC100048449	GOT1	LOC100048449 GOT1	0.00461041676312385	0
TMEM176A	TRIM24	TMEM176A TRIM24	0.00460170435853165	0
METTL6	SALL4	METTL6 SALL4	0.00460158630204518	0
COPB2	APOA2	COPB2 APOA2	0.00458486059793608	0
MRPS14	SALL1	MRPS14 SALL1	0.00458327429981582	0
CCDC97	RTP4	CCDC97 RTP4	0.00458310065348363	0
TCN2	FOXD3	TCN2 FOXD3	0.004578192206353	0
COPB2	KLF2	COPB2 KLF2	0.004576228521876	0
TLN1	RTP4	TLN1 RTP4	0.00456973240029123	0
GATA3	KLF2	GATA3 KLF2	0.0045669615123457	0
PHC1	FGF17	PHC1 FGF17	0.00456618023093594	0
GPR83	RTP4	GPR83 RTP4	0.00456585847752712	0
WT1	FOXD3	WT1 FOXD3	0.00456495588596235	0
POLR1B	SALL4	POLR1B SALL4	0.00455644784872986	0
BC003965	GOT1	BC003965 GOT1	0.00454047629119787	0
EIF4ENIF1	KLF2	EIF4ENIF1 KLF2	0.00453580944497391	0
CREB3L3	GOT1	CREB3L3 GOT1	0.0045307372927925	0
SSBP2	RTP4	SSBP2 RTP4	0.00452842410881944	0
CREB3L2	SALL4	CREB3L2 SALL4	0.00452610006378173	0
ART5	KLF4	ART5 KLF4	0.00452263426752996	0
POLR1B	ETV5	POLR1B ETV5	0.00450702277004114	0
D12ERTD216E	GNG13	D12ERTD216E GNG13	0.00449062446021128	0
PRPF38A	FGF17	PRPF38A FGF17	0.00449026541051112	0
D830044I16RIK	GOT1	D830044I16RIK GOT1	0.00448842279339705	0
PFKL	FGF17	PFKL FGF17	0.00448015552228762	0
LIPG	GOT1	LIPG GOT1	0.00447042383824456	0
MYBL2	SALL1	MYBL2 SALL1	0.00447001233033062	0
ABHD4	FOXD3	ABHD4 FOXD3	0.00446949208899981	0
MSMB	GNG13	MSMB GNG13	0.00446241465599371	0
MYCN	FOXA2	MYCN FOXA2	0.00445996732652971	0
SERBP1	DNMT3B	SERBP1 DNMT3B	0.00445103278103922	0
SCLT1	TRIM24	SCLT1 TRIM24	0.00444491326064647	0
ACP6	DNMT3A	ACP6 DNMT3A	0.00443990189357488	0
MRPS14	CBX1	MRPS14 CBX1	0.00443979481067278	0
CNOT2	DNMT3B	CNOT2 DNMT3B	0.00442632317742303	0
ESRRB	DNMT3B	ESRRB DNMT3B	0.00442570837068599	1
SPOCK2	KLF4	SPOCK2 KLF4	0.00441353496115751	0
PRPF3	SKP2	PRPF3 SKP2	0.00440305572701855	0
SRR	GOT1	SRR GOT1	0.00440282188923481	0
CABP4	RTP4	CABP4 RTP4	0.00439588748480525	0
TFPI	GOT1	TFPI GOT1	0.00439532279395804	0
STAT3	SKP2	STAT3 SKP2	0.00438740844816104	0
LOXL1	CUL2	LOXL1 CUL2	0.00437126749472414	0
SOX17	GOT1	SOX17 GOT1	0.00436179423917651	0
KLHL22	KLF2	KLHL22 KLF2	0.00436125252659991	0
CRLF2	KLF5	CRLF2 KLF5	0.00435981300464309	0
CNOT2	SALL4	CNOT2 SALL4	0.00435466582359768	0
FABP6	GNG13	FABP6 GNG13	0.00434622196243275	0
USP5	KLF5	USP5 KLF5	0.00434348087969838	0
NOC3L	CUL2	NOC3L CUL2	0.00433787285351976	0
TLN1	DNMT3B	TLN1 DNMT3B	0.00433398344554552	0
GM11401	RTP4	GM11401 RTP4	0.00433271820361415	0
GPR45	RTP4	GPR45 RTP4	0.00433073438901481	0
ANTXR1	FBXO22	ANTXR1 FBXO22	0.00432964589674956	0
XCL1	RTP4	XCL1 RTP4	0.00432362142570091	0
ESRRB	KLF5	ESRRB KLF5	0.00432105401813564	1
MYCN	GNG13	MYCN GNG13	0.00432073293333649	0
CNOT2	CUL2	CNOT2 CUL2	0.00432067376070275	0
ARF5	TRIM24	ARF5 TRIM24	0.00431328704273652	0
SAMD4	DNMT3A	SAMD4 DNMT3A	0.00431062675261195	0
NSUN4	TET1	NSUN4 TET1	0.00429951148434571	0
LOC100045442	HAT1	LOC100045442 HAT1	0.00429095608184544	0
RFC5	FOXA2	RFC5 FOXA2	0.00427450453005326	0
MYO1B	CUL2	MYO1B CUL2	0.00427309165717741	0
SNAPC5	SALL4	SNAPC5 SALL4	0.00427151116200873	0
IARS	CUL2	IARS CUL2	0.0042686793448769	0
DCAF13	FOXA2	DCAF13 FOXA2	0.00426725980761324	0
RRP8	CUL2	RRP8 CUL2	0.00426624919786526	0
GDE1	FOXA2	GDE1 FOXA2	0.00426074512662768	0
PRPF38A	KLF5	PRPF38A KLF5	0.00425970813826478	0
CTS8	GNG13	CTS8 GNG13	0.00425895680745555	0
MNT	HAT1	MNT HAT1	0.00425782535560767	0
PRL7C1	HAT1	PRL7C1 HAT1	0.0042548558010677	0
ARIH1	DNMT3A	ARIH1 DNMT3A	0.00425357254816041	0
LGALS6	KLF4	LGALS6 KLF4	0.00424861173608175	0
H19	KLF2	H19 KLF2	0.00424331483002353	0
MAD1L1	FBXO22	MAD1L1 FBXO22	0.00424038843625464	0
CNOT2	ETV5	CNOT2 ETV5	0.00423622929730014	0
MED23	CUL2	MED23 CUL2	0.00423608352269683	0
SLC4A8	KLF4	SLC4A8 KLF4	0.00422455562596928	0
DPH1	DNMT3A	DPH1 DNMT3A	0.00421742849903552	0
RCC1	KLF2	RCC1 KLF2	0.00421274477418082	0
DDX27	ETV5	DDX27 ETV5	0.00421200964868259	0
ANTXR1	GOT1	ANTXR1 GOT1	0.00420574435193133	0
COPB2	FGF4	COPB2 FGF4	0.0042051659977336	0
SRPK2	KLF5	SRPK2 KLF5	0.0041932555714029	0
ZFP53	GOT1	ZFP53 GOT1	0.00418967968455551	0
RNF157	RTP4	RNF157 RTP4	0.00418542108114404	0
GSS	DNMT3B	GSS DNMT3B	0.00418539266181657	0
X100041874	FOXA2	X100041874 FOXA2	0.00418393444754392	0
PRCP	KLF2	PRCP KLF2	0.00418223437960166	0
AGPAT3	CUL2	AGPAT3 CUL2	0.004181996075177	0
MYBL2	CBX1	MYBL2 CBX1	0.00418183207078395	0
EED	KLF2	EED KLF2	0.00418049711111402	0
CBR3	APOA2	CBR3 APOA2	0.00417778697958646	0
LPIN2	TRIM24	LPIN2 TRIM24	0.00417613053777567	0
NANOG	KLF2	NANOG KLF2	0.00416053675283142	1
MDFIC	HAT1	MDFIC HAT1	0.00415993040232847	0
MRPS14	SMAD6	MRPS14 SMAD6	0.00415409261976987	0
X2310075K07RIK	FBXO22	X2310075K07RIK FBXO22	0.0041522241807508	0
A2M	HAT1	A2M HAT1	0.00414761237878729	0
RRP8	FOXD3	RRP8 FOXD3	0.00414070239021268	0
E2F4	APOA2	E2F4 APOA2	0.00413955439725743	0
DCAF13	SALL4	DCAF13 SALL4	0.00413403129099856	0
ACBD3	SALL4	ACBD3 SALL4	0.0041227719038332	0
TMEM121	DNMT3A	TMEM121 DNMT3A	0.00412031441881824	0
HDAC5	TET1	HDAC5 TET1	0.00411376260727376	0
SPOCK2	FOXD3	SPOCK2 FOXD3	0.00410498179428822	0
POU5F1	SMAD6	POU5F1 SMAD6	0.00410305699681534	1
X100041874	SKP2	X100041874 SKP2	0.00409693591863176	0
DLC1	FGF4	DLC1 FGF4	0.00409177129846614	0
GLI3	GNG13	GLI3 GNG13	0.00408010803268776	0
SIPA1L2	CBX1	SIPA1L2 CBX1	0.00407921089645778	0
IARS	SALL4	IARS SALL4	0.00407572376559115	0
PFKL	SALL4	PFKL SALL4	0.00407223325047903	0
LOC100045684	DNMT3B	LOC100045684 DNMT3B	0.00406825278602215	0
SLC8A1	HAT1	SLC8A1 HAT1	0.00406754686159161	0
RCC1	CUL2	RCC1 CUL2	0.00406739609636155	0
RNF157	ETV5	RNF157 ETV5	0.00406531700298053	0
EZH2	FOXD3	EZH2 FOXD3	0.00406439787893891	1
BLMH	TRIM24	BLMH TRIM24	0.00405632696780127	0
TMUB2	GOT1	TMUB2 GOT1	0.00405439678296933	0
CREB3L3	CUL2	CREB3L3 CUL2	0.00405432916663032	0
RFC5	SALL4	RFC5 SALL4	0.00405375985165147	0
EZH2	ETV5	EZH2 ETV5	0.00404933428726626	0
SUZ12	DNMT3B	SUZ12 DNMT3B	0.00404780387288295	1
KLHL22	FGF17	KLHL22 FGF17	0.00404126381441117	0
SLC39A13	SKP2	SLC39A13 SKP2	0.00404095748215298	0
KLHL26	FBXO22	KLHL26 FBXO22	0.00403814834461641	0
WDR75	CUL2	WDR75 CUL2	0.00403496336196693	0
GM11401	CUL2	GM11401 CUL2	0.00403195793285204	0
IL16	GNG13	IL16 GNG13	0.00402036249520305	0
D7ERTD59E	HAT1	D7ERTD59E HAT1	0.00401674701861787	0
SCAND1	KLF4	SCAND1 KLF4	0.00399637880637499	0
E2F4	GNG13	E2F4 GNG13	0.00399284399628144	0
E2F4	SMAD6	E2F4 SMAD6	0.00399093889751563	0
MYCN	DNMT3B	MYCN DNMT3B	0.00398788537570329	0
H19	GOT1	H19 GOT1	0.0039794422413959	0
NSUN4	FOXD3	NSUN4 FOXD3	0.00397850775022605	0
GOLGA4	DNMT3B	GOLGA4 DNMT3B	0.00397591509068334	0
GDE1	SALL4	GDE1 SALL4	0.00396931197327686	0
NOC3L	FBXO22	NOC3L FBXO22	0.00396295460586896	0
DSC2	DNMT3A	DSC2 DNMT3A	0.00394955355845652	0
BTBD10	SALL4	BTBD10 SALL4	0.00394516555442648	0
SLC9A3R1	SALL4	SLC9A3R1 SALL4	0.00394441445782993	0
MMP14	SALL4	MMP14 SALL4	0.00394434205571612	0
UTP18	KLF2	UTP18 KLF2	0.00394186754423434	0
PRPF38A	SALL1	PRPF38A SALL1	0.00394160289075451	0
TBX3	FGF17	TBX3 FGF17	0.00392136643196787	0
TCN2	GOT1	TCN2 GOT1	0.0039172046158283	0
ABL1	KLF4	ABL1 KLF4	0.00391596655079141	0
EPYC	SKP2	EPYC SKP2	0.00391295269076588	0
ACP6	GNG13	ACP6 GNG13	0.00391239506472286	0
FXN	GNG13	FXN GNG13	0.00390712313617569	0
NEDD8	KLF5	NEDD8 KLF5	0.00390685293865321	0
SLC17A6	GOT1	SLC17A6 GOT1	0.00390437431486875	0
SUZ12	SMAD6	SUZ12 SMAD6	0.00389394394088159	1
PRPF3	APOA2	PRPF3 APOA2	0.00389159889044713	0
GATA3	FBXO22	GATA3 FBXO22	0.00388539345732775	0
RASD1	SKP2	RASD1 SKP2	0.00388392690401046	0
SRRT	FGF4	SRRT FGF4	0.00387401010329636	0
BLMH	RTP4	BLMH RTP4	0.00387350181476878	0
IFNAR1	SKP2	IFNAR1 SKP2	0.00387073792905937	0
FABP6	CUL2	FABP6 CUL2	0.00386878629133454	0
ARIH1	SKP2	ARIH1 SKP2	0.00386450784636365	0
CBR3	DNMT3B	CBR3 DNMT3B	0.00385590335988646	0
LOC100046998	TRIM24	LOC100046998 TRIM24	0.00384869417305305	0
BTBD10	SKP2	BTBD10 SKP2	0.00384749127519578	0
DENND4B	GOT1	DENND4B GOT1	0.00384579985259302	0
TSC22D4	KLF4	TSC22D4 KLF4	0.00384332234035919	0
SCAND1	SKP2	SCAND1 SKP2	0.00383389112862822	0
MARVELD2	KLF4	MARVELD2 KLF4	0.00383185440671363	0
GLI3	GOT1	GLI3 GOT1	0.00381484790147469	0
LOC100046998	FGF4	LOC100046998 FGF4	0.0038125982116982	0
SLC9A3R1	KLF5	SLC9A3R1 KLF5	0.00380936074479699	0
SSBP2	HAT1	SSBP2 HAT1	0.00380805049476756	0
REST	GOT1	REST GOT1	0.00380803887803927	0
ARIH1	TET1	ARIH1 TET1	0.00380683859366911	0
CCNG2	FGF17	CCNG2 FGF17	0.00380162231232296	0
CTCF	SKP2	CTCF SKP2	0.00380057190324362	0
CREB3L3	HAT1	CREB3L3 HAT1	0.00379961137514007	0
MMP14	GOT1	MMP14 GOT1	0.00379858499975902	0
MYBL2	SMAD6	MYBL2 SMAD6	0.0037972500939139	0
EHD1	KLF4	EHD1 KLF4	0.00379171900860584	0
SRPK2	HAT1	SRPK2 HAT1	0.00378774011124325	0
ITPK1	KLF5	ITPK1 KLF5	0.00378081993215624	0
ZFP53	FBXO22	ZFP53 FBXO22	0.00377616222248111	0
TSC22D4	RTP4	TSC22D4 RTP4	0.00377609596889499	0
CNOT1	DNMT3B	CNOT1 DNMT3B	0.00377451083981234	0
LOC100045684	ETV5	LOC100045684 ETV5	0.00377415494412541	0
DNAJC5	SMAD6	DNAJC5 SMAD6	0.00376740863813525	0
MYO7A	FGF4	MYO7A FGF4	0.0037605986401775	0
ZFP281	DNMT3A	ZFP281 DNMT3A	0.00375812508606522	1
POLR2E	TRIM24	POLR2E TRIM24	0.00375684587687147	0
D12ERTD216E	SKP2	D12ERTD216E SKP2	0.00375559147925701	0
INO80	SKP2	INO80 SKP2	0.0037492810811953	0
PTH1R	FGF17	PTH1R FGF17	0.0037480033835833	0
NIT2	GNG13	NIT2 GNG13	0.00374714059819502	0
D13ERTD37E	GNG13	D13ERTD37E GNG13	0.00374192446731025	0
SAMD4	FOXA2	SAMD4 FOXA2	0.0037355134393604	0
KLHL26	RTP4	KLHL26 RTP4	0.00373039078124163	0
BC022960	GNG13	BC022960 GNG13	0.00372293444652605	0
VAT1	KLF5	VAT1 KLF5	0.00371746378310782	0
DEFA3	FOXD3	DEFA3 FOXD3	0.00371635826522637	0
MYCN	RTP4	MYCN RTP4	0.00371223041004054	0
E2F1	DNMT3A	E2F1 DNMT3A	0.00371136173414688	0
COPB2	SALL1	COPB2 SALL1	0.00370980251067087	0
TLN1	SALL4	TLN1 SALL4	0.00369974751141832	0
ZFP42	GNG13	ZFP42 GNG13	0.00369960835463897	0
GPX7	HAT1	GPX7 HAT1	0.00369860790441054	0
TLN1	GNG13	TLN1 GNG13	0.00369836160289721	0
CHD1	TET1	CHD1 TET1	0.00369749539455532	0
FGB	SALL4	FGB SALL4	0.00369522933348664	0
DCAF13	SALL1	DCAF13 SALL1	0.00369332434375099	0
NOTUM	SKP2	NOTUM SKP2	0.00369164895079085	0
TMEM216	FOXD3	TMEM216 FOXD3	0.00369108759458821	0
NEDD8	SKP2	NEDD8 SKP2	0.00368679942409711	0
RCC1	RTP4	RCC1 RTP4	0.00368162730262284	0
CD86	HAT1	CD86 HAT1	0.00367952268087869	0
PRPF38A	FOXA2	PRPF38A FOXA2	0.00367672268646853	0
MYBL2	TRIM24	MYBL2 TRIM24	0.00367558997461857	0
CCNG2	KLF4	CCNG2 KLF4	0.00367442105199871	0
LRRC59	SALL4	LRRC59 SALL4	0.00367231175556048	0
ZKSCAN3	DNMT3B	ZKSCAN3 DNMT3B	0.00366777980389336	0
MED16	SMAD6	MED16 SMAD6	0.00366377697049657	0
MYO7A	FBXO22	MYO7A FBXO22	0.00366253571179767	0
BLMH	SKP2	BLMH SKP2	0.00366182104537109	0
USP5	FBXO22	USP5 FBXO22	0.003655877137237	0
MYO7A	SALL1	MYO7A SALL1	0.00365159462105937	0
NIT2	DNMT3A	NIT2 DNMT3A	0.0036510655665436	0
X2700097O09RIK	FGF17	X2700097O09RIK FGF17	0.0036487978424352	0
PIN1	KLF2	PIN1 KLF2	0.00364491834207978	0
TIAF2	SKP2	TIAF2 SKP2	0.00364243913829864	0
DDX27	SALL4	DDX27 SALL4	0.0036421161487877	0
FANK1	GNG13	FANK1 GNG13	0.0036410068910149	0
SAMD4	TET1	SAMD4 TET1	0.00364035556400723	0
NOC3L	ETV5	NOC3L ETV5	0.00364006453705068	0
BC003965	KLF5	BC003965 KLF5	0.0036366792436512	0
MMP14	TRIM24	MMP14 TRIM24	0.00363066304509272	0
ZFX	KLF2	ZFX KLF2	0.00362779285549923	1
X2700097O09RIK	GOT1	X2700097O09RIK GOT1	0.00362708734475209	0
LOXL1	TRIM24	LOXL1 TRIM24	0.00362546935193334	0
DDX27	CBX1	DDX27 CBX1	0.00362478142723231	0
PRPF3	KLF4	PRPF3 KLF4	0.00362462082824253	0
LOC100046998	RTP4	LOC100046998 RTP4	0.00361715825805068	0
MYO1B	APOA2	MYO1B APOA2	0.0036125443369882	0
EZH2	RTP4	EZH2 RTP4	0.00361233737388545	0
HMX2	CUL2	HMX2 CUL2	0.00361228114751543	0
IFNAR1	SALL4	IFNAR1 SALL4	0.00361131869650352	0
PRCP	KLF4	PRCP KLF4	0.0036065085996278	0
PHC1	GOT1	PHC1 GOT1	0.00360350523391305	0
RPL22L1	SALL4	RPL22L1 SALL4	0.00360304655237767	0
NR0B1	GOT1	NR0B1 GOT1	0.00358179071297681	1
FASTKD1	SALL4	FASTKD1 SALL4	0.00358021341635229	0
GOLGA4	DNMT3A	GOLGA4 DNMT3A	0.00357997986147012	0
CACNA2D1	HAT1	CACNA2D1 HAT1	0.0035752553083551	0
PRPF38A	FBXO22	PRPF38A FBXO22	0.00357382149694449	0
ACP6	SKP2	ACP6 SKP2	0.00357077947261184	0
RNF157	TRIM24	RNF157 TRIM24	0.00356391453020821	0
ZKSCAN3	FOXD3	ZKSCAN3 FOXD3	0.00355602548413593	0
FAM116A	FOXD3	FAM116A FOXD3	0.0035526005464594	0
AQP1	SALL4	AQP1 SALL4	0.00354356811819493	0
LOC100045684	SALL1	LOC100045684 SALL1	0.00353750283048418	0
RPGRIP1	SALL1	RPGRIP1 SALL1	0.00353495710159836	0
KLHL26	TET1	KLHL26 TET1	0.00353044737206105	0
USP5	SKP2	USP5 SKP2	0.00352966500488766	0
AR	FBXO22	AR FBXO22	0.00352596959649647	0
SRI	SALL4	SRI SALL4	0.00352067285886193	0
LYL1	ETV5	LYL1 ETV5	0.00351970406946801	0
DDX27	FOXA2	DDX27 FOXA2	0.00351828262417372	0
LOC100046998	FOXA2	LOC100046998 FOXA2	0.00350304600537428	0
X3632451O06RIK	KLF5	X3632451O06RIK KLF5	0.00350217009853676	0
SLC17A6	RTP4	SLC17A6 RTP4	0.00349998831744139	0
EED	TRIM24	EED TRIM24	0.00349593606411476	0
KLHL26	APOA2	KLHL26 APOA2	0.0034958257477171	0
SRI	FBXO22	SRI FBXO22	0.00349419317461489	0
RCC1	KLF4	RCC1 KLF4	0.00349370397219961	0
RHOC	SKP2	RHOC SKP2	0.00349349843365991	0
XPO6	FBXO22	XPO6 FBXO22	0.00349294938540255	0
E2F4	CBX1	E2F4 CBX1	0.00349240874499566	1
ESRRB	FOXD3	ESRRB FOXD3	0.00349163876455251	1
GPX7	SMAD6	GPX7 SMAD6	0.00349145718978938	0
ACP6	TET1	ACP6 TET1	0.00348059649085038	0
CABP4	HAT1	CABP4 HAT1	0.00348051554534293	0
ESRRB	HAT1	ESRRB HAT1	0.00347989326556368	1
POLR2E	FOXA2	POLR2E FOXA2	0.00347878453215885	0
RCC1	GNG13	RCC1 GNG13	0.00347612727036602	0
PRPF3	FGF4	PRPF3 FGF4	0.00347412208711137	0
JARID2	DNMT3B	JARID2 DNMT3B	0.00346831626928763	0
GM7202	HAT1	GM7202 HAT1	0.00346797767049085	0
YIPF7	RTP4	YIPF7 RTP4	0.0034663531920494	0
PRKCH	TET1	PRKCH TET1	0.00346015125723433	0
BC003965	GNG13	BC003965 GNG13	0.0034574107472186	0
LRRC26	GNG13	LRRC26 GNG13	0.00345574886945286	0
TFPI	TRIM24	TFPI TRIM24	0.00345551393403454	0
EPYC	FOXD3	EPYC FOXD3	0.00345449097551014	0
SMAD1	DNMT3B	SMAD1 DNMT3B	0.00344973434674463	0
ANTXR1	SKP2	ANTXR1 SKP2	0.00344564118239599	0
ARIH1	FOXD3	ARIH1 FOXD3	0.0034447310748145	0
LYL1	GNG13	LYL1 GNG13	0.00343909278661993	0
TSC22D4	DNMT3B	TSC22D4 DNMT3B	0.00343316403977064	0
MYO7A	GNG13	MYO7A GNG13	0.00342877416473119	0
PHC1	KLF2	PHC1 KLF2	0.00342834134831949	1
ASB7	FBXO22	ASB7 FBXO22	0.00342675998560735	0
USP2	FGF4	USP2 FGF4	0.00342602900577339	0
TCFCP2L1	SALL4	TCFCP2L1 SALL4	0.00342131566175292	0
TSPAN31	RTP4	TSPAN31 RTP4	0.00342005598468204	0
DPH1	FBXO22	DPH1 FBXO22	0.00341793677597703	0
ARF5	SMAD6	ARF5 SMAD6	0.00341792483134138	0
LOXL1	RTP4	LOXL1 RTP4	0.00341754093444834	0
NANP	GOT1	NANP GOT1	0.00341075890851233	0
POU5F1	SALL1	POU5F1 SALL1	0.00340520072673191	1
USP5	FGF4	USP5 FGF4	0.0034033003970655	0
TMEM110	KLF2	TMEM110 KLF2	0.00340199956021579	0
TBX3	FBXO22	TBX3 FBXO22	0.00339986290826877	1
PRKCH	RTP4	PRKCH RTP4	0.00339831254200508	0
ABCB4	GNG13	ABCB4 GNG13	0.00339621069339184	0
SRR	RTP4	SRR RTP4	0.00339225594948412	0
CREB3L2	FGF4	CREB3L2 FGF4	0.00339168979348046	0
NEUROD4	HAT1	NEUROD4 HAT1	0.00338932881587523	0
CD302	SKP2	CD302 SKP2	0.00338396401861169	0
LCE1B	GNG13	LCE1B GNG13	0.00337636371771557	0
CRLF2	RTP4	CRLF2 RTP4	0.00337355712610521	0
MYO1B	FGF4	MYO1B FGF4	0.00337343547082255	0
TRPV4	HAT1	TRPV4 HAT1	0.00336929030693496	0
SRRT	FOXA2	SRRT FOXA2	0.00336477529019656	0
ESRRB	SKP2	ESRRB SKP2	0.00336307748721419	0
TBX3	APOA2	TBX3 APOA2	0.00336229711701344	0
RPL22L1	KLF5	RPL22L1 KLF5	0.00335973391892427	0
PTH1R	GNG13	PTH1R GNG13	0.00334296129053151	0
MED16	HAT1	MED16 HAT1	0.00334161437075525	0
X100041874	CBX1	X100041874 CBX1	0.00334144383665897	0
POU5F1	APOA2	POU5F1 APOA2	0.00334098660167041	1
SCAMP1	CBX1	SCAMP1 CBX1	0.00334095643669596	0
TREH	GNG13	TREH GNG13	0.00333490330573645	0
MAPK10	RTP4	MAPK10 RTP4	0.00333335488648757	0
LYL1	GOT1	LYL1 GOT1	0.00332654246571602	0
XCL1	GOT1	XCL1 GOT1	0.00332613765974721	0
COPB2	FBXO22	COPB2 FBXO22	0.00332587256184278	0
LRRC59	SKP2	LRRC59 SKP2	0.00332571189581889	0
NANP	SKP2	NANP SKP2	0.00331938461256287	0
RNF157	KLF4	RNF157 KLF4	0.00331925153220867	0
CREB3L3	SALL4	CREB3L3 SALL4	0.00331845445194301	0
FGB	GOT1	FGB GOT1	0.00331696510323824	0
CDON	CUL2	CDON CUL2	0.00331674093382209	0
PRND	HAT1	PRND HAT1	0.00331007672131585	0
YIPF7	TRIM24	YIPF7 TRIM24	0.00330332649766093	0
TSPAN31	HAT1	TSPAN31 HAT1	0.00329981644123799	0
CREB3L3	TRIM24	CREB3L3 TRIM24	0.0032983927606936	0
GOLGA4	SALL4	GOLGA4 SALL4	0.00329587940333981	0
RNF157	FBXO22	RNF157 FBXO22	0.0032896481670211	0
X100041874	SALL1	X100041874 SALL1	0.00328730752613819	0
MDFIC	SALL4	MDFIC SALL4	0.00328369355423539	0
CNOT2	SMAD6	CNOT2 SMAD6	0.00328234854312155	0
TMPRSS13	KLF5	TMPRSS13 KLF5	0.00328220431618771	0
E2F4	ETV5	E2F4 ETV5	0.00327392300065905	1
NKX3.1	SALL4	NKX3.1 SALL4	0.00327100479817724	0
X2700097O09RIK	KLF4	X2700097O09RIK KLF4	0.00327012315946156	0
GM11401	GNG13	GM11401 GNG13	0.00326939259091996	0
TSG101	HAT1	TSG101 HAT1	0.00326879844391299	0
KLHL26	SALL1	KLHL26 SALL1	0.00326676998173141	0
RFC5	SALL1	RFC5 SALL1	0.00325336427948062	0
SCLT1	SKP2	SCLT1 SKP2	0.00325255626137559	0
WT1	FGF17	WT1 FGF17	0.00325250035213907	0
BNIP1	HAT1	BNIP1 HAT1	0.00325221776145275	0
ENPP1	GOT1	ENPP1 GOT1	0.00324949317672932	0
ACP6	GOT1	ACP6 GOT1	0.00324847825003584	0
D10WSU52E	RTP4	D10WSU52E RTP4	0.0032394894345679	0
SMAD1	KLF2	SMAD1 KLF2	0.00323862832467014	1
NEDD8	GOT1	NEDD8 GOT1	0.00323794518240635	0
SUZ12	FOXD3	SUZ12 FOXD3	0.00323555228653191	1
PRPF38A	CBX1	PRPF38A CBX1	0.0032347764632278	0
SMN1	FBXO22	SMN1 FBXO22	0.00323312378694186	0
SETDB1	KLF2	SETDB1 KLF2	0.00323197602442004	0
TIMM50	CUL2	TIMM50 CUL2	0.00322841631944554	0
SMAD1	CBX1	SMAD1 CBX1	0.00321679711319006	0
ZFP42	SMAD6	ZFP42 SMAD6	0.00320776249590205	0
EED	KLF4	EED KLF4	0.00320722936909613	0
DGAT1	GNG13	DGAT1 GNG13	0.00320583842202648	0
TIMM50	HAT1	TIMM50 HAT1	0.00320437219719934	0
IL18RAP	CUL2	IL18RAP CUL2	0.00320370168462076	0
MED16	KLF4	MED16 KLF4	0.00319980846087776	0
IARS	TET1	IARS TET1	0.00319535426605581	0
MARVELD2	FGF4	MARVELD2 FGF4	0.00319528033936935	0
LOC100045684	TRIM24	LOC100045684 TRIM24	0.00319453206898457	0
CBR3	FOXD3	CBR3 FOXD3	0.0031902191886501	0
EZH2	TET1	EZH2 TET1	0.00318608611511435	0
NEDD8	DNMT3B	NEDD8 DNMT3B	0.00318542004748985	0
ARF5	FOXA2	ARF5 FOXA2	0.00318100276598235	0
ABL1	KLF5	ABL1 KLF5	0.00318087113639539	0
ZFP281	FGF17	ZFP281 FGF17	0.00317781445978792	0
FASTKD1	GOT1	FASTKD1 GOT1	0.00316952593920127	0
JARID2	GOT1	JARID2 GOT1	0.00316760010848901	0
SLC8A1	GNG13	SLC8A1 GNG13	0.0031664556127613	0
GPX7	CBX1	GPX7 CBX1	0.0031659113665803	0
XPO6	RTP4	XPO6 RTP4	0.00316153845601649	0
USP2	APOA2	USP2 APOA2	0.00315798309729069	0
EED	FOXD3	EED FOXD3	0.00315736528986064	0
ACBD3	HAT1	ACBD3 HAT1	0.00315178556779301	0
TMUB2	KLF4	TMUB2 KLF4	0.0031505818445621	0
CREB3L2	GOT1	CREB3L2 GOT1	0.00314702895204993	0
CNOT3	FBXO22	CNOT3 FBXO22	0.00314494689193755	0
A030009H04RIK	GNG13	A030009H04RIK GNG13	0.00314371268975784	0
FXN	HAT1	FXN HAT1	0.00313706506731023	0
ROMO1	GOT1	ROMO1 GOT1	0.00313390688708473	0
LPIN2	DNMT3B	LPIN2 DNMT3B	0.0031334565505199	0
ACP6	FOXA2	ACP6 FOXA2	0.00313188930887536	0
SMAD1	FGF4	SMAD1 FGF4	0.00313010234841513	0
SCAMP1	SALL4	SCAMP1 SALL4	0.00312917979972631	0
SEMA6D	SKP2	SEMA6D SKP2	0.00312900219497801	0
FASTKD1	HAT1	FASTKD1 HAT1	0.00311332469573601	0
AQP1	SKP2	AQP1 SKP2	0.00311195684795379	0
NOC3L	KLF4	NOC3L KLF4	0.00310686812846271	0
EMP2	CUL2	EMP2 CUL2	0.003105894493078	0
RASD1	RTP4	RASD1 RTP4	0.00310448755440132	0
MYO7A	KLF2	MYO7A KLF2	0.00310356734507956	0
MRPL38	FOXD3	MRPL38 FOXD3	0.00310333978218878	0
TRIM28	DNMT3A	TRIM28 DNMT3A	0.00310047435924548	0
ENPP1	TRIM24	ENPP1 TRIM24	0.00308920246837161	0
PTH1R	SKP2	PTH1R SKP2	0.00308862047572689	0
TOPBP1	DNMT3A	TOPBP1 DNMT3A	0.00308485287685996	0
VPS39	RTP4	VPS39 RTP4	0.00307873781615067	0
TBX3	SALL1	TBX3 SALL1	0.00307611016255383	1
SUCLG2	KLF4	SUCLG2 KLF4	0.00307459258725535	0
NIT2	DNMT3B	NIT2 DNMT3B	0.00306971361704516	0
RFC5	HAT1	RFC5 HAT1	0.00306966863052914	0
XCL1	CUL2	XCL1 CUL2	0.00306523455443422	0
LOC100045684	FGF17	LOC100045684 FGF17	0.00306383532635078	0
HDAC5	SKP2	HDAC5 SKP2	0.00306255790634199	0
RP1	SKP2	RP1 SKP2	0.003062017211451	0
KIF2C	FBXO22	KIF2C FBXO22	0.00306060606159767	0
SLC17A6	SKP2	SLC17A6 SKP2	0.00305866322844468	0
GPR45	HAT1	GPR45 HAT1	0.0030573080686395	0
CRLF2	CUL2	CRLF2 CUL2	0.00305495916932261	0
KLHL22	GOT1	KLHL22 GOT1	0.003046811982209	0
TSPAN31	SKP2	TSPAN31 SKP2	0.00304404133554482	0
SMN1	TRIM24	SMN1 TRIM24	0.00304245500304636	0
GATA3	GOT1	GATA3 GOT1	0.00304032057672241	0
MDFIC	FGF17	MDFIC FGF17	0.00303969713915569	0
X2700097O09RIK	SKP2	X2700097O09RIK SKP2	0.00303474640492019	0
TBX3	GOT1	TBX3 GOT1	0.00303183982789791	0
SMN1	DNMT3A	SMN1 DNMT3A	0.00303057839864696	0
GATA3	TET1	GATA3 TET1	0.00302975706001005	0
SMN1	SKP2	SMN1 SKP2	0.00302728895495462	0
CBR3	GOT1	CBR3 GOT1	0.00302672419565233	0
EMP2	GOT1	EMP2 GOT1	0.00302559317030692	0
PRCP	GOT1	PRCP GOT1	0.00302408682663415	0
PRND	GOT1	PRND GOT1	0.00301924778588616	0
MYCN	CUL2	MYCN CUL2	0.0030180016262372	0
SCGB1A1	TRIM24	SCGB1A1 TRIM24	0.00301763447396562	0
RNF157	KLF5	RNF157 KLF5	0.00301498936216512	0
EED	DNMT3B	EED DNMT3B	0.00301145568530578	0
FABP6	SALL4	FABP6 SALL4	0.00301109272247524	0
TRPV4	GNG13	TRPV4 GNG13	0.00301006465925088	0
ATF7	GNG13	ATF7 GNG13	0.00300986131161301	0
UBA52	GNG13	UBA52 GNG13	0.00300865761565467	0
D10WSU52E	CUL2	D10WSU52E CUL2	0.00300665258821163	0
SOX2	GNG13	SOX2 GNG13	0.0030052859536706	1
USP2	SMAD6	USP2 SMAD6	0.00299972739648476	0
IFNG	FOXD3	IFNG FOXD3	0.00299805434891337	0
ENPP1	CBX1	ENPP1 CBX1	0.00299655500177637	0
TBX3	SALL4	TBX3 SALL4	0.00299498615092466	1
RLBP1	KLF2	RLBP1 KLF2	0.00299182271765867	0
CHPF	KLF4	CHPF KLF4	0.00299004030919356	0
PRMT2	SALL4	PRMT2 SALL4	0.00298458644871382	0
RNF157	FOXA2	RNF157 FOXA2	0.00298397488124406	0
DDX27	APOA2	DDX27 APOA2	0.00298348214063172	0
GM11401	KLF2	GM11401 KLF2	0.00298123529633134	0
SOX2	SALL1	SOX2 SALL1	0.00297500385305429	1
EED	FGF4	EED FGF4	0.00297498203878288	0
AQP1	GNG13	AQP1 GNG13	0.00297287371979267	0
BNIP1	RTP4	BNIP1 RTP4	0.00297178532134247	0
X2700097O09RIK	HAT1	X2700097O09RIK HAT1	0.00297077465640485	0
FGB	SKP2	FGB SKP2	0.00297052420022179	0
GM7202	RTP4	GM7202 RTP4	0.00296938602422036	0
BC022960	GOT1	BC022960 GOT1	0.00296922666933289	0
TMEM216	HAT1	TMEM216 HAT1	0.00296491415318039	0
RNF157	GOT1	RNF157 GOT1	0.00296437098212977	0
BNIP1	FGF4	BNIP1 FGF4	0.00296359966300188	0
MMP14	FGF4	MMP14 FGF4	0.0029611235032511	0
A2M	KLF2	A2M KLF2	0.00295735936129955	0
DPH1	SKP2	DPH1 SKP2	0.00295563561087878	0
SLC4A8	HAT1	SLC4A8 HAT1	0.00295391419248539	0
SOX17	FOXD3	SOX17 FOXD3	0.00295223309713677	0
LOC100046998	SALL4	LOC100046998 SALL4	0.00295107770804126	0
SLC17A6	HAT1	SLC17A6 HAT1	0.00294486490669135	0
LOC100046998	DNMT3A	LOC100046998 DNMT3A	0.00294157878848699	0
NANP	FBXO22	NANP FBXO22	0.00294037678976501	0
TMPRSS11D	GOT1	TMPRSS11D GOT1	0.00294027680850996	0
RASD1	KLF2	RASD1 KLF2	0.00294017691959584	0
RPGRIP1	KLF5	RPGRIP1 KLF5	0.00293987964288712	0
E2F4	KLF4	E2F4 KLF4	0.00293414599745682	0
D7ERTD59E	CUL2	D7ERTD59E CUL2	0.00293267057092045	0
CREB3L2	HAT1	CREB3L2 HAT1	0.00293246674007217	0
GM7202	FGF4	GM7202 FGF4	0.00293133072046987	0
C79242	GNG13	C79242 GNG13	0.00292681831981077	0
ABHD4	DNMT3A	ABHD4 DNMT3A	0.00292466665351871	0
LOC100048449	GNG13	LOC100048449 GNG13	0.00292331529448024	0
FASTKD1	GNG13	FASTKD1 GNG13	0.00292172936754629	0
WT1	FOXA2	WT1 FOXA2	0.00291991901147863	0
MRPS14	FBXO22	MRPS14 FBXO22	0.00291938116243291	0
DLC1	SMAD6	DLC1 SMAD6	0.00291776088136155	0
TRIM28	DNMT3B	TRIM28 DNMT3B	0.00291771596382568	1
TCN2	SALL4	TCN2 SALL4	0.00291722220101576	0
MYO1B	KLF5	MYO1B KLF5	0.00291691542353066	0
HSPB8	FGF17	HSPB8 FGF17	0.00291565548673108	0
DLC1	APOA2	DLC1 APOA2	0.00291542551237279	0
X3632451O06RIK	FOXD3	X3632451O06RIK FOXD3	0.00291335094384836	0
KCTD12	HAT1	KCTD12 HAT1	0.00291051652868551	0
FAM116A	KLF5	FAM116A KLF5	0.00290987740839309	0
REST	GNG13	REST GNG13	0.00290882377881613	0
BC003965	FGF17	BC003965 FGF17	0.00289983570325743	0
CRLF2	FBXO22	CRLF2 FBXO22	0.00289877658546899	0
X3632451O06RIK	FGF17	X3632451O06RIK FGF17	0.00289568442810595	0
MPP7	DNMT3B	MPP7 DNMT3B	0.00289380936659442	0
CAD	DNMT3B	CAD DNMT3B	0.00289379157266522	0
SFXN1	CBX1	SFXN1 CBX1	0.00288961810517931	0
LPIN2	SALL4	LPIN2 SALL4	0.00288915295009778	0
IRX1	FOXD3	IRX1 FOXD3	0.0028864426709804	0
HDAC5	FBXO22	HDAC5 FBXO22	0.00288444404364892	0
TBX3	KLF5	TBX3 KLF5	0.00288383325988107	1
X9030409G11RIK	FGF17	X9030409G11RIK FGF17	0.00288182186690565	0
PIN1	FGF17	PIN1 FGF17	0.00287832989239079	0
RNF111	TET1	RNF111 TET1	0.00287807536847533	0
TSC22D4	GOT1	TSC22D4 GOT1	0.00287749188284338	0
X2310075K07RIK	TRIM24	X2310075K07RIK TRIM24	0.00287733555931853	0
SOX17	HAT1	SOX17 HAT1	0.00287219145945473	0
SIPA1L2	KLF4	SIPA1L2 KLF4	0.00286543866836306	0
MARVELD2	KLF5	MARVELD2 KLF5	0.00286490781411856	0
CBR3	SALL4	CBR3 SALL4	0.00286428684714892	0
OVOL1	GNG13	OVOL1 GNG13	0.00286405430747585	0
IL18RAP	HAT1	IL18RAP HAT1	0.00286323598137469	0
SCLT1	FBXO22	SCLT1 FBXO22	0.00286192142652196	0
CHPF	SALL4	CHPF SALL4	0.00285547675229177	0
COPB2	CBX1	COPB2 CBX1	0.00285522810720342	0
TMEM121	RTP4	TMEM121 RTP4	0.00285056838778903	0
HDAC5	KLF4	HDAC5 KLF4	0.00284989610223625	0
USP2	FOXA2	USP2 FOXA2	0.00284955649296107	0
GDE1	KLF5	GDE1 KLF5	0.00284880317776132	0
GPR45	FGF17	GPR45 FGF17	0.00284512764456023	0
RFC5	FGF17	RFC5 FGF17	0.00284108979870675	0
DGAT1	RTP4	DGAT1 RTP4	0.00284065069466205	0
X100041874	KLF2	X100041874 KLF2	0.00283918649866499	0
NKX3.1	FBXO22	NKX3.1 FBXO22	0.00283719962670948	0
WDR75	KLF5	WDR75 KLF5	0.00283347581987111	0
CTCF	KLF5	CTCF KLF5	0.0028329647662354	0
SMAD1	APOA2	SMAD1 APOA2	0.00283140450017081	0
PIN1	TRIM24	PIN1 TRIM24	0.00282375768568254	0
TMEM167	CUL2	TMEM167 CUL2	0.00282340681767318	0
LYL1	FBXO22	LYL1 FBXO22	0.0028208815218204	0
ZFP825	SKP2	ZFP825 SKP2	0.00282051101077727	0
ACP6	FGF17	ACP6 FGF17	0.00281370550452395	0
LYL1	HAT1	LYL1 HAT1	0.00281201633352571	0
TFPI	SALL4	TFPI SALL4	0.00280842678168399	0
SMN1	CUL2	SMN1 CUL2	0.00280590567087598	0
TIMM50	GNG13	TIMM50 GNG13	0.0027987082540768	0
COPB2	TRIM24	COPB2 TRIM24	0.00279769867419957	0
CREB3L2	GNG13	CREB3L2 GNG13	0.00279475289957428	0
LOXL1	ETV5	LOXL1 ETV5	0.00279242115239497	0
JARID2	FOXD3	JARID2 FOXD3	0.00278911870151442	1
COX4I2	CUL2	COX4I2 CUL2	0.00278588572427788	0
TSG101	FOXD3	TSG101 FOXD3	0.00278584822526951	0
RRP8	TET1	RRP8 TET1	0.00278264633980382	0
LOC100045684	SALL4	LOC100045684 SALL4	0.00278148488153263	0
D830044I16RIK	RTP4	D830044I16RIK RTP4	0.00277761100343116	0
LGALS6	FGF17	LGALS6 FGF17	0.00277093016559038	0
CNOT2	GOT1	CNOT2 GOT1	0.00277090259418601	0
E2F4	SKP2	E2F4 SKP2	0.00276560476169749	1
CREB3L2	FOXD3	CREB3L2 FOXD3	0.00276449594349198	0
SIPA1L2	RTP4	SIPA1L2 RTP4	0.00276416478738844	0
MYO1B	HAT1	MYO1B HAT1	0.00276304902613913	0
C4BP.PS1	FOXD3	C4BP.PS1 FOXD3	0.00275918261254054	0
FCRL1	KLF4	FCRL1 KLF4	0.00275793190316071	0
BC022960	CUL2	BC022960 CUL2	0.00274996526195786	0
ABL1	DNMT3A	ABL1 DNMT3A	0.00274720946647695	0
XCL1	SALL4	XCL1 SALL4	0.00274662436415945	0
CTCF	KLF2	CTCF KLF2	0.00274510304769882	0
JUP	GNG13	JUP GNG13	0.00274157685583428	0
CAD	GNG13	CAD GNG13	0.00274130812322089	0
FASTKD1	TRIM24	FASTKD1 TRIM24	0.00274110001844115	0
CNTROB	KLF4	CNTROB KLF4	0.00272972536983421	0
MDFIC	SKP2	MDFIC SKP2	0.00271815314880145	0
MED23	SKP2	MED23 SKP2	0.00271747734419165	0
X2700097O09RIK	FOXD3	X2700097O09RIK FOXD3	0.00271411206640701	0
NKX3.1	GOT1	NKX3.1 GOT1	0.00271248762981283	0
LOC100045684	RTP4	LOC100045684 RTP4	0.00271231792673706	0
MPP7	CUL2	MPP7 CUL2	0.00271138472991264	0
DSC2	SKP2	DSC2 SKP2	0.00270997565096375	0
SETDB1	FOXD3	SETDB1 FOXD3	0.00270681693069632	0
SLC8A1	GOT1	SLC8A1 GOT1	0.00270141252776198	0
POU5F1	KLF2	POU5F1 KLF2	0.00268935718929082	1
FGB	FBXO22	FGB FBXO22	0.00268744328413154	0
GPX7	KLF5	GPX7 KLF5	0.00268558064449695	0
EMP2	GNG13	EMP2 GNG13	0.00268342054385734	0
IRX1	HAT1	IRX1 HAT1	0.00268103993646544	0
SCAMP1	FOXA2	SCAMP1 FOXA2	0.00268064288503436	0
TFPI	TET1	TFPI TET1	0.00268042992939548	0
ANTXR1	HAT1	ANTXR1 HAT1	0.00267830330510462	0
ACBD3	CBX1	ACBD3 CBX1	0.00267733980821132	0
PHC1	GNG13	PHC1 GNG13	0.00267683574517832	0
PRMT2	HAT1	PRMT2 HAT1	0.00267554429160749	0
MRPL38	GOT1	MRPL38 GOT1	0.00267359327572792	0
MYO1B	SMAD6	MYO1B SMAD6	0.00267314500308123	0
AHI1	FGF17	AHI1 FGF17	0.00267278725048321	0
SCAMP1	SMAD6	SCAMP1 SMAD6	0.00267254027346903	0
FANK1	FBXO22	FANK1 FBXO22	0.00266881772944549	0
TMEM121	SALL1	TMEM121 SALL1	0.00266793540216571	0
EMP2	KLF5	EMP2 KLF5	0.00266708839878529	0
IFNAR1	KLF5	IFNAR1 KLF5	0.00266601962657655	0
DDX27	KLF2	DDX27 KLF2	0.00266564676032336	0
CHPF	HAT1	CHPF HAT1	0.00266460836831696	0
NOTUM	DNMT3A	NOTUM DNMT3A	0.00266215090300557	0
AGPAT3	SALL4	AGPAT3 SALL4	0.00265976904912299	0
XCL1	GNG13	XCL1 GNG13	0.0026516929869525	0
CACNA2D1	SKP2	CACNA2D1 SKP2	0.00264920624666902	0
POU5F1	SALL4	POU5F1 SALL4	0.00264703659872071	1
SUZ12	SKP2	SUZ12 SKP2	0.00264480910012654	0
CDON	GNG13	CDON GNG13	0.00264386602846058	0
VAT1	SALL4	VAT1 SALL4	0.00264289162958031	0
DLC1	FOXA2	DLC1 FOXA2	0.00264220986241969	0
EIF4ENIF1	SKP2	EIF4ENIF1 SKP2	0.002640518638438	0
GDE1	FGF4	GDE1 FGF4	0.00263687900459617	0
ITPK1	SALL1	ITPK1 SALL1	0.00263683619953854	0
GATA3	SKP2	GATA3 SKP2	0.00263410867080822	0
GSS	DNMT3A	GSS DNMT3A	0.00263398071083228	0
DEFA3	KLF5	DEFA3 KLF5	0.00263096087341795	0
MED23	KLF5	MED23 KLF5	0.00263003935225451	0
ESRRB	FGF17	ESRRB FGF17	0.00262885189792162	1
FANK1	HAT1	FANK1 HAT1	0.00262821040816705	0
ARF5	SKP2	ARF5 SKP2	0.00262603047134333	0
A2M	RTP4	A2M RTP4	0.00262593217882491	0
LOC100045442	TRIM24	LOC100045442 TRIM24	0.00262434666002995	0
SRRT	GOT1	SRRT GOT1	0.0026213800333098	0
X2310075K07RIK	FGF4	X2310075K07RIK FGF4	0.00261382024976779	0
KLHL22	SALL4	KLHL22 SALL4	0.00261306699116081	0
DPPA2	DNMT3B	DPPA2 DNMT3B	0.00261030500245386	0
RPL22L1	FGF17	RPL22L1 FGF17	0.00260882208579599	0
NEDD8	TRIM24	NEDD8 TRIM24	0.00260670183257415	0
CAD	RTP4	CAD RTP4	0.00260341438855517	0
LPIN2	KLF4	LPIN2 KLF4	0.00260304887078954	0
INO80	FOXD3	INO80 FOXD3	0.00259885588827539	0
NEDD8	TET1	NEDD8 TET1	0.00259774666530227	0
HSPB8	ETV5	HSPB8 ETV5	0.00259483110169754	0
NEDD8	DNMT3A	NEDD8 DNMT3A	0.002593468979993	0
TMPRSS11D	GNG13	TMPRSS11D GNG13	0.0025907358713606	0
SLC9A3R1	GNG13	SLC9A3R1 GNG13	0.00258946813567293	0
SRPK2	FOXD3	SRPK2 FOXD3	0.00258063110095835	0
ABL1	DNMT3B	ABL1 DNMT3B	0.0025787124052461	0
CNOT3	FOXD3	CNOT3 FOXD3	0.00257653940299307	0
ANTXR1	SALL4	ANTXR1 SALL4	0.00257016801572589	0
MYBL2	FOXD3	MYBL2 FOXD3	0.00256527228120043	0
TOPBP1	SALL4	TOPBP1 SALL4	0.00256517707874246	0
RCC2	TET1	RCC2 TET1	0.00255964517013639	0
D10WSU52E	TRIM24	D10WSU52E TRIM24	0.00255876379406561	0
CREB3L2	TET1	CREB3L2 TET1	0.00255808581686161	0
ZFP111	GOT1	ZFP111 GOT1	0.00255588205806029	0
INO80	RTP4	INO80 RTP4	0.00255479185425258	0
CCDC97	GNG13	CCDC97 GNG13	0.00255421609026493	0
SLPI	CUL2	SLPI CUL2	0.00255233144355972	0
SLC9A3R1	GOT1	SLC9A3R1 GOT1	0.00255121700492339	0
TMUB2	SKP2	TMUB2 SKP2	0.00255024648017854	0
LOC100048449	SALL4	LOC100048449 SALL4	0.00254953433398873	0
RP1	KLF4	RP1 KLF4	0.0025493758073659	0
LOC100045684	KLF5	LOC100045684 KLF5	0.00254912761926762	0
TMEM121	GOT1	TMEM121 GOT1	0.00254702028758842	0
ZFP281	KLF5	ZFP281 KLF5	0.00254690848210951	0
SEMA4A	DNMT3B	SEMA4A DNMT3B	0.0025463781860173	0
LHX8	SALL4	LHX8 SALL4	0.00254617267042472	0
BNIP1	FBXO22	BNIP1 FBXO22	0.00254223454692353	0
PPP2R1A	KLF4	PPP2R1A KLF4	0.0025418340825939	0
OVOL1	HAT1	OVOL1 HAT1	0.00253783453079621	0
STX8	CBX1	STX8 CBX1	0.00253659824943687	0
ARF5	ETV5	ARF5 ETV5	0.00253518702131435	0
MYL9	TRIM24	MYL9 TRIM24	0.00253083105207722	0
TSC22D4	SALL1	TSC22D4 SALL1	0.00252964879914775	0
DCAF13	DNMT3B	DCAF13 DNMT3B	0.00252890347516686	0
DNAJC5	KLF2	DNAJC5 KLF2	0.00252580750052931	0
LOXL1	CBX1	LOXL1 CBX1	0.0025221617776201	0
ROMO1	SKP2	ROMO1 SKP2	0.00252106398330702	0
MARVELD2	KLF2	MARVELD2 KLF2	0.00252090223442707	0
MYO1B	GNG13	MYO1B GNG13	0.00251995329194996	0
TSG101	SALL4	TSG101 SALL4	0.00251980675934018	0
TCFCP2L1	KLF2	TCFCP2L1 KLF2	0.00251858121364855	0
TSPAN31	TET1	TSPAN31 TET1	0.00251797950728646	0
NIT2	KLF2	NIT2 KLF2	0.00251778307882881	0
FOXH1	HAT1	FOXH1 HAT1	0.00251371169693955	0
ATF7	GOT1	ATF7 GOT1	0.0025114740860329	0
CD302	KLF4	CD302 KLF4	0.00250872899183039	0
TRPV4	KLF2	TRPV4 KLF2	0.0025073008446588	0
EZH2	CBX1	EZH2 CBX1	0.00250660957067563	0
DLC1	TRIM24	DLC1 TRIM24	0.00250531444135405	0
TOPBP1	CUL2	TOPBP1 CUL2	0.00250421035115186	0
BCL2L10	CUL2	BCL2L10 CUL2	0.00250359938312576	0
BC003883	SKP2	BC003883 SKP2	0.00250268715229305	0
TMPRSS13	FOXA2	TMPRSS13 FOXA2	0.00250009804087765	0
X2310003L22RIK	CUL2	X2310003L22RIK CUL2	0.00249921595304105	0
CGA	FBXO22	CGA FBXO22	0.00249910390167994	0
GOLGA4	FOXD3	GOLGA4 FOXD3	0.00249850846317709	0
TBX3	FGF4	TBX3 FGF4	0.0024968972247198	0
ATF7	RTP4	ATF7 RTP4	0.00249662749830738	0
CAD	KLF4	CAD KLF4	0.00249481533244061	0
SUZ12	FGF4	SUZ12 FGF4	0.00249396984916325	0
BC003883	TRIM24	BC003883 TRIM24	0.00249157950071867	0
NPVF	GOT1	NPVF GOT1	0.00248815355136033	0
SLPI	TRIM24	SLPI TRIM24	0.00248795594449056	0
TOPBP1	CBX1	TOPBP1 CBX1	0.0024878804667954	0
TMEM176A	GNG13	TMEM176A GNG13	0.00248293857821887	0
PRKDC	FBXO22	PRKDC FBXO22	0.00247885849542217	0
RPS18	SALL1	RPS18 SALL1	0.00247745020476638	0
AK5	CUL2	AK5 CUL2	0.00247288613729086	0
YY1	SKP2	YY1 SKP2	0.00247177060292981	0
CTS8	KLF2	CTS8 KLF2	0.00247128332421503	0
ZFP825	TET1	ZFP825 TET1	0.00246619421924887	0
CREB3L3	SKP2	CREB3L3 SKP2	0.00246544061684561	0
LOC100046998	DNMT3B	LOC100046998 DNMT3B	0.00246110201790508	0
ROMO1	SALL4	ROMO1 SALL4	0.00245184486308343	0
CNTROB	GNG13	CNTROB GNG13	0.00244803664402096	0
HSPB8	SKP2	HSPB8 SKP2	0.00244538453259032	0
STAB2	HAT1	STAB2 HAT1	0.00244535300563617	0
ART5	RTP4	ART5 RTP4	0.0024450375411792	0
CREB3L3	ETV5	CREB3L3 ETV5	0.00244433952254075	0
WDR75	FOXD3	WDR75 FOXD3	0.00244211405211314	0
LOXL1	FOXA2	LOXL1 FOXA2	0.00244064247606434	0
TCFCP2L1	FOXD3	TCFCP2L1 FOXD3	0.0024399376992393	0
BTBD10	CBX1	BTBD10 CBX1	0.00243842943671974	0
AK5	GNG13	AK5 GNG13	0.00243818587022214	0
TMEM176A	ETV5	TMEM176A ETV5	0.00243440323652845	0
NANOG	GNG13	NANOG GNG13	0.00243366480310909	0
TRPV4	KLF4	TRPV4 KLF4	0.00243363540068053	0
NFE2L3	CUL2	NFE2L3 CUL2	0.00243041965065793	0
EHD1	DNMT3A	EHD1 DNMT3A	0.00242804942104128	0
ACTR3	DNMT3B	ACTR3 DNMT3B	0.00242753964218265	0
EMP2	KLF2	EMP2 KLF2	0.00242338281572534	0
LRRC59	KLF4	LRRC59 KLF4	0.0024216543483826	0
ITPK1	DNMT3B	ITPK1 DNMT3B	0.00242089820509828	0
LOXL1	DNMT3A	LOXL1 DNMT3A	0.00241956276871515	0
[truncated: 6,041 more rows]
