# Supplementary material for: Recursive random forest algorithm for constructing multilayered hierarchical gene regulatory networks that govern biological pathways
Source: PLoS One. 2017 Feb 3;12(2):e0171532. doi: 10.1371/journal.pone.0171532 (PMC5291523; doi:10.1371/journal.pone.0171532)
Supplement: S1 File — (ZIP) [file pone.0171532.s001.zip › Supplemental_file_1/mouse_data3/tf_data_data3.csv]

CHD1	CNOT1	CNOT2	CNOT3	CTCF	DMAP1	E2F1	E2F4	EED	ESRRB	EZH2	GATA3	JARID2	MYC	MYCN	NANOG	NR0B1	PHC1	POU5F1	REST	RNF2	SETDB1	SMAD1	SOX17	SOX2	STAT3	SUZ12	TBX3	TCF3	TCFCP2L1	TRIM28	YY1	ZFP281	ZFP42	ZFX	BC022960	LRRC59	NEUROG1	PRPF38A	BC003883	DDX52	KCNS2	MDFIC	SNX20	TIMM50	FXN	SLC8A1	MED16	SLC9A3R1	CREB3L3
7.98653	8.971236	8.23937	9.698551	8.349771	7.175653	7.578629	7.97327	9.941671	9.935782	8.927909	4.551108	10.4417	7.612299	10.12474	9.680495	9.30477	10.55267	11.24169	9.361791	8.370278	9.0563	5.846896	6.337113	9.984319	8.120948	8.840507	6.805309	8.810562	8.47726	11.97377	8.43195	7.794494	10.55729	6.699576	3.855242	9.593372	6.832386	8.406262	4.896574	7.516535	5.228004	4.883548	6.808945	8.011616	8.075625	4.314425	7.835203	8.50939	7.631998
8.115311	8.802213	7.889095	9.768553	8.526876	6.821813	7.481232	7.945133	9.3309	9.647231	8.543452	4.631749	10.61783	7.80541	10.0476	9.31673	8.956007	10.42215	10.6809	9.260276	8.284874	8.94019	5.634154	6.445161	9.388439	8.224818	8.623043	6.889557	8.728946	8.379626	11.64752	7.8672	8.024338	10.34687	6.663009	4.077655	9.237305	6.868609	8.340722	4.973286	7.295172	5.481434	4.966714	7.123716	7.677217	7.673773	5.201515	7.620807	8.751513	7.786273
8.082087	8.76598	7.9038	9.787741	8.410534	6.906285	7.673469	7.815352	9.17044	9.700057	8.522661	4.703063	10.45778	7.622121	10.14942	9.17867	9.039867	10.45839	10.7241	8.932741	8.193785	8.942681	5.489389	6.280944	9.444649	8.123949	8.732677	6.678955	8.795843	8.357359	11.71382	7.800411	7.831779	10.1551	6.681667	3.951986	9.445259	7.059718	8.264917	4.913997	7.335194	5.449307	4.934047	7.232458	7.914298	7.538085	4.870294	7.657394	8.759017	7.795427
8.364154	9.097391	8.423159	9.780069	8.798876	7.0598	7.494076	8.02909	9.829077	9.227077	8.850679	4.642528	10.80267	7.978749	9.942167	9.555687	9.689116	10.46627	11.07669	9.086139	8.739078	8.940035	6.306847	6.295785	9.773259	8.1371	9.108725	6.61478	8.858875	8.553067	11.83752	8.835569	8.364542	10.33778	6.932148	3.810802	9.780415	6.668995	8.466923	4.560891	7.741762	5.253564	5.084387	6.641613	8.107712	8.053414	4.669364	7.840306	8.813156	7.595949
8.311096	8.858146	8.302568	9.836295	8.752333	7.117841	7.458075	7.925438	9.53833	9.192744	8.592572	4.969306	10.58195	7.930157	9.672659	9.228803	9.616909	10.26637	10.83466	8.969272	8.518592	8.87196	5.896615	6.35317	9.436619	7.933065	8.862849	6.537767	8.937374	8.220795	11.7609	8.363509	7.877783	10.14933	6.884899	3.974005	9.672176	6.924164	8.352373	4.895691	7.807876	5.158873	4.739835	6.893316	7.895633	7.950912	4.529156	7.953877	8.59711	7.780261
8.248644	9.166018	8.489533	9.874975	8.958111	7.607468	7.796352	7.90734	9.971334	9.248168	9.069135	4.408743	11.05384	8.276628	10.22391	9.70847	9.875521	10.53757	11.13579	9.790882	8.836647	9.177574	6.148168	5.991071	9.780435	7.976491	9.277928	6.800074	9.122885	8.442255	12.07901	8.912683	8.652708	10.30159	7.161682	3.761186	9.964153	6.573552	8.660647	4.679953	7.638675	5.073215	4.879381	6.682806	8.40423	8.032091	4.616345	7.988489	8.678714	7.487175
8.222005	9.346741	8.452217	9.755059	8.714315	7.253562	7.806959	8.195564	9.608209	9.326598	9.192761	4.482218	10.59547	7.768963	9.586782	9.535283	8.459887	10.5952	11.15511	9.515171	8.43583	9.053549	6.387125	5.795623	10.00666	7.788776	8.933073	6.286003	9.195791	8.176699	11.9437	8.671215	8.293303	10.06075	6.684601	3.851871	9.704494	6.610497	8.22205	4.802749	7.459635	5.045064	4.893211	6.53126	8.306348	8.168271	4.254917	8.053282	9.056484	7.543958
8.01912	8.940753	8.096932	9.737924	8.434488	6.965926	7.786908	7.952388	9.205887	8.992481	8.861156	4.498013	10.50126	7.320702	9.244909	9.02616	8.091692	10.47494	10.72582	9.096683	8.174428	8.855452	5.842629	6.169547	9.432067	7.812488	8.662015	6.27977	9.015029	7.793053	11.60655	8.188854	7.868799	9.587114	6.70413	4.005374	9.445632	6.758286	8.189638	4.986232	7.073625	5.102628	5.073841	6.856925	8.179075	8.072206	4.702869	7.923715	8.916203	7.703228
8.062753	8.945427	8.161852	9.828808	8.439072	7.015477	8.131508	8.069392	9.2924	9.131981	8.83634	4.158414	10.50949	7.241876	9.212141	9.363342	8.399597	10.40543	10.8638	9.207872	8.289984	8.868579	6.089147	6.039582	9.749631	7.634741	8.755145	6.260854	9.248915	7.99266	11.78005	8.242182	7.855203	9.85094	6.882694	3.681538	9.591743	6.802	8.366753	4.950123	7.153195	5.146626	5.023168	6.81609	8.273971	7.908192	4.562961	8.051422	8.852686	7.793599
8.235914	9.412074	8.313358	9.780193	8.506957	7.098221	7.907632	7.943952	9.234608	9.349698	9.104537	4.563442	10.66705	7.378356	9.998072	9.330585	8.628827	10.92392	10.98011	9.479309	8.395664	8.835376	6.325595	5.710707	10.31817	7.607986	9.061358	6.298604	9.112155	7.943357	11.72373	8.576136	8.410734	10.22607	6.833059	3.736399	9.38532	6.756476	8.285096	4.731961	7.005112	4.994224	5.016858	6.648672	8.146248	7.931196	4.553071	7.862392	9.047436	7.563508
8.170053	9.351782	8.184836	9.735237	8.274418	6.832998	7.916307	7.998132	9.099193	9.41132	8.936303	4.449768	10.65485	7.118576	9.621609	9.156133	8.444471	10.83259	10.55274	9.237719	8.301496	8.845218	6.35115	5.900909	9.95836	7.767973	8.977947	6.186275	9.054362	7.876085	11.59644	8.380874	8.193347	9.934779	6.918782	3.861365	9.182289	6.725242	8.123587	4.782525	7.088987	5.282027	5.003699	6.658172	7.985155	7.822705	4.444611	8.019016	8.916429	7.70639
7.929673	9.136003	7.976323	9.646426	8.433081	6.909959	8.144775	7.772428	8.715164	9.364809	8.725026	4.574723	10.29375	6.909549	9.248533	9.088457	8.34451	10.59376	10.66746	9.190986	8.227612	8.663097	5.980312	6.1972	9.639592	7.744635	8.845388	6.292148	8.964464	7.986459	11.30098	7.88908	7.734386	9.524321	6.61477	3.848918	8.961647	6.803038	8.231437	4.6975	6.802464	5.124598	5.007931	7.021304	8.169079	7.75819	4.69396	7.9466	8.746474	7.8824
8.101064	8.961888	8.043234	9.78323	8.525057	6.994293	7.674368	7.954156	9.136765	9.360201	8.733744	4.703063	10.57342	7.526973	9.994215	9.231175	8.746504	10.41944	10.47803	9.351883	8.268687	8.789896	6.10169	6.347062	9.761141	7.926078	8.865094	6.484079	8.936229	8.071896	11.35651	8.226982	8.120478	10.03921	6.800833	4.020684	9.208633	6.599107	8.185112	5.020318	7.438169	5.214507	5.144485	6.825216	7.815496	7.903412	4.791428	7.693206	9.117507	7.75642
7.97403	9.130501	8.160887	9.746279	8.669367	6.816639	7.952913	8.016442	9.134878	9.720763	8.913123	4.519998	10.41466	7.625637	9.749006	9.38123	8.82696	10.64177	10.70508	9.322871	8.342532	8.892725	5.862131	6.619676	10.02575	8.019301	8.825003	6.487626	9.113921	8.107745	11.60413	8.079823	7.96493	10.05265	6.710489	3.907033	9.349045	6.682058	8.273613	4.802144	7.296735	5.323583	4.964047	6.807012	7.978333	7.882603	4.649238	7.944841	9.052794	7.639289
7.999336	8.815243	7.966216	9.876784	8.287649	6.832603	7.736544	7.909124	8.689516	9.514461	8.629668	4.580377	10.52419	7.469634	9.829064	9.094398	8.76491	10.54892	10.54797	9.228761	7.944759	8.966124	5.911903	6.45555	9.352386	8.065979	8.759407	6.459772	8.937374	7.836055	11.34164	7.913805	7.797968	9.671918	6.619661	4.09184	9.130305	6.965696	8.146111	5.160257	7.278916	5.414496	5.190997	6.859674	7.987207	7.861701	4.785837	8.043335	9.32476	7.802269
7.931576	9.111053	8.04692	9.584403	8.455347	6.813452	7.831604	7.724349	8.243913	9.163218	8.672312	4.609594	9.640403	6.642541	8.996848	8.825191	7.411705	10.47901	10.31532	8.920526	8.168751	8.69346	5.874995	6.516346	9.724635	7.669814	8.835845	6.068251	9.035511	7.766421	11.06307	8.007603	7.632905	9.097525	6.776285	3.887918	8.959831	7.006288	8.049147	4.842618	6.855575	5.576225	4.953086	7.031746	8.056251	7.775919	4.509214	7.933752	8.791622	7.819322
8.026837	9.231782	8.123482	9.617679	8.559134	6.937272	7.870194	7.745708	8.454239	9.080952	8.747621	4.50095	10.08568	6.720602	9.322106	8.96884	7.498574	10.76172	10.39142	8.893279	8.323467	8.591828	6.260316	6.013558	9.959981	7.747383	8.905729	5.831434	9.074549	7.40488	11.37052	8.280319	7.93374	9.079296	6.813467	3.780151	9.065239	6.933117	8.072451	4.883178	7.037022	5.501941	4.964047	6.807012	8.053037	7.777	4.719239	7.989179	9.080832	7.748071
8.027924	9.162082	8.056353	9.640568	8.261049	6.728887	7.950183	7.838517	8.370508	9.112308	8.820317	4.647151	9.759462	6.716051	9.192739	9.14879	7.478822	10.63287	10.37724	8.885105	8.226439	8.607771	6.261104	6.467803	9.950541	7.839656	8.669395	6.416523	8.935404	7.750299	11.12629	8.18977	7.649623	9.117415	6.796574	4.026752	8.992679	6.755453	8.094481	4.904371	7.079832	5.289057	4.948313	6.696512	7.81005	7.775919	4.730549	7.812476	8.994754	7.698165
7.983179	9.056849	8.172485	9.555613	8.192644	7.179654	7.770478	7.651957	8.649557	9.459009	8.316893	4.703063	9.761441	6.449124	9.251933	9.631319	7.286274	10.12379	9.919247	8.825455	8.43792	8.553411	6.260316	6.527852	10.33404	7.596978	9.312997	6.117797	9.072837	8.25914	11.28189	8.585642	7.898452	9.803621	6.920177	3.905705	9.151617	6.755265	8.14	4.974355	6.928581	5.170238	4.724436	6.81661	8.138247	7.753028	4.539906	8.044817	8.965597	7.732847
7.959505	8.880801	7.937121	9.27988	8.153831	6.792629	7.580527	7.357647	7.908558	8.947645	8.07056	4.715461	9.663412	6.735626	9.089701	8.958852	6.943408	10.15831	9.637482	8.639473	8.168767	8.471639	6.016222	6.687535	9.794451	7.603962	8.970456	6.176278	8.917961	7.722929	10.87006	7.959049	7.713766	8.875984	6.8103	4.096848	8.93887	6.902454	8.00448	4.85536	6.936785	5.417669	4.965297	7.103802	7.828557	7.586087	4.878556	7.99149	9.067932	7.84751
8.186571	9.045782	7.980991	9.429136	8.256007	6.840341	7.689305	7.734784	8.18247	9.156069	8.151528	4.629189	9.9142	6.656503	9.250385	9.19051	7.207139	10.16922	9.791821	8.805195	8.099209	8.722158	6.169066	6.444883	9.825622	7.853395	8.876162	6.11271	9.000172	8.145127	11.23307	8.144587	7.730832	9.186978	6.937074	4.048798	9.107496	6.895677	8.189501	4.851056	7.061503	5.282993	4.94401	6.858157	8.10383	7.764383	4.776325	8.076466	9.085289	7.891116
7.857769	8.990207	7.856635	9.526732	7.950531	7.084721	7.774801	7.595583	8.270286	8.838901	8.10218	4.801434	9.83027	6.128294	9.07371	9.773108	6.446198	9.742537	9.661978	8.597932	8.412379	8.610577	6.559383	6.965243	9.59908	7.843675	9.307669	6.478267	8.995649	8.084804	10.90941	8.272125	7.355644	9.142927	6.888371	3.957323	9.446513	6.747989	8.200761	4.835357	7.075095	5.255324	4.711533	6.770775	7.775185	7.653725	4.54834	8.291018	9.748851	7.649806
7.781256	8.656348	7.826268	9.441895	8.099949	7.133789	7.577142	7.700371	8.268983	8.605084	8.103132	4.908953	9.50253	6.335839	8.923428	9.323026	6.10888	9.216303	9.429152	8.492165	8.086366	8.748985	6.407565	6.98315	9.527315	8.132056	8.957495	6.336938	8.970184	7.843903	10.98696	8.290554	7.361276	9.212609	6.887455	3.945939	9.411262	6.934271	8.239776	4.827684	7.206609	5.230223	4.664255	6.859716	7.802104	7.871611	4.702962	8.248572	9.639438	7.919474
8.007668	9.03563	7.95651	9.504027	8.117172	7.612502	7.770123	7.620505	8.634976	8.764854	8.460488	4.753386	9.822735	6.508248	9.233735	9.677174	6.422798	9.754181	9.948134	8.668395	8.441636	8.673015	6.661875	6.798456	9.700675	7.559058	9.654815	6.08343	9.230934	7.787097	11.25183	8.752667	7.792085	9.217873	6.883791	3.970687	9.621857	6.768524	8.34243	4.782759	6.780315	5.115598	4.892623	6.819139	8.047145	7.954511	4.437246	8.327696	9.231791	7.662947
8.076572	9.279685	8.015903	9.645093	7.901259	7.323238	8.077504	7.607231	8.338449	8.816624	8.641363	5.093261	10.26832	6.773543	9.098463	9.715364	6.176223	9.543796	9.949184	8.610573	8.336408	8.745625	6.9827	7.434035	9.273074	8.094507	9.72122	7.107277	9.182278	8.162566	11.30098	8.488581	7.252747	9.056457	7.026117	3.775802	9.472149	6.751216	8.029572	4.694619	7.096352	5.192283	4.92074	6.643777	8.1322	7.728203	4.651525	8.345453	9.554181	7.758516
7.993734	8.972223	7.755169	9.618304	8.078646	6.921858	7.738537	7.573958	8.172991	8.513718	8.493633	5.021484	10.07014	6.957742	8.962811	9.329201	6.107151	9.35008	9.465418	8.652847	8.285192	8.700192	6.364758	7.364625	9.068304	7.950832	9.485853	6.962406	8.926554	7.97011	10.84679	8.080629	7.174769	8.985946	6.904586	4.015428	9.275683	6.922874	8.04765	4.914637	7.037025	5.219527	4.902372	6.835371	7.971504	7.593637	4.612706	8.097706	9.71847	7.816222
8.210094	9.192056	7.877143	9.5686	7.780933	6.915037	7.748542	7.591406	8.200546	8.735056	8.520509	4.744343	9.995547	7.140696	8.905312	9.271909	5.783635	9.384357	9.328139	8.421612	8.190597	8.821793	6.593487	7.488727	9.017155	8.021626	9.42043	7.151197	8.850307	8.199247	10.98991	7.946303	7.183272	8.811342	7.057381	3.73862	9.381783	6.77775	8.003574	4.91065	7.103727	5.37769	4.921238	6.900407	7.779071	7.750432	4.660561	8.180117	9.560042	8.100549
7.961657	9.240109	7.524859	9.647906	8.030535	6.863725	7.740459	7.40663	8.409304	8.402904	8.483979	5.594201	9.623317	6.648856	8.389753	9.32579	5.996392	9.303372	9.583838	8.631802	8.195864	8.716023	6.316008	7.584075	8.808897	8.379738	9.361769	7.101533	8.441021	8.121167	10.74868	8.3997	6.73698	8.917287	7.013265	4.231758	9.387733	6.692342	7.655476	4.820044	7.103727	5.495991	4.992156	6.564988	7.635572	7.571756	4.853927	8.026623	9.52006	7.490882
7.988616	9.261901	7.800293	9.646426	7.907674	7.015875	7.586576	7.810974	8.553439	8.63493	8.514802	5.758579	9.997791	6.734931	8.412983	9.220657	6.036568	9.424333	9.811212	8.488104	8.268392	8.944592	6.377731	7.498047	8.829133	8.495736	9.355441	7.514652	8.810694	8.268396	10.90731	8.523705	7.058835	8.804153	6.810979	4.059734	9.526531	6.631076	7.739828	4.838853	7.328619	5.438317	5.244283	6.556596	7.865736	7.775428	4.95613	8.296701	9.458769	7.787941
7.821489	9.085734	7.673903	9.562696	7.924813	7.112817	7.739048	7.506166	8.239983	8.464265	8.511527	5.358568	9.756174	6.806191	8.586823	9.226085	6.229179	9.183212	9.389086	8.503738	8.332847	8.628857	6.346757	7.148798	9.033813	8.091903	9.603791	6.970459	8.627878	8.266508	10.8423	8.249775	6.929053	8.969484	7.097528	3.998097	9.349004	6.839371	7.883249	4.775949	6.922489	5.288721	4.91397	6.69457	7.737273	7.509145	4.660561	7.970879	9.494092	7.751964
8.069095	9.154831	7.749868	9.41605	7.964398	6.953439	7.668433	7.568192	8.433577	8.324797	8.209562	5.461056	9.837637	6.834885	8.547015	8.700925	6.261172	9.564642	9.678049	8.069265	8.221889	8.704691	6.327357	7.981003	9.027923	8.247478	9.280441	7.279481	8.73486	7.978848	10.87298	8.301167	6.827404	8.828209	7.1068	4.026866	9.349004	6.876603	7.844941	4.769871	6.960622	5.270289	5.007048	6.886029	7.799172	7.696463	4.606867	7.806703	9.351048	7.77731
7.927164	9.151459	7.954649	9.466845	7.777205	6.918517	7.729031	7.522923	8.277349	8.359882	8.313058	5.490457	9.779723	6.92516	8.435323	8.63648	6.561358	9.670674	9.766774	8.368119	8.287933	8.719079	6.649203	7.914809	8.933081	8.454713	9.261737	7.126139	8.682293	7.877868	10.84995	8.147939	7.177571	8.432699	7.122185	3.900681	9.184626	6.596652	7.817061	4.676292	6.97293	5.165198	5.169157	6.673397	7.944057	7.749115	4.86598	7.876999	9.484884	7.751964
7.897027	8.989762	7.586051	9.535092	7.693134	6.804781	7.591795	7.472814	8.209635	8.002232	8.365092	5.03672	9.581825	6.936469	8.924352	8.616515	6.027619	9.561842	9.558795	8.0528	8.2054	8.722063	6.782648	7.92757	8.670609	8.575799	8.993384	6.807617	8.669542	7.770027	10.86154	8.030827	6.881051	8.324112	6.814326	3.959181	9.216359	6.783437	7.693473	4.925312	6.964451	5.305348	5.132996	6.687236	7.79152	7.542851	4.684489	8.063833	9.57895	7.94647
[truncated: 285 more columns]
