# Supplementary material for: Recursive random forest algorithm for constructing multilayered hierarchical gene regulatory networks that govern biological pathways
Source: PLoS One. 2017 Feb 3;12(2):e0171532. doi: 10.1371/journal.pone.0171532 (PMC5291523; doi:10.1371/journal.pone.0171532)
Supplement: S2 File — (ZIP) [file pone.0171532.s002.zip]

Archive with 21 entries (16 files):
- Supplemental_file_2/
- Supplemental_file_2/.DS_Store
- __MACOSX/
- __MACOSX/Supplemental_file_2/
- __MACOSX/Supplemental_file_2/._.DS_Store
- Supplemental_file_2/Arabidopsis/
- Supplemental_file_2/Arabidopsis/21_known_positive_TFs .xlsx
- __MACOSX/Supplemental_file_2/Arabidopsis/
- __MACOSX/Supplemental_file_2/Arabidopsis/._21_known_positive_TFs .xlsx
- Supplemental_file_2/Arabidopsis/bwerf_results.csv
- __MACOSX/Supplemental_file_2/Arabidopsis/._bwerf_results.csv
- Supplemental_file_2/Arabidopsis/Gene_id_symbol.csv
- __MACOSX/Supplemental_file_2/Arabidopsis/._Gene_id_symbol.csv
- Supplemental_file_2/Arabidopsis/genie3_layered_result.csv
- __MACOSX/Supplemental_file_2/Arabidopsis/._genie3_layered_result.csv
- Supplemental_file_2/Arabidopsis/pathway_data.csv
- __MACOSX/Supplemental_file_2/Arabidopsis/._pathway_data.csv
- Supplemental_file_2/Arabidopsis/TF_data.csv
- __MACOSX/Supplemental_file_2/Arabidopsis/._TF_data.csv
- Supplemental_file_2/Arabidopsis/~$21_known_positive_TFs .xlsx
- __MACOSX/Supplemental_file_2/Arabidopsis/._~$21_known_positive_TFs .xlsx
