# Supplementary material for: Recursive random forest algorithm for constructing multilayered hierarchical gene regulatory networks that govern biological pathways
Source: PLoS One. 2017 Feb 3;12(2):e0171532. doi: 10.1371/journal.pone.0171532 (PMC5291523; doi:10.1371/journal.pone.0171532)
Supplement: S2 File — (ZIP) [file pone.0171532.s002.zip › Supplemental_file_2/Arabidopsis/21_known_positive_TFs .xlsx]

## Sheet: Sheet1
KNAT7
MYB103
MYB20
MYB42
MYB43
MYB46
MYB52
MYB54
MYB58
MYB63
MYB69
MYB85
NST1
NST2
SND2
SND3
VND1
VND6
SND1
MYB83
MYB48
