# Supplementary material for: Recursive random forest algorithm for constructing multilayered hierarchical gene regulatory networks that govern biological pathways
Source: PLoS One. 2017 Feb 3;12(2):e0171532. doi: 10.1371/journal.pone.0171532 (PMC5291523; doi:10.1371/journal.pone.0171532)
Supplement: S2 File — (ZIP) [file pone.0171532.s002.zip › Supplemental_file_2/Arabidopsis/bwerf_results.csv]

layer	from	to	im
1	MYB63	CCoAOMT1	30.3972451877706
1	4-Sep	PAL3	29.8224672902323
1	MYB63	PAL1	29.0048823968835
1	IDD4	CAD6	28.1289003894396
1	PMG2	CAD9	26.5785582091839
1	MYB58	PAL4	25.5480265360111
1	AT2G44745	AT4CL1	25.4711055071676
1	AT1G68520	AT1G15950.1	25.4360072258313
1	BEE2	CAD4	22.0547879914546
1	MYB52	AT4CL1	22.0023696806204
1	MYB58	CYP98A3	21.887221849045
1	MYB63	PAL4	20.9176972870979
1	AT5G41920	FAH1	20.5021272695462
1	MYB103	PAL2	20.3571953148217
1	AT2G44745	HCT	19.9630093118232
1	IAA13	CAD3	19.840915850964
1	SND2	CYP98A3	19.7554379994747
1	WAM1	4CL3	19.5898151495714
1	MYB52	4CL5	18.7740409056142
1	AT2G28450	PAL3	18.462886947806
1	TMO3	4CL3	17.971502929388
1	NST1	REF3	17.5865167221207
1	GTL1	AT4CL2	17.0118497530929
1	AT4G00990	PAL3	16.5346593117109
1	ZHD6	CAD9	16.3243117405629
2	NST2	MYB58	34.0950125209295
2	NST2	MYB63	31.3847848884394
2	MYB46	SND2	28.0907510245542
2	bHLH093	AT2G28450	27.7839584967289
2	SND1	NST1	26.846192173907
2	SND3	NST1	26.1740347272881
2	IAA7	PMG2	25.5646167866661
2	MYB69	AT2G44745	24.5635463818502
2	MYB85	MYB63	22.4064270616397
2	YAB3	IAA13	22.0650588787109
2	ZFN3	AT1G68520	21.4293783467214
2	XND1	AT2G44745	21.4219938809383
2	ARF17	MYB52	20.9787598652895
2	SND1	SND2	20.2723767156198
2	MYB85	MYB58	20.0683977778747
2	WRKY17	IDD4	18.1806062428073
2	AT2G36930	AT1G68520	18.0080471960847
2	GATA1	IAA13	17.9608468958863
3	SCRM	MYB69	29.6920621657442
3	AT1G66810	MYB46	25.5413806290331
3	ZFP1	SND3	24.6712330644072
3	GPRI1	ZFN3	22.999259919857
3	LBD15	NST2	21.8466764577586
3	MYB86	MYB46	21.7462516111308
3	ZFP1	SND1	20.3934186207763
3	MYB13	bHLH093	19.4260176824256
3	MYB59	XND1	19.1191273784266
3	SPL9	ZFN3	18.9854103889719
3	ZFP5	GATA1	18.3028963304166
