# Supplementary material for: Recursive random forest algorithm for constructing multilayered hierarchical gene regulatory networks that govern biological pathways
Source: PLoS One. 2017 Feb 3;12(2):e0171532. doi: 10.1371/journal.pone.0171532 (PMC5291523; doi:10.1371/journal.pone.0171532)
Supplement: S2 File — (ZIP) [file pone.0171532.s002.zip › Supplemental_file_2/Arabidopsis/Gene_id_symbol.csv]

gene_ID	gene_symbol
AT1G01010	NAC001
AT1G01020	ARV1
AT1G01030	NGA3
AT1G01040	SUS1
AT1G01046	MIR838A
AT1G01050	PPa1
AT1G01060	LHY1
AT1G01090	PDH-E1_ALPHA
AT1G01110	IQD18
AT1G01120	KCS1
AT1G01140	SnRK3.12
AT1G01160	GIF2
AT1G01183	MIR165A
AT1G01190	CYP78A8
AT1G01200	RABA3
AT1G01220	FKGP
AT1G01280	CYP703A2
AT1G01290	CNX3
AT1G01340	CNGC10
AT1G01360	RCAR1
AT1G01370	HTR12
AT1G01380	ETC1
AT1G01410	PUM22
AT1G01420	UGT72B3
AT1G01430	TBL25
AT1G01460	PIPK11
AT1G01470	LSR3
AT1G01480	AT-ACC2
AT1G01510	AN
AT1G01520	ASG4
AT1G01530	AGL28
AT1G01550	BPS1
AT1G01560	MPK11
AT1G01580	FRO2
AT1G01590	FRO1
AT1G01600	CYP86A4
AT1G01610	GPAT4
AT1G01620	TMP-B
AT1G01650	SPPL4
AT1G01680	PUB54
AT1G01690	PRD3
AT1G01700	ROPGEF2
AT1G01720	ATAF1
AT1G01750	ADF11
AT1G01780	PLIM2b
AT1G01790	KEA1
AT1G01820	PEX11C
AT1G01860	PFC1
AT1G01900	SBTI1.1
AT1G01950	AtKINUb
AT1G01960	EDA10
AT1G02000	GAE2
AT1G02010	SEC1A
AT1G02050	LAP6
AT1G02065	SPL8
AT1G02090	FUS5
AT1G02100	SBI1
AT1G02120	VAD1
AT1G02130	RABD2A
AT1G02140	MEE63
AT1G02145	EBS4
AT1G02170	MCP1b
AT1G02205	CER1
AT1G02220	NAC003
AT1G02230	NAC004
AT1G02250	NAC005
AT1G02280	TOC33
AT1G02310	MAN1
AT1G02335	GL22
AT1G02340	RSF1
AT1G02390	GPAT2
AT1G02400	GA2OX6
AT1G02430	ATARFD1B
AT1G02440	ATARFD1A
AT1G02450	NIMIN1
AT1G02500	SAM1
AT1G02510	TPK4
AT1G02520	PGP11
AT1G02530	PGP12
AT1G02560	NCLPP5
AT1G02580	SDG5
AT1G02640	BXL2
AT1G02680	TAF13
AT1G02690	IMPA-6
AT1G02720	GATL5
AT1G02730	SOS6
AT1G02780	emb2386
AT1G02790	PGA4
AT1G02800	CEL2
AT1G02840	SRP34
AT1G02850	BGLU11
AT1G02860	NLA
AT1G02880	TPK1
AT1G02900	RALFL1
AT1G02910	LPA1
AT1G02920	GSTF7
AT1G02930	GSTF6
AT1G02940	GSTF5
AT1G02950	GSTF4
AT1G02970	WEE1
AT1G02980	CUL2
AT1G03000	PEX6
AT1G03060	SPI
AT1G03090	MCCA
AT1G03110	TRM82
AT1G03120	RAB28
AT1G03130	PSAD-2
AT1G03160	FZL
AT1G03170	FAF2
AT1G03190	UVH6
AT1G03300	DUF1
AT1G03310	ISA2
AT1G03360	RRP4
AT1G03380	ATG18G
AT1G03410	2A6
AT1G03420	Sadhu4-2
AT1G03430	AHP5
AT1G03445	BSU1
AT1G03475	LIN2
AT1G03490	NAC006
AT1G03530	NAF1
AT1G03600	PSB27
AT1G03630	PORC
AT1G03680	TRX-M1
AT1G03750	CHR9
AT1G03770	RING1B
AT1G03780	TPX2
AT1G03790	SOM
AT1G03800	ERF10
AT1G03840	MGP
AT1G03850	GRXS13
AT1G03860	PHB2
AT1G03870	FLA9
AT1G03880	CRU2
AT1G03900	NAP4
AT1G03905	ABCI19
AT1G03930	CKL9BETA
AT1G03950	VPS2.3
AT1G03970	GBF4
AT1G03980	PCS2
AT1G04010	PSAT1
AT1G04020	ROW1
AT1G04050	SUVR1
AT1G04070	TOM22-I
AT1G04080	PRP39
AT1G04100	IAA10
AT1G04110	SDD1
AT1G04120	MRP5
AT1G04130	TPR2
AT1G04160	XIB
AT1G04170	EIF2_GAMMA
AT1G04180	YUC9
AT1G04190	TPR3
AT1G04220	KCS2
AT1G04240	SHY2
AT1G04250	IAA17
AT1G04260	PRA1.D
AT1G04270	RPS15
AT1G04310	ERS2
AT1G04370	ERF14
AT1G04400	PHH1
AT1G04410	c-NAD-MDH1
AT1G04440	CKL13
AT1G04450	RIC3
AT1G04510	MAC3A
AT1G04520	PDLP2
AT1G04530	TPR4
AT1G04550	IAA12
AT1G04580	ATAO2
AT1G04600	XIA
AT1G04610	YUC3
AT1G04620	HCAR
AT1G04630	MEE4
AT1G04635	EMB1687
AT1G04640	LIP2
AT1G04690	KV-BETA1
AT1G04710	PKT4
AT1G04730	CTF18
AT1G04750	VAMP7B
AT1G04760	VAMP726
AT1G04820	TUA4
AT1G04860	UBP2
AT1G04870	PRMT10
AT1G04920	SPS3F
AT1G04940	Tic20-I
AT1G04950	TAFII59
AT1G04980	PDIL2-2
AT1G05000	PFA-DSP1
AT1G05010	EFE
AT1G05055	GTF2H2
AT1G05065	CLE20
AT1G05100	MAPKKK18
AT1G05160	KAO1
AT1G05180	AXR1
AT1G05190	emb2394
AT1G05200	GLUR3
AT1G05230	HDG2
AT1G05260	RCI3A
AT1G05300	ZIP5
AT1G05360	KMS2
AT1G05385	Psb27-H1
AT1G05420	OFP12
AT1G05460	SDE3
AT1G05470	CVP2
AT1G05490	chr31
AT1G05500	SYTE
AT1G05530	UGT75B2
AT1G05560	UGT75B1
AT1G05570	GSL6
AT1G05580	CHX23
AT1G05590	HEXO2
AT1G05600	EMB3101
AT1G05610	APS2
AT1G05620	URH2
AT1G05630	AT5PTASE13
AT1G05680	UGT74E2
AT1G05690	BT3
AT1G05750	PDE247
AT1G05760	RTM1
AT1G05800	DGL
AT1G05810	RABA5E
AT1G05820	SPPL5
AT1G05830	SDG30
AT1G05850	POM1
AT1G05880	ATARI12
AT1G05890	ATARI5
AT1G05900	NTH2
AT1G05940	CAT9
AT1G05990	RHS1
AT1G06040	STO
AT1G06080	ADS1
AT1G06110	SKIP16
AT1G06130	GLX2-4
AT1G06140	MEF3
AT1G06149	CPuORF8
AT1G06150	EMB1444
AT1G06160	ORA59
AT1G06180	MYB13
AT1G06220	MEE5
AT1G06225	CLE3
AT1G06230	GTE4
AT1G06280	LBD2
AT1G06290	ATACX3
AT1G06310	ACX6
AT1G06390	SK22
AT1G06400	ATRABA1A
AT1G06410	TPS7
AT1G06430	FTSH8
AT1G06460	ACD32.1
AT1G06490	GSL7
AT1G06520	GPAT1
AT1G06530	PMD2
AT1G06570	PDS1
AT1G06660	JASON
AT1G06670	NIH
AT1G06680	PSII-P
AT1G06770	DRIP1
AT1G06780	GAUT6
AT1G06800	PLA-I{gamma}1
AT1G06820	CRTISO
AT1G06850	bZIP52
AT1G06870	Plsp2A
AT1G06910	TRFL7
AT1G06920	OFP4
AT1G06950	TIC110
AT1G06970	CHX14
AT1G07000	EXO70B2
AT1G07010	SLP1
AT1G07051	MIR847A
AT1G07090	LSH6
AT1G07110	FKFBP
AT1G07130	STN1
AT1G07140	SIRANBP
AT1G07150	MAPKKK13
AT1G07180	NDA1
AT1G07230	NPC1
AT1G07240	UGT71C5
AT1G07250	UGT71C4
AT1G07260	UGT71C3
AT1G07290	GONST2
AT1G07320	RPL4
AT1G07340	STP2
AT1G07350	SR45a
AT1G07360	MAC5A
AT1G07370	PCNA1
AT1G07390	RLP1
AT1G07410	RABA2b
AT1G07420	SMO2-1
AT1G07430	HAI2
AT1G07490	RTFL3
AT1G07510	ftsh10
AT1G07530	SCL14
AT1G07540	TRFL2
AT1G07570	APK1A
AT1G07600	MT1A
AT1G07610	MT1C
AT1G07620	ATOBGM
AT1G07630	PLL5
AT1G07640	OBP2
AT1G07645	DSI-1VOC
AT1G07670	ECA4
AT1G07720	KCS3
AT1G07725	EXO70H6
AT1G07745	SSN1
AT1G07770	RPS15A
AT1G07780	TRP6
AT1G07790	HTB1
AT1G07810	ECA1
AT1G07880	ATMPK13
AT1G07890	MEE6
AT1G07900	LBD1
AT1G07910	RNL
AT1G07950	MED22B
AT1G07960	PDIL5-1
AT1G07980	NF-YC10
AT1G08000	GATA10
AT1G08010	GATA11
AT1G08030	TPST
AT1G08060	MOM1
AT1G08065	ATACA5
AT1G08070	OTP82
AT1G08080	ATACA7
AT1G08090	NRT2;1AT
AT1G08100	NRT2;2AT
AT1G08130	LIG1
AT1G08135	CHX6B
AT1G08140	CHX6A
AT1G08150	CHX5
AT1G08190	ZIP2
AT1G08200	AXS2
AT1G08230	GAT1
AT1G08250	AtADT6
AT1G08260	TIL1
AT1G08290	WIP3
AT1G08300	NVL
AT1G08320	TGA9
AT1G08370	DCP1
AT1G08380	PSAO
AT1G08420	BSL2
AT1G08430	ATALMT1
AT1G08450	PSL1
AT1G08460	HDA8
AT1G08465	YAB2
AT1G08470	SSL3
AT1G08480	SDH6
AT1G08490	SUFS
AT1G08500	ENODL18
AT1G08510	FATB
AT1G08520	V157
AT1G08540	SIGB
AT1G08550	NPQ1
AT1G08560	SYP111
AT1G08570	ACHT4
AT1G08600	CHR20
AT1G08620	PKDM7D
AT1G08630	THA1
AT1G08640	CJD1
AT1G08650	PPCK1
AT1G08660	MGP2
AT1G08680	ZIGA4
AT1G08695	SCRL3
AT1G08700	PS1
AT1G08720	EDR1
AT1G08730	XIC
AT1G08770	PRA1.E
AT1G08780	PFD4
AT1G08810	MYB60
AT1G08820	VAP27-2
AT1G08830	CSD1
AT1G08840	emb2411
AT1G08860	BON3
AT1G08880	HTA5
AT1G08920	ESL1
AT1G08930	ERD6
AT1G08960	CCX5
AT1G08970	NF-YC9
AT1G08980	TOC64-I
AT1G08990	PGSIP5
AT1G09000	NP1
AT1G09020	SNF4
AT1G09030	NF-YB4
AT1G09070	SRC2
AT1G09080	BIP3
AT1G09090	RBOHB
AT1G09100	RPT5B
AT1G09140	SR30
AT1G09155	PP2-B15
AT1G09180	SARA1A
AT1G09210	CRT1b
AT1G09240	NAS3
AT1G09270	IMPA-4
AT1G09340	HIP1.3
AT1G09350	GolS3
AT1G09415	NIMIN-3
AT1G09420	G6PD4
AT1G09430	ACLA-3
AT1G09450	Haspin
AT1G09530	POC1
AT1G09540	MYB61
AT1G09560	GLP5
AT1G09570	PHYA
AT1G09630	RAB11c
AT1G09700	HYL1
AT1G09760	U2A'
AT1G09770	CDC5
AT1G09780	iPGAM1
AT1G09790	COBL6
AT1G09795	HISN1B
AT1G09810	ECT11
AT1G09815	POLD4
AT1G09840	SK41
AT1G09850	XBCP3
AT1G09860	PUP16
AT1G09930	OPT2
AT1G09940	HEMA2
AT1G09950	RAS1
AT1G09960	SUT4
AT1G09970	RLK7
AT1G10010	ATAAP8
AT1G10030	ERG28
AT1G10060	BCAT-1
AT1G10070	BCAT-2
AT1G10130	ECA3
AT1G10155	PP2-A10
AT1G10170	NFXL1
AT1G10200	WLIM1
AT1G10210	MPK1
AT1G10230	SK18
AT1G10240	FRS11
AT1G10270	GRP23
AT1G10290	DRP2A
AT1G10360	GSTU18
AT1G10370	GSTU17
AT1G10430	PP2A-2
AT1G10450	SNL6
AT1G10460	GLP7
AT1G10470	MEE7
AT1G10480	ZFP5
AT1G10500	CPISCA
AT1G10510	emb2004
AT1G10520	Pol{lambda}
AT1G10540	NAT8
AT1G10550	XTH33
AT1G10560	PUB18
AT1G10570	ULP1C
AT1G10600	AMSH2
AT1G10620	PERK11
AT1G10630	ATARFA1F
AT1G10670	ACLA-1
AT1G10680	PGP10
AT1G10700	PRS3
AT1G10710	PHS1
AT1G10760	SOP1
AT1G10830	Z-ISO1.2
AT1G10840	TIF3H1
AT1G10870	AGD4
AT1G10910	EMB3103
AT1G10920	LOV1
AT1G10930	RECQ4A
AT1G10940	SRK2A
AT1G10950	TMN1
AT1G10960	FD1
AT1G10970	ZIP4
AT1G11000	MLO4
AT1G11080	scpl31
AT1G11130	SUB
AT1G11190	ENDO1
AT1G11250	SYP125
AT1G11260	STP1
AT1G11290	CRR22
AT1G11310	PMR2
AT1G11350	SD1-13
AT1G11400	PYM
AT1G11420	DUF2
AT1G11475	NRPE10
AT1G11530	CXXS1
AT1G11545	XTH8
AT1G11570	NTL
AT1G11580	PMEPCRA
AT1G11600	CYP77B1
AT1G11610	CYP71A18
AT1G11650	RBP45B
AT1G11680	EMB1738
AT1G11720	SS3
AT1G11735	MIR171B
AT1G11750	NCLPP6
AT1G11755	LEW1
AT1G11760	MED32
AT1G11790	AtADT1
AT1G11840	GLX1
AT1G11870	SRS
AT1G11890	SEC22
AT1G11910	ATAPA1
AT1G11980	RUB3
AT1G12013	SNOR111
AT1G12040	LRX1
AT1G12060	BAG5
AT1G12090	ELP
AT1G12110	NRT1.1
AT1G12140	FMO_GS-OX5
AT1G12200	FMO
AT1G12210	RFL1
AT1G12220	RPS5
AT1G12240	VAC-INV
AT1G12260	VND4
AT1G12270	Hop1
AT1G12294	MIR472A
AT1G12350	COAB
AT1G12360	KEU
AT1G12370	UVR2
AT1G12410	NCLPP2
AT1G12420	ACR8
AT1G12430	PAK
AT1G12480	SLAC1
AT1G12520	CCS
AT1G12550	HPR3
AT1G12560	EXPA7
AT1G12580	PEPKR1
AT1G12610	DDF1
AT1G12680	PEPKR2
AT1G12700	RPF1
AT1G12710	PP2-A12
AT1G12740	CYP87A2
AT1G12750	RBL6
AT1G12770	ISE1
AT1G12780	UGE1
AT1G12820	AFB3
AT1G12840	DET3
AT1G12860	SCRM2
AT1G12880	NUDT12
AT1G12900	GAPA-2
AT1G12910	LWD1
AT1G12920	ERF1-2
AT1G12940	NRT2.5
AT1G12950	RSH2
AT1G12970	PIRL3
AT1G12980	ESR1
AT1G13020	EIF4B2
AT1G13060	PBE1
AT1G13070	CYP71B27
AT1G13080	CYP71B2
AT1G13090	CYP71B28
AT1G13100	CYP71B29
AT1G13110	CYP71B7
AT1G13140	CYP86C3
AT1G13150	CYP86C4
AT1G13170	ORP1D
AT1G13180	DIS1
AT1G13210	ACA.l
AT1G13220	LINC2
AT1G13245	RTFL17
AT1G13250	GATL3
AT1G13260	RAV1
AT1G13270	MAP1C
AT1G13280	AOC4
AT1G13290	WIP6
AT1G13300	HRS1
AT1G13320	PP2AA3
AT1G13330	AHP2
AT1G13400	NUB
AT1G13420	ST4B
AT1G13430	ST4C
AT1G13440	GAPC2
AT1G13450	GT-1
AT1G13560	ATAAPT1
AT1G13580	LOH3
AT1G13590	PSK1
AT1G13600	bZIP58
AT1G13620	RGF2
AT1G13690	ATE1
AT1G13700	PGL1
AT1G13710	KLU
AT1G13740	AFP2
AT1G13770	RUS3
AT1G13790	FDM4
AT1G13800	FAC19
AT1G13860	QUL1
AT1G13870	DRL1
AT1G13890	SNAP30
AT1G13950	ELF5A-1
AT1G13960	WRKY4
AT1G13980	VAN7
AT1G14000	VIK
AT1G14070	FUT7
AT1G14071	MIR830A
AT1G14080	FUT6
AT1G14100	FUT8
AT1G14110	FUT9
AT1G14150	PQL2
AT1G14182	SCRL28
AT1G14280	PKS2
AT1G14290	SBH2
AT1G14320	SAC52
AT1G14350	MYB124
AT1G14360	UTR3
AT1G14370	PBL2
AT1G14380	IQD28
AT1G14400	UBC1
AT1G14410	WHY1
AT1G14420	AT59
AT1G14440	ZHD4
AT1G14510	AL7
AT1G14520	MIOX1
AT1G14530	THH1
AT1G14610	VALRS
AT1G14620	DECOY
AT1G14660	NHX8
AT1G14685	BPC2
AT1G14687	ZHD14
AT1G14690	MAP65-7
AT1G14700	PAP3
AT1G14720	XTR2
AT1G14750	SDS
AT1G14760	KNATM
AT1G14790	RDR1
AT1G14830	DRP1C
AT1G14840	MAP70-4
AT1G14850	NUP155
AT1G14860	NUDT18
AT1G14870	PCR2
AT1G14880	PCR1
AT1G14900	HMGA
AT1G14920	RGA2
AT1G14980	CPN10
AT1G15000	scpl50
AT1G15020	QSOX1
AT1G15050	IAA34
AT1G15080	LPP2
AT1G15100	RHA2A
AT1G15110	PSS1
AT1G15210	PDR7
AT1G15215	SHH1
AT1G15220	CCMH
AT1G15310	SRP54-1
AT1G15340	MBD10
AT1G15360	WIN1
AT1G15380	GLYI4
AT1G15390	PDF1A
AT1G15440	PWP2
AT1G15460	BOR4
AT1G15500	ATNTT2
AT1G15510	VAC1
AT1G15520	PDR12
AT1G15550	GA4
AT1G15570	CYCA2;3
AT1G15580	IAA5
AT1G15660	CENP-C
AT1G15690	FUGU5
AT1G15700	ATPC2
AT1G15720	TRFL5
AT1G15750	WSIP1
AT1G15820	LHCB6
AT1G15880	GOS11
AT1G15910	FDM1
AT1G15950	IRX4
AT1G15960	NRAMP6
AT1G15980	PnsB1
AT1G15990	CNGC7
AT1G16010	MRS2-1
AT1G16030	Hsp70b
AT1G16060	ADAP
AT1G16070	TLP8
AT1G16090	WAKL7
AT1G16110	WAKL6
AT1G16120	WAKL1
AT1G16130	WAKL2
AT1G16140	WAKL3
AT1G16150	WAKL4
AT1G16160	WAKL5
AT1G16190	RAD23A
AT1G16240	SYP51
AT1G16280	SWA3
AT1G16300	GAPCP-2
AT1G16330	CYCB3;1
AT1G16340	ATKSDA
AT1G16370	6-Oct
AT1G16380	CHX1
AT1G16390	3-Oct
AT1G16400	CYP79F2
AT1G16410	SPS1
AT1G16420	MCP2e
AT1G16440	RSH3
AT1G16460	STR2
AT1G16470	PAB1
AT1G16490	MYB58
AT1G16530	LBD3
AT1G16540	SIR3
AT1G16590	REV7
AT1G16610	SR45
AT1G16710	HAC12
AT1G16720	HCF173
AT1G16730	UP6
AT1G16780	VHP2;2
AT1G16858	CPuORF55
AT1G16880	ACR11
AT1G16890	UBC36
AT1G16910	LSH8
AT1G16920	RABA1b
AT1G16970	KU70
AT1G16980	TPS2
AT1G17000	TPS3
AT1G17020	SRG1
AT1G17040	STATLA
AT1G17050	SPS2
AT1G17060	SOB7
AT1G17110	UBP15
AT1G17120	CAT8
AT1G17140	RIP1
AT1G17170	GSTU24
AT1G17180	GSTU25
AT1G17190	GSTU26
AT1G17210	ILP1
AT1G17220	FUG1
AT1G17235	RTFL11
AT1G17240	RLP2
AT1G17250	RLP3
AT1G17260	AHA10
AT1G17280	UBC34
AT1G17290	AlaAT1
AT1G17370	UBP1B
AT1G17380	TIFY11A
AT1G17420	LOX3
AT1G17440	TAF12B
AT1G17455	ELF4-L4
AT1G17460	TRFL3
AT1G17470	DRG1
AT1G17480	IQD7
AT1G17530	TIM23-1
AT1G17550	HAB2
AT1G17560	HLL
AT1G17580	XI-1
AT1G17590	NF-YA8
AT1G17650	GR2
AT1G17690	NOF1
AT1G17700	PRA1.F1
AT1G17710	PEPC1
AT1G17720	ATB_BETA
AT1G17730	VPS46.1
AT1G17745	PGDH
AT1G17750	PEPR2
AT1G17760	CSTF77
AT1G17770	SUVH7
AT1G17800	ENODL22
AT1G17810	BETA-TIP
AT1G17840	WBC11
AT1G17870	EGY3
AT1G17880	BTF3
AT1G17890	GER2
AT1G17920	HDG12
AT1G17950	MYB52
AT1G17980	PAPS1
AT1G18040	CDKD1;3
AT1G18075	MIR159B
AT1G18080	RACK1A_AT
AT1G18100	MFT
AT1G18140	LAC1
AT1G18150	MPK8
AT1G18190	GC2
AT1G18200	RABA6b
AT1G18220	PUP9
AT1G18250	ATLP-1
AT1G18260	HRD3A
AT1G18300	NUDT4
AT1G18330	RVE7
AT1G18350	MKK7
AT1G18370	NACK1
AT1G18400	BEE1
AT1G18450	ATARP4
AT1G18480	SLP2
AT1G18500	MAML-4
AT1G18510	TET16
AT1G18520	TET11
AT1G18570	MYB51
AT1G18580	GAUT11
AT1G18590	SOT17
AT1G18600	RBL12
AT1G18630	GR-RBP6
AT1G18640	PSP
AT1G18650	PDCB3
AT1G18670	IBS1
AT1G18710	MYB47
AT1G18730	PnsB4
AT1G18750	AGL65
AT1G18790	RKD1
AT1G18800	NRP2
AT1G18835	MIF3
AT1G18840	IQD30
AT1G18860	WRKY61
AT1G18870	ICS2
AT1G18879	MIR837A
AT1G18880	NRT1.9
AT1G18890	CPK10
AT1G18970	GLP4
AT1G19050	ARR7
AT1G19080	TTN10
AT1G19090	RKF2
AT1G19150	Lhca6
AT1G19180	TIFY10A
AT1G19220	IAA22
AT1G19250	FMO1
AT1G19270	DA1
AT1G19300	PARVUS
AT1G19350	BZR2
AT1G19360	RRA3
AT1G19371	MIR169H
AT1G19440	KCS4
AT1G19464	MIR864A
AT1G19510	RSM4
AT1G19520	NFD5
AT1G19570	DHAR5
AT1G19580	GAMMA_CA1
AT1G19610	PDF1.4
AT1G19630	CYP722A1
AT1G19640	JMT
AT1G19670	CORI1
AT1G19700	BLH10
AT1G19730	ATTRX4
AT1G19770	PUP14
AT1G19780	CNGC8
AT1G19790	SRS7
AT1G19800	TGD1
AT1G19850	MP
AT1G19870	iqd32
AT1G19890	MGH3
AT1G19910	AVA-P2
AT1G19920	ASA1
AT1G19940	GH9B5
AT1G19950	HVA22H
AT1G20000	TAF11b
AT1G20010	TUB5
AT1G20020	FNR2
AT1G20050	HYD1
AT1G20080	SYTB
AT1G20090	ROP2
AT1G20140	SK4
AT1G20160	ATSBT5.2
AT1G20190	EXPA11
AT1G20200	HAP15
AT1G20330	SMT2
AT1G20340	PETE2
AT1G20350	TIM17-1
AT1G20375	MIR394A
AT1G20440	RD17
AT1G20450	LTI45
AT1G20510	OPCL1
AT1G20560	AAE1
AT1G20575	DPMS1
AT1G20610	CYCB2;3
AT1G20620	SEN2
AT1G20630	CAT1
AT1G20650	ASG5
AT1G20693	NFD2
AT1G20696	NFD3
AT1G20700	WOX14
AT1G20710	WOX13B
AT1G20780	SAUL1
AT1G20830	MCD1
AT1G20840	TMT1
AT1G20850	XCP2
AT1G20860	PHT1;8
AT1G20900	ORE7
AT1G20930	CDKB2;2
AT1G20960	emb1507
AT1G20980	SPL1R2
AT1G21100	IGMT1
AT1G21110	IGMT3
AT1G21120	IGMT2
AT1G21130	IGMT4
AT1G21170	SEC5B
AT1G21202	MIR781A
AT1G21210	WAK4
AT1G21230	WAK5
AT1G21240	WAK3
AT1G21250	WAK1
AT1G21270	WAK2
AT1G21310	RSH
AT1G21360	GLTP2
AT1G21390	emb2170
AT1G21410	SKP2A
AT1G21430	YUC11
AT1G21450	SCL1
AT1G21460	SWEET1
AT1G21600	PTAC6
AT1G21620	PUM20
AT1G21640	NADK2
AT1G21650	SECA2
AT1G21690	RFC4
AT1G21700	SWI3C
AT1G21710	OGG1
AT1G21720	PBC1
AT1G21750	PDIL1-1
AT1G21760	FBP7
AT1G21840	UREF
AT1G21850	sks8
AT1G21860	sks7
AT1G21870	GONST5
AT1G21880	LYM1
AT1G21910	DREB26
AT1G21970	NF-YB9
AT1G21980	PIP5K1
AT1G22015	DD46
AT1G22020	SHM6
AT1G22050	MUB6
AT1G22070	TGA3
AT1G22090	emb2204
AT1G22130	AGL104
AT1G22150	SULTR1;3
AT1G22190	RAP2.4
AT1G22210	TPPC
AT1G22220	AUF2
AT1G22240	PUM8
AT1G22260	ZYP1a
AT1G22275	ZYP1b
AT1G22280	PAPP2C
AT1G22300	GRF10
AT1G22310	MBD8
AT1G22340	UGT85A7
AT1G22360	UGT85A2
AT1G22370	UGT85A5
AT1G22380	UGT85A3
AT1G22400	UGT85A1
AT1G22450	COX6B
AT1G22500	ATL15
AT1G22530	PATL2
AT1G22590	AGL87
AT1G22620	ATSAC1
AT1G22640	MYB3
AT1G22650	A/N-InvD
AT1G22710	SUT1
AT1G22740	RABG3B
AT1G22760	PAB3
AT1G22770	GI
AT1G22780	RPS18A
AT1G22840	CYTC-1
AT1G22880	CEL5
AT1G22920	JAB1
AT1G22940	THIE
AT1G22985	CRF7
AT1G22990	HIPP22
AT1G23010	LPR1
AT1G23020	FRO3
AT1G23080	PIN7
AT1G23090	SULTR3;3
AT1G23145	RALFL2
AT1G23147	RALFL3
AT1G23149	CPuORF29
AT1G23190	PGM3
AT1G23210	GH9B6
AT1G23260	UEV1A
AT1G23290	RPL27AB
AT1G23310	GGT1
AT1G23320	TAR1
AT1G23360	MENG
AT1G23380	KNAT6S
AT1G23400	CAF2
AT1G23420	INO
AT1G23480	CSLA3
AT1G23490	ATARFA1A
AT1G23540	PERK12
AT1G23550	SRO2
AT1G23730	BCA3
AT1G23740	AOR
AT1G23760	PG3
AT1G23800	ALDH2B7
AT1G23820	SPDS1
AT1G23860	SRZ21
AT1G23870	TPS9
AT1G23900	Gamma-ADR
AT1G24020	MLP423
AT1G24070	CSLA10
AT1G24100	UGT74B1
AT1G24120	ARL1
AT1G24150	FH4
AT1G24170	LGT9
AT1G24180	IAR4
AT1G24190	SNL3
AT1G24260	3-Sep
AT1G24280	G6PD3
AT1G24340	EMB260
AT1G24400	LHT2
AT1G24450	NFD22
AT1G24460	TNO1
AT1G24470	KCR2
AT1G24490	ARTEMIS
AT1G24520	BCP1
AT1G24540	CYP86C1
AT1G24590	SOB2
AT1G24625	ZFP7
AT1G24706	THO2
AT1G24764	MAP70-2
AT1G24793	LpxC1
AT1G24880	LpxC2
AT1G25054	LpxC3
AT1G25145	LpxC4
AT1G25210	LpxC5
AT1G25220	WEI7
AT1G25250	IDD16
AT1G25280	TLP10
AT1G25290	RBL10
AT1G25310	MEE8
AT1G25330	HAF
AT1G25340	MYB116
AT1G25350	OVA9
AT1G25380	NDT2
AT1G25410	IPT6
AT1G25425	CLE43
AT1G25450	KCS5
AT1G25470	CRF12
AT1G25472	CPuORF54
AT1G25490	REGA
AT1G25540	PFT1
AT1G25560	TEM1
AT1G25580	SOG1
AT1G26110	DCP5
AT1G26120	ICME-LIKE1
AT1G26150	PERK10
AT1G26210	SOFL1
AT1G26230	Cpn60beta4
AT1G26233	SNOR95
AT1G26260	CIB5
AT1G26310	CAL1
AT1G26340	CB5-A
AT1G26355	SP1L1
AT1G26360	MES13
AT1G26440	UPS5
AT1G26480	GRF12
AT1G26560	BGLU40
AT1G26570	UGD1
AT1G26600	CLE9
AT1G26630	FBR12
AT1G26670	VTI1B
AT1G26700	MLO14
AT1G26760	SDG35
AT1G26770	EXPA10
AT1G26780	MYB117
AT1G26810	GALT1
AT1G26820	RNS3
AT1G26830	CUL3A
AT1G26840	ORC6
AT1G26870	FEZ
AT1G26910	RPL10B
AT1G26945	KDR
AT1G26960	HB23
AT1G26973	MIR395A
AT1G26975	MIR395B
AT1G26985	MIR395C
AT1G27045	HB54
AT1G27080	NRT1.6
AT1G27130	GSTU13
AT1G27140	GSTU14
AT1G27310	NTF2A
AT1G27320	HK3
AT1G27360	SPL11
AT1G27370	SPL10
AT1G27380	RIC2
AT1G27390	TOM20-2
AT1G27440	IRX10
AT1G27450	ATAPT1
AT1G27460	NPGR1
AT1G27600	IRX9-L
AT1G27630	CYCT1;3
AT1G27650	ATU2AF35A
AT1G27680	APL2
AT1G27720	TAF4B
AT1G27730	ZAT10
AT1G27740	RSL4
AT1G27760	SAT32
AT1G27770	PEA1
AT1G27840	ATCSA-1
AT1G27910	PUB45
AT1G27920	MAP65-8
AT1G27940	PGP13
AT1G27950	LTPG1
AT1G27960	ECT9
AT1G27970	NTF2B
AT1G27980	DPL1
AT1G28010	PGP14
AT1G28110	SCPL45
AT1G28130	GH3.17
AT1G28170	SOT7
AT1G28200	FIP1
AT1G28210	ATJ1
AT1G28220	PUP3
AT1G28230	PUP1
AT1G28270	RALFL4
AT1G28290	AGP31
AT1G28300	LEC2
AT1G28320	DEG15
AT1G28330	DYL1
AT1G28335	LCR31
AT1G28340	RLP4
AT1G28360	ERF12
AT1G28370	ERF11
AT1G28380	NSL1
AT1G28420	HB-1
AT1G28430	CYP705A24
AT1G28440	HSL1
AT1G28450	AGL58
AT1G28460	AGL59
AT1G28470	SND3
AT1G28480	roxy19
AT1G28490	SYP61
AT1G28520	VOZ1
AT1G28550	RABA1i
AT1G28560	SRD2
AT1G28670	ARAB-1
AT1G28960	NUDX15
AT1G29050	TBL38
AT1G29071	SNOR105
AT1G29150	RPN6
AT1G29170	WAVE2
AT1G29230	WL1
AT1G29260	PEX7
AT1G29265	MIR399A
AT1G29280	WRKY65
AT1G29300	UNE1
AT1G29330	ERD2
AT1G29340	PUB17
AT1G29390	COR413IM2
AT1G29395	COR414-TM1
AT1G29400	ML5
AT1G29410	PAI3
AT1G29510	SAUR68
AT1G29590	eIF4E3
AT1G29690	CAD1
AT1G29750	RKF1
AT1G29860	WRKY71
AT1G29890	RWA4
AT1G29900	VEN3
AT1G29910	LHCB1.2
AT1G29920	LHCB1.1
AT1G29930	LHCB1.3
AT1G29940	NRPA2
AT1G29951	CPuORF35
AT1G29952	CPuORF34
AT1G29962	AGL64
AT1G29970	RPL18AA
AT1G29990	PFD6
AT1G30000	MNS3
AT1G30040	GA2OX2
AT1G30100	NCED5
AT1G30110	NUDX25
AT1G30120	PDH-E1_BETA
AT1G30135	TIFY5A
AT1G30210	TCP24
AT1G30220	INT2
AT1G30270	SnRK3.23
AT1G30330	ARF6
AT1G30360	ERD4
AT1G30370	DLAH
AT1G30380	PSAK
AT1G30400	MRP1
AT1G30410	MRP13
AT1G30420	MRP12
AT1G30450	HAP5
AT1G30460	CPSF30
AT1G30480	DRT111
AT1G30490	PHV
AT1G30500	NF-YA7
AT1G30510	RFNR2
AT1G30520	AAE14
AT1G30530	UGT78D1
AT1G30560	G3Pp3
AT1G30570	HERK2
AT1G30610	EMB88
AT1G30620	UXE1
AT1G30650	WRKY14
AT1G30825	DIS2
AT1G30835	SADHU1-2
AT1G30840	PUP4
AT1G30850	RSH4
AT1G30900	VSR6
AT1G30950	UFO
AT1G30970	SUF4
AT1G31010	OSB4
AT1G31020	TO2
AT1G31070	GlcNAc1pUT1
AT1G31120	KUP10
AT1G31140	GOA
AT1G31160	HINT_2
AT1G31170	SRX
AT1G31173	MIR167D
AT1G31180	IPMDH1
AT1G31190	IMPL1
AT1G31200	PP2-A9
AT1G31230	AK-HSDH_I
AT1G31260	ZIP10
AT1G31280	AGO2
AT1G31290	AGO3
AT1G31320	LBD4
AT1G31330	PSAF
AT1G31340	RUB1
AT1G31350	KUF1
AT1G31358	MIR404
AT1G31360	RECQL2
AT1G31420	FEI1
AT1G31470	NFD4
AT1G31480	SGR2
AT1G31580	ECS1
AT1G31600	TRM9
AT1G31630	AGL86
AT1G31640	AGL92
AT1G31650	ROPGEF14
AT1G31740	BGAL15
AT1G31770	ABCG14
AT1G31800	LUT5
AT1G31810	AFH14
AT1G31812	ACBP6
AT1G31814	FRL2
AT1G31817	NFD32
AT1G31860	HISN2
AT1G31880	NLM9
AT1G31885	NIP3;1
AT1G31930	XLG3
AT1G31970	STRS1
AT1G32060	PRK
AT1G32070	NSI
AT1G32080	LrgB
AT1G32100	PRR1
AT1G32130	IWS1
AT1G32150	bZIP68
AT1G32170	XTR4
AT1G32180	CSLD6
AT1G32200	ATS1
AT1G32210	ATDAD1
AT1G32230	RCD1
AT1G32240	KAN2
AT1G32270	SYP24
AT1G32320	MKK10
AT1G32330	HSFA1D
AT1G32340	NHL8
AT1G32350	AOX1D
AT1G32361	ATL1F
AT1G32370	TTM1
AT1G32380	PRS2
AT1G32400	TOM2A
AT1G32440	PKp3
AT1G32450	NRT1.5
AT1G32480	IDH-IV
AT1G32490	ESP3
AT1G32500	NAP6
AT1G32510	NAC011
AT1G32540	LOL1
AT1G32550	FdC1
AT1G32560	LEA4-1
AT1G32582	MIR400
AT1G32640	ZBF1
AT1G32713	MIR829A
AT1G32750	TAF1
AT1G32770	SND1
AT1G32790	CID11
AT1G32850	UBP11
AT1G32870	NAC13
AT1G32900	GBSS1
AT1G32940	SBT3.5
AT1G32960	SBT3.3
AT1G32990	PRPL11
AT1G32992	MIR856A
AT1G33040	NACA5
AT1G33060	NAC014
AT1G33140	PGY2
AT1G33240	GTL1
AT1G33280	NAC015
AT1G33390	FAS4
AT1G33400	TPR9
AT1G33410	SAR1
AT1G33520	MOS2
AT1G33540	scpl18
AT1G33560	ADR1
AT1G33720	CYP76C6
AT1G33730	CYP76C5
AT1G33920	PP2-A4
AT1G33960	AIG1
AT1G33980	UPF3
AT1G33990	MES14
AT1G34000	OHP2
AT1G34065	SAMC2
AT1G34120	IP5PI
AT1G34130	STT3B
AT1G34140	PAB12
AT1G34170	ARF13
AT1G34180	NAC016
AT1G34190	NAC017
AT1G34210	SERK2
AT1G34245	EPF2
AT1G34260	FAB1D
AT1G34290	RLP5
AT1G34310	ARF12
AT1G34355	PS12
AT1G34370	STOP1
AT1G34390	ARF22
AT1G34410	ARF21
AT1G34430	EMB3003
AT1G34460	CYCB1;5
AT1G34540	CYP94D1
AT1G34550	EMB2756
AT1G34650	HDG10
AT1G34670	MYB93
AT1G34760	RHS5
AT1G34780	ATAPRL4
AT1G34790	WIP1
AT1G35112	SADHU2-1
AT1G35140	PHI-1
AT1G35160	GRF4
AT1G35230	AGP5
AT1G35240	ARF20
AT1G35260	MLP165
AT1G35310	MLP168
AT1G35440	CYCT1;1
AT1G35467	RALFL5
AT1G35501	MIR773A
AT1G35515	MYB8
AT1G35520	ARF15
AT1G35540	ARF14
AT1G35580	CINV1
AT1G35620	PDIL5-2
AT1G35670	CPK11
AT1G35680	RPL21C
AT1G35720	OXY5
AT1G35730	PUM9
AT1G35750	PUM10
AT1G35850	PUM17
AT1G35860	TOC75-I
AT1G35910	TPPD
AT1G36000	LBD5
AT1G36160	PAS3
AT1G36180	ACC2
AT1G36340	UBC31
AT1G36370	SHM7
AT1G36732	CPuORF19
AT1G37130	NR2
AT1G37140	MCT1
AT1G37150	HCS2
AT1G41830	SKS6
AT1G42540	GLR3.3
AT1G42550	PMI1
AT1G42560	MLO9
AT1G42970	GAPB
AT1G42990	BZIP60
AT1G43130	LCV2
AT1G43160	RAP2.6
AT1G43170	RPL3A
AT1G43190	PTB3
AT1G43560	ty2
AT1G43620	UGT80B1
AT1G43640	TLP5
AT1G43670	FINS1
AT1G43700	VIP1
AT1G43710	emb1075
AT1G43780	scpl44
AT1G43790	TED6
AT1G43850	SEU
AT1G43890	RABC1
AT1G43950	ARF23
AT1G44090	GA20OX5
AT1G44100	AAP5
AT1G44110	CYCA1;1
AT1G44170	ALDH4
AT1G44318	hemb2
AT1G44350	ILL6
AT1G44446	CH1
AT1G44575	PSBS
AT1G44750	PUP11
AT1G44900	MCM2
AT1G44910	PRP40A
AT1G44935	SADHU9-1
AT1G44980	PME7
AT1G45050	UBC15
AT1G45130	BGAL5
AT1G45145	TRX5
AT1G45190	DD18
AT1G45191	BGLU1
AT1G45201	TLL1
AT1G45233	THO5
AT1G45249	ATAREB1
AT1G45474	Lhca5
AT1G45616	RLP6
AT1G45976	SBP1
AT1G46264	SCZ
AT1G46408	AGL97
AT1G46480	WOX4
AT1G46768	RAP2.1
AT1G47056	VFB1
AT1G47128	RD21A
AT1G47200	WPP2
AT1G47210	CYCA3;2
AT1G47220	CYCA3;3
AT1G47230	CYCA3;4
AT1G47240	NRAMP2
AT1G47250	PAF2
AT1G47260	GAMMA_CA2
AT1G47270	TLP6
AT1G47290	AT3BETAHSD/D1
AT1G47420	SDH5
AT1G47490	RBP47C
AT1G47500	RBP47C'
AT1G47510	AT5PTASE11
AT1G47550	SEC3A
AT1G47560	SEC3B
AT1G47590	ATPUP20
AT1G47600	TGG4
AT1G47603	PUP19
AT1G47620	CYP96A8
AT1G47630	CYP96A7
AT1G47720	OSB1
AT1G47750	PEX11A
AT1G47760	AGL102
AT1G47840	HXK3
AT1G47870	E2FC
AT1G47890	RLP7
AT1G47960	C/VIF1
AT1G47990	GA2OX4
AT1G48000	MYB112
AT1G48020	PMEI1
AT1G48030	mtLPD1
AT1G48050	KU80
AT1G48110	ECT7
AT1G48130	PER1
AT1G48140	DPMS3
AT1G48175	TAD1
AT1G48240	NPSN12
AT1G48260	SnRK3.21
AT1G48267	MIR161
AT1G48270	GCR1
AT1G48310	CHR18
AT1G48350	EMB3105
AT1G48370	YSL8
AT1G48380	RHL1
AT1G48410	AGO1
AT1G48420	DCD
AT1G48470	GLN1;5
AT1G48480	RKL1
AT1G48500	TIFY6A
AT1G48520	GATB
AT1G48598	CPuORF31
AT1G48600	PMEAMT
AT1G48605	HAL3B
AT1G48620	HON5
AT1G48630	RACK1B_AT
AT1G48635	PEX3-2
AT1G48742	MIR157D
AT1G48760	PAT4
AT1G48790	AMSH1
AT1G48850	EMB1144
AT1G48880	TBL7
AT1G48910	YUC10
AT1G48920	PARL1
AT1G48930	GH9C1
AT1G48940	ENODL6
AT1G49005	CLE11
AT1G49040	SCD1
AT1G49120	CRF9
AT1G49160	WNK7
AT1G49190	RR19
AT1G49240	FIZ1
AT1G49270	PERK7
AT1G49300	RABG3E
AT1G49320	USPL1
AT1G49340	ATPI4K_ALPHA
AT1G49400	emb1129
AT1G49410	TOM6
AT1G49430	LRD2
AT1G49435	LCR16
AT1G49480	RTV1
AT1G49510	emb1273
AT1G49530	GGPS6
AT1G49540	ELP2
AT1G49600	RBP47A
AT1G49620	KRP7
AT1G49630	PREP2
AT1G49660	CXE5
AT1G49670	NQR
AT1G49710	FUT12
AT1G49720	ABF1
AT1G49760	PABP8
AT1G49770	ZOU
AT1G49780	PUB26
AT1G49810	NHD2
AT1G49820	MTK1
AT1G49860	GSTF14
AT1G49880	Erv1
AT1G49890	QWRF2
AT1G49910	BUB3.2
AT1G49950	TRB1
AT1G49970	SVR2
AT1G50010	TUA2
AT1G50030	TOR
AT1G50055	TAS1B
AT1G50170	SIRB
AT1G50200	ALATS
AT1G50240	FU
AT1G50250	FTSH1
AT1G50260	NTMC2TYPE5.1
AT1G50300	TAF15
AT1G50310	STP9
AT1G50320	THX
AT1G50360	VIIIA
AT1G50370	FYPP1
AT1G50420	SCL3
AT1G50430	ST7R
AT1G50460	HKL1
AT1G50480	THFS
AT1G50490	UBC20
AT1G50500	VPS53
AT1G50520	CYP705A27
AT1G50550	CYP705A26P
AT1G50560	CYP705A25
AT1G50600	SCL5
AT1G50640	ERF3
AT1G50700	CPK33
AT1G50735	SADHU8-1
AT1G50840	PolIA
AT1G50900	LTD
AT1G50940	ETFALPHA
AT1G50960	GA2OX7
AT1G51060	HTA10
AT1G51070	bHLH115
AT1G51150	DegP6
AT1G51190	PLT2
AT1G51220	WIP5
AT1G51260	LPAT3
AT1G51360	DABB1
AT1G51390	NFU5
AT1G51420	SPP1
AT1G51450	TRO
AT1G51460	ABCG13
AT1G51470	TGG5
AT1G51490	BGLU36
AT1G51500	WBC12
AT1G51510	Y14
AT1G51590	MNS1
AT1G51600	ZML2
AT1G51640	EXO70G2
AT1G51660	MKK4
AT1G51680	AT4CL1
AT1G51690	B_ALPHA
AT1G51700	DOF1
AT1G51710	UBP6
AT1G51740	UFE1
AT1G51760	JR3
AT1G51780	ILL5
AT1G51800	IOS1
AT1G51880	RHS6
AT1G51950	IAA18
AT1G51960	IQD27
AT1G51965	ABO5
AT1G52030	MBP2
AT1G52040	MBP1
AT1G52080	AR791
AT1G52150	ICU4
AT1G52160	TRZ3
AT1G52185	MIR406
AT1G52230	PSI-H
AT1G52240	ROPGEF11
AT1G52260	PDIL1-5
AT1G52280	RABG3d
AT1G52290	PERK15
AT1G52340	SRE1
AT1G52400	BGLU18
AT1G52410	TSA1
AT1G52500	MMH-2
AT1G52520	FRS6
AT1G52570	PLDALPHA2
AT1G52580	RBL5
AT1G52690	LEA7
AT1G52740	HTA9
AT1G52760	LysoPL2
AT1G52827	CDT1
AT1G52830	SHY1
AT1G52880	NARS2
AT1G52890	NAC019
AT1G52920	GPCR
AT1G52940	PAP5
AT1G52970	DD11
AT1G52980	Nug2
AT1G53000	KDSB
AT1G53020	UBC26
AT1G53090	SPA4
AT1G53130	GRI
AT1G53140	DRP5A
AT1G53160	SPL4
AT1G53165	ATMAP4K_ALPHA1
AT1G53170	ERF8
AT1G53230	TCP3
AT1G53240	mMDH1
AT1G53270	ABCG10
AT1G53280	DJ1B
AT1G53300	TTL1
AT1G53310	PPC1
AT1G53320	TLP7
AT1G53390	ABCG24
AT1G53470	MSL4
AT1G53480	MRD1
AT1G53500	RHM2
AT1G53510	MPK18
AT1G53570	MAPKKK3
AT1G53580	GLY3
AT1G53590	NTMC2TYPE6.1
AT1G53650	CID8
AT1G53670	MSRB1
AT1G53680	GSTU28
AT1G53683	MIR169D
AT1G53687	MIR169E
AT1G53700	WAG1
AT1G53708	RTFL9
AT1G53720	CYP59
AT1G53730	SRF6
AT1G53750	RPT1A
AT1G53830	PME2
AT1G53840	PME1
AT1G53850	PAE1
AT1G53910	RAP2.12
AT1G53920	GLIP5
AT1G53940	GLIP2
AT1G53990	GLIP3
AT1G54000	GLL22
AT1G54030	MVP1
AT1G54040	TASTY
AT1G54060	ASIL1
AT1G54080	UBP1A
AT1G54090	EXO70D2
AT1G54100	ALDH7B4
AT1G54115	CCX4
AT1G54130	RSH32
AT1G54140	TAFII21
AT1G54160	NFYA5
AT1G54170	CID3
AT1G54180	BRX-LIKE3
AT1G54210	ATG12A
AT1G54250	NRPE8A
AT1G54270	EIF4A-2
AT1G54330	NAC020
AT1G54340	ICDH
AT1G54350	ABCD2
AT1G54360	TAF6B4
AT1G54370	NHX5
AT1G54390	ING2
AT1G54470	RPP27
AT1G54490	XRN4
AT1G54510	NEK1
AT1G54560	XIE
AT1G54580	ACP2
AT1G54630	ACP3
AT1G54690	HTA3
AT1G54710	ATG18H
AT1G54760	AGL85
AT1G54780	TLP18.3
AT1G54830	NF-YC3
AT1G54940	PGSIP4
AT1G54960	NP2
AT1G54970	RHS7
AT1G54990	RGR1
AT1G55010	PDF1.5
AT1G55020	LOX1
AT1G55060	UBQ12
AT1G55080	MED9
AT1G55110	IDD7
AT1G55120	FRUCT5
AT1G55130	TMN6
AT1G55180	PLDEPSILON
AT1G55190	PRA7
AT1G55250	HUB2
AT1G55300	TAF7
AT1G55310	SR33
AT1G55320	AAE18
AT1G55325	MAB2
AT1G55330	ATAGP21
AT1G55350	EMB80
AT1G55370	NDF5
AT1G55420	EDA11
AT1G55480	ZKT
AT1G55490	LEN1
AT1G55500	ECT4
AT1G55510	BCDH_BETA1
AT1G55520	TBP2
AT1G55560	sks14
AT1G55570	sks12
AT1G55580	SCL18
AT1G55591	MIR158B
AT1G55600	WRKY10
AT1G55610	BRL1
AT1G55620	CLCF
AT1G55640	PRA1.G1
AT1G55670	PSAG
AT1G55720	CAX6
AT1G55730	CAX5
AT1G55740	SIP1
AT1G55810	UKL3
AT1G55850	CSLE1
AT1G55860	UPL1
AT1G55870	ATPARN
AT1G55900	TIM50
AT1G55910	ZIP11
AT1G55920	SERAT2;1
AT1G55940	CYP708A1
AT1G55970	HAG4
AT1G56010	NAC1
AT1G56070	LOS1
AT1G56110	NOP56
AT1G56160	MYB72
AT1G56170	NF-YC2
AT1G56200	emb1303
AT1G56240	PP2-B13
AT1G56250	PP2-B14
AT1G56260	MDO1
AT1G56280	DI19
AT1G56330	SAR1B
AT1G56340	CRT1a
AT1G56360	PAP6
AT1G56410	HSP70T-1
AT1G56430	NAS4
AT1G56440	TPR5
AT1G56450	PBG1
AT1G56510	WRR4
AT1G56550	RXGT1
AT1G56560	A/N-InvA
AT1G56570	PGN
AT1G56580	SVB
AT1G56590	ZIP42
AT1G56600	GolS2
AT1G56650	SIAA1
AT1G57560	MYB50
AT1G57750	MAH1
AT1G57800	VIM5
AT1G57820	VIM1
AT1G57870	SK42
AT1G57943	PUP17
AT1G57990	PUP18
AT1G58030	CAT2
AT1G58080	HISN1A
AT1G58100	TCP8
AT1G58122	CPuORF45
AT1G58180	BCA6
AT1G58190	RLP9
AT1G58200	MSL3
AT1G58210	EMB1674
AT1G58250	SAB
AT1G58260	CYP79C3P
AT1G58270	ZW9
AT1G58290	HEMA1
AT1G58300	HO4
AT1G58330	ZW2
AT1G58340	ZRZ
AT1G58350	ZW18
AT1G58360	NAT2
AT1G58370	RXF12
AT1G58380	XW6
AT1G58430	RXF26
AT1G58440	XF1
AT1G58450	TPR6
AT1G58470	RBP1
AT1G58520	RXW8
AT1G59500	GH3.4
AT1G59510	CF9
AT1G59520	CW7
AT1G59530	bZIP4
AT1G59540	ZCF125
AT1G59560	ZCF61
AT1G59580	MPK2
AT1G59590	ZCF37
AT1G59600	ZCW7
AT1G59610	DRP2B
AT1G59620	CW9
AT1G59640	ZCW32
AT1G59650	CW14
AT1G59670	GSTU15
AT1G59680	EDA1
AT1G59700	GSTU16
AT1G59720	CRR28
AT1G59730	TH7
AT1G59750	ARF1
AT1G59760	MTR4
AT1G59810	AGL50
AT1G59820	ALA3
AT1G59830	PP2A-1
AT1G59840	CCB4
AT1G59870	PEN3
AT1G59890	SNL5
AT1G59900	E1_ALPHA
AT1G59940	ARR3
AT1G59980	GPS4
AT1G59990	RH22
AT1G60025	MIR426
AT1G60030	NAT7
AT1G60040	AGL49
AT1G60072	MIR859A
AT1G60073	MIR774A
AT1G60090	BGLU4
AT1G60140	TPS10
AT1G60170	emb1220
AT1G60190	PUB19
AT1G60220	ULP1D
AT1G60260	BGLU5
AT1G60270	BGLU6
AT1G60280	NAC023
AT1G60350	NAC024
AT1G60390	PG1
AT1G60430	ARPC3
AT1G60440	PANK1
AT1G60450	GolS7
AT1G60470	GolS4
AT1G60490	VPS34
AT1G60500	DRP4C
AT1G60510	DRP4D
AT1G60530	DRP4A
AT1G60540	DRP4B
AT1G60550	ECHID
AT1G60600	ABC4
AT1G60620	RPAC43
AT1G60625	RALFL6
AT1G60650	RZ-1b
AT1G60660	CB5LP
AT1G60710	ATB2
AT1G60780	HAP13
AT1G60790	TBL2
AT1G60800	NIK3
AT1G60810	ACLA-2
AT1G60815	RALFL7
AT1G60850	ATRPAC42
AT1G60860	AGD2
AT1G60870	MEE9
AT1G60880	AGL56
AT1G60920	AGL55
AT1G60930	RECQL4B
AT1G60940	SRK2B
AT1G60950	FED_A
AT1G60960	IRT3
AT1G60980	GA20OX4
AT1G60983	SCRL8
AT1G60985	SCRL6
AT1G60986	SCRL4
AT1G60987	SCRL5
AT1G60989	SCRL7
AT1G61010	CPSF73-I
AT1G61040	VIP5
AT1G61070	PDF2.4
AT1G61110	NAC025
AT1G61120	TPS4
AT1G61130	SCPL32
AT1G61140	EDA16
AT1G61210	DWA3
AT1G61215	BRD4
AT1G61224	MIR842A
AT1G61226	MIR846A
AT1G61250	SC3
AT1G61275	U12
AT1G61290	SYP124
AT1G61380	SD1-29
AT1G61520	LHCA3
AT1G61560	MLO6
AT1G61563	RALFL8
AT1G61566	RALFL9
AT1G61570	TIM13
AT1G61580	RPL3B
AT1G61630	ENT7
AT1G61680	TPS14
AT1G61720	BAN
AT1G61732	MIR776A
AT1G61800	GPT2
AT1G61810	BGLU45
AT1G61820	BGLU46
AT1G61870	PPR336
AT1G61940	TLP4
AT1G61950	CPK19
AT1G62035	MIR171C
AT1G62040	ATG8C
AT1G62180	PRH43
AT1G62200	PTR6
AT1G62260	MEF9
AT1G62262	SLAH4
AT1G62280	SLAH1
AT1G62300	WRKY6
AT1G62340	ALE1
AT1G62355	MIR413
AT1G62360	WAM1
AT1G62380	ATACO2
AT1G62390	Phox2
AT1G62400	HT1
AT1G62430	CDS1
AT1G62440	LRX2
AT1G62540	FMO_GS-OX2
AT1G62560	FMO_GS-OX3
AT1G62570	FMO_GS-OX4
AT1G62580	NOGC1
AT1G62640	KAS_III
AT1G62670	RPF2
AT1G62700	VND5
AT1G62710	BETAVPE
AT1G62720	NG1
AT1G62740	Hop2
AT1G62750	SCO1
AT1G62800	ASP4
AT1G62830	SWP1
AT1G62930	RPF3
AT1G62940	ACOS5
AT1G62960	ACS10
AT1G62980	EXPA18
AT1G62990	KNAT7
AT1G63000	UER1
AT1G63005	MIR399B
AT1G63020	SMD2
AT1G63030	ddf2
AT1G63090	PP2-A11
AT1G63120	RBL2
AT1G63160	RFC2
AT1G63180	UGE3
AT1G63245	CLE14
AT1G63260	TET10
AT1G63270	NAP10
AT1G63440	HMA5
AT1G63450	RHS8
AT1G63460	GPX8
AT1G63650	EGL3
AT1G63680	PDE316
AT1G63690	SPPL2
AT1G63700	YDA
AT1G63710	CYP86A7
AT1G63760	ATARI6
AT1G63780	IMP4
AT1G63800	UBC5
AT1G63900	DAL1
AT1G63910	MYB103
AT1G63930	ROH1
AT1G63940	MDAR6
AT1G63970	MECPS
AT1G63990	SPO11-2
AT1G64000	WRKY56
AT1G64030	SRP3
AT1G64040	TOPP3
AT1G64060	RBOHF
AT1G64070	RLM1
AT1G64080	MAKR2
AT1G64090	RTNLB3
AT1G64105	NAC027
AT1G64110	DAA1
AT1G64142	CPuORF23
AT1G64170	CHX16
AT1G64200	VHA-E3
AT1G64220	TOM7-2
AT1G64230	UBC28
AT1G64280	SAI1
AT1G64350	SEH1H
AT1G64390	GH9C2
AT1G64400	LACS3
AT1G64440	UGE4
AT1G64480	CBL8
AT1G64520	RPN12a
AT1G64550	SCORD5
AT1G64570	DUO3
AT1G64585	RTFL22
AT1G64628	CPuORF57
AT1G64630	WNK10
AT1G64640	ENODL8
AT1G64660	MGL
AT1G64670	CED1
AT1G64690	BLT
AT1G64720	CP5
AT1G64740	TUA1
AT1G64750	DSS1(I)
AT1G64770	PnsB2
AT1G64780	ATAMT1;2
AT1G64790	ILA
AT1G64810	APO1
AT1G64860	SIGB2
AT1G64900	CYP89A2
AT1G64930	CYP89A7
AT1G64940	CYP89A6
AT1G64950	CYP89A5
AT1G64960	HEB1
AT1G64970	VTE4
AT1G64990	GTG1
AT1G65040	Hrd1B
AT1G65060	4CL3
AT1G65113	SCRL2
AT1G65260	VIPP1
AT1G65290	mtACP2
AT1G65300	PHE2
AT1G65310	XTH17
AT1G65330	PHE1
AT1G65340	CYP96A3
AT1G65350	UBQ13
AT1G65360	AGL23
AT1G65380	CLV2
AT1G65390	PP2-A5
AT1G65410	TGD3
AT1G65420	NPQ7
AT1G65430	ATARI8
AT1G65440	GTB1
AT1G65470	NFB2
AT1G65480	FT
AT1G65520	PEC11
AT1G65580	FRA3
AT1G65590	HEXO3
AT1G65610	KOR2
AT1G65620	AS2
AT1G65630	DegP3
AT1G65640	DegP4
AT1G65650	UCH2
AT1G65660	SMP1
[truncated: 8,499 more rows]
