# Supplementary material for: Recursive random forest algorithm for constructing multilayered hierarchical gene regulatory networks that govern biological pathways
Source: PLoS One. 2017 Feb 3;12(2):e0171532. doi: 10.1371/journal.pone.0171532 (PMC5291523; doi:10.1371/journal.pone.0171532)
Supplement: S2 File — (ZIP) [file pone.0171532.s002.zip › Supplemental_file_2/Arabidopsis/genie3_layered_result.csv]

layer	from.gene	to.gene	im
1	MYB58	PAL4	0.0343071453275133
1	MYB63	CCoAOMT1	0.0287228853386909
1	AT2G40260	4CL3	0.0278496958502704
1	CDC5	PAL3	0.0277660917335509
1	AT4G00990	PAL3	0.0266482899085189
1	MYB63	PAL1	0.0257829193679803
1	NST2	PAL4	0.0249954279666286
1	BEH1	AT4CL2	0.0249177483691541
1	MYB63	PAL4	0.0248417804282984
1	MYB63	CYP98A3	0.0247050906932131
1	SND1	PAL4	0.024313557137219
1	AT4G29080	4CL3	0.0241909956255975
1	IAA7	CAD4	0.0241498197418615
1	SND3	CYP98A3	0.0241354199855125
1	SND2	PAL4	0.0239285707741365
1	NST2	PAL1	0.0239279334468232
1	AT1G14580	AT1G15950.1	0.0238279863798575
1	AT1G75710	4CL3	0.0237924245704705
1	MYB69	AT4CL1	0.0235365086356677
1	HYH	CAD9	0.0230043670408203
1	WAM1	4CL3	0.0227845141814483
1	ARF17	CAD5	0.0226737532461389
1	AT2G28450	PAL3	0.02266777598109
1	KNAT7	CAD5	0.0226162488081862
1	SND1	PAL1	0.0224927485232095
1	SND3	CCoAOMT1	0.0223718224513225
1	MYB58	CCoAOMT1	0.0221734807802678
1	IAA7	CAD9	0.0216356239082829
1	MYB58	CYP98A3	0.0205741710921562
1	SND2	CYP98A3	0.0199771025203757
1	SND3	PAL4	0.0198887044548313
1	WAM1	CAD5	0.0198724737751976
1	SND2	CCoAOMT1	0.019770208611765
1	MYB63	REF3	0.018761468547622
1	ARF17	4CL3	0.0184741980156552
1	ARF17	HCT	0.0184380025536588
1	NST2	CCoAOMT1	0.0182288611447849
1	KNAT7	4CL3	0.0180504306399308
1	SND2	PAL1	0.0179836840386538
1	MYB58	REF3	0.0171996336977656
1	SND1	CCoAOMT1	0.0170442761708116
1	SND1	REF3	0.0164898464339007
1	ARF17	CAD3	0.0158942237684255
1	SND3	REF3	0.0158329233450035
1	NST2	CYP98A3	0.0158215070894392
2	MYB46	SND2	0.0294357326372238
2	GATA9	WAM1	0.0290634671537504
2	GRF2	WAM1	0.0272595093091869
2	MYB85	MYB63	0.0266982515545109
2	MYB46	SND1	0.0262012289335984
2	MYB46	MYB63	0.0252857812251636
2	AT1G73870	IAA7	0.0250109590838715
2	AT2G36930	BEH1	0.0243434363353097
2	AT3G50650	IAA7	0.0243428803314902
2	BEE2	BEH1	0.0242681017978726
2	MYB85	NST2	0.0241931229845195
2	AT5G01200	HYH	0.0240927769614752
2	AT2G41710	AT2G40260	0.0230904689488688
2	MYB85	SND1	0.0220762882934372
2	MYB85	SND2	0.0214726969242846
2	MYB85	MYB58	0.0214298862364428
2	MYB46	NST2	0.0209127429379931
2	MYB85	SND3	0.0176968378763008
2	GATA9	AT2G40260	0.0172117346675291
2	MYB46	MYB58	0.0159343316096526
2	MYB46	SND3	0.01592030897263
2	AT5G01200	AT1G75710	0.0158216590900293
2	GATA9	KNAT7	0.0156832577914701
2	AT2G41710	AT1G75710	0.0151299292993851
2	AT2G41710	WAM1	0.0138033457359741
2	BEE2	IAA7	0.0136949785205404
2	GRF2	ARF17	0.0132984688123287
2	GRF2	KNAT7	0.0129774769614552
2	AT2G36930	HYH	0.0123208789414954
2	AT2G41710	AT4G29080	0.011964145284675
2	AT1G73870	AT1G75710	0.0114972428452365
2	AT2G41710	KNAT7	0.0112124120271706
2	GATA9	MYB69	0.0104317681843559
2	GRF2	AT4G29080	0.0100503655060342
3	MYB86	MYB46	0.0263263668265919
3	COL1	AT1G73870	0.0258126294481518
3	EDA29	GRF2	0.0239229947731023
3	AT1G66810	MYB46	0.0236913319109312
3	WLIM2b	GRF2	0.0236875477913719
3	WLIM2b	GATA9	0.0159806874120813
3	AT1G66810	MYB85	0.0146979894427802
3	EDA29	GATA9	0.0137026667365087
3	MYB86	MYB85	0.0129835006375379
3	WLIM2b	AT2G41710	0.0100813036481888
