# Supplementary material for: Recursive random forest algorithm for constructing multilayered hierarchical gene regulatory networks that govern biological pathways
Source: PLoS One. 2017 Feb 3;12(2):e0171532. doi: 10.1371/journal.pone.0171532 (PMC5291523; doi:10.1371/journal.pone.0171532)
Supplement: S2 File — (ZIP) [file pone.0171532.s002.zip › Supplemental_file_2/Arabidopsis/pathway_data.csv]

CYP98A3	-0.660201374	-0.524487522	-0.353396026	-1.05132276	-1.094384317	-0.840096097	-1.860845088	-0.17695272	-0.181481474	-0.17695272	-1.732327032	-0.809616757	-1.483066962	-1.173816006	-1.841149603	0.926690671	0.818283404	1.039398505	-0.17695272	-0.361848072	-1.262573872	-0.509711968	-0.809997784	-0.678160128	-0.93814318	0.207709564	0.280092999	-0.366878754	-0.219940021	-0.049855785	-0.159637808	-0.29860937	-0.181509162	-0.306784172	-0.292222919	-0.298519427	-0.788292188	-0.766140423	-0.655685813	-0.753045527	-0.654787558	0.315636818	0.252704113	-0.225253117	-0.269135833	-0.267824679	1.967243944	2.105940827	2.073735406
PAL3	-0.795529946	-0.670822804	-0.501620277	-1.064753011	-0.963350234	-0.839931715	-0.741067468	-0.541185886	-0.523306912	-0.600949326	-0.993654922	-0.956192604	-0.673005771	-0.819879289	-0.621933165	-0.572589168	-0.611033985	-0.622170378	1.69116207	1.507716991	1.526275776	1.282501415	1.227638118	1.770588479	1.697693869	1.334410606	1.040621856	1.26964198	1.007454268	1.148024099	1.230086328	0.851037448	1.17370636	0.944792822	0.810902382	0.936182026	0.968636121	1.097991299	0.990085516	0.572259377	0.695612195	0.955239032	0.977920034	0.233538735	0.22458456	0.286491819	0.37487702	0.473146271	0.337062563
HCT	0.530112374	0.542178913	0.640419021	0.412075046	0.457019384	0.436774469	0.310335362	0.620258726	0.531682673	0.494589716	0.592363468	1.303948332	-0.477893842	0.809461816	0.45149649	1.400110591	1.271981418	1.329702326	0.264044635	0.386651804	-0.637932956	0.37731439	-0.055158547	-0.246101473	-0.088341826	-0.587636968	-0.426371008	-0.530549791	-0.45410293	-0.497604013	-0.340238717	-0.533720465	-0.460949412	-0.712763521	-0.733505009	-0.743393964	-1.345110636	-1.272775241	-1.074112822	-0.912659073	-1.062532402	-0.053340986	-0.058083173	-1.051324974	-1.169157477	-1.25997809	1.286580026	1.395287033	1.353211251
PAL2	-0.042281441	-0.209192128	0.24753598	0.365471131	0.37438066	0.541328739	-0.532981192	0.613793702	0.673431535	0.504266213	-0.794543973	-0.93245283	-0.930191472	0.351662825	-1.03510048	1.948231058	1.316367948	2.144810697	0.079675177	0.266993045	-0.37730884	0.945203217	-0.162142545	-0.33924721	-0.333209546	0.184789662	0.447450299	-0.468937743	-0.507482598	0.206776269	0.210236899	-0.131096332	-0.406863485	-0.248735518	-0.44402556	-0.548367511	-1.266010289	-1.930468691	-2.023443906	-1.70005146	-1.806478794	0.35253757	0.39430119	-1.740873553	-1.509856353	-1.731617692	1.115472451	1.245670775	1.094529923
CAD9	-0.922767043	-0.930431478	-0.904392021	-0.88748686	-1.001387656	-0.994780257	-0.6520086	-1.230742819	-1.140251093	-0.870036652	-0.822334324	-0.799202997	-0.841089223	-0.584149958	-0.787383899	-0.518977846	-0.799250135	-0.895592065	-1.041805885	-0.844957658	-0.974278446	-0.930338846	-1.011440438	-0.889575749	-0.903183707	1.565409271	1.299922582	1.417615427	1.416325238	1.381222434	1.392817712	1.56422541	1.569389126	1.487615366	1.370932353	1.503073887	1.36412128	1.311929877	1.319138563	1.552465565	1.471244462	1.503087773	1.664136997	1.031387864	0.964332148	0.989063274	0.592116726	0.412092772	0.610674423
CAD6	0.312798622	0.288882724	0.050118695	1.136745134	1.058489531	1.151549178	1.289941833	0.439887487	0.471838493	0.347930816	1.214297973	1.405053328	-1.963047538	0.947497129	1.273908478	1.556882321	1.694374448	1.720568832	-0.094588473	-0.19163461	0.085992811	0.160148228	0.038585962	-0.0866223	-0.156418739	-1.922114866	-1.943330582	-1.870855932	-1.84998001	-1.872786541	-1.779496458	-1.944899409	-1.716890533	-1.606766154	-1.853668624	-1.829307474	-1.846347067	-1.806422846	-1.810017426	-1.604804554	-1.616223771	-1.782208026	-1.704369821	0.137690543	0.027211702	0.068364357	-0.581909777	-0.702050863	-0.691244179
FAH1	-0.678159623	-0.289353225	-0.568356938	-0.663288505	-0.813629755	-0.910447723	0.927744587	-0.092738896	-0.013696677	-0.212712292	1.284675097	1.644117004	-3.662530711	0.942482626	1.001030371	0.883529854	1.123648293	0.933866779	0.531996695	0.401666755	0.420038874	-0.282347345	0.473036004	-0.396157784	-0.289179648	0.561048545	0.21551914	-0.275964219	-0.202037106	-0.126846991	-0.139440713	0.408118578	0.342077416	0.14923759	-0.033870115	0.212373775	-0.110294378	-0.059570144	-0.134359239	-0.3484972	-0.348919925	0.238711868	0.396588467	-0.082795634	-0.146518368	-0.206488596	1.059952353	0.883529854	1.106735184
CCoAOMT1	-0.237330191	-0.266923335	-0.074246908	-0.76045217	-0.753553634	-0.784382648	-1.133607213	0.434181545	0.320237794	0.187133128	-0.882819703	-0.196826423	-0.858759413	-0.465104569	-1.26269365	1.024704065	0.902567216	0.937105058	0.65912016	0.490466384	-0.472776592	0.23464619	-0.251100907	0.254400418	0.077191034	-0.971295596	-1.250297344	-1.343254626	-1.223249543	-1.485113822	-1.521329803	-1.35889162	-1.251926943	-1.501074775	-1.512683432	-1.413093131	-1.886087626	-1.785950555	-1.631144332	-1.250718737	-1.215793851	-1.087419094	-1.227333399	-0.901624514	-0.970820476	-1.081550454	1.557020611	1.427659576	1.382750314
CAD5	0.557271758	0.373215003	0.640408194	0.619443074	0.661944276	0.597158933	0.759037505	0.490441855	0.534341672	0.600569176	0.760781413	0.667453852	0.473721467	0.632581849	0.474269296	0.912333978	0.811017861	0.866906037	0.777374745	0.750740561	0.570388281	0.549241528	0.671998303	0.62287323	0.660411172	-1.068734169	-1.714033801	-2.413465651	-1.891502796	-2.044510669	-2.420644188	-1.845658558	-2.392845592	-2.235698295	-2.167482265	-1.796925878	-2.085639025	-2.242837583	-2.217765709	-2.119259122	-2.259918884	-1.825631166	-1.659104241	-0.863491723	-0.949266553	-0.95682743	0.829209359	0.822153724	0.811165565
AT4CL1	-0.408652194	-0.524647063	-0.154110191	0.395157659	0.374904856	0.333322751	0.231117673	0.04735071	-0.139575989	-0.026522004	0.568084571	0.648963488	-1.053513692	0.561630793	0.247232093	1.393812049	1.294573468	1.480895008	0.48164298	0.420609585	0.055735735	0.782687115	0.3208718	0.199470629	0.050063628	-0.654207059	-0.689558041	-0.739501218	-0.835273304	-1.049763422	-0.959782623	-1.02769138	-0.867897618	-1.154870749	-1.347646876	-1.351890203	-1.642857921	-1.797033187	-2.025762826	-0.55360238	-0.669934028	-0.107733103	-0.023923871	-1.071136293	-1.119156459	-1.102409042	1.374392628	1.365178292	1.321136295
CAD4	-0.886703088	-0.774880852	-0.842304024	-1.557227576	-1.375033613	-1.503952631	-1.754654952	-0.850706936	-0.796260892	-0.973766907	-1.292808755	-1.022987012	-1.219712503	-1.240008697	-1.265928429	-0.538288778	-0.478018888	-0.324407106	-0.56391035	-0.670681444	-1.343398387	-0.939966871	-0.981874308	-1.389404861	-1.375158099	1.554529006	1.649037339	1.278925137	1.290500328	1.384679657	1.492517779	1.126676414	1.278147532	0.646124688	0.633134503	0.648761842	0.334298531	-0.150751982	-0.323985427	0.640061029	0.689103159	1.653665398	1.695888471	0.379915569	0.361483458	0.296728685	1.042610756	0.955649536	0.910771858
4CL5	0.008890502	0.240997767	-0.391734573	0.488549646	0.376113811	0.47278235	-0.035573293	0.387600591	0.531241409	0.345792646	-0.020393974	0.248192993	0.522779279	-0.205000614	-0.604851226	1.559928399	0.721635548	1.423647812	0.59509866	0.407590128	-0.273144473	0.420713396	0.16511667	-0.261263033	-0.159453683	-1.513393168	-1.760620874	-1.35742571	-1.069828774	-1.865188508	-1.655784139	-1.467251787	-1.953670888	-1.515726967	-2.137792335	-2.404721596	-1.996199628	-1.940855424	-2.166088601	-1.154506029	-1.412603767	-1.077131812	-1.243196853	-1.95233291	-1.93232093	-2.010989341	1.300180997	1.214011278	1.115002513
AT4CL2	0.562683662	0.63760113	0.521150893	0.177154545	0.186871449	0.318204538	-0.589167913	0.532228158	0.400234421	0.548553507	-0.144844635	0.419424105	0.221296793	0.106463886	-0.408416439	1.009828971	0.796966728	0.952039803	0.640134776	0.492323519	-0.329878561	0.052799253	-0.067008135	-0.038588251	0.015702669	-1.967889613	-2.336246258	-2.155609254	-2.138334615	-2.219239493	-2.244548646	-2.587620221	-2.47302632	-2.085796496	-2.40049883	-2.414450173	-2.306811814	-2.289423573	-2.443807131	-1.281235619	-1.553764118	-1.960281293	-1.916050748	0.463184654	0.353174472	0.344201876	0.3768958	0.405188569	0.275827369
PAL4	-0.569593294	-0.470562071	-0.575095718	-0.212136297	-0.235969439	-0.255953444	-1.272047395	0.06464055	0.093580646	-0.034723536	-0.759013128	-0.160288476	-0.894427193	-0.29183379	-0.97751375	0.463311724	0.447220624	0.506658113	0.291497323	0.347267975	-0.400579963	-0.299097879	-0.255117956	-0.232409739	-0.171036253	-0.830307905	-1.086718329	-0.832492337	-0.845035001	-0.875039758	-1.109026656	-0.971863137	-0.987337017	-0.852233312	-1.064160838	-1.307164729	-1.109138844	-1.250676679	-1.170514623	-0.989883095	-1.098864466	-0.74441667	-0.702353614	-0.633293542	-0.55647187	-0.680567266	1.761074464	1.820701768	1.850850366
CAD1	1.886045008	2.183233166	1.764706039	-0.556233067	-0.247375825	-0.631744433	0.119175849	0.181521727	0.176129904	0.234745065	0.107579136	0.322578258	-0.295262275	-0.146223894	0.532571308	0.016832511	0.187413877	0.204503552	-0.072925417	-0.641338293	-0.910556052	-0.35586363	-0.10918795	0.217634652	0.70115403	0.424633198	-0.342920159	-2.768523491	-0.848735988	0.8771958	-2.121275853	1.160155607	-2.516395582	-0.746213465	0.710672909	0.499403446	0.595203474	-0.464763261	0.437471387	-1.511666543	-1.803464078	-2.235039956	-2.223699244	-0.46816032	-0.417502087	-0.481973164	-0.299175617	-0.736383526	-0.613518647
IRX4	0.455524687	0.364838404	0.684464522	-0.072902268	-0.049862182	-0.398113751	0.69135087	0.233326161	0.271114877	0.226809784	0.145859812	0.50733329	0.813151943	0.134988609	0.055564773	0.493734057	0.23690261	0.55843946	0.401170865	-0.070287994	-0.015388945	-0.133160522	0.048348783	-0.514805429	-0.632913256	-0.645405657	-0.367957147	-1.487812569	-1.575902768	-1.013947608	-1.303471431	-0.697915647	-1.30247074	-1.58248963	-1.656017253	-1.349433276	-1.944602248	-2.640733587	-2.564337356	-3.38526556	-3.45104924	-0.495691598	-0.127693001	-0.156772204	-0.20402357	-0.283270941	1.306161394	1.235838416	1.215969011
AT1G15950.1	0.236744915	0.190085621	0.43609319	-0.267504332	0.0425668	-0.022613413	-0.746973905	-0.20584576	-0.262944503	-0.147368081	-0.578183054	-0.598812656	0.372844904	-0.012709889	-0.715930319	-0.174156459	-0.572023581	-0.207808738	-0.375205748	-0.429569507	-0.086084588	-0.267255063	-0.273957719	-0.123309003	-0.44724277	1.680087599	1.290396179	1.413778205	1.233771861	1.438137997	1.423452575	1.396479678	1.298294722	1.085842673	0.866102577	0.982251806	0.948804091	0.326736365	0.523888112	1.376153391	1.21453252	1.896727418	1.769488621	0.093363266	0.234859518	0.131366156	1.070291121	1.448858083	0.943574099
CCR2	-0.241900943	-0.112516569	-0.107623316	0.769368345	0.847797809	0.675783555	-0.921704867	0.394298768	0.240540139	0.314978719	-0.683458645	-0.954249015	0.091567899	0.196254472	-0.753356993	1.006446568	0.424231821	1.16748448	1.069322476	1.087737058	0.364879997	0.863352126	0.795982788	0.649640192	0.936009019	-1.404400351	-1.535737791	-1.402297807	-1.38184809	-1.291656856	-1.360834268	-1.477339137	-1.618420799	-1.455070865	-1.747775852	-1.545935298	-1.430855746	-1.591219102	-1.4870062	-1.701272009	-1.730186903	-1.400186791	-1.294104199	0.563646546	0.676731683	0.67265447	-1.221970168	-1.149266206	-1.301486676
4CL3	-0.766685284	-0.809280652	-0.762305305	-0.866625357	-0.694140982	-0.639252153	-0.896264466	-0.73368461	-0.765742691	-0.710224399	-0.831053533	-0.768674886	-0.275667328	-0.406221689	-0.684403172	-0.696924323	-0.688289927	-0.724790011	-0.742553432	-0.614477409	-0.472799263	-0.834410363	-0.578813043	-0.410271189	-0.365568678	1.53644664	2.093300839	1.526302943	1.280969807	1.342958805	1.476535147	1.648260323	1.706440889	0.826997532	0.556943673	0.83795959	0.832363084	0.62289282	0.423605572	2.131384517	2.19737325	1.896374986	2.173023628	0.366755231	0.192053131	0.129023216	-0.584250848	-0.559145801	-0.603716997
PAL1	-0.153097125	-0.118449661	0.208424152	-0.241832983	-0.246319434	-0.498256751	-1.366172781	0.277389274	0.400728172	0.485758674	-1.425021358	-0.577643884	-0.804936207	-0.319804521	-1.613353625	1.070288746	0.632070736	1.237452779	0.721866174	0.636650634	-0.728546091	0.213976384	-0.04577905	-0.29078715	-0.062697285	-0.263388728	-0.193377292	-0.967402322	-0.871380734	-0.799522588	-0.712210328	-0.835886871	-0.815620676	-1.593673842	-1.755454102	-1.534493851	-1.64180091	-2.377236225	-2.567577782	-1.396353459	-1.500005243	-0.598105761	-0.31924167	-0.647462943	-0.835037233	-0.781272998	1.530694117	1.381050841	1.427698755
CAD3	-0.260707124	-0.207928617	-0.279483357	-0.289335281	-0.321585037	-0.437136316	1.546728656	0.330346093	0.457948041	0.174129922	2.158000627	2.293273927	-1.558755283	1.385273228	1.986424911	1.764138333	1.942913265	1.897462782	0.360114639	0.128623517	0.305518995	-0.025052367	0.252675264	1.001997501	1.120123832	-1.037776602	-0.939414	-0.8333736	-1.283196858	-0.908320651	-0.826981643	-1.009340117	-0.817640651	-0.96280544	-0.792030186	-1.20224019	-0.798213221	-0.941660089	-0.929374369	-0.668312685	-0.823958057	-0.412790174	-0.862594221	-0.874294466	-0.821584936	-0.917427518	-1.352742232	-1.346474239	-1.335601521
REF3	0.396267671	0.275630875	0.518077124	0.649145741	0.615967086	0.57434295	-0.201776745	0.236023421	0.190943241	0.285480734	-0.45178255	-0.093390764	-0.951855948	-0.096710288	-0.861559094	1.731171966	1.215226277	1.608906921	0.049718805	-0.147315396	-0.987629198	0.027704282	-0.460534445	-0.272190752	-0.56880199	-0.460739777	-0.601446021	-1.349804998	-1.260135076	-1.09541724	-1.124947135	-1.263537969	-1.244944162	-1.727916514	-1.73441137	-1.99665051	-2.266733406	-2.318043755	-2.41816595	-1.67210062	-1.687212392	-0.712771548	-0.600458257	-0.610117646	-0.515898536	-0.66468991	1.304594757	1.32405157	1.263781771
[truncated: 79 more columns]
