# Supplementary material for: Recursive random forest algorithm for constructing multilayered hierarchical gene regulatory networks that govern biological pathways
Source: PLoS One. 2017 Feb 3;12(2):e0171532. doi: 10.1371/journal.pone.0171532 (PMC5291523; doi:10.1371/journal.pone.0171532)
Supplement: S2 File — (ZIP) [file pone.0171532.s002.zip › Supplemental_file_2/Arabidopsis/TF_data.csv]

YAB5	-0.306994121	-0.61321803	-0.765353055	-0.923522359	-0.877079324	-0.724441614	-0.664112262	-0.92632783	-1.308340749	-1.255854547	-0.510067012	-0.585645284	-0.701463657	-0.71406614	-0.579622732	-0.59053306	-0.572712904	-0.925530648	-0.782143416	-0.802559969	-0.894711399	-0.740030009	-0.925326106	-0.689257883	-0.925289388	2.899945364	2.571802223	1.69986108	2.015671149	2.495041955	2.031324131	2.284174596	2.428311373	2.364783796	2.447214617	2.986105299	2.023400046	2.526678688	2.611620754	3.378485222	3.339923168	2.031244325	2.025284116	-0.105331401	-0.225084893	-0.176467272	-0.240263739	0.019708985	-0.280520624
WRKY15	-0.164294258	0.002576411	0.442623991	1.068104359	0.971998807	1.390725206	-0.904928237	0.761357261	0.886617407	0.636520735	-0.813806015	-1.683304523	-0.030557389	-0.315462155	-1.106625668	0.476026948	0.390401687	0.541774119	1.116429204	1.293924049	0.683809487	1.536441111	1.240856579	1.540680446	1.449263958	0.983885391	0.308404245	0.422994884	0.854796153	1.05822094	0.575999863	0.141313912	-0.787767888	-0.755315764	-0.130948938	0.24545613	-0.57195249	-0.487873067	0.155553563	0.033105418	-0.039761065	-1.125048848	-1.033122565	0.650263034	1.007714946	0.887640319	-0.823997345	-0.642451548	-0.689177755
DEAR3	1.831988342	1.896300634	0.489546726	0.017599683	-0.166064281	-0.788201804	-2.119543302	-0.237695562	-0.119794595	-1.111389897	-1.135401147	-1.372042747	0.229282941	-2.373905674	-1.107849447	0.805648988	0.727397945	1.453144545	0.024959017	-0.67737333	-1.108509955	-0.148649452	-0.396001017	-0.999136184	-0.642614285	-0.575161826	-1.626894118	-1.677125103	-1.14782707	-1.605742436	-1.615875489	-0.771420389	-1.166114648	-0.722936754	-1.563848803	0.074724027	-0.215401016	-0.584168443	-1.124132921	0.777630164	0.180687214	-2.084112773	-1.150841501	0.710123765	1.189006129	0.297462498	1.347552244	1.649772056	1.643377583
MYB70	-2.118378869	-1.791398046	-1.6921431	-0.00748759	-0.898264588	-0.865250753	-1.483181467	0.165574673	-0.326650985	-0.629506201	-1.028555216	-1.50797117	0.118413014	-0.809398726	-1.369795844	-0.602838168	-1.541118622	-0.330024866	-1.420591929	-1.495574087	-0.237056005	-0.780732723	-1.35739017	-0.236042475	0.102121006	2.283804494	1.866491692	2.647230253	3.158251217	2.644818344	2.298739271	0.345373299	-0.277766721	0.344871869	0.750144859	1.750944524	0.695419967	0.422295073	0.863591687	-0.63587552	-0.526138887	-0.236961306	0.123632189	1.406388626	1.489509028	1.494706051	0.342878257	-0.511287216	0.483156324
LRD3	1.28398607	1.386569911	0.766633723	0.000348522	0.318958646	0.10059398	-1.82668635	1.234020538	1.11254205	1.042899513	-1.547330587	-1.173556743	1.800684807	-1.287508897	-1.232093405	-1.972356289	-2.954549745	-2.072431865	0.199591574	0.354999083	1.14265735	0.283212339	0.428797513	0.613256442	0.430587258	-0.546184159	-0.453395977	-0.951359676	-0.886493533	-1.023226295	-1.560501716	-1.105945654	-0.601774969	-1.09269559	-0.771472859	-0.974392865	-0.585170361	-0.986563922	-0.735994273	-0.623591029	-0.492935933	-0.804791779	-0.88410184	0.207982262	0.418715922	0.585500512	-0.834718874	-0.802200365	-0.833418521
BZIP17	1.922573321	2.074193773	2.056788034	1.16685592	1.31120504	1.114926158	0.737477644	0.351740228	0.503323119	0.917015222	0.881730376	0.306920059	0.766271797	0.541639441	0.605159075	0.432562948	0.46950992	0.435976665	1.190882251	0.978800463	0.759358365	1.019522803	0.983442319	1.176398897	1.064237727	-0.59716432	-1.034935856	-1.442612951	-1.667326023	-1.251173395	-1.465673055	-0.902218755	-1.001763963	-1.454372956	-1.296630614	-1.223708404	-1.298385684	-1.151497377	-1.12053668	-0.728913366	-0.614796259	-1.22276766	-1.247545126	-0.405473676	-0.230219503	-0.526101689	-1.190328122	-0.723362771	-0.996465119
HSFB3	0.217812942	-0.404736349	-0.428564345	-1.551884489	-1.25496688	-1.201501401	-0.983550865	-0.373796628	0.44358944	0.101144502	-0.804694906	-0.7339464	-1.028941525	-1.229970669	-1.140535871	-0.701125887	-0.885234427	-0.729677063	-0.520020762	-0.929229106	-1.081483555	-1.034582465	-0.991609004	-0.624913772	-0.72773857	-0.325848887	-0.538910393	-0.143684236	-0.618502186	-0.589933744	-0.678767072	-0.302376069	-0.600664203	-0.526309772	-0.105009768	-0.520277596	-0.32418454	-0.487310023	-0.03170057	-0.634591048	-0.632748524	-0.512062644	-0.514271736	-0.444356636	-0.531564286	-0.181712314	0.536583416	0.087649607	0.148620613
PFG1	-0.454750219	-0.876526493	-0.409957971	-0.736053688	-0.722553052	-1.085885877	-1.145260888	-0.897632367	-1.205058313	-0.952299395	-0.92639847	-0.943097391	-0.23327754	-0.743676971	-1.03971478	-0.919544506	-0.976901246	-0.860253441	-0.384695751	-0.537370185	-0.521497267	-0.577901962	-0.792243085	-0.701579969	-0.91004039	-0.233658232	-0.025452605	-0.10239702	-0.116776377	-0.219499351	0.052588424	0.068081596	0.273718359	-0.182212193	0.123762068	0.024542266	-0.17399469	-0.071879634	0.048474014	-0.297210582	-0.208476805	-0.033515667	0.198552543	0.448896141	0.211930907	0.397566092	-0.4072546	-0.424359179	-0.64828811
AT2G45460	1.372554279	1.67014592	1.463973001	2.189491732	1.769819414	1.377604273	0.649460348	0.418595839	0.907046592	0.379333571	0.446024832	0.123333713	1.607179891	-0.044476608	0.27471564	-0.013827303	0.533025775	0.35258788	1.025664397	0.770145016	0.622076107	0.892885955	0.661339349	0.261112098	0.343831031	-0.552410677	-1.077437206	-0.831094699	-0.833909818	-0.820899999	-0.870328639	-0.362957076	-1.03956966	-0.729746438	-1.164334155	-0.839624308	-1.239632153	-0.856208631	-0.691232926	-1.012792877	-1.173418111	-0.26223675	-0.482844944	-1.278907777	-0.889143885	-1.07679629	-1.753264026	-1.927302311	-1.827815886
YAB1	-0.495928439	-0.947020226	-0.424372507	-0.924498457	-1.099633074	-1.023322018	-0.910467018	-0.368221685	-0.953129757	-1.166229517	-0.660852865	-0.810609136	-0.932963194	-0.707681825	-0.721260323	-0.640509357	-0.56609364	-0.655450521	-0.777654462	-0.828410619	-0.599563124	-0.490729556	-0.748067271	-0.831574886	-0.944233777	2.392384223	2.28662083	2.415937648	2.688629198	2.616552799	2.57511521	2.831341707	2.723748394	2.696128652	2.796543888	2.846678042	2.710363819	2.238828666	2.208012409	1.774750213	1.647823343	2.146182841	2.431807495	0.222557251	0.41177919	0.558237481	-0.650226723	-0.438441161	-0.63597861
LBD18	0.752249264	-0.719478653	-1.048793656	-0.604019586	-0.26520533	0.215073419	-1.53960624	-0.879126584	-1.469211332	-1.078926342	-0.813146326	-0.503331498	-0.712597296	-1.407652944	-0.414392697	-0.461639255	1.048692531	-0.621498303	-1.473148277	-1.007778689	-0.746189424	-0.959571506	-1.290971569	-0.826465362	-0.764225478	0.311179042	-0.752834641	0.38223208	-0.500943468	0.090482313	0.554515672	0.074700685	-0.540965542	-0.64343739	-0.479223619	-0.189803235	-0.118060385	-0.062612653	0.823071746	-0.367032683	0.310849113	0.204818183	-0.228870688	0.739466675	0.479379598	0.341583209	4.187723576	1.861962245	0.946506562
HRE2	0.619285868	0.783018828	0.222681142	1.208960735	1.955463435	1.454137634	-0.472997851	0.258266265	0.495990567	0.424921791	-0.446045409	0.18208762	-0.504430179	0.601476282	0.001003437	1.485984118	0.783182878	1.784765703	-0.538717055	-0.569479327	-0.861850718	-0.830530174	-0.415381327	-0.43819679	-0.684036969	-0.043041277	-0.167226499	-0.328464101	-0.391361127	-0.009723696	-0.174701049	-0.346189017	-0.289936831	-0.403183528	-0.249692142	-0.202785211	-0.071137334	-0.159984883	-0.176013078	-0.215949945	-0.570141776	-0.309516278	-0.345397504	-0.346605094	-0.496405454	-0.831022789	-1.031929566	-0.829531991	-0.441557255
AT5G12400	-0.989179583	-0.089625086	-0.48382949	0.222554483	1.003317858	0.349017154	0.852219472	0.119725492	0.733989218	-0.161565812	1.253172542	1.176071609	0.025179577	1.0653868	1.173620629	0.494108069	1.330876332	0.963224159	0.789078109	0.627423563	0.700224897	0.954463141	1.030663789	0.971612012	1.166448917	-0.190705013	-0.264590831	-0.473973764	-0.177192375	-0.321131476	-0.651432389	-0.064424446	-0.056519443	0.02755647	-0.17423345	-0.091347034	0.068768823	-1.111699428	-0.667783525	-0.345810946	-0.698434478	-0.301555269	-0.082916831	-0.422044299	-0.505667987	-0.810559503	-0.143216413	-0.160545824	-0.57913139
AT5G12440	0.216616924	0.402313449	0.677954025	2.049505188	2.387617655	1.835714088	1.128053418	0.959216383	0.445024682	0.812047652	0.470583949	0.555197584	1.112345702	0.032944468	0.24031479	-0.21661063	0.60658252	-0.193847972	0.426150044	0.481279146	0.265345377	0.654429952	0.173410696	0.240096233	0.283240981	-0.489285203	-0.489995252	-0.062825538	-0.400936101	0.101293683	0.105719702	0.048695404	0.088248227	0.58586603	0.586951781	0.760796097	0.159552596	0.89636527	0.578086755	0.780068519	0.747321622	-0.340541955	-0.369456065	0.032802158	0.120840116	-0.205201358	-1.278586243	-1.1133904	-1.003520153
ARR11	0.104232285	0.325305372	0.049719288	-1.261222669	-1.372914857	-0.994869885	1.206034378	0.970518884	1.563294786	1.440020549	0.933364868	0.543432828	1.187653153	0.850816092	1.258911392	1.361907409	1.567585444	1.71322933	0.581164572	0.201638741	0.174940004	0.205026083	0.077837003	0.463871174	0.18063075	-1.563185083	-1.373484731	-1.189342814	-1.363152631	-1.4876133	-1.541478926	-1.029757209	-1.294438775	-1.529688583	-1.266920846	-1.470121823	-1.003572606	-1.305859525	-1.417130855	-1.186616154	-1.038793786	-1.518250037	-1.326312723	0.864669241	0.98088852	1.022197322	-0.469248688	-0.426280665	-0.305636638
LRP1	0.012166909	-0.016597146	0.031626391	-0.720224667	-1.076469769	-0.763728197	-0.658018294	-1.332614745	-1.083993862	-1.564969485	-1.061376377	-0.839555553	-0.182665819	-1.133086049	-0.760523672	-0.329028778	-0.781563457	-0.603118581	-0.237118376	-0.538690195	-0.520037443	0.004654923	-0.253706274	-0.318816121	0.119488359	-0.336604336	-0.524072159	-0.211418715	-0.451332085	-0.453015029	-0.301276906	-0.592717356	-0.314154715	-0.501976865	-0.236113534	-0.208134655	0.118342609	-0.447181461	-0.184689861	-0.323341244	-0.355964077	-0.11358141	-0.35797431	-0.220844531	-0.569800442	-0.767471147	-0.940628142	-1.017565607	-0.812550361
AT4G25610	-1.194018538	0.7665113	-1.287167159	-0.207718068	-0.710257623	-0.972225894	-0.730631182	-0.637047513	-0.665149034	-1.742405906	-0.284966129	-0.414235948	-0.882462846	-0.648901996	-0.893225832	-1.252240556	-0.756249015	-0.440755152	0.079772462	-0.203185255	-0.113604124	-0.703556042	0.008786551	0.576674059	0.655366305	-1.908742051	-1.410220499	-1.541753924	-1.327376182	-1.340070727	-1.334460015	-0.551837018	-0.773899591	-1.160934323	-1.160876288	-0.607214041	-0.813115418	-1.028595638	-0.845539563	-1.153493675	-2.40065825	-1.731508731	-1.146021872	-0.486047267	-0.60321593	-0.556616298	0.015095374	-0.424208223	-0.054157313
MYB18	1.337857113	0.301936239	1.090539878	-0.549689434	0.078901279	-0.191197184	0.362769834	-1.527752005	-0.606188377	0.204952552	0.626393456	0.714132956	0.612273445	0.590314542	0.677802191	1.665103686	1.290785942	0.127345651	-0.316742172	0.196875055	0.63519116	1.490833563	-0.220905559	0.385853838	0.562580534	0.70840441	-0.272345168	0.570038139	0.2918413	0.272743168	0.463437036	0.275582233	0.969273336	-0.05100867	0.369757276	0.786564428	1.093430971	-0.098963891	0.7926078	0.335380539	0.672216566	-0.209915113	0.139819548	0.78268451	0.547367779	0.302484249	0.636163092	0.644379109	0.341708356
HDG6	1.483124551	0.34893855	1.560633566	-0.521251416	0.058970818	-0.247633077	0.404446747	-0.484469219	0.866873507	2.28734304	0.425293536	0.157573079	0.938512181	0.880393607	0.230898245	0.16477344	0.481655289	0.561155243	-0.610090926	-0.751701923	-0.509105242	0.279089553	-0.261057539	-0.264266274	1.117305013	0.634645528	0.8945104	1.041170479	0.628042194	0.578407641	1.531188288	0.685214103	1.460901403	1.202414653	0.746014045	0.972283465	0.854509891	0.869056235	1.144511883	0.777178323	0.522724357	0.653523274	0.164622131	0.10718932	0.843584133	-0.347159872	0.676922588	0.285190454	0.031548632
SCL13	-0.272913184	-0.099282849	-0.345598704	1.537880129	1.535727118	1.517590547	0.376153402	1.209654617	1.322529667	1.162577965	0.22639515	0.203718904	-0.198946206	0.959189017	0.167936622	1.12346749	0.553451157	1.254702094	0.418474758	0.196591147	0.659933329	1.087254615	0.95184424	1.429492777	1.655660947	-0.826528775	-1.168652656	-0.735160674	-0.382834561	-0.775695032	-1.06282882	-0.851033583	-1.32087557	-0.972147364	-0.766465699	-0.479086423	-0.430839385	-0.558513993	-0.51235145	-0.831922437	-1.056890018	-1.653067391	-1.526517273	-0.378035335	-0.140981724	-0.171549996	-0.115283022	-0.312579701	0.060387437
ERF6	-1.119221187	-0.700449544	-1.074740203	2.089401775	2.03911959	1.932785075	-0.823563526	1.360242779	1.333680413	1.060234204	-1.034399962	-1.02927981	-0.588505561	0.636006744	-0.534738324	0.997028481	0.224759353	1.399928322	-1.552496471	-1.446433654	0.459490802	0.375219075	0.338191363	0.502236534	0.385393956	0.355257278	0.025142438	0.38500447	0.913208977	0.003594114	-0.278776993	-0.643671416	-0.849390559	-0.905050611	-0.641653186	-0.497833308	-0.603537213	-0.653412503	-0.572612425	-0.998203944	-0.95172529	-0.774842045	-1.080532167	2.237764505	2.441193124	2.45626805	-0.215421925	-0.316622965	-0.219724721
ERF-1	-0.290260016	-0.244604328	-0.343433685	1.068466799	1.085848457	0.961007752	-0.216719611	1.415520092	1.400354571	1.22952027	-0.429263847	-0.298490211	-0.111160339	0.667303037	-0.286199378	0.717228096	0.26826593	0.807830413	0.075669711	0.087256105	1.129199292	1.283583925	1.278765287	1.468095481	1.501507392	0.252117921	-0.089711568	0.035169494	0.604592867	-0.366125146	-0.951300494	-0.890597529	-1.71737137	-1.29817525	-0.805124514	-0.711121325	-0.755020695	-1.231323156	-1.102953826	-1.165755196	-1.242194678	-1.48426541	-1.523269892	0.749357366	0.727468085	0.901487742	-0.472676435	-0.48105116	-0.399952952
HB-2	-0.189029184	-0.253356337	-0.232873395	-1.587732214	-1.557120713	-1.651344345	-0.299688334	-0.994352783	-1.061072011	-1.170193745	-0.625936294	-0.488048011	-0.359857731	-0.787758512	-0.386089234	-1.918244393	-1.823377868	-2.365454519	-0.575327944	-0.691465781	-1.401192749	-1.16878454	-0.878953536	-0.712662848	-1.505799072	-0.454233047	-0.603907472	0.302415658	0.377982541	0.299034653	0.424116302	-0.328233614	0.650000847	0.258662476	0.027354829	-0.044197633	0.024704249	-0.593189284	-0.403433142	-0.184118456	-0.282057216	-0.328107149	-0.240867157	-0.97593083	-1.026335349	-0.866287052	0.8449967	0.936490644	1.200733435
HSFA5	-0.330956156	-0.177987907	-0.509847651	0.834875123	0.471846604	0.271291084	0.524656881	0.553814175	0.482160538	-0.601811233	0.48251857	0.346103456	0.501232714	-0.044971815	0.455101657	-0.127670624	0.646391147	0.560817674	0.884663727	1.016208882	0.540827219	-0.222655994	0.080622765	0.072786425	0.364840665	-1.458235379	-1.454841916	-0.794322567	-1.203941532	-0.978067557	-1.085646927	-1.988666736	-0.910354613	-1.370309699	-1.330779323	-1.509142828	-0.966299689	-0.904160296	-1.375088295	-1.656680624	-0.676066129	-0.961339807	-0.941971901	-1.373579187	-1.639373528	-1.019760153	0.989322866	0.690492127	0.87031507
KAN3	0.564417236	0.669605465	0.707761117	1.408912233	1.226391986	1.196214324	-0.012456012	1.661727754	1.728770254	1.238507736	-0.177458392	-0.029879654	1.982336628	-0.273408761	-0.333663575	-1.921102141	-1.666507273	-1.628756746	1.381415822	1.153625512	0.554628255	0.806320147	0.759099299	0.470255567	0.308451361	-0.223881955	-0.709827663	-1.286170185	-1.132586127	-1.047957247	-1.027412502	0.328749682	0.046460614	-0.388929729	-1.061806042	-0.44444276	-0.39205255	-0.151356954	-0.667007825	0.264776251	0.488102854	-6.67E-06	0.006046966	0.594142719	0.78620486	0.309600499	-0.82341871	-0.769780426	-0.702803318
AT4G15420	-0.410073279	-0.316055755	-2.046158061	-0.62391266	-0.884402757	-0.450927893	0.596909442	-0.604478789	0.665957083	-0.42777007	0.165863301	0.458536027	0.17377948	0.866671726	0.107582847	-0.526461885	-0.895785829	-0.504388286	-0.911601785	-0.88564864	-1.964926409	-1.88551622	-1.097148418	-2.099375384	-2.326439247	0.138339364	-0.242204132	-1.091651436	-1.114229535	0.323412545	-0.844871526	0.421078086	-0.334865106	-0.12920168	-0.033338457	-0.208641728	0.35536557	-0.471934699	-0.679494665	-0.62124109	-0.92998701	-0.000735452	-0.364577358	-0.106776479	0.089628507	-0.026394889	2.381917077	2.543036654	1.889900879
bHLH104	1.551897414	1.749337531	1.295141425	0.266215242	0.100154696	0.275557248	0.462421856	1.600985783	1.905806205	1.864901897	0.361234884	0.676391299	1.398297334	0.469503097	0.555784725	0.595993435	1.266343872	0.663335046	0.327613647	0.211348792	-0.107425119	0.25956142	0.218710432	-0.002665881	0.133582823	-1.36335141	-1.314180428	-1.889561185	-1.819613219	-1.287910415	-1.437126282	-1.42449353	-1.692904807	-1.820221713	-2.049498022	-2.013027619	-2.585663099	-1.97329262	-1.879124961	-1.199205636	-1.275086161	-1.232547145	-1.359413222	0.10254898	0.024143974	0.079506429	-0.303459013	-0.606742436	-0.352056614
HAT1	-1.427235651	-1.28005867	-1.686011443	-1.138198115	-0.97455153	-1.236758713	-1.581737873	-0.820368787	-0.905249502	-0.930720694	-1.420955744	-1.324594831	0.333734291	-1.382554935	-1.422147164	-2.556637662	-2.881990008	-2.77537952	-0.268601705	-0.264282273	-0.646797717	-0.577151989	-0.319103736	-0.554462318	-0.519881645	1.477336286	1.709329933	1.780963256	1.811791798	2.060177924	2.095557968	1.022443158	1.24468654	1.585537342	1.543200089	1.41852211	0.982600583	0.950993682	0.762905323	0.370723296	0.256288916	1.06607169	1.17181417	0.93813209	1.028224258	0.989224848	1.80221632	1.840145139	1.920013939
HDG4	1.25996741	0.627983356	1.505714241	0.012676065	0.553608294	0.547013709	0.442001485	0.094322031	0.705176648	0.804524435	0.345650676	0.385593718	0.45513281	0.369333439	0.32943173	1.29919505	1.388701948	0.923618734	0.217518957	0.493565062	0.849791704	0.534035887	0.02906307	0.940254641	0.984429987	0.085103135	0.290022456	0.650048635	0.271413061	0.185215909	0.123364816	0.04387282	0.21244044	0.481731397	0.341723288	0.600352756	0.517950374	0.494080945	0.629727657	-0.008691165	0.375461324	0.897748163	0.454889288	0.310234639	-0.070962039	0.268518057	0.043593789	0.576538105	-0.183411585
HSFA1A	-0.007364452	0.302346702	0.422633989	-0.279990851	-0.304516469	0.657251724	1.735697624	0.764047854	0.591911625	0.447283623	1.872170538	1.751507225	1.110782712	0.927449893	1.644771255	-0.372426898	1.020127419	0.328230517	1.674106905	1.958760181	0.922218896	1.214612036	1.273633749	-0.009241352	0.383888903	-1.053146496	-1.080096976	0.708482596	0.309321852	-0.035094246	-1.039350653	0.151633372	0.613512742	0.291949506	0.369575442	1.151343551	-0.55297674	-0.395649509	0.495361812	-0.1794347	-0.011503306	0.077103531	0.615033917	-2.471805029	-2.576742533	-2.087050204	-0.770077855	-0.614206366	-0.932936549
MYB39	0.980948683	0.873212338	0.297862342	0.83359328	0.409601462	0.360948268	0.40141799	1.533197389	0.653480373	-0.345228857	0.870611311	0.605551478	1.034438765	-0.231118608	1.275482521	0.691772307	0.559806795	0.285297911	-0.161503809	0.883617042	1.583892537	1.156739327	0.195637356	1.05373793	1.02989617	-0.332854141	0.037260516	-0.225886272	0.092715269	-0.430625257	0.048392956	0.468829923	0.208958074	-0.330096482	-0.162876564	-0.478353813	0.236651336	0.662230464	0.26731193	-0.234973974	-0.334767372	0.1271123	-0.148334257	0.23080793	0.010680743	-0.432817257	-1.157146446	-1.095945	-0.70335046
AT4G17810	-0.263137588	-0.258237426	0.165864878	-0.426012879	-0.497148985	-0.421782432	-0.612790227	-0.512278285	-0.390981151	-0.282389384	-0.629564017	-0.576644932	-0.519226782	-0.60276789	-0.443209882	-0.389353439	-0.274579557	-0.45772248	-0.61414624	-0.779533696	-0.643642196	-0.586091011	-0.492858526	-0.424743099	-0.493753109	2.368990309	2.601970724	2.661552777	2.52575421	2.722726767	2.499659777	2.508558392	2.343354494	2.191811361	2.606559261	2.475479708	2.717748879	2.292594787	1.769195339	1.738424199	1.741795096	2.440295456	2.63951644	0.244509472	-0.076190226	0.156260163	-0.275472883	-0.043430492	-0.429648464
IAA1	-1.656175825	-2.838299511	-2.495934376	-0.063862622	-0.068570084	-0.12193435	0.981534148	-1.532615267	-1.214238865	-1.115650786	0.827398778	1.381501008	-1.989575381	1.092529378	1.568415853	-0.970837096	-0.75695996	-0.830583435	-0.429392027	0.045851866	0.157931174	-0.631712312	0.110389406	0.201604979	0.256305297	0.81138234	1.630644839	2.145292814	2.132486369	1.760592346	1.967846697	0.297209527	0.730615477	1.783610771	1.790081795	0.53178418	0.378323914	0.534640464	0.346184019	-0.484258884	-0.170749831	1.681210593	1.681821351	0.098840572	0.177861614	0.253661371	0.529833734	0.193987923	0.324012423
GATA26	0.484113228	0.445910943	0.506513033	0.698000549	0.579837483	0.912954251	1.402535175	0.575451165	0.535084144	1.005014983	1.266858831	1.330673566	1.108672931	0.989046208	1.242131935	-0.193676217	-0.028622976	-0.204553205	1.842065617	1.653504802	1.446732502	1.276201987	1.266733573	0.375744132	0.792646951	-0.173109633	-0.687772671	-0.454795999	-0.646809625	-0.485378712	-0.718898482	-0.181605418	-0.276021359	0.131856766	-0.019384	0.125951165	0.448761914	0.19079076	0.016834639	0.681680261	0.45428117	0.128130111	0.271291878	-1.116426282	-1.686093177	-1.189250362	0.508345115	-0.009749223	0.151070469
AT4G16750	-0.33917938	-0.747751768	0.269631894	-0.258135772	-0.209277972	-0.171986067	-0.835581155	1.459681955	0.972117149	1.591947196	-0.834834561	-1.105350892	0.58404992	-1.29477626	-0.938229448	-1.378600062	-0.917021689	-1.23283104	-1.121930043	-1.152043218	-1.119934434	-1.526340025	-1.591873643	-1.875997154	-2.122652228	-0.771233923	-0.62136898	-0.394550196	-0.666219116	-0.973991635	-0.68491919	0.119781392	0.097435019	0.214873608	0.176643041	-0.408841743	0.610879475	0.886640398	0.664827113	0.343980074	0.574006749	-0.160945339	-0.008982605	-0.126808142	0.365525237	0.217019878	0.241545762	0.90023994	0.374193163
AT4G16610	0.821121512	0.460113926	1.295115	-0.250525714	-0.209268672	0.324704525	-0.220903212	0.23785684	0.564466098	1.513761172	0.287596055	0.533991568	-0.163108028	0.587287872	0.306696414	1.638961884	1.537631394	1.377015312	0.43420834	0.751235368	-0.334573632	-0.650936559	-0.269359876	-0.415301324	-0.318514764	0.024768844	-0.22826533	0.415316501	-0.392225837	-0.324322004	0.555030008	0.052678442	0.65365501	0.222573359	0.251951442	0.21514988	0.403635583	0.498865638	0.771294535	1.026432943	0.971490922	0.416489622	0.411817262	-0.835491866	-1.7578072	-0.331244686	1.081687637	1.459884524	0.660381303
RR2	-1.702582813	-1.46071029	-1.223295849	-1.007834204	-1.06564626	-2.078143544	1.572198284	-0.562301638	-1.150734735	-0.841210997	2.218197025	1.7513033	0.445848441	1.057860101	1.474733008	-1.706677517	-0.639359735	-1.688474617	1.284889232	1.082411412	-1.21871069	-0.562185419	0.170497393	0.092004357	0.188139173	0.834946124	0.736396143	0.276687604	0.391421133	0.804828416	0.907539914	0.588161294	0.110926926	0.402460693	0.594017368	0.274283936	0.135747445	-0.613343744	-0.286980086	0.164881474	-0.200854977	0.32841138	0.462780468	-0.703990371	-0.124648435	-0.715226641	0.98105625	1.479722649	1.585769231
AT4G16150	0.738206852	1.181642251	1.023342576	1.223343971	1.54133831	1.153437755	1.54371789	0.403383464	0.673426942	0.931795046	1.377724019	1.553160324	1.232672488	0.696922945	1.323893171	0.758223737	1.010373955	0.711432729	0.689096638	0.778904998	1.019535362	0.433349829	1.149007817	0.152456185	1.089757078	-0.589548021	-1.043772908	-0.391977826	-1.015448268	-0.212881744	-0.277588259	-0.275981468	-0.648888339	-0.748641412	-0.964741027	-0.359579548	-0.618007183	-0.933714534	-0.564081278	-0.589564397	-0.636335411	-1.185618742	-0.918164989	-0.756839132	-0.874195988	-1.143486391	-0.542301065	-0.367609407	0.029364857
SDG2	0.251256421	0.006224627	0.135626327	0.71511636	0.394119434	0.436386639	1.358696131	0.320499358	0.450815446	1.040700629	1.288388373	1.386271867	0.669652778	1.03094171	0.991355776	0.651790854	0.736008187	0.530222321	1.631491155	1.561550104	1.83649266	1.236694632	1.590206866	1.46660036	1.36494126	-0.302579832	-0.221666443	-0.323859166	-0.737500762	-0.174449886	-0.011995767	-0.518711764	-0.121591117	-0.798095555	-0.354106974	0.147924151	-0.074393758	-0.524373628	-0.054968155	-0.259818595	-0.102070868	-0.453759474	-0.585705382	-0.593299137	-0.492351392	0.120912665	-0.37707478	-0.463809444	-0.589563359
AT4G15250	0.837684089	-0.039723112	0.667699391	0.160510682	0.48675621	0.687749452	0.50232693	-0.35102605	-0.071742724	0.985487227	0.803535226	0.3365567	0.348991417	1.427016916	0.968199543	1.792740489	0.976019852	0.95064103	0.066480446	0.883585478	0.646320601	0.032419861	-0.133691883	0.519012291	0.452605418	0.449762005	0.538941923	1.214700647	0.679868532	0.142623182	0.268191564	0.495245912	0.642614651	0.176136216	0.456914053	0.243268067	0.465314058	0.44287167	0.375453482	0.403175205	0.323994976	0.236424187	0.209816848	0.166750115	0.05316331	0.147849734	0.415334534	0.330325899	0.157437429
TIFY4B	1.315497011	1.222460524	1.350677763	1.378761601	1.30338041	1.392348104	0.707737271	1.059851381	0.792137031	0.992059058	1.097219285	0.86882661	0.561094053	0.930320154	1.266613845	0.550248529	1.273547047	1.065207759	-0.03347879	0.141006709	-0.069854318	0.668463885	0.225399049	-0.364270275	-0.125621404	-1.310029921	-0.89340356	-0.728365235	-0.649731914	-1.045153858	-0.724895273	-0.846605436	-0.469664542	-0.880024842	-0.553391661	-0.914426583	-0.956650701	-0.899594184	-0.579158565	-0.950717471	-1.431055576	-1.000484046	-0.941656527	0.657891804	0.55104186	0.664471726	-0.41653255	-0.343276291	-0.645789015
TCX2	-1.274961431	-1.188851094	-0.708139487	-1.097009287	-1.197197009	-0.785258306	-1.109531772	-1.471905935	-1.596896606	-1.132628117	-1.079038073	-1.404186192	-0.938994176	-1.133561559	-1.14038321	-0.557582996	-0.796924565	-1.057075306	-1.187796134	-1.27876469	-0.834008322	-0.622834376	-0.959071633	-0.892611156	-1.083605017	1.499914785	1.397350064	1.101549548	1.401927988	0.956814248	1.647021131	1.71199428	1.744178457	1.495670439	1.060954967	1.221886957	1.494174146	1.662841132	1.588962728	1.804722818	1.798047586	1.767653623	1.425724276	2.63879311	2.922466815	2.687044054	-0.857144129	-0.929845161	-1.295233546
AT4G14920	-0.321681189	-0.856780653	0.626190392	-0.434119685	-1.217954596	-0.631324434	-0.601069346	-1.111876753	-0.729755391	-1.195233223	-0.799751574	-0.484674351	-1.936545692	-1.163944875	-0.447151591	-1.420583065	-0.092396253	-0.594613213	-0.378449092	-0.802635839	-1.925186253	-0.724917036	-0.355293086	-2.52959839	-2.648202877	-0.062836422	0.477848208	-1.267840598	-0.688017451	1.128800515	-0.303933661	0.865769912	0.739818834	1.694704772	0.73599793	-0.171947159	0.022831939	1.098415496	0.491629483	1.100061187	0.858721418	1.299409991	1.33329888	1.613410554	1.839050803	2.287315703	0.009970653	0.792493083	0.193938487
NF-YB3	-1.576947017	-1.090510512	-1.604819813	-2.48237176	-2.160621552	-2.312114168	-1.018913105	-1.154705432	-1.006547263	-1.683280971	-0.893720516	-0.616946159	-0.851240463	-1.326168408	-1.213942045	-1.797856058	-1.784157913	-1.524339878	-0.825540447	-0.942656632	-1.666100475	-1.520506338	-0.975088991	-1.320236445	-1.075170118	1.799396639	1.714064668	1.555370916	1.605839446	1.609807396	1.519207274	1.024056878	1.414863418	1.680749629	1.625225108	1.892413137	1.700481644	1.849635377	1.858591044	1.942718302	2.114861758	1.532739486	1.470040365	0.909776044	0.786502925	0.875214588	1.791383469	1.778050044	1.880652104
SLR	-0.366699477	-0.902676904	-0.712395146	-0.865959121	-1.375381783	-0.777121635	-0.590525746	-1.41520719	-0.880224248	-1.414324761	-0.337245078	-0.47781115	-0.633948516	-0.33220365	-0.93694464	-0.441051437	-0.605456675	-0.847733547	-1.003405094	-0.71476751	-0.74339732	-0.153620108	-0.603177538	-0.439632686	-1.030193111	0.553487989	1.373834116	2.236150168	2.703569223	1.603618739	2.859094469	0.936259903	1.157084686	2.740002151	2.196672834	1.138054505	0.704659025	1.024652415	0.536452018	0.128557163	0.192157684	2.923945921	3.458948606	0.470983945	0.516259148	0.897703905	-1.096117318	-1.17952831	-1.320434839
AT4G14490	-1.32263687	-1.094557621	-1.322281265	-0.990628493	-1.198237386	-1.338914024	-1.137981256	-1.254559525	-1.473544034	-1.715852037	-0.823326829	-1.09096008	-1.082708739	-1.355625456	-0.954859745	-1.399298986	-0.909808155	-1.335314931	-1.632120477	-1.46919073	-1.598074935	-1.394889776	-1.637761246	-1.498699068	-1.606269113	-0.228621771	-0.073382229	-0.15188688	-0.041296255	-0.123701132	0.507615093	-0.067188757	-0.023330665	0.09887391	0.02890575	-0.125758614	-0.082251347	0.070101887	-0.050537211	0.110776337	-0.001378995	0.459173392	0.017155127	0.853655159	0.517862374	0.336832267	-0.398069326	-0.527820722	-0.779409687
SIAA1	-0.625770196	-0.974156159	-0.88025096	-0.630734443	-0.989457076	-1.144774706	-0.732278423	-0.219189283	-1.006269918	-1.437868982	-0.872550293	-0.676585659	-0.783490577	-0.892740647	-0.619100108	-0.354445516	-0.569364074	-0.82768723	-0.844959912	-0.57513906	-0.44675821	-0.623875453	-0.725738159	-0.608169289	-0.908327798	-0.412285758	-0.236927449	-0.466917185	-0.48372421	-0.59267666	-0.688095557	0.108304596	-0.296097401	-0.253168861	-0.646489007	-0.634760864	0.380228566	-0.391251546	-0.47540047	-0.180979396	-0.278868829	-0.289570122	-0.303935	0.846304747	0.790274883	0.609815052	-0.730317269	-0.679662712	-0.305469488
TLP10	0.416766663	0.824400791	-0.225963247	-0.083382028	-0.859509011	-0.577400042	1.130472068	-0.24005391	0.006393261	-0.32984469	0.828871132	1.206383385	0.037578374	0.361325346	1.07180776	-0.279210644	0.121945835	0.081861651	1.836512855	1.733095032	0.614936557	0.791802017	1.158456558	1.555209187	1.03963889	-0.727994371	-1.061156974	-0.874028753	-0.778405857	-0.905469297	-1.141638512	-1.033475246	-1.452663693	-1.94181931	-1.677450066	-2.019199677	-1.764236174	-1.708952991	-1.999804226	-0.935004407	-1.191859202	-1.179502988	-1.090659467	0.01714006	-0.488510601	-0.211414257	-0.438124617	-0.959832025	-0.338756187
IDD16	0.210774911	0.848779447	0.493256342	-0.138307803	-0.148665304	-0.30092219	0.891437072	0.0904577	0.464980869	0.519798763	0.716732573	1.104977057	-1.687955032	1.232179803	1.188218021	1.316615251	1.380046856	1.704020743	0.393557122	0.414597567	0.420313616	0.512195019	0.294970554	0.54106221	0.667424396	-0.4779546	-0.095585941	-0.32050389	-0.4584764	-0.485854856	-0.168398153	-0.089217735	-0.591215747	-0.28439763	-0.17136111	-0.127780682	-0.023414876	0.019846168	0.342297287	0.120258724	0.139157214	-0.261738866	-0.408700552	-1.303077718	-1.223691598	-1.200866808	1.355939283	1.204501006	1.172840071
HAF	1.74908057	1.588398755	0.274797357	0.066137376	-0.112514911	0.411806635	0.562198154	0.344503475	0.06791278	-0.462106289	0.284404808	1.972277236	-0.351610828	0.014250997	1.190125835	1.347946789	0.461796163	0.921605032	0.573533945	1.26610859	1.58598855	2.13111782	0.95984154	1.578752634	1.308057929	-0.386901524	0.022655596	-0.244239582	-0.294804526	-0.441461559	-0.269120116	-0.353391335	-0.259892794	0.120505395	-0.401088737	-0.006983101	-0.170597552	-0.412255638	0.1392413	-0.300006486	0.03521705	-0.530113271	-0.700016489	0.286634628	-0.247931213	0.390446015	-0.865111769	-0.628330425	-0.513217342
MYB116	0.670121034	1.207637791	0.318236349	0.750702817	-0.296148607	0.250251183	0.278120212	-0.193640841	-0.647847939	0.481486399	0.624456929	0.005319144	0.16035373	1.338424928	0.669539292	1.470003712	1.206271198	1.945805444	-0.585561774	-0.17639217	0.233683633	-0.2826733	-0.958507215	-0.19395263	0.126906793	0.949372257	1.868639123	0.262893682	0.238837661	-0.219485078	0.094786612	0.475191703	-0.174554743	0.392455187	0.366992187	0.425184945	1.293350918	-0.147401422	1.311961223	1.513296912	0.765372222	-0.278382837	0.583116146	-0.730388192	-0.559297862	-0.915008466	0.036915482	0.063274259	1.732530966
LEC2	1.109024518	-0.730839411	1.516264929	-0.342674442	1.331735666	-1.12210248	-0.339718604	-0.670144854	-0.514102085	-0.138661114	0.217650711	-0.099334013	-0.310631027	0.03496747	0.100157194	1.253667655	0.480236192	0.244267419	0.07587517	0.79627945	0.402423181	0.463184006	2.05724534	1.355150341	0.874185864	-0.530147852	1.666037234	0.632023855	0.106471757	0.54584732	0.71349762	0.549228371	1.271490368	0.042288236	0.859041944	0.308158296	0.564801419	0.827452322	0.342629267	1.077082003	0.552221266	0.690846355	0.859801211	-0.13496406	-0.386200556	-0.318663861	-0.88548338	-0.030367107	-0.449427916
E2FB	-2.30129463	-0.97694073	-0.368621867	-0.30609449	-0.645382686	0.269787307	0.664526608	-0.550400888	-0.399858528	-1.129998857	1.065131571	0.976078836	-1.231072658	0.053206736	0.466391127	-1.818788738	-0.475188888	-0.991046115	1.701511712	1.297735985	0.633944107	0.850935548	0.952658829	-0.085920303	-0.105934072	-0.596687426	-1.066322149	-1.063953689	-1.082729052	-0.691419056	-0.720012397	0.597660639	-0.191106693	-0.325871988	-1.091665792	-1.098278945	-1.033632382	-0.788552179	-1.721586523	-0.565572929	-0.729192205	0.114502142	-0.559369311	-0.683583903	-1.244238442	-0.721968164	0.426790881	0.085160892	0.568713481
ELF6	-0.668071337	-0.313403989	-1.238109084	1.245949881	1.755510359	1.27537965	0.528179493	0.772342256	0.864564064	-0.119779806	0.446844645	0.649073971	0.438322795	0.464301702	0.706010588	-0.539796154	-0.693406056	-0.601323402	0.732618954	0.995453044	0.220741715	0.408138202	0.640997889	1.147223111	0.44264802	-0.251519593	-0.330497822	-0.627940825	-0.185010064	-0.366373459	0.574394573	0.377551306	0.204118959	0.002554306	0.070515723	-0.794570069	-0.402743933	-0.418282119	-0.464595739	0.223145541	-0.490687013	0.215703995	0.206790279	-0.06906264	-0.598994536	0.004831693	-0.237436346	0.318209101	-0.448095822
BHLH101	-0.781613762	-1.111084459	-0.884127064	-0.999386235	-0.903524329	-0.883695035	-0.947872244	-0.880342929	-0.828817927	-0.810267386	-0.910278356	-0.831158298	-0.616652716	-0.778077775	-1.019358323	-0.887666531	-1.073287392	-0.996117437	-0.587094295	-0.763641149	-0.139917309	-0.253286991	-0.282263336	-0.804740438	-0.684802843	0.007948891	0.498001928	0.114522771	0.045686407	0.171340891	-0.060217207	-0.411790661	-0.509951078	-0.304954354	0.067353572	0.116873342	0.21786722	0.031364288	0.085551	1.113218237	0.61444259	0.265377636	0.682803115	0.005523153	-0.340752343	-0.304421277	-0.781202329	-0.808140674	-0.821397317
AT5G04390	-1.028375288	-1.150382058	0.01228537	0.236733313	0.734532709	0.474278574	-0.46954963	-1.100290309	-0.698884857	0.73020205	0.575836022	0.481498411	-0.194051469	-0.508014109	-0.639317932	-0.610838684	0.413591426	-1.247637297	-0.742786639	-1.157247366	-0.894695794	-0.403675217	-1.380361071	-0.636892517	-1.657187797	1.182937806	2.393481527	0.865954268	0.778734379	1.167474766	0.432651189	1.436795653	1.563825061	1.381749011	1.147394513	2.335736004	1.349259333	0.637564651	1.168553671	0.605507238	0.846721177	0.644425165	1.232600453	-1.568811486	-1.998536744	-0.639679496	-0.353043684	0.005878352	0.19771551
NAC077	2.138564492	1.10273839	1.784156037	0.027744476	0.359306399	0.544248537	0.030107479	-0.19741261	0.651787972	0.694516979	0.24649359	0.463614948	0.347001003	0.017331578	0.444030589	1.613759962	0.145102777	0.343593951	-0.114717689	0.113927366	0.953270465	0.326847506	0.011325894	0.516358793	0.367608313	0.432928579	0.80616151	0.529943317	0.603801896	0.855118961	0.307434154	0.660656746	0.968835513	0.485961506	0.842260465	0.475803297	1.304854657	0.869122589	1.453895616	0.14151686	0.543166881	0.352651579	0.278198117	0.23423687	0.293816951	0.632134086	0.652955699	0.939177283	0.359901317
ZAT6	-1.405634573	-1.159763121	-1.291189937	1.586999755	1.56983484	1.587456657	0.276146088	1.330405662	1.29141631	1.215908728	0.351491949	0.198622395	0.206437175	1.170383552	0.652822455	0.972677025	0.614052443	1.183011946	0.541021023	0.56879541	1.219982584	1.464280085	1.482237456	1.47340378	1.2487584	0.042216385	-0.311931654	-0.573936236	-0.414448699	-0.83908896	-1.055863868	-0.756703738	-1.106653339	-1.101837721	-0.904755041	-0.585590873	-0.797082357	-0.886777534	-0.841412606	-0.896659205	-0.908012248	-0.9476016	-0.835072553	-0.014112383	0.109886104	0.064122218	-0.515778025	-0.579587682	-0.412667514
HDG11	-0.049541338	-0.725584497	-0.622735042	-0.236807219	-1.027865485	0.352988309	0.662171437	-1.089876937	-1.4956709	-1.332878927	0.603677551	0.07152842	-0.618255133	0.000461651	0.592797592	1.037828209	1.370156813	-0.066013385	-1.225264596	-0.948554677	-0.202911402	-1.350075805	-1.499429707	-0.951688077	-1.252318953	0.444990038	0.770236736	2.004440147	2.52880198	0.563349808	0.888146043	1.327761771	2.146837233	1.567886485	1.855641381	1.162920097	1.651993963	1.933824044	2.012945645	1.67559024	1.398113775	1.73969553	1.252215283	0.26032589	0.146197337	0.118373606	-0.543650378	0.061366704	-0.582997044
MYB54	-0.25424604	-0.143787526	-1.106389414	-0.038679876	-0.403383785	-0.328722406	1.663317263	-0.786970126	-0.510480859	0.101171333	1.557507229	1.804559728	-1.605471769	1.713049128	1.608265382	0.533370375	0.631978136	0.919584045	0.76442295	0.279531598	-0.257012325	-0.535025136	0.102264119	-0.299891994	-0.61680179	-1.092919066	-1.547559402	-1.299307492	-1.462124928	-1.112354357	-1.014001218	-0.865847498	-1.211075575	-0.887345663	-1.300223542	-1.185738123	-1.265549593	-1.016565313	-1.194085825	-1.082141492	-0.934261056	-1.07790201	-1.437626654	-0.259696924	-0.172172724	0.054044335	0.720488743	0.922001021	0.708977161
bHLH115	1.419336275	1.228056786	1.344964719	0.218295894	-0.116672401	0.04197377	0.394120617	1.785177615	1.652155564	1.772192163	0.491822156	0.708870658	0.906568694	0.097875135	0.610802441	1.060802604	1.35331172	0.898723494	-0.120359708	-0.08811373	-0.212601309	0.305451096	-0.03396939	0.520340768	0.554332764	-1.135136213	-0.935080328	-1.89187283	-1.829430594	-1.333847826	-1.713266539	-0.990106958	-1.233605337	-1.106399691	-1.88148156	-1.546106312	-1.571381906	-1.149997595	-1.251739901	-0.497182206	-0.324715268	-0.967458463	-0.783714848	1.038405077	1.247009469	1.141022794	-1.581645864	-1.085231058	-1.280122824
AT1G51140	-0.290368374	-0.147608848	-0.009192911	0.416325888	0.22095124	0.292711328	2.000550142	-0.538296766	-0.821879524	-1.104115497	2.073188998	1.992340535	-1.568390635	1.629469154	2.214919783	0.133801828	0.831326691	0.507777507	1.113761531	1.06846679	0.69338299	0.286716426	0.717391866	-0.135941938	-0.289352468	-1.31981801	-0.558504249	0.09176651	-0.067800882	-1.061522685	-0.423914434	-1.240626067	-0.924308563	-0.599768401	-1.603435651	-1.85503283	-0.970737958	-0.352134958	-1.325998259	1.253355841	1.111168	0.516138822	0.704414966	-0.231476687	-0.674233538	-0.262025668	-0.667744126	-1.305338684	-0.756673685
KAN2	0.165591511	0.111741757	-0.004512338	0.275865916	-0.076651978	-0.183183184	-2.427568108	0.413638234	0.609184001	0.145180255	-2.765037635	-2.689068482	0.65982689	-2.800838082	-2.775815817	-3.059044851	-3.39107529	-3.848060031	0.485296448	0.458321546	0.087230126	-0.035787899	0.255604468	0.091933927	0.038217604	-0.201484285	-0.296799205	-0.847957396	-1.021599263	-0.999768385	-0.536446698	0.615606545	0.204388772	-0.087554564	-0.288946307	-0.520118551	-0.239673485	-0.258907301	-0.659221785	0.341635566	0.327842264	0.245278816	0.1360418	0.761561855	0.55308096	0.625016808	0.093051793	-0.502502054	-0.118669927
TCP24	1.279479547	0.947113582	1.404481925	-0.887193352	-1.105540741	-1.119772623	0.549259171	0.355878788	0.375071045	0.359211192	0.567997792	-0.36431539	0.933494619	0.297456836	0.558036954	0.703969319	1.135667659	0.998720413	-1.050939774	-1.283379129	-0.893617234	-0.79546823	-1.090444502	-0.706867388	-0.787029844	1.398024763	1.325239334	0.628246146	0.758175508	1.33324352	1.249524171	2.342350677	1.840103093	2.220369687	2.346747208	2.791248896	2.093912224	2.438069945	3.156705862	2.732395427	1.671198993	1.540867987	1.048032938	-0.832523816	-0.626211737	-1.125207313	-0.60205465	-1.023247377	-0.85275427
bZIP68	-0.380793438	-1.054194283	0.123305813	-0.206240625	-0.317464563	-0.025541952	1.123150113	0.292919132	-0.30177365	-0.575127308	1.680885364	1.080551619	0.39463584	0.814826659	1.424163633	-0.086176137	0.797714448	-0.082753486	0.297919874	0.502822994	0.021324572	-0.321883186	-0.267853298	-0.247567944	0.160236282	-0.614894514	-0.132452584	0.608732219	0.705329734	0.30213245	0.073343962	-0.534865383	-0.080429221	-0.359421755	-0.100726923	-0.528531971	-0.220865236	-0.761782472	-0.825805107	-0.471466166	-0.37175125	-0.228149485	-0.232411428	-0.634092176	-0.241631887	-0.980265033	-0.738135547	0.068129649	-0.245979678
SCZ	1.367982139	1.583576619	1.451520479	1.344712022	1.146443711	1.501271748	-2.335328134	0.756554444	1.084633623	1.104214456	-2.279680819	-2.260941739	0.715125662	-2.345497129	-2.495987913	-1.708844395	-1.719618	-1.873794669	-0.474837735	-0.990430497	-1.11523337	-0.204950075	-0.818498919	-0.634380799	-1.108591658	-0.342594017	-0.799548394	-1.202717184	-1.293935769	-0.98727449	-0.808612018	-0.170251852	-0.238591517	-0.733688149	-0.635642258	-0.838747782	-0.538514179	-0.690450718	-0.454007481	-0.892848405	-0.604082892	-0.759412472	-0.536648383	0.832569133	0.798313635	0.736279896	-0.300882074	-0.322698145	-0.538206853
RAP2.1	-0.915854099	-1.187300824	-0.759891006	0.53473186	1.154791019	0.609626237	0.473949768	1.309945841	0.871643143	0.813933542	0.840580771	-0.011939119	1.077945748	0.166660571	0.185316883	-0.289380197	-1.112988843	-0.802664972	1.550912991	1.841376191	0.669512366	0.238392671	0.794677395	-0.149378965	-0.392880499	0.328866708	0.231849981	0.227510841	0.031217516	0.405978121	0.420091569	-0.034015782	-0.095613907	-0.22363577	-0.017516686	-0.099914938	-0.588803733	-0.249757828	-0.450249635	-0.339157696	-0.222690546	-0.205483321	-0.633951197	-1.216208766	-1.203107194	-1.364144309	0.851600719	0.764071525	1.385643521
CAL1	1.39180979	-0.367008896	0.585677738	0.240520903	0.156983914	1.080181597	0.45397773	0.627740853	0.400773188	0.605957746	0.059253628	0.341490935	0.091149764	0.094135024	-0.095745176	0.495791857	0.351274344	-0.12035875	-0.030841692	-0.462409486	0.714894112	0.734599327	0.12916766	0.19103304	-0.010790448	0.326301017	0.345920917	0.854421081	0.5279815	0.624110211	0.474940145	0.762003121	0.8562856	0.670160174	1.046532139	0.39372072	0.979399204	0.816258645	1.139227632	0.244773435	0.749530045	0.582878121	0.964352677	0.526847229	0.075800041	0.260652374	0.850040223	1.530629644	0.782474156
MYB64	2.155503499	0.124245252	0.728101575	0.435496175	0.378360015	1.037134109	-0.209840441	-0.412131201	-0.259429673	-0.153702166	0.444304307	0.54112438	-0.269324873	0.68144819	0.023079832	0.7558109	0.578644352	-0.096349537	0.50902543	1.197977999	1.370364274	1.139492553	1.388945523	1.828935548	1.437792846	0.088109871	0.557345261	0.594374312	0.011543458	0.856494055	0.526074314	-0.228682371	0.265750331	-0.364018965	0.571023183	0.293202288	0.087300101	0.575919002	0.563638764	0.259985997	-0.018848171	0.393932415	0.727888241	0.230321736	0.248836819	0.425035327	-1.26848079	0.370776162	0.035310473
AT5G28300	1.057540922	1.073168476	0.999438509	-0.371516507	-0.420626135	-0.146475879	-2.072979744	-0.599237778	-0.298962219	-0.242060373	-2.123462315	-1.972787391	0.885547936	-2.08672784	-2.378736252	-2.110243864	-2.726008221	-2.49683263	-0.958410115	-1.129830097	-1.50536773	-1.328027337	-1.408137999	-1.447836328	-1.151699234	1.540465981	0.893037743	0.359543722	0.643787402	1.246313009	1.372414604	2.494184571	2.21483527	1.748863193	1.874362288	1.853107225	1.982962591	1.727731074	1.514658264	1.609154714	1.679236161	1.079137046	1.000586063	-0.267338925	-0.162641192	-0.315742641	0.039797933	0.19682431	0.301614326
CIB5	-0.055516965	-0.749928703	-0.898024317	1.676800627	1.204679699	1.455147381	-0.68378532	-1.58468551	-1.070716559	-0.524963163	-1.161839756	-1.14882606	-0.196758322	-1.025161331	-1.181609057	-0.948339505	-0.957599959	-1.030168792	1.738487489	1.097903391	0.837009704	0.898752804	0.91163321	0.341086131	0.58815185	-1.101335664	-0.923660234	-0.393806518	-0.593588511	-0.6792846	-0.495130077	-0.342112241	-0.589340679	-0.135154407	0.180233723	0.046889371	-0.370319304	0.168261885	-0.591225394	0.233207832	-0.191232224	-0.393154162	-0.589333844	-0.94990688	-1.178585875	-0.984492157	0.361721923	-0.186848815	0.947350733
EICBP.B	0.446747134	1.360867301	0.41033779	1.449119882	0.580370723	1.299774423	0.554563925	0.317372197	1.295849734	0.592208651	0.635472158	0.988612113	1.572890572	0.479113212	0.844303987	-0.398799661	0.064579934	-0.342843351	1.078108269	1.175246806	0.561728007	0.890843294	0.725892497	0.363311939	0.467899201	0.505849893	0.285080368	0.420502003	0.072126093	1.046985944	0.69876713	0.710980738	0.542391152	0.539216218	0.438715572	0.106868152	-0.292589724	-0.65945874	-0.796499331	-0.557763615	-1.1044816	0.653233568	0.825110754	-1.308410267	-1.097055694	-1.33880393	-0.439960597	-0.166450357	-0.343944861
BZO2H3	-0.859565302	-0.431046113	-0.591579361	0.172627825	-0.106883676	-0.182420655	-1.259329147	-0.83451046	-0.757790858	-0.520151532	-1.588316096	-1.635984032	-0.858651319	-0.397345532	-1.128510421	0.306707941	-0.566690597	0.591705079	-0.192406045	-0.385906336	0.589006001	0.414198285	0.420411386	0.28866622	-0.246248536	2.016411621	2.138811683	2.521923066	2.382466796	2.708108691	2.536232355	-0.169603859	0.702585846	1.58934683	1.862328677	1.843809494	1.160500864	0.253281249	0.349695776	-0.708103824	-0.658520531	1.538628023	1.594791003	1.385559593	1.166427572	1.203376442	1.437172453	0.971971633	1.363892413
VNI1	0.733858272	-0.563277999	1.279653931	0.735956641	0.75490247	0.858214013	1.112358809	0.425668599	0.979354685	0.592344805	1.04986604	0.954486772	0.023996773	1.334600064	1.127703276	0.114041625	1.226270516	0.884752485	0.583787702	0.691121428	1.247025082	0.93849187	0.565761528	-0.27747725	0.031591672	-0.444657187	-1.211964431	-0.75338309	-0.644899327	-0.924011581	-1.639507412	-0.081090949	0.027325239	-2.448937923	-1.325765264	-0.499997175	-1.852097323	-1.716309783	-1.574173999	-1.22337409	-1.709664563	-1.606459608	-1.368387743	0.87397405	1.682757438	1.178576688	0.959063217	1.025552906	0.994468484
RAP2.11	0.219576266	-0.063968645	0.217128863	0.124494682	-0.487803854	0.273739348	0.161057357	0.01951545	-1.344547143	-0.507546269	0.356893877	0.167932021	-0.561492192	-0.503058382	0.780947674	0.866448738	0.630997714	0.424876392	-0.13309284	0.245873271	-0.03264132	0.608285561	-0.455874952	0.167729361	-0.752702846	-0.769208154	-0.757670852	-0.080607549	-0.855761889	-0.435043589	-0.158744359	-0.564152384	-0.343290477	-0.469580087	-0.396006219	0.028045713	-0.34742875	-0.241048969	-0.504368945	-0.937289963	-0.740830873	-0.665322428	-0.77142317	-0.924218937	-1.589968708	-0.993018683	-0.457122418	-0.531107297	-0.484649544
TIR5	0.069474009	1.043054887	-0.98386831	1.521360601	1.503625145	1.086682634	0.333386607	0.82428634	0.929685921	0.817531306	0.817043069	1.184574116	1.606630008	1.23101214	0.952276977	0.582806087	0.861833571	0.770926141	1.211376545	0.697057739	1.284741399	0.620325752	1.074358842	0.650128308	0.992636338	-1.05242199	-1.087954095	-0.82788829	-0.862610109	-1.514726474	-1.419471047	-0.255221782	-0.357613274	-0.738349888	-0.987112483	-0.585505303	-0.891201953	-0.415654517	-0.681421587	-0.483066661	-0.605753127	-0.745410439	-0.884561573	0.419947903	0.290909321	0.154198977	0.42635388	0.289382547	0.390956539
WRKY75	0.099758742	0.278840594	0.052748538	1.712131406	1.487908299	1.452614696	-0.508373022	0.802128815	0.741472912	0.743787492	-0.608207328	-0.878428078	0.798987089	-0.139872181	-0.745159824	-0.359398438	-0.222581425	-0.224933249	0.95507328	1.07334904	1.167975232	1.76607112	1.658665318	1.74109563	1.620794456	-0.416252332	-0.643106485	-0.657777379	-0.651081183	-0.735294954	-0.710044629	-0.668443669	-0.627887502	-0.613932872	-0.627473327	-0.595200063	-0.556833859	-0.64202495	-0.558046125	-0.617002264	-0.58989925	-0.59713616	-0.65760385	-0.451094573	-0.356423712	-0.584246342	-0.753717345	-0.866546881	-0.900643052
VNI2	-0.12467795	-0.510024294	0.125352102	-0.409564532	-0.689112548	-0.876682791	-0.954133933	0.594667664	0.770504118	0.406774252	-0.554139229	-0.945290294	1.572036702	-0.686430269	-0.527124701	-2.267637458	-1.874636475	-1.883167504	1.823794869	1.508079011	0.85339965	1.335283501	1.36328083	0.949322529	1.00588867	-0.465191895	-0.611105936	-0.642511816	-0.622886677	-0.154194168	-0.546761607	-0.32615336	-0.334649069	-0.1616615	-0.4448657	-0.452191692	-0.912506883	-0.860282787	-1.096373543	-1.895063082	-1.861315392	-0.036527484	-0.044618489	-0.465073721	-0.531545516	-0.716116095	-0.820905537	-0.849531072	-0.963988787
TCP11	-2.575012356	-2.728639443	-2.746644387	-0.628307027	-0.63316376	-0.754973541	-1.90604043	-0.793734163	-1.038083904	-1.621433038	-1.882098316	-1.836086577	-2.294495535	-0.527860283	-1.546794574	-0.409255013	-0.820551633	-0.126527099	-2.377525086	-2.583836569	-1.120481891	-1.482430017	-1.533900548	-0.475568681	-0.176888642	1.166312367	1.106059418	1.614132123	1.588346429	1.878003951	1.871686348	1.547069172	1.380694701	1.836776355	2.051692705	2.098575989	1.718100901	1.832843766	1.783116526	0.775867681	0.808874143	0.867801065	0.972256936	0.3584909	0.342012062	0.536705175	-0.551850436	-0.348788675	-0.260239424
EIL2	0.852411096	0.481001389	1.411738158	-0.40927974	-0.160710429	0.864820158	0.180756038	-0.481042228	0.107481105	0.394994019	0.372244499	0.207152483	-0.036808179	-0.137563575	0.282735286	1.611309435	0.929396115	0.022653204	0.053982824	0.336851141	1.286376098	0.964443821	-0.167529753	0.424042417	-0.168465011	-0.101493623	1.019789097	1.275618051	0.694583487	1.201720617	1.141115713	-0.067797454	0.449435358	0.42596967	0.595138825	0.704184168	0.927308892	0.360035982	0.298741123	0.383314667	0.827117521	0.268394926	0.708820957	-0.329596456	-0.057619946	0.01786433	-0.615866457	0.141340866	0.51605461
PI	0.772599813	0.890528074	0.717310545	-0.003665172	-0.497380602	-0.020496687	1.544493364	-0.703533647	-0.279711895	-0.820608514	0.893319843	0.24365146	-0.782942147	0.563618182	0.928649158	0.110421456	-0.24657716	-0.173321884	0.319623787	0.56334472	0.734685354	1.884601861	1.200346384	1.232615583	1.206812328	1.00114919	2.474890867	0.888429187	1.124831333	0.286775178	0.3191737	0.141294386	0.422386266	1.507223684	1.420312577	1.225321072	0.255859056	0.520638196	0.268262176	0.636558115	0.338745859	0.691030474	1.991773389	-0.867102976	-0.973774464	-0.312077638	-0.694469583	-0.31220828	-0.478980002
AL5	0.047309068	0.269247164	-0.198224893	-0.037617151	0.228961495	-0.32002478	0.598736713	0.599758868	0.491376632	0.246322328	0.719810656	1.159319331	0.598094278	0.300186267	0.404392963	0.3678862	1.256578848	0.337869199	0.61637526	0.671860808	0.698979671	0.505452138	0.310923133	0.998999939	0.831938485	-1.294413842	-1.171407853	-0.847843736	-1.068370073	-1.348501018	-0.947807663	-0.887606766	-0.676622282	-1.285636144	-0.796459496	-1.774390665	-1.476450851	-1.233963471	-1.179148237	-0.668042745	-0.883322274	-0.610818212	-0.735049339	0.376217664	0.123123096	0.064058316	1.043691361	0.734468565	0.842047671
GIF1	-0.773488067	-0.685482199	-0.827919508	0.182808766	0.085449528	-0.138754715	-1.199735247	-1.34216716	-1.202215767	-1.224006123	-1.168547322	-1.223434858	-0.507267796	-1.296874923	-1.281801072	-1.042160876	-1.200238995	-1.013172855	-0.614368892	-0.86608351	-0.806976278	-0.625988243	-0.31926754	-0.941731277	-1.166429369	-0.233650071	-0.016255787	0.162227205	0.292295664	0.068292187	0.428722511	-0.022786722	0.636696149	0.926574348	0.702775108	-0.22475172	0.286684765	0.347616557	0.410445341	0.170812614	0.077453335	0.379638399	0.526338227	0.414500483	0.638702636	0.499247982	-0.70094337	-0.812349624	-0.97896417
WRKY74	1.030128269	1.007085286	1.09012147	1.255627604	1.148160868	1.156510477	1.485496521	0.57844404	0.461617009	0.482432429	1.735603712	1.713189932	-0.879502467	1.645298834	2.133380898	1.681674632	2.242972826	1.945160313	0.253035773	0.258949848	0.449960533	0.645614807	0.4837333	0.121890717	0.148465205	-0.890062371	-1.007025239	-1.034116973	-0.8750919	-0.939835965	-1.266734075	-0.9581065	-0.887064942	-0.99699809	-1.040395445	-0.878784799	-1.038687636	-0.7740121	-0.282833094	-0.777396292	-0.694394567	-0.848673901	-1.075662157	-0.502498918	-0.487300877	-0.498159249	-0.520548802	-0.821112762	-0.749379376
TIFY3B	1.123803978	0.911253666	1.245743654	0.577759973	0.665222175	0.537885606	0.859076536	1.316110267	1.220946771	1.208273969	0.788878359	0.647728312	0.448099575	0.57938415	0.647563036	0.761854745	0.726440415	0.977906797	0.715629093	0.509636093	0.767884305	0.815451066	0.721114195	-0.159289885	-0.060029775	-1.295125607	-1.42498262	-1.266687753	-0.856103703	-1.033598847	-1.378676353	-1.102099165	-1.254207337	-0.833646959	-0.81521284	-0.734944539	-1.067812294	-0.827948151	-0.834009267	-0.795351804	-0.779120077	-0.972826743	-0.997002497	-1.058346362	-1.030710167	-1.20054294	-0.125494958	-0.268078374	-0.19365476
SAW1	-0.309195765	-0.556029817	-0.438421518	-0.818327855	-0.978363281	-1.143465126	0.016141985	-0.322561811	-0.29858306	-0.972803432	0.055464954	0.145010407	-0.268807929	0.021274213	-0.076396945	-0.662499035	-0.354892641	-0.342403797	-0.488670653	-0.53194272	-0.771521313	-0.435695097	-0.690718346	-0.551124454	-0.269698274	1.205150623	0.972291707	1.185680532	1.235381159	1.247725556	0.999604727	0.751659475	0.969320906	0.87507227	1.09222219	1.083648387	1.042743712	0.924862051	0.944175898	1.38308002	1.102645252	0.653220807	0.735025865	-1.800283217	-1.996347241	-2.088643734	2.787265026	2.390890818	2.437732818
GBF1	2.194814853	2.265322068	2.193476227	0.433019129	0.515647802	0.368290825	0.387513417	1.212381632	0.850408073	0.588631349	0.685337381	0.392130256	0.018601248	0.024635984	0.484757799	-0.495042773	0.510665244	-0.298515748	-0.41015574	-0.556197089	-0.071528016	0.023667141	-0.199087337	0.412798877	0.547089802	0.464450256	0.27213153	1.495073946	1.552994751	1.822359173	1.840872182	0.112219185	-0.233518117	0.315907891	0.459571012	-0.050093808	-0.31080831	-0.222995709	-0.572144173	-0.865421569	-0.909437325	0.214865399	0.112961807	-0.911945415	-0.599095526	-0.745516213	-0.305884651	-0.491800594	-0.352719338
SPT	1.022762396	1.169507142	1.176290814	1.261392821	1.257519164	1.264022565	1.043392339	0.806462047	0.921806084	0.950168993	0.9154779	0.973943127	0.891587785	0.979298142	0.944988542	0.957528925	1.241132124	1.167267487	0.935901916	0.823413544	1.104910123	1.465086829	1.251164855	1.05816219	0.978068241	-0.952939255	-1.102629118	-0.907603161	-1.01118467	-0.89936034	-0.783162673	-0.916704171	-0.869417136	-0.585172041	-0.746949215	-0.598115594	-0.54043353	-0.576069514	-0.579390569	-0.560667366	-0.562230299	-0.845592366	-0.885022922	-0.780772715	-0.790171595	-0.783067622	-1.17495825	-1.080256825	-0.919029746
HSFB1	0.417594099	0.516614959	0.444414408	0.850733258	1.00614042	0.848788864	0.315200139	0.572268111	0.736405754	0.684858477	0.313334636	0.453828435	0.091214388	0.23695401	0.204248553	0.348540445	0.518841168	0.480638938	0.343385887	0.173906911	0.431851124	0.452682023	0.643430383	0.835984576	0.621783708	-0.618791941	-1.540662614	-1.875699781	-1.229210035	-1.614867653	-1.790782652	-1.399950138	-2.053849152	-1.775352114	-2.206568979	-1.618208496	-1.523274564	-2.105444189	-1.944894802	-1.929845791	-2.069731033	-1.780206811	-1.552963299	-0.037919108	0.072043899	0.038912344	-0.351969169	-0.449599229	-0.223320484
AT4G37180	1.920595562	2.428105264	2.400734991	-0.273687374	-0.353240856	-0.454523353	-1.575760723	0.86404397	1.144593684	0.856299849	-0.440588581	-1.647332094	-0.24130988	-2.34491104	-0.96670809	0.147107965	0.153910261	0.789943286	-1.374570884	-2.015058925	-2.183952805	0.018590226	-1.860014447	-1.234572506	-0.758064229	0.645229634	-0.219136487	0.566430089	0.67757201	1.297355585	0.548995745	-1.161840229	-0.951940075	0.249649049	0.532603158	0.716619374	0.55579722	-0.227970813	-0.645113436	-1.314732583	-1.233210581	-0.028908519	-0.083234873	-0.085261855	-0.316074927	-0.270196427	-1.985899978	-1.786353993	-2.084228727
FLO2	-0.315838981	0.656645238	0.84744322	-1.225379604	-1.178942134	-1.505356574	1.187874915	0.293866046	0.274738474	1.179513001	0.526160129	1.050327593	-0.511492437	0.925506358	0.526107324	1.495185128	2.015812314	2.427999098	0.176729813	0.170334517	-1.685160274	-1.080064769	-1.299941238	-0.217830713	-0.190469204	-0.608893081	-1.03139695	-0.602627537	-1.444537047	-0.851444753	-0.974653063	0.48650963	0.166675877	-0.878241967	-0.810026347	-0.343767018	-0.458745938	-0.954432012	-0.35204695	-0.400788377	-0.397237844	-1.18663062	-1.18103023	-0.536584703	-0.024106885	-0.115964376	-1.545918101	-1.323406645	-1.308735641
RAP2.10	-0.99420567	-0.861391818	-0.682700768	-0.9330072	-1.188299052	-1.139374969	-0.325018489	-0.207012251	-0.843847671	-0.842921886	-0.137065151	-0.123262617	-0.132115615	0.23737528	0.17210135	-0.499679511	-0.345765981	-0.292932317	-1.714333729	-1.676778232	-1.57745942	-1.70279834	-1.385329256	-1.764751368	-1.415967652	-0.816115811	-0.783718452	-0.452522108	-0.460400237	-0.608758377	-0.71749595	-0.992901251	-0.81698481	-0.449377163	-0.642363341	-0.547502422	-0.439245344	-0.672926558	-0.6538229	-0.888232223	-0.848569361	-0.934200388	-0.815656806	-0.766371745	0.047522269	-0.071083979	1.092161671	0.846977432	0.851854956
AT4G36590	0.143438004	0.303541284	-0.205254878	-0.838030103	-0.162112942	-0.270512259	0.775788422	-1.219275789	0.467615212	0.479857638	0.51751833	0.279460387	0.510294403	0.771530343	0.196883879	1.535711783	0.276557156	1.194043488	-0.45112867	-0.399768803	0.749197792	1.158078994	1.409667324	-0.540206722	0.913593665	-0.807280568	1.135114846	0.067706583	-0.118419839	-0.074241289	0.3432343	0.343415341	0.181463282	-0.103232655	-0.093593963	0.174966416	-0.253980188	-0.015137691	0.052476461	-0.443243357	-0.123136855	0.217275052	-0.231042463	0.158518172	0.850326117	0.60534127	0.182136556	0.577001435	-0.406354264
HAM4	-0.100383122	0.506397238	-0.044582795	1.623791011	1.705859959	1.260144701	-0.585939426	1.667397351	1.956846026	1.682382427	-0.805343908	-0.627442387	0.469875831	0.545305539	-0.138283713	-0.030527078	-0.281017375	0.37517084	0.153213321	0.322952183	0.429787841	0.743538884	0.790018366	1.754065816	1.616684971	-1.071015497	-1.108365804	-1.198578239	-1.52961652	-1.608363856	-1.543548059	-0.932223286	-0.980380753	-1.194095014	-1.488526893	-1.274462483	-1.144200836	-0.897575658	-0.812758099	-0.217710385	-0.280827369	-1.016096521	-0.996390342	0.011805171	0.156726801	0.181260065	-1.472692527	-1.673948927	-1.122742119
MYB73	-1.108515622	-0.929326061	-1.216765492	0.043121826	-0.173343376	-0.065514996	-2.505219117	1.974716142	1.904555315	1.528088792	-2.270988475	-2.150781156	-0.505368914	-0.612496184	-1.974494676	1.182141217	-0.307752307	1.417174778	-2.379445081	-2.184634293	-0.495456871	-0.286833429	-0.524871498	0.337657896	0.691606616	0.862449956	0.688971041	1.342232422	1.635603736	0.929877084	0.524790927	-2.061973018	-2.157938454	-0.595126836	-0.293996583	0.08120692	-0.253957884	0.460986003	0.398763019	-0.86394346	-0.684375641	-1.362679893	-1.185902995	1.852201919	2.037074368	1.942651634	0.538324654	0.189384929	0.387679238
HANL2	2.17190094	0.67108575	-0.517594813	0.623736232	1.131981679	2.37274967	-0.565358063	0.708055145	0.078551376	0.20273106	-0.906943703	-0.605359755	0.159453155	-2.128590908	0.125143286	-1.031644161	-0.309959274	-0.042665985	-1.162584554	0.03231155	0.024583848	1.263896249	1.667157366	-0.604783547	-1.521694337	-0.214615832	-0.616599573	-0.330184921	0.55068039	-0.437095397	-0.277471882	-0.640695472	-0.490019024	0.430770888	-0.260900291	-0.422586504	0.469193505	0.175435885	-0.583760703	0.737761069	0.158687612	-0.500509146	-0.971040671	0.483689194	-0.941066803	0.178225459	-0.242781127	0.44522632	-1.66020996
BEE2	-1.842453767	-1.752054323	-1.806078579	-1.825557304	-1.555963839	-1.897927113	-1.736468245	-1.394151172	-1.416237168	-1.373930661	-1.697281501	-1.729488574	-1.723119072	-1.926589042	-1.652112907	-0.926635724	-0.870247059	-0.753571033	-1.450125264	-1.727441504	-1.831642719	-1.753541622	-1.908837129	-1.501525236	-1.921868929	1.712711629	1.655833617	1.577943241	1.603705458	1.560449661	1.527482516	1.407398369	1.387337308	1.68834231	1.603597233	1.612072978	1.495523698	1.63935579	1.537890021	1.701626535	1.728961397	1.6877784	1.642593579	1.339869517	1.308738086	1.333475569	1.90357325	1.880894644	1.875940118
HB40	-0.690042539	-0.719313937	-0.930412482	-0.991215643	-0.767043257	-0.861721944	-0.798604168	-0.728123453	-1.113500303	-1.314950733	-0.974340109	-0.86086902	-0.828296792	-0.64455035	-1.005333768	-0.623925501	-1.010621117	-0.869062796	-0.76715972	-0.98588806	-0.775607823	-0.951641272	-0.965353656	-0.841788521	-0.946599819	-0.32238153	-0.313860244	0.021132805	-0.260650772	-0.325625828	-0.208614133	-0.29763743	-0.237535884	-0.139180593	-0.08645747	-0.1599924	-0.151792073	-0.107972617	-0.018045453	-0.255457256	-0.207713682	-0.275912672	-0.058373934	0.058304378	-0.258260295	-0.126300302	-0.272794379	-0.438021715	-0.478988324
DAR1	-0.100133825	-0.363699146	-0.037343338	-0.925876523	-0.831602158	-1.66713692	0.423994567	0.791964028	1.054051558	1.118737315	0.117494115	-0.007435836	-0.41173286	0.613038759	0.38880924	0.980171249	0.266918512	1.734119363	0.394904828	0.614693445	0.024365254	0.41871659	0.767511004	0.55118155	0.023902257	-0.898202557	-1.142440899	-1.460507128	-1.213821325	-0.38796852	-1.207327393	-2.293058341	-2.441188413	-1.691348287	-1.367575655	-0.919328623	-1.499788568	-2.129828594	-1.91370157	-1.505722285	-1.82365193	-1.869739374	-2.140626228	1.255973709	1.501069882	1.238018563	1.925518766	1.631893707	1.435996875
BEH2	-0.474994541	-0.275323382	-0.079944043	-0.842936482	-1.011219654	-0.693806537	0.236215292	-1.371182022	-1.78575059	-1.88746294	0.672232861	0.008871751	0.175794562	-0.097944634	0.328419984	-2.023238867	-2.632079569	-2.445054025	-0.505066996	-0.898289893	-1.617983866	-0.833553262	-1.233218854	-2.036520067	-1.475902574	0.828115461	0.322141619	0.995097339	0.955220677	0.628260444	0.165525981	0.08741445	0.506428307	0.127718419	0.352609497	0.912922777	0.319624995	0.228496004	0.429840385	0.801628508	0.551912525	-0.503026131	-0.763967324	-1.06514215	-1.562538414	-1.775801245	2.305676146	1.499393855	1.926659189
NFD1	0.069392041	0.441475401	1.209971866	0.833452463	0.614325095	0.863425195	1.796787383	0.675631133	0.718283527	-0.033261461	1.643089575	1.329888391	0.961035343	0.587941102	1.339033887	-0.785536946	-0.681743557	-0.606288731	0.432679561	0.395727568	0.29380764	0.037382347	-0.238024472	-1.250670856	-0.753715301	-0.740706388	-0.351701296	-0.05810051	0.013498418	0.09598354	-0.287541358	-0.739611244	-0.122137002	-0.23748002	-0.162173741	-0.710291428	-0.858475011	-0.606263178	-0.796571974	-0.633154272	-0.751808635	-0.286553918	-0.420266339	-2.106745567	-1.130636573	-1.663977949	0.509238317	-0.061099961	0.215078094
DPBF3	0.863908318	1.420995069	1.522437412	1.068752018	1.023835798	0.905691071	0.911574	0.840282463	0.388755873	0.446114075	1.337687024	0.994562745	0.429990891	0.863562065	1.535303486	0.83739811	1.522972656	1.167806208	0.56601209	0.794461558	0.827706214	0.96959271	0.887568672	0.399335693	0.898661674	-1.1423911	-0.872963744	-1.063482047	-1.32988939	-1.20077974	-1.11194944	-0.762099101	-0.681862296	-0.996036252	-1.237571075	-1.507744121	-1.111229554	-0.870578407	-1.077274555	-0.910014767	-0.906250723	-0.69516444	-0.712468509	-0.560413001	-0.422149592	-0.01064779	-0.529951902	-0.210582087	-0.375548368
AT1G16640	1.874952736	0.734206003	0.94284365	1.0390682	0.720643407	0.58901121	2.006064451	1.0493447	1.2582997	1.105598972	1.209344336	1.510628495	1.90354719	0.855911228	1.656300838	0.139911504	0.408069259	0.148801522	0.519432133	0.346243733	1.231090862	1.110294989	0.703392129	0.405426982	-0.066577264	-0.488622383	-0.759233432	-0.404466627	-0.402466834	-0.700206413	-0.326026688	-0.01451008	-0.590435099	-0.865761411	-0.687915438	-0.786621887	-1.056823109	-0.656642838	-0.729762146	-0.285393696	-1.116101595	-0.774898226	-0.723215841	-0.51706174	-0.623833376	-0.07856612	-0.440333163	-0.275999753	-0.596458959
IAA18	0.07356596	0.165385895	0.255771319	0.437945269	0.309791476	0.322251218	0.419515781	1.42595445	1.090876239	1.148795255	0.385059133	0.316245049	0.237239303	0.974248659	0.278184821	1.075954163	0.753523478	1.297862832	1.060924924	0.860838286	0.523553081	0.863202731	0.56605942	0.594055822	0.496746001	0.412676799	0.408205973	0.438389447	0.459970735	0.532524829	0.388953668	0.199116424	-0.25418588	0.081450566	0.263135011	0.145486356	0.097470811	0.047983824	0.134271795	0.030645261	0.052353045	0.261256696	0.344693729	-0.680108846	-0.604554769	-0.65550651	-1.303422757	-1.680286315	-1.515669379
TCP8	0.40742924	0.422691579	0.746402906	0.859941326	1.03237537	0.828496877	0.996486829	0.552606357	0.178305185	0.193204081	0.898538189	1.146456177	0.571751281	1.285267288	0.988330337	0.499774394	0.66506431	1.111444507	1.501842863	1.532013562	1.154350824	1.001093642	1.487212624	0.856650576	0.964487631	-0.527495448	-1.077541927	-0.69498533	-0.876538549	-0.281272028	-0.300597084	-0.874524505	-1.156031499	-1.341315038	-1.221772379	-1.191391017	-1.42231875	-1.613114026	-1.683428499	-0.68939177	-0.996379602	-0.901400329	-0.79284402	-0.123892907	0.251517053	0.008315097	0.126120807	-0.243843327	0.611089913
AT1G58110	0.089602804	0.543010218	1.329814272	1.004525521	1.113377631	1.033388998	0.25750009	0.942286098	1.004180497	1.117697422	0.550418919	0.689361724	0.961326299	0.828729093	0.406961997	1.426481923	1.165835224	1.889101172	1.258788788	1.102576473	0.985172599	0.654500206	0.51036522	-0.651329249	-0.072533259	-0.779274114	-0.877611048	-1.767637403	-1.897477152	-1.377290002	-1.212872015	-0.416118063	-0.531952057	-1.734129502	-1.777027156	-1.339716332	-2.341411704	-1.328919854	-1.354240468	0.052042237	0.044351665	-1.086221751	-1.305233235	0.366844516	-0.216037828	0.481855414	1.118288182	1.299060255	0.800311181
MYB50	-0.275807196	-0.505996143	-1.30059717	-1.289435848	-1.264207047	-1.31421313	-0.031365673	-1.147151126	-0.707215891	0.100524487	-0.446513593	0.035580011	0.469806941	-0.517100773	-0.401940853	0.295835601	-0.636518753	-0.199978076	-1.357378509	-1.241072883	-0.902278791	-1.216729031	-0.93970633	-0.141180612	-0.885871302	-1.431556005	-1.129936415	-1.154288325	-1.310859652	-0.985627292	-1.295397073	-1.138716353	-1.046949191	-0.925843118	-1.128785429	-1.099769321	-1.467779762	-1.408577588	-1.44791487	-1.106982467	-0.56662924	-1.092319159	-1.303040535	1.713408063	2.524402291	2.1964823	0.265637021	0.454946026	0.128286641
BBM	-0.016411379	-1.288757685	-0.825481231	-1.075436241	-0.999159659	-0.71459272	-0.284643525	-0.82442072	-1.213092083	-0.967392131	-0.340523629	-0.413001991	-1.050523207	-0.334045058	-0.45019246	0.128298942	-0.473969607	0.20246754	-0.825239531	-0.119929072	-0.651872735	-0.632679895	-0.620891029	0.267380412	-0.085724227	-0.128298543	-0.094463317	-0.083728779	-0.315359602	-0.322121148	-0.441236274	-0.403419366	0.12712789	-0.551290047	-0.322295714	-0.227655966	0.656055796	-0.427131854	-0.304849775	-0.530503578	-0.514203277	-0.156298704	0.020886904	-0.04850127	-0.341437869	-0.209468548	-1.481911218	-0.855423504	-1.007645657
RGL3	0.543996645	0.507452066	0.583481126	-0.107972897	-0.340414271	-0.512303752	0.581472717	1.122982813	0.821549588	0.55335725	0.617968079	0.526892218	0.251425316	0.568976116	0.677335924	1.277414253	1.148447016	1.454795768	1.514312658	1.141255508	0.53507753	0.805143933	1.031306656	0.976859311	0.908671269	-1.18082352	-0.90288968	-0.868295487	-0.452948151	-0.719546188	-0.923319806	-1.021092436	-1.153952071	-1.260263906	-1.232983195	-1.011688258	-1.063055386	-0.961341699	-0.671884724	-0.9653849	-0.725671343	-1.153636251	-0.955061843	-0.185731397	-0.000915637	0.126173145	-1.134540366	-1.678633707	-1.909237566
HSFA1B	1.267296536	0.686543469	1.275561904	1.145260617	0.879806595	1.113624152	1.520432955	0.908498327	0.758584631	0.348730262	0.842112947	0.660253623	1.483269189	0.752721272	1.128578048	0.043819238	0.18263889	0.374391944	1.210586097	1.183453116	1.586485607	1.048355599	0.968412648	0.193990909	0.329127219	-0.499994113	-0.873102078	-0.429906159	-0.351964362	-0.197182418	-0.826838588	-1.203759407	-1.34454617	-0.061504213	0.416979361	0.764290672	-0.051921091	0.823359891	0.61467356	-0.093379733	-0.24908331	-0.977147506	-0.845400383	-1.140353988	-1.236393861	-1.352147109	0.436754298	0.654636287	0.134981846
MYB9	1.01582878	1.056491344	0.254157572	0.355745558	0.143791638	0.801964138	-0.217598639	1.073625126	0.763048189	0.633236995	-0.120587159	0.041599159	0.360057539	0.223137482	0.675069114	1.226642886	0.798594458	0.452917006	1.427461721	2.490179234	1.087879639	0.970546103	0.745138691	1.951715474	0.940016442	-0.266092252	-0.251796578	0.046752506	-0.159039469	-0.637362429	-0.35059347	-0.038438418	0.335445005	-0.613751575	0.001599121	-0.089873128	-0.178034249	-0.016893438	-0.24255333	-0.384402479	-0.547799047	-0.192230923	-0.592358111	1.757033665	1.513840786	1.068497876	-0.841428285	-0.605902412	-0.838787324
bZIP3	-1.208638915	-1.704607143	-1.602880313	-1.598648574	-1.877482961	-1.726624846	-0.212350835	0.215183013	0.48664482	0.699327907	-0.137467812	-0.333144763	-0.82766758	-0.507376727	-0.203176808	-0.485290943	-0.606816744	-0.336734979	1.450025618	1.168229696	0.028622856	-0.728306364	0.126785706	0.096512674	-0.003206262	0.127843658	-0.193822155	-0.236562739	-0.47367822	-0.002372303	0.084665195	-0.932676415	-0.786510246	-0.729311094	-1.050598934	-1.249308832	-1.107289322	-1.639872009	-1.383957962	-1.543379409	-1.424635633	0.069291596	-0.099623445	-0.369563704	-0.463023678	-0.536806401	-0.262209498	-0.445692211	-0.468645044
COL1	0.085143971	0.669434348	0.084809571	-2.222213851	-2.202806039	-2.117498346	-0.47130596	-1.538060986	-1.715802596	-1.617045166	0.705722474	0.333966776	-1.457423649	-0.35108034	0.439513479	-1.35305342	-1.462994081	-1.371975366	0.332698105	0.233100529	-1.112868853	-2.415328401	-1.255264242	-0.918594545	-0.671767206	2.606049419	2.174987016	1.696710539	1.838290135	2.262722455	2.049941567	2.375730418	1.900739011	1.416715072	1.677730103	1.096113646	1.234168225	-0.690474675	-0.553658705	-0.287716185	-0.045470273	1.97480087	2.094175246	-0.321725768	-0.351982091	-0.393370746	1.908806205	1.824939624	2.142768797
FG	1.712802816	1.738930837	1.554974466	1.549425412	1.111848999	1.573763959	-0.776809256	-0.572826906	-0.109616391	0.159493988	-0.873360176	-1.234349774	0.707389098	-0.540240683	-0.866086894	-1.012064299	-1.350140354	-1.674271051	2.287827265	2.574005055	0.907285744	1.91399951	1.392065829	0.244546315	0.105732598	0.183764643	0.146196287	0.161174697	-0.04342431	-0.110888966	0.457111065	0.165566156	0.462665967	-0.016756646	-0.322557951	-0.14910129	0.617955092	1.076481028	1.207627045	1.758355549	2.031898391	-0.05482163	0.431546416	0.9669438	1.47113543	0.727657279	0.18254758	0.072571335	0.39520835
1-Sep	1.498253197	1.314637918	0.944090326	0.166967293	0.569063867	0.010694985	0.4996266	-0.156192207	-0.178002713	0.243574244	1.051046175	-0.078055355	0.038081482	0.153428776	0.413332	0.157102755	0.288850993	0.195737305	-0.459892974	-0.259964368	-0.540943049	-0.419704232	-0.296791368	-0.109855205	-0.722632435	0.603761044	0.699344882	2.194194896	1.660729853	0.752481065	0.93870487	0.339714379	1.467612293	2.622476432	1.721787321	1.55018337	0.929377478	0.681743993	1.478283305	2.299026903	1.679380014	1.329961893	3.082685241	-0.03708231	-0.163101064	-0.157267377	0.008879981	-0.230442279	-0.138675539
AT5G15480	0.139293524	0.184485779	0.393511087	-0.131422968	-1.422663555	-0.55412266	-0.092541471	-1.622241407	-0.796421516	1.096313994	-0.555649281	2.070228327	0.311494292	2.313306143	0.14677337	0.978108886	0.179616239	0.147870304	0.254036675	0.949103338	0.995538766	0.484660991	2.127069075	1.391739654	2.497224387	0.943986537	0.457454673	1.172600979	0.339685604	0.126619717	0.164200243	0.883246887	0.671320261	0.330206163	0.225744558	0.359617859	0.957058101	-0.348086812	0.389616045	-0.037569578	2.227340586	0.488594926	0.297781179	-0.154176684	0.595103238	0.024549733	-1.0869306	0.059842634	0.013533522
E2L1	-0.597902079	-0.374911946	-0.399748073	1.194298836	0.78889933	0.762128184	1.526197768	1.117429232	0.350800827	0.453869811	0.997511788	1.299371517	1.085062527	1.362610081	1.291899753	0.710506692	0.778807132	1.095202142	1.34796501	1.258058769	1.416067858	1.524350474	1.733612522	1.246877536	1.165837118	-0.878756959	-0.727776954	-0.763808768	-1.028360981	-0.973200658	-0.938083809	-0.549460404	-0.708524376	-0.141637306	-0.375488092	-0.111991736	0.158251556	0.602654595	0.577739348	-0.456371295	-0.327411561	-0.724968498	-0.808712361	-1.218996515	-1.277918396	-1.189944251	-0.962064992	-0.926487924	-1.639856716
AGL92	1.179109003	0.082158078	1.297046068	-0.015012287	-0.189697781	-0.155673957	-0.645197501	-0.7420966	0.056694502	0.088201086	-0.388549808	-0.417858163	0.098146059	-0.480086105	-0.572438491	0.46070195	-0.41341062	-0.608725689	-0.484576597	-0.749804205	-0.830655135	-0.675199234	-1.139425043	-0.825499368	-0.477157097	0.422086653	1.76708647	1.962696158	0.994381568	1.04763416	1.069126335	0.714136236	1.694764322	1.59796366	1.542469128	1.135816392	2.59524576	2.322780115	1.418303863	0.481099654	0.375646017	1.648020289	1.638699465	-0.381286347	-0.533883975	0.627771779	0.928411634	0.254528902	0.629716544
AGL86	0.502330167	-1.118003691	1.726290644	-1.45223174	-0.370012444	-0.711404746	0.388515918	-0.962637671	-0.777567059	0.636789438	0.097772362	-0.313754862	-1.649925617	-2.058246269	1.608048613	-0.181920709	-0.478491457	-0.153567332	-2.22342836	-0.001585447	-2.430915084	-1.254303008	0.361163628	-1.239938466	-0.469460389	-0.444947806	0.887985433	0.120330913	0.424980063	-0.571248691	0.592603572	-0.007751223	-0.297542613	0.024709324	-0.039219273	-0.63901886	1.468905359	-0.019772153	-0.045053602	1.666984964	1.071948973	1.239130596	0.200992599	-0.159823076	-0.189623415	-0.940818177	0.909624421	-0.459556792	0.128375187
WER1	-0.655678992	-1.037812125	-0.54311057	-0.984798515	-0.950216919	-1.168873758	-0.82692925	-0.828690025	-0.957882594	-1.006076391	-0.865576088	-0.744451676	-0.953680134	-0.689647972	-0.990076199	-0.655575028	-0.797645358	-0.833823932	-1.033901004	-0.848586086	-0.913691258	-0.898494477	-0.748677359	-0.84443099	-0.977375564	0.061559898	-0.217235089	-0.23113941	-0.41244456	-0.155640159	-0.185611092	-0.007738926	-0.010110763	-0.142257783	-0.049260491	0.016276903	-0.129579707	-0.011117235	-0.058278373	-0.111714019	-0.152407626	-0.198634752	-0.153501376	-0.025176893	0.129141974	0.12629537	0.211499987	-0.231695298	0.202546983
AT5G35210	0.231842525	0.464082845	0.24115706	0.920113095	0.920432088	0.54678589	0.695101251	0.155199875	0.038556265	0.208470558	0.9871948	0.828154746	-0.02954957	-0.071305192	0.481009018	0.091282564	0.294297794	0.430709925	0.237788192	0.157875309	0.45644309	0.177236739	0.300384283	0.448654778	0.28364783	1.637081682	1.419193728	1.045239589	1.014148632	1.144076129	1.249074306	1.588254718	1.193459716	1.491561562	1.256762927	1.41026056	1.023183488	1.453684664	1.263924103	2.342630196	2.07345779	1.459559286	1.484383494	-0.1512471	0.000782338	-0.088521733	0.256878243	0.324220187	0.581515286
PHL1	0.838003401	0.744630857	0.671713711	0.727710285	0.566772217	0.622108836	-0.156754687	0.77673013	1.161006541	0.927277062	-0.317567647	-0.237952748	0.596630061	-0.476318605	-0.302924139	-0.743967916	-0.607805545	-0.443192676	0.240141781	0.089786281	0.293785863	0.264449859	0.302003045	0.629632906	0.715495336	-1.789565935	-1.825473244	-1.535166246	-1.535942752	-1.915312497	-1.86269087	-1.737234765	-1.648274987	-1.529901682	-1.646159954	-1.565345073	-1.713094292	-1.269581413	-1.258533716	-0.686127541	-0.698089935	-1.529720353	-1.499358462	-0.097578267	-0.014740991	0.032538588	-1.308592385	-1.389124115	-1.55050338
AT5G28040	-0.559502736	0.185958061	-0.134075314	0.446341906	0.811298431	0.814583595	1.696842191	1.170136725	0.335129086	-0.443856576	1.857808361	1.746866704	2.073910529	1.630638034	1.765745675	0.863569858	1.500455599	1.060692905	0.796154289	0.927300142	-0.314741396	0.109937176	0.194829103	-0.525458089	-1.026002979	-1.271443294	-1.553829691	-0.813754196	-0.807195411	-1.101718937	-1.046473111	-0.723136304	-0.353959745	-1.05904489	-0.965611493	-0.883768017	-0.982270212	-0.641309466	-0.702013367	-1.045865152	-1.020570961	-0.979505715	-0.976514828	-0.265423232	-0.370093003	-0.562953835	0.326697479	0.794179891	0.556885229
NF-YC8	0.917748406	0.118592285	0.981335244	0.289143669	0.701664323	0.566317826	0.967086513	0.858777106	0.122884319	1.540663534	0.980343473	0.511083213	0.713462835	1.167019746	0.687562426	1.621970757	1.046588028	0.652865441	-0.193288514	0.283238027	0.751626871	0.433573552	-0.115392874	0.659151788	0.020968121	0.086653059	0.446505627	0.884057346	0.081537005	0.443387412	0.269482158	0.234480423	0.888014897	0.056088691	0.704298867	0.351387133	0.425513733	0.495647614	0.893117839	0.136366244	0.62125864	-0.016811001	0.339789861	-0.265201399	0.430389839	0.161396963	0.036428979	0.938737345	0.162350793
AGL89	-1.126810729	-1.066665311	-1.20125081	-1.07933651	-0.693569087	-0.768107083	-0.407633742	-0.795093177	-2.380673579	-0.91139232	0.275225084	0.526384991	-1.056082498	0.308683055	0.365331889	-0.56801812	-0.366508375	-0.055762154	-1.137782455	-0.817233755	-0.655137198	-1.1222955	-1.409605707	-1.583379405	-0.927032747	-0.249156162	-0.04330321	0.002948162	-0.287239191	0.547230924	-0.213291107	1.598739931	-0.755332991	-0.78514718	0.934899283	0.329886698	-0.024934075	0.768387645	0.032540323	-0.752756171	-0.009486911	0.353218502	-0.414549445	-0.589795996	-0.568580521	-1.041201422	-0.061035441	-1.190305608	-1.618566957
ATALY1	-0.059065462	-0.035077017	-0.304110529	-0.172306279	-0.426282038	-0.478304567	0.502312737	0.661522614	0.951001551	0.394980058	1.266419736	0.849371686	-0.29744199	0.836553166	0.575153459	-0.762130289	-0.3805761	0.203459239	0.896938941	0.059505383	-1.660899967	-0.820919732	-0.860649578	-0.968284312	-0.936326335	0.201038093	-1.092064198	-1.283474002	-1.063910647	-0.702840765	-0.463663108	-1.249026621	-0.61835042	-0.819010463	-1.247912975	-0.226742587	-0.541534505	-0.523380873	-0.530059888	-0.7786027	-0.752897085	-0.406003062	-0.731618647	-0.696999923	-0.455167991	-0.343932444	1.264056918	0.846885025	0.77325428
GATA23	-1.731564067	-0.087749143	-0.445257818	-0.887645382	-1.004249742	-0.3511459	-0.463460314	-0.595246213	0.419832096	0.172745036	1.259706859	0.997303596	0.316299262	1.193747565	-0.739408033	2.040825707	1.021305683	0.984149972	-0.981192099	-0.197341371	-0.837935124	-0.862198759	-0.579800882	0.208308424	0.558888534	0.117085274	0.137699756	0.255797247	-0.426063923	-0.402638277	-0.81188698	-0.139856184	-0.616072942	-0.99561612	-0.636118341	-0.075283373	-0.289741604	0.33107552	-0.304813524	-0.443758054	-0.516496344	-0.566323162	-0.677937819	0.31612922	0.133248519	0.370874419	-1.204284811	-1.103522931	-0.05374791
AGL101	0.83416796	0.828124666	1.728994718	1.148654265	-0.225995047	-0.295909991	1.552233027	0.754465912	0.000594739	0.509717756	0.247552563	0.280304606	0.890016269	0.825453699	0.864064433	-0.270831926	0.321877088	0.134540375	-0.431576297	-0.415779055	-0.064418565	-1.131072405	-0.237337061	-0.140749476	-0.309854129	0.378608166	0.576849125	0.725615059	-0.187795764	0.667298595	0.078853952	0.595374684	-0.099462342	0.26125872	-0.031762083	0.339775975	-0.169462856	0.039157695	0.645656187	-0.307129568	1.181873646	-0.315865595	0.078333901	0.485634316	-0.09340869	-0.323047344	-0.444991008	-1.308919494	-2.012152186
AT5G26630	0.107705748	0.595076838	-0.53378103	-0.632103492	-0.62885457	-0.591409532	-0.705093153	0.506757225	0.86840359	0.39596939	-0.776772064	-0.597800177	-0.059673661	-0.599363749	-1.137551748	-0.659934065	-0.892785741	-0.715554516	-1.024490615	-0.887563735	-1.290255243	-1.049444511	-1.152754355	-0.976184649	-0.764368626	-0.234746058	-0.272517466	0.02616385	-0.2213428	-0.034848769	-0.095239631	-0.077227481	-0.020912404	0.14024537	-0.178338178	-0.090402786	-0.173621408	0.200678799	-0.058223224	-0.437297757	-0.368395711	-0.4806628	-0.280277334	0.168773393	0.192696099	0.296535986	0.235338953	-0.08256613	-0.144993003
AGL36	0.603889824	-0.383939493	1.967038251	0.256619634	-0.101222844	0.140025322	1.16166573	-0.659518047	-0.067671646	1.011816792	1.553379496	0.282701715	-0.193010339	0.66509338	1.342440871	0.551504689	1.505971857	1.563653114	1.433843892	0.364666422	2.332422333	1.103933993	0.102957925	0.726104487	0.772462558	0.489355461	-0.361596352	0.050737376	-0.384567745	-0.277154938	-0.258401541	0.110545279	0.577750908	-0.145065762	-0.29587079	0.000171636	0.408849311	-0.426332353	-0.294069005	-0.348327809	0.26071831	0.187993969	-0.223568271	-0.42764998	-0.27680268	0.019484242	0.436205657	0.170107453	-0.015868754
AT5G26610	0.284549143	0.251952119	-0.091374673	-0.068366816	-0.48799057	-0.358372079	1.270794822	0.190123312	0.300595497	0.17793726	0.957849294	1.002044043	0.08875961	1.048068945	0.991275117	0.4908935	0.940620992	0.795116089	0.331746693	0.045886579	0.170942263	-0.167162314	0.66524787	1.193546773	-0.457276696	-0.505537143	-0.661357094	-0.767729258	-0.767363054	-0.349665278	-0.577880637	-0.059550058	-0.254268914	-0.34478088	-1.030777412	-1.481503929	-1.16480596	-0.432807234	-1.175323227	-0.586955576	-0.668021897	-0.035213884	0.058611342	-0.223299075	0.38407667	-0.293298255	0.027545149	-0.078233524	0.138651341
MYB86	-0.430742445	-0.133435978	-0.393309566	-0.834698103	-0.643217531	-0.782413816	-1.189292999	-0.40111871	-0.240106578	0.057300654	-0.970372315	-0.685237991	-0.83785504	-0.807812575	-0.993846827	0.824882022	0.854565813	0.67123968	-0.748432739	-0.289491817	-0.678532586	0.267731894	0.172957319	-0.344700702	-0.031928257	-1.182063238	-0.86350132	-0.842974126	-0.977903407	-0.694393883	-0.951455274	-0.959570259	-0.691917931	-0.636349351	-0.57352439	-0.414987667	-0.588745881	-0.994484549	-0.727257028	-0.711828381	-0.177919443	-0.82920405	-0.385351903	-0.921377894	-1.587381642	-1.460236462	2.913699989	2.20053092	2.271054629
AT5G26870	0.348556459	-0.01992547	-0.276347737	2.675549649	2.448312678	2.367764596	1.094406307	-0.218557628	0.205122114	-0.754222163	0.339534022	0.14165893	-0.077620125	-0.40551526	-0.220574717	-0.309642634	1.081027388	0.112482078	0.117325699	-0.385547557	1.064873883	0.950434488	0.491635419	1.590119582	0.709390885	-0.696592672	-0.660162978	-0.48516304	-1.067069084	-0.619517254	-1.098358963	-0.457576572	-0.838236431	-0.643052133	-0.842544711	-0.320548185	-0.207534961	-1.685165095	-0.800063748	-0.914528103	-0.877323896	-0.409388429	-0.708771964	-0.288732771	-0.957053991	-0.33732861	-0.533053579	-1.042986144	1.320174856
AL4	0.586912598	0.726553513	0.503947476	0.876261048	0.469552251	0.89459098	1.433109897	1.153419429	1.207421893	1.02551784	1.095317943	1.741307973	0.843694292	1.089701806	1.692219817	0.594640452	1.604545353	0.691427727	0.963950006	0.95661389	0.710294459	0.624704808	0.929908357	0.75631334	0.85102654	-0.187633194	0.16305004	-0.05327145	-0.105345645	0.145965495	0.238501766	-0.215816693	-0.178014843	-0.293599587	-0.400406882	-0.832480549	-1.006136252	-0.738839765	-0.728229497	-0.711329538	-0.425246724	-0.049907942	0.26329086	-0.55628769	-0.852830109	-0.681442037	0.305741685	0.217694469	0.585017641
IAR2	0.771957733	0.914661217	1.002512693	0.894660748	0.909409182	0.76849487	1.139442719	0.625080883	0.723634816	0.631577676	1.274014149	1.249170105	-1.023804999	1.272935412	1.280885073	0.990998579	1.36351099	1.159601946	1.365617396	1.241342809	0.759008422	1.022265433	0.906082084	0.731613224	0.781461761	-0.931656212	-1.217511455	-1.525028034	-1.316270715	-1.47281618	-1.331065025	-1.180291482	-1.211065969	-1.541701918	-1.431736124	-1.60274746	-1.337996914	-1.548895678	-1.422988263	-0.943183501	-0.958541248	-1.174026613	-1.09016904	-1.245051674	-1.182795916	-1.342499425	0.217494013	0.097551301	0.184803551
AT5G25470	-0.078501551	-0.023405974	0.9931214	-0.179735604	1.228627363	0.623915285	-0.090001805	-0.861840507	-0.568946391	0.246315756	0.288125243	-0.183652518	0.219089264	-0.061094033	-0.548987447	-0.352146143	1.595030659	0.034746683	-1.035338814	-0.677033435	-0.178315766	-0.438660437	-0.519810894	-1.171223794	-0.459706998	0.171692966	1.331710717	-0.030678291	0.308073383	1.915268672	1.09985335	0.712241764	0.013175935	1.232496064	-0.04217919	0.099402913	0.770577127	1.336243864	1.678716305	0.783847295	0.69410815	1.364310238	0.878708696	0.458999499	0.752050057	0.576365716	1.649422323	0.748591309	-0.275904586
AT5G25475	1.143524265	1.736769686	1.104067165	1.830613036	1.745700677	1.996344811	0.590561541	1.698781443	1.580923313	1.540296203	0.390775749	0.139256085	1.211893182	0.222611523	0.522594483	-0.048465643	0.354427233	-0.057639692	-0.838461093	-0.86378584	-0.48297502	-0.617330748	-0.331963923	-0.839288323	-1.024648217	-2.132227633	-1.78800289	-1.16605147	-1.159234864	-1.799037233	-1.003390878	-1.503894447	-1.111044212	-0.781080883	-0.789999175	-1.774960621	-1.398027905	-1.030853247	-0.761574712	-1.029804646	-1.094538121	-0.987091815	-1.050442837	0.657058953	0.493336088	0.500775481	-0.094307828	-0.466693412	-0.248401405
tny	-0.366431083	-0.355878367	-0.508465616	-0.707976559	-0.964412149	-0.559676295	-1.000677959	-0.39497798	-0.86788103	-0.655064554	-1.159105016	-0.605620805	-0.977346117	-0.689170314	-0.439302147	-0.132240892	0.009811115	-0.425199071	-0.526133757	-0.714082312	-0.198059927	-0.393532481	-0.531006518	-0.188159945	-0.515629141	-0.131942592	-0.67464099	-0.496289504	-0.38165255	-0.374480539	-0.366680957	-0.447209279	-0.415528471	-0.670967141	-0.581814589	-0.396701515	-0.532314993	-0.265698078	-0.460792077	-0.465223159	-0.860356842	-0.734410151	-0.558632135	2.418367782	2.443087192	2.238661924	-0.602944266	-0.315223491	-0.172815145
GATA12	-1.391057648	-1.370024852	-1.314763607	-1.645154495	-1.464477698	-1.592849117	-1.523081284	-0.653014945	-0.595458125	-0.801303696	-1.461072764	-1.326726131	-1.564209252	-1.54465266	-1.7028655	0.064187103	-0.202720524	-0.192094929	-0.827080374	-1.039668039	-1.695726365	-1.56441212	-1.622171008	-1.592275419	-1.619545518	-0.612801039	-0.554110673	-0.550707084	-0.691438919	-0.738871146	-0.832157287	-0.626549182	-0.436502122	-0.451316515	-0.922820593	-0.724280641	-0.264901268	-0.437292033	-0.433076382	-0.514487008	-0.598770913	-0.658544847	-0.586846523	-0.499711222	-0.567779071	-0.387199902	2.41777525	2.400594952	2.396272208
ESE3	-1.192624691	-1.185919648	-1.239347105	-1.37412261	-1.30591661	-1.393156373	-1.565970157	-1.041610288	-1.158979285	-1.040056046	-1.839939431	-1.546939277	-1.581225626	-1.748063542	-1.622315465	-1.171765848	-0.574259725	-0.85466326	-1.892114672	-1.505881747	-1.77752284	-1.465703411	-1.774032194	-1.651802473	-1.880692262	2.15951892	1.411051822	2.566422524	2.544508828	2.165669933	1.637598565	-0.507785728	-0.298863359	0.565433201	0.463982154	1.136457557	0.652712355	-0.437425416	-0.251641577	-0.641876383	-0.784930414	0.018368086	0.413350833	-0.151376879	-0.10824395	-0.110176828	0.444757579	0.295034467	0.349759802
ZFP3	0.600279468	0.566996065	0.830090036	-0.650189004	-0.630717318	-0.63952278	0.686529008	0.870594633	0.828213379	0.613076331	0.877952682	0.844146883	-0.26284789	0.984254603	0.9517229	0.797483718	1.333652733	1.093023734	0.584705102	0.451007203	-0.066797312	0.116970334	0.021744769	-0.236207698	-0.199215105	-1.450358568	-1.408110782	-1.444905293	-1.446928188	-1.410546311	-1.312689634	-1.572089735	-1.50901149	-1.468836134	-1.566962607	-1.404151897	-1.490527978	-1.390594045	-1.386092134	-1.483069502	-1.350669422	-1.407425995	-1.379870907	0.155235437	-0.110452775	0.051947114	-1.76307713	-1.94351605	-1.570095498
SHN3	-0.14056203	-0.601438915	-0.284199697	-0.507092503	-0.478765601	0.064749861	-0.700843186	-0.429396033	-1.099657031	-0.600380597	-0.83997853	-1.158101314	-0.621644996	-0.437893374	-1.128559037	-0.722725567	-0.227467968	-0.644828517	-1.033077381	-0.858948972	-0.800145935	-0.996446749	-1.020134163	0.148535704	-0.667751259	0.076327072	0.383378024	0.643815711	0.255386352	-0.001768397	-0.179924061	-0.349441667	0.410988345	0.344963754	1.003798	0.21925412	1.455566123	0.255733002	0.897676084	0.319190714	0.418355551	0.181984007	-0.009508484	-0.142151096	-0.760139187	-0.55995401	2.22215359	2.297923186	3.143461977
BZO2H2	1.533423486	1.570899995	1.44030098	0.282994432	0.117293316	0.201822593	-2.598921082	0.923093821	1.204627859	1.205285943	-2.735232821	-2.615761207	0.252984117	-2.680764012	-2.579568116	-2.71117708	-3.680649793	-3.331814966	-1.240288955	-1.316854965	-0.939327437	-0.69516861	-0.756647542	-1.071299193	-1.184196449	0.835866672	1.130714224	1.002578667	1.047326988	1.33352255	0.904176458	0.808265182	0.81097608	0.998932104	1.183275352	0.852931392	0.76146671	0.623653356	0.77775383	0.220165547	0.358122499	0.967994533	0.892306558	-0.334613893	-0.310753742	-0.320296026	0.80805364	0.795156231	0.897088114
COL4	-0.385070079	-0.697459455	-0.814951983	-1.331020055	-1.135695656	-1.389776553	-1.342445109	-0.707634753	-1.284906064	-1.391691474	-1.162332016	-1.011489318	0.103935154	-1.551799707	-1.437074174	-2.338921189	-2.295095801	-2.088786273	-0.36455536	-0.194418192	-1.089484221	-0.973502488	-1.225983139	-0.63935806	-1.111314464	1.770540749	1.770388486	1.885123644	2.131219922	2.015149562	1.997246207	1.742321223	1.828541541	2.089952464	2.181676159	2.100321109	1.303555953	1.49869276	1.40109969	1.284228404	1.19766625	1.776065522	1.889773449	0.701504167	0.679706732	0.84951768	1.849912677	1.720235379	1.855885733
MYBR1	-0.460090331	-0.273994056	-0.192781316	0.220413349	0.223879765	0.086565846	-1.622235615	1.506639664	1.488542215	1.340777984	-1.68268334	-2.050724631	-0.166448664	-0.225866088	-1.339699899	0.739362481	-0.18411157	1.104230481	-0.571863104	-0.671096594	0.506252519	1.009400487	0.395757611	0.723357774	0.865687904	-0.258323535	-0.166425569	0.325782788	0.609911584	0.711125299	0.361474617	-1.441923884	-2.129702233	-1.194637169	-0.696970738	-0.03480395	-0.54087425	-0.978357562	-0.947475533	-1.448925182	-1.540014512	-1.527471877	-1.619004229	0.388623729	0.536777417	0.505084461	-0.58929917	-0.67331926	-0.533693093
ZF1	-0.88904324	-1.116037864	-1.281150683	-0.652860273	-0.776212432	-0.957823847	-1.168894116	-1.250006845	-1.42256271	-1.077699967	-1.093739465	-1.301114291	-0.986139017	-0.675366997	-0.567985002	-0.510026811	-0.711729057	-0.57857633	-1.166540037	-0.85703696	-0.728261504	-0.479972587	-0.894112519	-0.445156792	-0.022214748	1.580608444	-0.500164031	0.319931836	0.999122445	0.142025056	0.261744119	-0.464607144	-0.721894271	-0.61102573	-0.500775658	-0.454409466	-0.13956633	-0.203411734	-0.385145991	-0.525274579	-0.151849431	-0.672304154	-0.520643752	-0.572871857	-0.189269029	-0.534270247	-0.191081641	-0.271392533	-0.23031831
LBD37	-1.077341741	-0.974704967	-1.082975978	-2.778976333	-2.719823654	-2.957141542	-1.840612459	1.060140439	1.13119455	1.160369973	-1.866993698	-2.338527162	-2.079804761	-2.630799682	-1.440071628	-0.976219181	-1.350887939	-1.258393218	-0.624621149	-0.698163252	-1.179029808	-1.140867078	-1.105405216	-0.057783864	-0.035286296	1.789222794	1.517299988	1.302538273	1.129262179	1.527168405	1.101184929	-0.014351287	0.402246932	0.878040375	1.163424876	1.303639063	0.993264785	0.684485024	0.684761586	1.060705853	1.249322231	1.044063408	1.086367795	1.249774005	1.143673064	1.192308113	-0.096931721	-0.188668979	0.140892148
TRB2	-1.607081412	-1.190188455	-1.276536698	-0.937285285	-1.254913568	-2.044805307	-1.154726554	-1.074743842	-2.109402008	-1.455852245	-0.773003822	-0.4504096	-1.775151367	-1.098976827	-0.46055306	-0.956621098	-0.495244123	-0.490729627	-1.174333377	-1.818776868	-1.491346214	-1.885156383	-1.580742491	-1.433900136	-1.890189942	0.781110647	0.74228695	-0.04576672	0.368436551	0.992543854	0.812654522	1.811474793	1.12732664	1.271048331	1.416897141	1.27740846	0.627181596	1.846291788	1.60217481	1.477806234	1.347385096	1.618804546	1.7526187	-1.071755882	-1.701837075	-1.125321492	1.591616058	0.971798002	0.899329296
BT4	1.893385737	2.130762146	1.869613968	0.882025909	0.749849571	0.761923367	0.173936484	0.866715745	0.888535113	0.86362566	-0.171004283	-0.645074355	1.396880545	0.274467628	0.231334697	-0.586482819	-1.024739534	-0.439046528	-0.152494589	-0.405732027	0.388900838	1.116487057	0.559319486	-0.86352174	-0.874988543	0.142643411	0.104539786	-0.298407335	-0.040576631	0.345014369	-0.899308902	-0.72827859	-2.115464219	-1.008630658	0.44729391	1.269480613	1.276691727	0.687029537	1.178423085	0.499158879	0.500248856	-1.639164956	-1.486961636	0.324265112	0.374173074	0.308690514	-0.58927151	-0.718052872	-0.551752715
AT5G66980	0.559821848	1.382632623	-0.836269768	3.954218866	2.375141741	1.997864955	-0.945415074	0.217728024	-0.265352456	-1.720456969	-0.952712971	-0.563801877	0.362268188	-1.041917361	0.085509437	-0.351578994	-0.392287343	0.367874934	0.987589292	2.171133622	1.285250635	0.215626793	0.102246177	2.483808208	1.307270337	-0.426183391	-0.617680923	-0.28466739	-0.426022948	-0.51502014	-0.338668673	0.001045904	-0.121115624	-0.430297133	-0.966026487	0.208559149	-0.266457988	0.507745895	-0.594512466	-0.212725462	0.307873663	-0.340420112	-0.282995597	-0.531755977	-0.991948688	-0.793149022	-0.266527922	-0.218646991	-0.528007344
AT5G67000	0.043179014	-0.095323692	-0.295496831	-0.357960846	-1.171031257	-0.087729766	-0.929458895	0.354327382	-1.43255139	-1.074071815	-0.624786629	-1.009011446	-0.777131763	-0.318296745	-0.977656134	-0.372326589	-0.855282729	-0.634876376	-0.756213902	-0.692547125	-1.138271207	-0.647814752	-0.872295024	-0.534305782	-0.8826386	0.199365601	0.125465322	0.089307106	-0.157347782	0.154762732	0.330003374	0.192140426	0.085815057	0.031326123	-0.079052161	-0.0932173	0.522812426	-0.255137904	-0.04262572	0.134936246	-0.011379927	0.432323051	0.396041556	-0.703569809	-0.688151684	-0.25382268	0.947547774	0.402598254	-0.047330367
AT5G67010	-1.134047784	0.026834994	-0.211432434	-0.721549713	-0.093629051	-1.091522123	-0.914657354	-0.28452524	-0.624251077	-0.75582663	-0.351017589	-0.269321259	0.218524239	-0.841741286	-0.839547473	-0.676502189	0.355888954	-1.106219627	-0.633585976	-0.61779025	-0.533077753	-0.35928002	-0.942748162	-0.177795579	-0.646598689	1.483961212	1.333509409	2.391981628	1.556739983	0.975883041	0.385786341	1.527615447	1.451922655	0.609899416	1.593982788	1.413913759	1.38921536	1.308425439	1.971271787	1.036855309	1.407495986	1.092776284	1.321808984	-0.53956089	-1.077320312	-0.317790748	0.688642394	-0.506967044	0.915520662
HEC1	-1.262413725	-0.978638899	-0.766500114	-1.406775006	-1.086771916	-1.390045153	-0.726571523	-0.236330913	-1.543866815	-1.101805437	-1.157418938	-1.395319179	-1.231568192	-1.492080397	-1.61351763	-1.408312632	-0.893913903	-1.686805966	-1.605526588	-1.250174248	-0.335513848	-1.185324266	-1.677412642	-1.171142522	-1.13372803	0.604119646	0.291331587	0.650956647	0.140362103	0.976274378	0.723250262	0.544147304	0.810724904	0.883491215	0.871221898	0.767086836	0.919202095	0.929418751	0.898130054	0.338394147	0.941278273	0.900996303	0.458891507	0.044323329	-0.434047605	0.07987625	-0.406532855	0.939221947	0.302237686
ZEP	-1.353311369	-1.296313014	-1.455561865	-1.432364857	-1.465537266	-1.629801132	-0.195543743	-1.105852223	-1.132410463	-1.315405574	0.138827983	0.209333548	-0.354763448	-0.592738015	-0.03276579	-1.259068208	-1.381521849	-1.171150024	0.127019976	-0.079482712	-0.520061106	-1.856222106	-0.720019709	-2.370086294	-2.197210293	2.332356426	2.279400546	1.9757818	2.041862183	2.365296258	2.098290043	2.430178917	2.135424069	2.291125161	2.125300559	2.228054174	1.805438715	1.313441466	1.304232195	0.55807094	0.534660763	2.416072623	2.42801608	0.258191189	0.15488375	0.22242477	1.272567401	1.180852604	1.253960494
DEAR2	0.079262435	0.683857924	-0.132520841	-0.699391225	-0.901222296	-1.001270622	-0.295671392	-0.061854233	-0.482424515	-0.895135956	-0.632896012	-0.497047526	0.40087882	0.050556144	-0.440782135	-0.729039713	-0.395409471	-0.914778976	-0.293871945	-0.23637713	-0.974775614	-1.083949024	-0.877693128	-0.88853597	-0.590661004	0.276041375	0.331412027	1.069509579	0.931527386	-0.043986922	-0.440462212	-0.454354989	-0.301969901	-0.274485372	-0.055678019	-0.333841154	0.312708526	-0.030252116	0.368877072	-0.765382443	-0.390302621	-0.356344542	0.079112684	0.624785815	0.33686891	0.536290476	-0.733752841	-1.175966533	-0.558525367
ALC	-0.970971789	-0.856723341	-1.078065488	0.960453121	0.875587441	0.85182547	1.019688837	0.946468028	1.075942884	1.024649841	1.016305796	1.19867039	0.533916362	1.236424714	1.156696661	-0.42238688	-0.657861001	-0.323060101	1.250527067	1.179589045	0.669324491	0.870832391	0.851861076	0.641605172	0.51324547	-0.954740658	-0.765511397	-0.87645838	-1.106452097	-1.049587662	-1.011133404	-0.859126292	-0.921331749	-0.86509948	-0.941479741	-0.746176076	-0.733826856	-1.126924725	-0.706832713	-0.835680662	-0.326207882	-0.650013804	-0.489665806	0.201337536	0.391145233	0.496466958	-1.506947777	-1.744068098	-1.60380126
TOE3	-1.206794124	-1.088488397	-1.134054905	-1.447833205	-1.4379593	-1.401014738	-1.16435381	-0.647511839	-0.909787715	-1.090295922	-1.015135478	-1.009901577	-1.108635396	-0.941790206	-1.255632912	-0.695226058	-0.470457586	-0.303756957	-1.403771231	-1.416013073	-1.349407309	-1.416195077	-1.285265899	-1.352480688	-1.333318365	0.055941109	0.635657581	0.666792592	0.577339432	0.480318527	0.521777156	0.866957537	0.730950745	0.855001892	0.499775751	0.150444378	0.484739144	0.951273509	0.671130695	0.639763756	0.536821413	1.043805306	0.940781393	-0.01781927	0.052344161	-0.274097259	0.323553311	0.096595569	0.129286835
HB53	-0.07530974	0.313231141	-1.353680779	-0.864868297	-0.399050053	-0.380284878	-1.195977306	-0.138630621	-0.192417003	-0.445510412	-0.081197479	-0.112295779	0.533398218	-0.507869225	-0.411811512	0.081929142	-0.376709852	-0.756436231	-0.220445843	-0.212316783	-1.236101811	-0.507673089	-0.108300154	-0.024931395	-0.729092511	0.22301399	0.688423091	0.314277028	0.312946793	0.270158039	0.228127642	0.268038083	0.707399984	0.330909784	0.415037097	0.650972072	0.520144051	0.679628004	0.507065665	0.077930057	0.325433552	0.189522029	0.126638515	-0.148599672	0.056990232	0.281182026	-0.488791253	-0.549449456	-1.107610828
IDD1	-0.129027758	0.149369775	0.148035843	0.955769895	1.090366195	1.042061113	1.314964409	0.856588468	0.535974968	0.476139358	1.330131423	1.60999585	0.459554286	1.35286858	1.246969891	1.111185105	1.496059075	1.257338567	1.407010884	1.222107389	1.517092836	1.448536423	1.557489117	1.199051114	1.297924504	0.015180872	-0.085590905	0.062225227	-0.096009816	0.012653772	0.095042039	-0.121764533	-0.151818273	-0.367686037	-0.578637968	-0.237393327	-0.540307237	-0.610677747	-0.901940142	-0.596617885	-0.643910062	-0.196849407	-0.131213599	-0.449762803	-0.503108761	-0.503890794	-1.594396626	-1.603974908	-1.112487187
AT5G66770	0.484449232	0.681384038	0.557250339	1.004448472	0.97931677	0.951937929	0.333879583	0.031767756	-0.128657532	-0.57012566	0.661779266	0.69563015	0.63718648	0.637070702	0.76935144	-0.096718304	0.451386166	0.198027845	2.197958059	2.134340668	1.841568866	1.756678489	2.104543643	1.911479554	1.922835889	-0.691452247	-0.85759676	-1.127709119	-0.988460729	-0.845640125	-0.54251476	-0.433189781	-0.51055494	-1.147996531	-1.294919537	-1.067204805	-1.262582814	-1.135911682	-0.958344677	-0.559123852	-0.671720255	-1.014398604	-0.723610778	0.161982899	0.085451775	-0.094805277	-0.530453513	-0.556832171	-0.419334665
AT5G66940	-0.485010455	-1.276359305	0.148011201	-0.830401728	0.397197157	0.552047666	-0.129880259	-0.680702447	-1.483313302	-0.9497946	0.025182741	-0.217931742	-0.104826099	1.16482136	1.101981599	0.832582585	0.784362824	-0.046687885	-0.335340493	0.458578874	1.167658335	1.007976541	-1.156759462	-0.153339675	0.334083446	-0.408599202	1.400023256	1.340779377	0.595396374	1.010204175	1.891584594	0.806847027	1.150115904	-0.123261766	0.513821382	0.207006948	1.301472412	0.65106506	1.411693669	0.433257873	0.874467477	1.584611581	0.550759402	0.852746811	1.425318642	0.710450981	-0.652644975	-0.405017429	-0.373022259
VND3	0.069748083	-1.113528965	-0.764182192	-0.008931251	-0.354779923	0.180217557	0.736030937	0.270190255	0.005193672	-0.487038083	1.036317296	0.604495491	-1.130132042	0.410443409	1.373877071	2.2828408	2.424337561	2.140526187	-0.92094715	0.137516335	-0.46208835	-0.506196225	-1.204720287	-0.949083497	-0.935704015	-1.482385494	-1.176288046	-1.083952014	-1.169301994	-1.611925538	-1.191081529	-1.515961916	-1.738919886	-1.39301092	-1.506555477	-1.673050798	-1.260211163	-1.372927043	-1.136722582	-1.364163295	-1.329510989	-1.453235818	-1.310024257	1.410448415	1.268758322	1.318430093	1.019261423	0.803652716	0.107242347
GATA5	-1.200224163	-1.012826612	-1.37258741	1.186679558	1.36600284	1.029319543	-0.868109584	0.294601495	-0.179954778	-0.665608251	-1.297123125	-1.422914332	0.254024089	-0.888632942	-1.193685786	-0.672731472	-1.304720433	-0.671872416	1.383001866	1.77361586	1.682510868	2.068124988	2.104266057	1.410389331	1.910541985	-1.065751612	-0.617644558	-0.784075589	-0.286796042	-1.259248308	-0.818144536	-1.349552567	-1.007444029	-0.634646015	-1.070262302	-1.788265329	-0.916840007	-0.240625137	-0.342256278	0.135810296	-0.061523463	-1.102091641	-0.859549263	0.68362873	0.242579747	0.24403441	0.779302999	0.760036648	0.725552839
SHI	1.807256963	2.005488311	2.182833879	0.193329177	0.466882511	0.047542952	-0.717394304	1.896059896	1.711869772	1.933169751	-0.573302461	-0.778532047	2.957943722	-0.747285116	-0.533153708	-0.506871355	-0.820592037	-1.22435394	0.266342371	-0.271294433	-0.445213274	0.052432007	-0.075498238	-0.235571753	0.056871232	-0.91612867	-0.887443411	-0.702845574	-0.616584936	-0.620260348	-0.392568859	-0.840238978	-0.737773958	-0.909313563	-0.625784367	-0.591084571	-0.793637066	-0.619728926	-0.102253269	-0.626337592	-0.79803028	-0.450233541	-0.989723465	-1.112920643	-0.719426778	-0.818732502	-1.514652894	-1.249842016	-1.147854648
DAR7	-0.890879382	-0.137275783	0.280858044	-0.67845095	-0.573169902	-1.656489176	-0.710913055	-1.907629245	-1.609240585	-0.635903533	-1.357264158	-0.65888872	0.177538594	0.212094931	-1.706861142	-1.316161795	-0.109866062	-0.466448858	-1.814756036	-1.610432457	-1.737490016	-1.993893767	-2.394338638	-1.972503467	-1.238922693	-0.054795279	0.279889598	0.347841247	0.033541782	0.800706416	0.554267596	0.729906371	0.21232437	0.961385744	0.150620779	0.213479393	0.554350944	-0.011505943	0.449940375	0.962226801	1.158841587	0.332070184	0.04493459	1.454925654	1.794541996	1.764544634	-0.684280993	-0.379656095	-0.985830725
DAR6	-1.068283391	-0.650958984	-0.783228287	-1.052211575	-0.767137878	-0.690827396	-0.796628114	-0.843609782	-1.161401182	-1.361983699	-0.084521291	-0.367720201	-1.008850736	-1.075509398	-0.16592592	-0.867647315	-0.681903242	-0.614246522	-0.975840634	-0.508849401	-1.45567998	-1.093619461	-1.201421421	-0.829699611	-0.841444354	-0.031476609	0.185266803	-0.402480342	-0.09165422	0.03209944	0.278414946	0.013238158	-0.223826476	-0.363363544	-0.634134433	-0.564109857	-0.778301758	-0.509858184	-0.521824172	-0.026528147	-0.303664967	0.476246662	0.730208558	0.022620327	0.447379227	0.124538955	0.177829374	0.148955688	0.267235472
DAR5	0.987451599	1.370883274	1.420712179	1.288963944	1.21300095	0.970304297	-0.175533276	1.177396428	1.340269412	1.160100742	0.237882135	0.114645188	0.845763159	-0.04214434	-0.134275945	-0.003028703	0.528606449	0.495300873	0.789642395	0.663553051	0.00537838	0.044111705	0.171162847	0.101718697	0.416759912	-0.892361681	-0.962001389	-1.118525264	-1.056637747	-1.038474936	-1.189761872	-1.085411291	-1.239569151	-1.12688289	-1.138100879	-1.094564689	-1.108113863	-1.280758372	-1.13354379	-1.130205366	-1.095290233	-0.887147586	-0.630502004	-0.67349178	-0.698887352	-0.540931552	0.930363577	0.680614468	0.79981544
AT5G65590	-0.006613732	0.25607266	0.940963289	0.55453946	1.424070075	0.303658628	-0.695983849	1.363204646	0.371136112	2.003294082	-0.67802739	-0.844480575	1.19505573	0.119112172	-0.902891105	-0.13270544	0.730916659	-0.290445458	-0.080617989	-0.235605781	-0.430409916	-0.370528299	-0.141730844	-0.752260845	-1.156202865	0.32654266	0.20147101	0.807251643	1.069716045	0.845959426	0.639850774	0.671356461	0.770727914	1.480753701	0.627697976	0.446086768	0.714227565	1.224817724	0.579941384	0.520452682	0.456592718	0.10796669	0.196201592	0.181081749	-0.343619228	0.523341318	-0.330526252	-0.641213381	0.101963983
IAA9	-0.885812815	-0.945179912	-0.763625024	0.32341785	0.328910109	0.312376279	0.900983409	0.630172476	0.749171706	0.259186205	0.962390527	0.970121604	-0.904558637	1.082579592	0.815686385	1.193134617	1.322429776	1.193219432	-0.47844653	-0.369236342	-0.504009633	-0.600036404	-0.580899266	-0.531023303	-0.109053654	-2.083888489	-2.219598427	-1.806395483	-1.886374573	-2.129258023	-1.936187532	-1.928111637	-1.537758397	-1.309308327	-1.334059911	-1.49586658	-1.50331709	-0.992060476	-1.103956303	-1.187061654	-1.313226123	-2.113854886	-1.892422384	0.879202795	0.773068763	0.94715702	0.868807064	0.837111351	0.912179518
bHLH093	1.609074627	1.83660716	1.587770592	1.05635159	1.104133723	1.056471266	-1.902048486	1.123856366	1.362233885	1.252520909	-1.624887115	-1.635433281	1.285231113	-1.883671078	-1.893815526	-1.237691442	-1.195867079	-1.085769073	-0.415616926	-0.613830512	-0.246799433	0.183291613	-0.1869025	-0.705245955	-0.78775837	-0.147555669	-0.873855119	-0.910916818	-0.853791257	-0.475914273	-0.798961216	-0.469897867	-0.601630853	-0.448398889	-0.235826741	-0.301906211	-0.383127094	-0.718911382	-0.421479241	-0.751634952	-1.121365265	-1.035293867	-0.923111088	1.612136153	1.488256445	1.467888199	-1.434558339	-1.584340427	-1.574512566
MYB68	-0.802361966	-0.755594972	-0.988939069	0.315754845	0.657161185	0.647581627	-1.604842427	-0.148177481	-0.09567376	0.406587914	-1.382360604	-1.473946266	0.679338647	-1.504579119	-1.572908192	-1.668831786	-1.536726517	-1.525841536	0.829288692	0.552104157	0.984494059	0.856056678	1.160201686	1.132107392	1.172147386	-0.746330076	-0.701037416	-0.654343434	-0.83195368	-0.983299602	-0.805448486	-0.82637467	-0.88037932	-0.81990427	-0.761174235	-0.681234235	-0.599729502	-0.764889089	-0.840637744	-0.870999041	-0.775546029	-0.916017109	-0.784268391	1.950052191	1.379421088	1.51534634	-1.15591824	-1.102315815	-1.236556844
AT5G65320	1.162028332	-0.474487066	0.157557048	-1.178324519	-1.028248102	0.208219425	-0.366067946	0.21510749	-0.456644086	-0.811966434	0.059704204	-0.088159631	-0.113657007	-0.849578601	0.527301009	0.678035913	-0.015910413	-0.209111551	-0.180374244	0.29812927	0.059208202	0.78654446	0.127299081	0.534755639	0.227256512	-1.081915506	-0.960097177	-0.695998452	-1.125811657	-1.113111893	-0.918635955	-1.59367012	-0.448944006	-0.91174841	-0.919346253	-1.471306983	-0.326909543	-0.81663947	-0.55899081	-0.610824681	-0.7901627	-0.570204278	-1.016772951	2.817592457	2.983207469	1.684237079	-1.259265879	-0.427107671	-0.611282823
ZHD1	-1.73078432	-1.66845308	-2.132768972	-1.461363124	-1.409095518	-1.579042397	-1.211739433	-1.286957287	-1.386391951	-1.719468193	-1.335197678	-0.949591691	-1.273958875	-0.77258126	-0.973415265	-1.496675064	-1.503009087	-1.298345674	-0.336154188	-0.630013982	-0.794785352	-1.188017912	-0.916689962	-0.920090136	-0.625407734	1.648156361	1.91975412	1.93182637	2.222467029	1.947687309	2.100181122	2.286107964	2.176892477	1.943261598	1.409385816	1.62663167	2.059570139	1.459101182	1.575936699	1.901226671	1.906954484	1.539682923	1.724920736	0.778296443	0.605254122	0.730401187	-0.666549129	-1.528741363	-0.827051003
HB5	-0.951820421	-1.04895656	-0.978931016	-0.880486118	-1.013552724	-1.046187773	-2.589955673	0.486545305	0.284139868	0.298231417	-3.251331026	-3.189973137	-0.297392804	-2.2578434	-2.517256054	-1.766382572	-2.022576288	-1.676158326	-1.027581082	-1.431101027	-1.751513481	-1.084738711	-1.309917658	-0.527132315	-0.239262878	-0.56248115	-0.64479111	-0.431094249	-0.317711703	-0.301723925	-0.235943546	0.435191778	0.462943583	0.78392504	0.579123453	0.613107185	0.647575961	0.875837022	0.764239357	0.951626288	0.805237063	-0.471749953	-0.369604622	2.005040863	2.006917017	2.042741353	0.232940587	0.095847129	0.247356955
PLT7	-0.080677135	-0.107779175	-0.256743103	-0.559359279	-0.443077107	-0.707309951	-0.312728948	-0.738042237	-0.560976661	0.221620229	-0.047350819	-0.440870084	-0.573820227	0.085391157	-0.746947151	1.38574777	2.053358348	1.236416466	-1.00957001	-1.043022258	-1.160387272	-0.713293237	-1.174744972	-0.469831591	-0.434458105	-0.752885613	-0.987787168	-0.927407597	-1.095879189	-1.275426298	-1.063500749	-1.263609635	-1.036572324	-0.803614287	-0.798922943	-0.99164245	-0.286448618	-0.531935034	-0.720638239	-1.387773259	-1.271342482	-0.952365538	-0.651489296	2.156209788	2.597479376	2.412757842	-0.555164072	-1.136757728	-0.963635549
TGA1	0.105558003	0.04808315	0.235528421	0.03650502	-0.035778259	-0.127866573	0.808095215	1.214884264	1.285089236	1.041145051	1.030278368	1.052251564	-0.671606902	0.373228098	1.021516591	0.903895741	1.343819413	1.148525127	1.201563418	1.031025195	0.486163536	-0.398729875	0.414671379	1.417412097	1.25919049	-0.654755538	-1.417493265	-1.546939609	-1.478811317	-1.672916	-1.737250842	-2.099694705	-2.171993005	-1.392547995	-1.683263879	-1.386341661	-1.679748809	-1.845207248	-2.051116576	-1.493965506	-1.643035125	-1.289944678	-1.540087135	0.536601346	0.46686116	0.398804676	0.103067305	-0.169186263	0.150782547
MAF2	-0.253405099	-0.146437074	-0.097206063	-0.13891421	-0.715741075	-0.685866337	1.416901977	-0.285719145	-0.392583048	0.153479252	2.000878412	1.560341679	-0.514196749	0.797596609	1.926688664	0.130202606	0.424303538	-0.09030013	0.121556001	0.401807256	-0.680173893	0.545786027	-0.436914704	-1.30444755	-0.825866542	-0.49526912	-0.313800776	-0.665127154	-0.47568163	-0.132230352	-0.017397543	-0.416198803	-0.177118543	0.318830971	0.207432101	0.010842952	-0.313308555	-0.055079606	-0.216659669	0.14833487	0.339363672	-0.440143434	-0.426710905	-0.404658417	0.309577719	0.198487365	1.854507054	1.843317651	1.679934699
MAF4	0.718893206	-0.789638101	-0.303713568	-0.262490805	0.054717743	-0.470406335	-0.070227199	0.900488721	1.552447344	0.80180389	-0.068133654	0.813745079	-0.378545808	-0.926422629	0.319100897	0.562166017	1.736071449	1.160427328	-0.800600149	-1.626036423	-1.225325824	-1.951746002	-1.425090729	-1.346944259	-0.547329028	-0.933445147	-0.432224503	-0.289141018	-0.324389312	-0.512940064	-0.518336093	-0.292675648	-0.159133923	-0.138862911	-1.542887792	-0.212250423	-0.835832299	0.122776281	-0.601501342	0.119050439	0.13060914	-0.180824726	-0.307355939	2.908708558	1.81786822	2.173696721	-0.833854337	-1.360568887	-1.492102663
MAF5	-0.554006298	0.23349276	0.007769694	-0.325172651	-0.226024117	-0.690157753	-0.65282992	-0.988842925	-0.34432062	-0.7955212	-0.547073646	-0.824124446	-0.669356469	-0.71583127	-0.850134912	-0.08959115	0.224106568	0.342446058	-1.051436223	-1.034835263	-0.330208886	-0.979898157	-1.012294922	-0.61368172	-0.8167642	-0.354808897	-0.366241526	-0.673312232	-0.199480868	-0.400583324	-0.267323659	-0.294314164	-0.270855858	-0.254111573	-0.341216108	-0.410424934	-0.414143652	0.015596011	0.000294581	0.0757648	0.181187953	-0.317619271	-0.126801601	0.328330308	0.001123144	-0.19833102	-0.483019944	-0.495343119	-0.611530638
AT5G65100	0.324578055	-1.544285463	0.261881461	-0.246645946	0.514121801	0.483774878	0.166352596	-0.54868241	-0.009212327	-1.443867264	-0.196214258	0.379479211	1.7445725	0.272498864	2.115426634	0.817380356	1.088130046	-0.712660219	-0.533540351	-0.513240951	0.917393192	-0.235930504	0.27530342	0.341054418	2.812032872	-0.41115365	-0.391164918	-0.0408835	-0.337736435	-0.152721513	-0.057089296	-0.1552298	-0.653334259	0.553197863	-0.742672052	-0.010781463	-0.461914591	0.302898664	0.327296172	-0.265363318	0.101543242	0.442937729	0.683584866	-0.232791733	-0.931420601	0.491480308	-1.449158607	-0.55174263	-0.106023769
AT5G65130	0.298286588	1.139457387	0.682187906	0.212615142	0.826226239	0.405105033	-0.031491262	-0.111702812	0.67936663	0.25027927	0.422589471	0.4554723	0.638274539	0.286375807	0.409414735	1.233240729	0.598259443	0.401032976	0.406565902	0.162653022	0.766874272	0.863174468	1.206504539	1.2468923	0.323762966	-0.159992211	0.204294189	0.144659781	-0.397408324	-0.309665132	-0.207336872	-0.456941485	0.054208981	-0.143623145	0.268580173	-0.209885017	0.043133663	0.11291578	0.039526308	-0.339985754	0.064425095	-0.131276145	-0.378462291	1.048613446	0.327871625	0.733184211	1.254171447	0.573729561	1.063785532
MYB53	1.234670134	-0.063773771	-0.18839001	-0.601382081	-0.776354073	-0.05272804	-0.489900923	0.97335497	1.255339903	1.89205277	-0.56408157	-0.863805076	0.707130775	-0.829861118	-0.588973009	-0.022241208	-0.720780965	-0.723028411	1.702134094	2.390942871	0.368763566	0.523181769	0.268730014	0.455748716	0.628999546	0.116231429	0.293680577	0.033871798	-0.065167791	0.399165189	0.419634742	-0.072614738	0.007019026	-0.447141384	-0.441697416	0.810844151	0.016883613	-0.208810171	0.184275131	0.016058097	0.418390381	0.118074989	0.254245005	1.834479397	1.498621132	1.297879851	-1.197292388	-1.347638318	-0.59942463
HAM1	-0.811095922	-0.243357668	-0.634849457	0.289107512	-0.323103198	-1.088850159	1.002686844	-0.142456464	-0.018805077	-0.204253095	0.615446316	0.600946348	0.600874295	0.484877272	0.592382589	-1.082912514	0.212611035	-0.710374854	0.782039426	0.664924226	0.160778467	1.045980131	1.03870611	0.687226565	1.033192011	-0.005390968	-0.029790379	-0.618049968	-0.212071659	0.843613431	0.300181504	0.823143968	0.001276455	0.003358712	0.303037902	-0.113729135	-1.067027473	-0.276151964	-0.577497571	-0.107515152	-0.187533171	0.334914183	0.267045225	-2.293500235	-1.950493269	-1.671027973	-1.358987219	-2.518276788	-1.295818726
XND1	1.243712556	1.459162896	1.404535797	1.071205755	1.108325572	0.924916089	1.364794092	1.387641717	1.552702172	1.454435988	1.505026683	1.479103129	-0.836515305	1.475105698	1.596224881	1.337430889	1.56419254	1.680275413	0.587842544	0.396332998	0.34305274	0.372141005	0.358378414	-0.045067629	0.025240892	-0.864114236	-1.007139141	-0.970465974	-0.933843926	-1.059878507	-0.985756973	-0.878358581	-0.948612113	-0.894572543	-0.953139377	-0.932370529	-0.870921142	-0.876367231	-0.913773467	-0.929246959	-1.007144861	-0.844694765	-0.950107919	-0.482579741	-0.615078497	-0.862833668	-0.081369143	-0.254531139	-0.292041868
AT5G64220	-0.891897668	-1.074262953	-0.421253564	-0.009510792	-0.182702881	0.080472921	0.743467258	0.567133978	0.345095567	-0.619043947	1.315481423	1.388497066	-0.415893393	0.672985996	0.685491282	-0.533305494	0.265681332	-0.705922417	1.513206565	1.751653253	0.945952864	1.572061427	1.92736564	0.917759243	1.480895886	-0.385892217	-0.742971392	-0.166212759	0.101407394	-0.030040716	-0.289291895	-0.302729911	-0.451423897	-0.506255526	-1.026292347	-0.436596203	-0.503411155	-0.439212801	-0.603102573	-0.097358191	-0.000612045	-0.317147317	-0.085278298	-1.017402395	-1.145784877	-0.557380904	0.227250169	0.067195612	-0.300298021
AT5G63900	-0.284677248	0.116074865	0.156912283	-0.83307285	0.105820815	-0.674334172	0.396910432	-1.945866325	-0.73395154	-1.415914844	-0.501432632	-0.141135493	0.837199437	0.311077446	-0.339420581	-0.227089291	0.305358715	-0.345340355	-0.582706906	-0.024480019	0.449034796	0.187178175	0.176680253	0.2258746	1.400318117	1.107891768	2.352300314	1.944149747	1.179910217	2.224238523	1.777566256	0.660951909	0.697347441	1.471290555	2.165966012	1.274646054	1.808586749	2.182817413	2.210710292	-0.00637837	0.633783487	0.530699324	1.414009982	-0.130319111	-0.198466303	0.33962766	0.83906008	0.00496189	-0.001358572
NAC103	1.734100963	0.886218415	1.941342199	0.707344916	0.794392573	1.040573008	0.788042669	0.220202645	-0.481749208	-0.088144671	0.806131799	0.503487158	-0.298607765	1.09580555	0.932821596	1.608450412	1.067563551	0.916208482	0.737085973	0.244948797	0.909555721	0.741903099	0.458705385	1.679418268	0.859723012	-0.596009065	-0.522026563	-0.036165699	-0.311233312	-0.266416991	-0.542449535	0.014416245	-0.395911969	-0.730406832	-0.00134797	-0.326635383	0.427484187	-0.420664117	-0.091060252	-0.829323837	-0.549116232	-0.537667222	-0.242228342	0.048043427	-0.666977058	0.234028633	-0.269158885	0.063397228	-0.307762264
NAC102	0.046483831	0.319895572	0.618349706	1.06290278	0.990583982	0.638365988	0.143894962	0.420278036	0.240949066	0.105944387	-0.023248802	-0.406162588	0.122090693	0.203287323	-0.245514306	-0.421709146	-0.903221822	-0.226331885	0.626551494	0.892458201	0.898620413	1.359209985	1.102932507	0.710471113	0.80944129	1.46542592	0.857632634	0.291464477	0.777782099	0.712024791	-0.6233963	0.853084607	-1.84534702	-1.407758962	0.229852516	0.852636043	0.915340172	-0.356324343	0.597503737	-0.070091739	-0.233271474	-0.911465836	-0.859523992	0.172620729	0.139023714	0.125427783	0.077149269	0.123252352	-0.060996874
AT5G63260	0.599266725	1.533350322	1.82913401	0.189364372	-0.371376991	-0.183569319	0.945863517	0.61362902	0.926760341	0.515768263	0.351424532	0.638260814	0.470989218	-0.480391392	-0.377983101	0.365220351	0.071261408	0.634846947	0.704931665	0.693477806	0.405776989	0.476186418	0.595661637	0.648067839	0.657439906	-1.652967937	-1.970374498	-1.923695025	-1.981600889	-1.256949161	-1.998919242	-1.835658282	-1.752289608	-1.552767323	-0.879241843	-1.118532417	-1.651491526	-0.743291155	-1.333417718	-1.291481186	-1.447074361	-1.327456096	-1.410276766	-1.059830229	-0.915843581	-1.192321138	-0.06471601	-0.042358161	-0.703501103
AT5G63280	-0.743439597	-1.875664115	-1.188146574	-0.974514632	-1.872663395	-0.706488202	-0.220315407	-0.748916495	-1.259138574	-2.234177747	-0.316398395	-0.428556026	-0.347928584	-1.171984306	-0.59184559	-1.705612569	0.179854409	-0.740839836	0.530529399	0.071318602	0.289243988	-0.055865839	0.401611409	0.144898603	-0.192163462	-1.172464771	-1.143045874	-1.734810069	-1.149392567	-0.665589012	-1.262346203	-0.515446952	-0.459136963	-0.823271302	-0.684440487	-1.209741486	-1.940595863	-0.853369183	-0.990545589	-1.237022507	-0.483503507	-0.374246603	-1.347882436	1.163944928	0.118805648	0.567561302	0.521467528	0.798895925	0.407695552
NF-YC4	-1.688989313	-1.510095853	-1.743540381	-1.837699185	-1.697355822	-1.968180255	-0.972692012	-1.439496732	-1.501410185	-1.065614379	-0.79254422	-1.029257624	-1.297048979	-1.216896558	-1.347727684	-0.97426767	-0.525108348	-1.096567806	-0.639832397	-0.947597439	-1.475888369	-1.880541404	-1.73647742	-1.368295881	-1.288725751	1.074495746	0.710089203	1.655567272	1.868843212	1.612819628	1.552879824	0.056190705	0.412108734	2.257384329	2.663139049	2.305312691	1.63030193	2.296754593	2.044158647	1.370397476	1.49996188	1.110866833	1.087470155	0.120250679	-0.509027894	-0.231099415	2.324956564	1.816955319	1.986102219
HCA2	-0.805509861	-0.697626139	-1.405757747	0.344534287	0.850419065	-0.047133184	-2.710369048	-1.590277978	-1.318392908	-1.122281117	-2.075025259	-2.498561783	0.249831002	-2.517655107	-2.644763177	-3.025835826	-2.953531123	-3.019400926	0.28444362	-0.20014898	0.060253319	0.326534859	0.148213429	-1.591809097	-1.359574627	0.483088713	0.531591492	0.653630085	0.58489845	0.123373102	0.772464852	0.673213772	0.714670096	1.356650134	1.098354238	0.252348001	0.390850944	1.356419696	1.3655913	0.653639637	0.424615147	0.612702036	0.266526152	0.568191768	0.520720676	1.006396719	-0.172095349	-0.695250027	-0.921967316
AT5G63080	1.10920909	0.979288491	2.04460759	0.601770409	0.372225613	0.549727703	1.957922137	1.104198803	1.539010576	1.584122225	2.04850684	1.664120332	0.699345338	1.734339579	2.223168717	0.987748228	1.395364929	1.236767288	-0.789981971	-0.998598298	-1.238734407	-1.142259649	-0.954100357	-0.984214427	-1.213487201	-0.971861933	-0.729196725	-0.720661691	-0.841519552	-0.990955546	-1.319901975	-0.381222974	-0.287289295	-0.334168689	-0.94316396	-0.206712787	-1.08308127	-0.121287676	-0.475150256	-0.754395639	-0.285855402	-0.643324832	-0.233098905	0.024734707	-0.105548592	-0.081414325	1.006532637	0.733216948	1.042824744
AT5G62610	-0.722720028	-0.281513058	-0.88832821	-0.745178083	-0.644830678	-1.15998848	1.512957416	-0.721007219	0.33064918	-0.565460912	1.744451679	2.51728917	0.091926549	1.201878252	1.836534986	-1.473379265	-0.329926673	-0.756954065	-0.523048615	-0.511991263	-0.764063418	-0.701061525	0.087169756	-0.6187504	-0.430370821	0.670648197	0.461721615	-0.493759516	-0.164482606	0.372537221	0.318141385	0.739143443	0.254774138	-0.280194096	-0.697855433	-0.716867786	-0.416517851	-0.463978379	-0.999485459	0.694535996	0.615338673	0.550369008	0.747562175	-3.633706981	-3.407748448	-4.405020886	1.186412008	1.30034876	1.076975324
MYB99	0.329335338	0.205397518	0.352255483	-0.690183636	-0.172041932	-0.476609597	0.645423577	-1.717691682	-0.280106663	-0.257003842	0.226393777	0.369510379	-0.627035364	0.214588944	0.166535726	1.58766549	1.455518648	0.044546419	0.107829938	-0.043371405	-0.216958129	-0.967831122	0.336422741	-1.110020806	0.149372103	0.816633202	1.616023518	1.089040586	0.4342994	0.509382757	0.836347685	0.451196998	0.849022758	0.647294616	0.572103626	1.931507162	0.756565728	0.559335125	0.826467606	0.150404594	-0.040488732	0.707484018	0.630503914	-0.010157623	0.552977043	0.383541828	0.16469665	-0.317185386	0.656066447
CDF1	-0.144157852	0.045765993	-0.162160852	-2.359281327	-2.214593113	-2.039576624	-0.27089528	-0.155268894	-0.249193351	-0.251499785	1.685011052	1.090217835	-0.628271147	0.070677926	0.797846779	-0.43574372	0.04626829	-0.433502107	1.216236455	0.997047232	-0.949002756	-1.940006041	-0.730716894	-0.674748055	-0.153475955	0.756175659	0.99951972	1.265126863	1.016224415	1.407923528	1.749133745	0.893232185	1.263625672	1.752934463	1.451737532	1.000672515	1.115579007	0.087461796	-0.256920037	-0.265462696	-0.322064485	1.467628701	1.462169118	-1.015519681	-1.187642659	-1.04068147	1.103855324	1.026878027	1.054943451
MYBCOV1	-0.954835025	-0.946287178	-0.935654058	-1.352915961	-1.216108558	-1.162495793	-1.126192784	-2.111003966	-1.268619099	-1.050876115	-1.122434102	-1.189838979	-0.878970976	-1.278458422	-1.083722504	-0.898702838	-1.206161762	-1.25795203	-1.20113062	-1.228449135	-1.008112743	-1.083544162	-1.41780739	-1.099674096	-1.090535794	2.215532126	1.74428022	1.891363971	1.946225626	2.305811676	2.145571275	1.583417008	0.988836532	1.205311551	1.344052607	1.584308068	1.233644313	0.868647342	0.791294435	0.989368051	0.628680453	1.128717654	1.170708819	1.754475958	1.823098015	1.747998649	0.091785938	0.024020556	0.43467378
FYF	1.125109837	1.145032143	1.042306952	0.952392666	0.901695455	0.891670672	0.806871033	1.354045521	1.368600615	1.217537227	0.633864374	0.340259766	0.936078072	0.738049505	0.692418639	0.533808882	0.507656571	0.804391397	0.423165565	0.406523247	0.390665012	0.511097326	0.451515197	0.673846491	0.589686938	-0.885515595	-1.074422361	-0.903512872	-0.814591261	-1.122620327	-0.938801098	-1.062973419	-0.921298642	-0.706037628	-0.94379672	-0.718632081	-0.897036381	-1.022697672	-0.866781737	-0.787017049	-0.791019873	-0.972750471	-0.649877307	-1.437220439	-1.387398465	-1.345943236	0.946249924	0.748689933	0.984814396
VND6	-1.092206996	-0.854900507	-0.657719699	-1.492520919	-0.96318035	-1.491664246	-0.933597145	-2.33724306	-1.121884195	-1.066977002	-0.872576766	-0.793529672	-1.033954241	-1.301517568	-0.993173933	0.680528472	-1.003454334	0.035385099	-1.736994236	-1.510165574	-0.806063123	-1.135186011	-1.466959117	-1.109475442	-1.526272836	-0.435880019	-0.397679884	-0.403413443	-0.346444995	-0.242816395	-0.309905204	-0.269784234	-0.210015636	-0.377529485	-0.414782001	-0.443070978	0.365954703	0.141237339	-0.058080418	-0.382051195	-0.107750516	-0.240031175	-0.337024804	3.508827291	3.217785721	2.892051723	1.646431256	2.44177401	1.667516695
LFY3	-0.193050652	0.127091362	0.675313775	0.170896428	-0.108201595	-0.33549057	0.494192357	-1.404336824	-0.682380735	-0.391980914	0.501804187	0.071673395	-1.274042684	0.408811018	-0.363513479	1.152849778	0.478704049	-0.215349962	-0.820316854	-0.493469487	-0.921229182	-1.414035748	-0.722990348	-0.30047742	-0.173370898	0.18194685	1.410773703	1.246503816	1.317058383	0.346622121	1.161914054	1.230716584	1.56241392	1.15674217	0.733182979	2.124100122	1.651733182	2.313383274	2.536966478	0.991420921	1.770471117	1.692456804	1.888503468	-0.236116206	0.497484791	0.394015254	0.302089382	0.524853594	-0.103429816
AT5G61890	1.074527117	0.258022801	0.134862525	0.871924417	0.639928926	0.656934063	0.855124569	0.769173432	0.147384964	0.114826893	0.497601834	-0.003421387	-0.23074573	0.791634088	0.626122057	2.349690691	1.509059496	1.634098956	0.083801963	-0.060870512	0.585194522	0.92016455	-0.022834989	0.755968063	0.884369218	0.580829463	-0.076777156	0.73802275	0.721495561	0.419580754	0.068993078	-0.50508809	0.394454641	-0.657525761	1.145462153	0.3775671	1.420715808	-0.007802881	1.113071437	0.02039063	0.079900857	0.187971475	-0.205309824	-0.474878778	-0.041939355	-0.053488912	-0.016215784	-0.535784551	-0.668166676
HSFB2A	-1.114219031	-1.578679172	-0.503487211	0.794447413	0.820442236	0.643947558	-0.912168396	1.605730697	1.156812529	0.959763959	-0.856379983	-0.403586698	-0.398248325	0.171297572	-0.572859093	0.958461345	0.475799637	1.045459889	-0.762792507	-0.43170657	0.590245603	0.926698564	1.278064811	2.280701303	2.367116592	0.602553823	0.800581403	0.515227929	0.772951112	-0.262403909	-0.338433576	-0.759773129	-0.537501447	-0.705144956	-0.217675632	-0.62944375	-0.379787913	-0.469301171	-0.81879676	-0.692082842	-0.930139473	0.278668065	0.286776321	-0.276293042	-0.385132942	-0.172186141	-0.973519995	-1.082851476	-1.043331701
NAC100	0.371683968	0.315043748	0.279166302	1.150370551	0.943776768	0.954904532	0.961529916	1.293544546	1.334234555	1.501990006	1.030068941	0.770792288	1.007625289	0.85516605	1.080942569	0.207186183	0.71700001	0.380395862	1.282957692	1.052077216	1.193993419	1.291086025	1.117132694	0.994854909	0.951549635	-0.676821071	-0.661493007	-0.445652017	-0.516975017	-0.838594649	-0.920322049	-0.643203101	-0.624769804	-0.682187269	-0.607495647	-0.464539967	-0.428448853	-0.87692686	-0.677497057	-0.317552808	-0.318221321	-0.636083846	-0.855465776	-0.460381424	-0.563007192	-0.473626493	-0.880337802	-0.452708789	-0.70570093
TOC1	0.692814854	1.021236463	0.702047011	1.472691893	1.575129738	1.456918663	-0.247197268	0.86647887	1.09258434	1.048979523	-0.352732881	-0.387377319	-0.18464275	0.75940783	0.131919742	0.554922486	0.08379929	0.583656271	-0.015791858	0.24869152	0.620280784	1.311349731	0.739347799	0.247765	0.146951361	-1.342509421	-1.422869476	-1.412027696	-1.416067904	-1.219825733	-1.223065218	-1.157566134	-1.309113941	-1.181636699	-0.64124784	-0.531677096	-0.526042422	0.853227397	1.008344485	1.17625031	1.211930143	-1.311832224	-1.293638027	0.636630074	0.416517541	0.600016192	0.112934923	0.247546759	0.287666089
AT5G61470	-0.323849871	-0.476759851	0.204066976	1.141550484	0.188691373	0.67659194	3.66527138	-0.75463394	0.499924853	-0.872585226	1.722193901	0.680795496	-0.131094972	0.405371333	1.789368235	1.802603554	0.509164799	-0.139909962	0.489194375	0.319282816	0.80202601	-0.801835484	-0.546613684	1.651929053	-0.867103125	-0.261340022	-0.230700471	-0.295588186	-0.418147765	-0.373472771	0.002383815	0.025458053	-0.595840975	-0.128961081	-0.30415074	-0.052888742	-0.234872544	0.252685245	-0.765712261	0.472373856	0.200841325	-0.34090288	-0.326210918	0.333845131	-1.403048963	-1.089642845	0.484795394	0.216188301	-0.097346017
AT5G61620	1.467884455	1.301599331	1.825700628	0.850990388	0.0744593	0.969905745	0.389695914	0.500095862	0.400049909	-0.152197482	-0.291433838	0.856272404	0.314377815	0.626336878	0.169424923	1.269638697	0.383857035	0.363558469	-0.052772583	0.902615322	1.519684918	1.421173636	1.314860584	1.172647787	1.285328681	0.032620163	-0.138722101	-0.36355251	-0.395492581	-0.040238327	-0.135319979	-0.122399759	0.189918433	-0.048584349	0.084637748	0.014701651	0.676673701	0.33122602	-0.055374593	0.157082056	-0.246428663	0.096714787	-0.308297481	0.522055757	0.048558635	0.508584194	-0.391507563	-0.030328649	-0.485756823
AT5G61590	-0.229817461	-0.013298335	-0.489028728	0.801613751	0.684811431	0.633902469	0.809897448	0.962415544	0.972517333	0.890665866	0.500760787	0.448884542	0.95266045	1.359251392	0.567686761	1.199016139	1.115290648	1.3673464	1.242981751	1.291435639	1.259073426	1.264495822	1.466847064	0.271930723	0.188880048	0.590329276	0.427791254	0.651935044	0.700762733	0.203148678	0.152602294	-0.753937495	-0.96008141	0.134475104	0.461523593	0.807765549	0.402908467	0.442526853	0.476349217	-0.56373834	-0.383275153	-0.760226883	-0.925435788	0.527776546	0.524932106	0.501556855	0.232556514	0.025649522	0.305582082
ERF104	-0.254516716	-0.20827255	-0.253742506	1.291571987	1.228753203	1.232519537	-0.288750846	1.422261396	1.37410696	1.432614481	-0.225786002	-0.489030492	0.525937185	0.397893671	0.136255459	0.705578083	0.489176676	0.886342021	0.214667777	0.142472288	1.230814138	1.292674393	1.4006887	1.53232802	1.548401376	0.479705574	0.230086211	0.011170852	0.196362906	-0.817659697	-0.930573258	-1.012552194	-1.605391933	-1.36784499	-0.910675126	-0.725466346	-0.795083831	-1.118319797	-0.976048775	-1.276803841	-1.215847349	-1.36272473	-1.265313039	0.904850474	0.952343482	0.984864824	-0.35524499	-0.508842685	-0.12090794
PMG1	0.421056151	0.495992371	0.661565558	-1.986085655	-2.250776668	-1.948790113	-1.692316821	1.184560734	1.409345119	1.461659609	-1.955737039	-2.630880232	0.739589575	-1.9697807	-1.921919479	-3.597352089	-3.864127594	-3.729166426	-0.071762218	-0.047738956	-0.297657499	-0.229172394	-0.7067916	-0.626877536	-0.649205343	-0.327114631	-0.085740705	-0.425223947	-0.541540366	-0.687173106	-0.174118778	0.173225472	0.313874268	0.397865561	-0.131327693	-0.044927376	0.081107757	0.407860939	0.235269461	0.708215491	0.777683527	0.345639287	0.217507118	1.595197591	1.643846456	1.58076181	-0.025855227	-0.08487762	-0.344499144
FUL	0.033867926	0.027381454	-0.28302027	0.678357614	0.533194224	0.422412986	-0.275357511	0.695182271	0.616136431	0.503504557	-0.156948751	-0.185216952	1.158218431	-0.129590547	-0.005941533	-0.527857363	-0.933510909	-0.724186289	0.918051535	0.929699038	0.640047679	0.360369264	0.500702392	-0.515298039	-0.461462234	-0.500282548	-0.409850791	0.323281144	0.377463495	-0.179703812	0.002786127	-0.319951001	0.096775169	0.788726251	0.337912743	-0.016176116	0.071886126	0.118310363	-0.043186792	0.805882821	0.661242434	0.524377505	0.526326648	-0.582240139	-0.64146603	-0.761287626	2.567293088	2.608965653	2.818936001
AT5G61190	-1.356476072	-1.179203926	-1.42329412	-0.683583755	-1.297322661	-1.16637852	-1.726137709	0.230730737	0.750201945	-0.068059687	-1.211146851	-1.132050378	-0.5993407	-2.504734442	-1.861613559	-1.426517073	-1.278926227	-1.259306749	-1.24251569	-1.331936413	-1.712881734	-1.314007693	-1.490815622	-0.616892545	-0.74908159	-0.749222109	-1.166734646	-1.125570751	-0.944887373	-1.082297153	-0.575511698	-0.351957413	-0.730205073	-0.316018533	-0.644567342	-0.705273822	-0.563709721	-0.078475626	-0.603384382	0.329549545	0.56428928	-0.537901772	-0.676773825	1.622162375	1.691307392	1.626699637	0.423515112	0.670322672	1.168152606
REV	0.197524434	0.304258405	0.184370419	0.281324659	0.225091686	0.250337435	1.819820687	0.383567371	0.392704234	0.382401664	1.759550643	2.035415156	-2.429897332	1.980857678	1.867491158	1.748309498	2.169703904	1.936111716	0.618592229	0.59184506	0.183880167	0.07043142	0.152367157	0.273461857	0.349408846	-0.941393733	-0.990751584	-1.171529385	-1.18016214	-1.509944168	-1.123213303	-0.927731765	-0.688697279	-1.087246195	-1.469329701	-1.553968442	-1.371234837	-1.331823144	-1.132924431	-0.49468471	-0.797083883	-0.792432872	-0.624420526	0.100289014	0.099407722	0.092499428	0.581886518	0.407410129	0.524107262
MYB34	0.046845586	0.230176346	0.031663171	-1.257237293	-1.327921673	-1.220384569	-1.704609295	0.055693575	0.099175228	-0.297436039	-1.753158697	-1.778220392	-0.160566379	-1.232405436	-1.883414628	-0.524381239	-0.639325635	-0.426131749	-2.135499464	-2.49129676	-2.035999385	-1.935563112	-2.225255952	-1.772774672	-1.522883117	0.143219869	-0.105124859	-0.509062666	-0.375257195	-0.019999294	0.132375203	0.696359693	0.652584024	0.475149697	0.345955998	0.411495839	0.428301156	0.460598318	0.410434378	0.558427853	0.583792637	0.64252045	0.61080617	2.179727467	2.195410592	2.26657117	-1.160395577	-1.367400125	-0.848422739
OBP4	0.873631951	0.827344932	0.847071617	0.081881167	0.32636266	0.125280012	0.739447092	0.725086286	0.478560979	0.098204879	1.163595617	0.697916322	1.22917295	0.150423564	0.870121529	-0.859536874	-0.183763717	-0.746526064	1.01670635	0.820272649	-0.124851315	-0.899009693	-0.383197417	-0.699591887	-0.468533063	-0.860357155	-0.78422222	-0.223538308	-0.134892889	-0.257354333	-0.190240718	-0.46250334	-0.242207073	0.153287532	0.162525616	-0.13102884	-0.349797869	-0.413194137	-0.500687048	-1.049255136	-0.938079056	-0.426696737	-0.312262703	-1.320290761	-1.786882398	-1.441617972	1.077214728	0.931275124	1.285648488
TCP5	-0.339894268	-0.053620603	-0.282045343	-0.627068107	-0.777857575	-0.501025413	-0.535865061	-0.628895383	-0.559891967	-0.533484017	-0.437491946	-0.599945709	-0.64466502	-0.552540416	-0.51525754	-0.476159754	-0.306404358	-0.455767828	-0.584185858	-0.384547859	-0.588794109	-0.584931498	-0.511837711	-0.70711438	-0.550058708	2.8657455	2.594981469	2.515431473	2.198532232	2.997216215	2.633469438	2.576321686	2.095751567	2.32374736	2.500394298	2.360664273	2.306013946	2.023568973	1.883296201	2.017824313	1.949607939	2.857381491	2.846110053	-0.170769976	-0.006061628	-0.244486623	-0.220533864	-0.230396755	-0.338295026
TMO6	-1.142985825	-0.878287838	-1.263608489	1.795552136	1.959671901	1.608713837	0.051376466	-0.227157198	-0.541514843	-0.849695291	-0.386771754	-0.863028042	-0.515416495	0.126833083	-0.511251937	-0.169134518	-0.325481515	-0.063325643	0.851848249	0.696029942	0.949210692	0.811563598	1.010338243	-0.422817399	-0.003950339	-1.757100644	-1.710225135	-1.171115354	-1.176605217	-1.657425915	-1.451851483	-1.843247576	-1.246385475	-1.555475854	-1.384382438	-1.610279932	-1.063087968	-1.243276638	-0.975702232	-1.221297295	-1.16460537	-1.062810613	-0.969893739	0.69972065	0.556397849	0.823689006	-0.595585662	-0.791528608	-0.619180824
AGL62	0.248880249	0.510053444	-0.103230939	0.457628711	-0.011933473	0.945330843	1.078367048	2.452709695	0.365724169	-0.263793092	1.435734391	1.266081459	0.027196737	0.156039181	1.972805306	0.705891005	0.115865616	0.477349286	-1.275038808	-0.886904966	-0.988028344	-0.599354639	-1.282030203	-0.210259083	-1.542824554	-0.18288177	-0.486237295	-0.138001026	-0.345345163	-0.734325261	-0.249778685	-0.286774404	-0.541341076	-0.595010556	-0.358351175	-0.368589487	-0.770341644	-0.680422009	-0.444829749	-0.146329817	-0.98346966	-0.491393423	-0.50720873	-0.434250514	-0.722521412	-0.632449028	0.373205381	0.64862967	0.207961236
AT5G60470	0.649820317	1.024638609	0.908450475	1.443245527	1.430808599	1.190574776	1.035131368	1.368204959	1.067637127	1.416610434	0.784008631	0.48361556	1.949719085	0.930425309	0.819350562	0.142707869	0.374171029	0.12932385	0.605479895	0.513011117	0.213495064	-0.018257232	0.33693898	-0.412119392	-0.913856127	-0.521036702	-0.58734534	-0.169713262	-0.214457213	-0.593978941	-0.457549577	-0.527498878	-0.415641747	-0.273273899	-0.425155639	-0.530787619	-0.392866861	-0.280923951	-0.414468774	-0.190108671	-0.347870191	-0.244072202	-0.403944031	-0.816453526	-0.774241371	-0.751922117	-0.72212122	-0.947738983	-0.699136477
ARF4	0.590451031	0.746908189	0.613226956	1.078765091	1.042893539	1.04892532	1.029723584	1.460987752	1.378055241	1.413546065	1.009159035	0.901393019	1.269573489	1.005171301	1.10831473	0.166551091	0.415664548	0.432307998	1.112497594	1.102119106	0.843879826	0.952013226	0.978789287	0.744185308	0.457216875	-1.098406804	-1.100574248	-1.230734644	-1.280008015	-1.404909622	-1.115091343	-0.899583689	-0.985471793	-1.014028934	-1.023947794	-1.240762095	-1.086362852	-1.092137119	-1.121662037	-0.902208713	-0.931360647	-1.056441318	-0.953570493	-0.710830534	-0.835605953	-0.722927088	0.251288401	0.072376039	0.24735476
AT5G59990	0.448749593	0.72346556	0.090668491	-1.227844422	-1.254670078	-1.761638729	-1.134503558	-1.41107651	-1.569618735	-1.029141858	-0.326776967	-1.035999571	-1.281635773	-0.754266221	-0.117777062	-1.026426351	-1.306183826	-1.178739767	-0.416448485	-0.733720136	-1.340005229	-1.327274379	-1.259012371	-1.292488076	-0.990929805	-0.083228479	0.130086303	-0.105224905	-0.062689954	-0.457734612	-0.364157299	-0.501710602	-0.302062971	-0.492618391	-0.287076923	-0.508670711	-0.549599112	-0.505948948	-0.232605163	-0.503436207	-0.286393567	-0.271822275	-0.428826777	-0.430583804	-0.401402507	-0.415220912	1.606639613	1.066621055	1.062847562
ZAT12	-1.123254628	-0.95299903	-1.331991744	1.580303497	1.570433294	1.55190128	-0.619177244	1.749326379	1.787677054	1.601566463	-0.170919945	-0.447390497	0.118624781	0.983414442	0.555381576	0.923473772	0.373140539	1.138423519	-1.261867109	-0.972647257	1.155322283	1.18958505	1.186079931	1.524210474	1.510816486	-0.1695223	-0.294910941	-0.611938892	-0.319869031	-0.560886188	-1.017504397	-0.365375963	-0.974634453	-0.954842789	-0.961301981	-0.590242665	-0.407616084	-0.930614305	-0.805980126	-0.89221867	-1.180246078	-0.927549693	-0.915657636	0.08310917	0.214587215	0.201134428	-0.159239076	-0.468334936	-0.146674487
TOE2	-0.05852606	0.158270893	-0.511371932	-0.599043705	-0.483421052	-0.534410895	0.018757548	-0.554236835	-0.195774199	-0.051551046	-0.177017757	0.093646523	-0.344700651	-0.137519406	-0.075900921	-0.120902479	0.010080336	-0.26625171	-0.381025357	-0.680689715	-0.129527943	-0.142878866	-0.186273546	-0.164627891	-0.71900076	-0.322875596	-0.214068258	-0.667596836	-0.441464509	-0.454158987	-0.285571832	-0.259451999	-0.076345244	-0.148827615	-0.070505351	0.011885452	0.184742923	-0.006348564	-0.125750198	-0.107779433	-0.436144739	-0.230514661	-0.462300311	2.606699587	2.222733012	2.607691998	-0.988853787	-1.179083502	-0.824503242
AT5G60130	0.13348837	1.95392981	0.44649839	-0.212384145	-0.279890922	-0.334103992	1.039749572	0.284648817	-0.466413579	1.28822217	0.904360865	1.002039454	1.173610216	0.490238779	0.220749427	0.263194409	1.125799212	0.350079603	-0.35029919	-0.599965503	0.206884285	1.258588005	0.385060576	0.120663346	0.489326868	0.400027266	0.564890129	0.345060245	0.609223556	0.204757182	0.714527087	0.57574823	0.202639881	-0.175329527	0.734841335	0.349482317	0.213279639	0.535194668	0.093719551	0.665952856	0.323386956	0.791022235	0.550556334	0.281842877	0.325685789	0.177418941	0.701363621	0.29108245	0.268992996
AT5G60140	1.074947305	1.68475043	1.344219681	-0.159924677	-0.0873731	-0.264537039	-0.022830975	1.301911314	1.370543957	0.891817406	0.072105332	-0.050347572	1.07943446	0.043792867	0.282420137	-0.512035141	-0.511855726	-0.274902767	-0.678733065	-1.038138371	-0.736457021	-0.981591673	-0.870688802	-0.918447815	-0.693057784	-0.195605814	-0.315332517	-0.427232671	-0.446523255	-0.459418521	-0.434977657	-0.277868695	-0.421826774	-0.320697171	-0.313836437	-0.242376653	-0.342605812	-0.306144503	-0.299007291	-0.294731122	-0.318593605	-0.375569698	-0.298096918	-0.535904907	-0.621454692	-0.662790368	-0.690895673	-0.764567505	-0.657806522
PRR3	0.335554317	0.361523998	-0.035859122	0.896098909	0.695939887	0.760508203	0.162408977	0.281095366	0.465659894	0.178614817	-0.460725499	-0.402589489	0.586066909	-0.162360776	-0.175560074	-0.515727267	-0.752302733	-0.618747273	0.590901046	0.452733008	0.716661804	1.442326768	1.192163217	0.34638899	0.06075869	-0.83909327	-1.147620839	-0.893655325	-0.792491138	-1.168498229	-0.961018664	-1.145037302	-0.632867022	-0.82730171	-0.582975245	-0.520688865	-0.536972702	1.686100648	1.655666694	2.003417813	2.069834417	-0.952823399	-1.074917023	-0.250153593	-0.447660591	-0.62910364	0.783237317	0.369351223	0.618392692
MYB59	0.422295734	0.8079051	0.738239087	0.758894234	0.718107287	0.710042572	1.404726434	0.579599931	0.675750107	0.651888371	1.554726212	1.54303394	-0.209176726	1.472220879	1.563908777	1.191599067	1.675041458	1.444837946	1.241489261	1.174273095	0.993645233	0.541272119	1.034342039	0.333452494	0.520246339	0.015273868	-0.440191176	-0.847974574	-0.695336166	-0.62651276	-0.732830988	-0.217531719	-0.277712906	-0.05246225	-0.124697	-0.132812701	-0.280397469	-0.980945263	-1.182711258	-1.508072373	-1.52817339	-0.441250506	-0.42791385	-1.120953092	-1.264765096	-1.280416232	-1.044669971	-1.256418177	-1.168549231
AT5G59450	-1.507959118	-1.694517461	-1.470092756	0.627324159	0.455364356	0.466284225	-0.467977187	-0.057349323	-0.291693657	-0.414525481	-0.902249903	-1.058465625	0.447376937	-0.406266456	-0.773838594	-0.334696119	-0.544675212	-0.05171966	1.968432859	1.860731888	2.156358471	2.26427991	2.382335764	1.538114644	1.931155949	-0.262876228	-0.307162257	-0.400904468	-0.593632678	-0.813733812	-0.453020478	-0.626493101	-0.778595358	-0.495139776	-0.817306267	-0.568256833	-0.839142664	-0.834203391	-0.992539691	-0.658206816	-0.610082727	-0.551446773	-0.507083622	0.22559799	0.108123314	0.200048935	0.191937355	-0.158954634	0.038104399
WOX2	-0.023686358	0.359148256	0.276418533	-0.25217621	0.563446329	0.171194932	0.043206375	-0.325883406	0.01842527	0.508407607	-0.149533333	0.04774998	0.580694209	-0.189875666	-0.35518466	-0.001841706	0.417123882	-0.282393833	-0.575837516	-0.33707112	-0.583164602	0.25374389	-0.91538712	0.445721238	-0.764315842	2.186885526	1.631400395	3.202705254	2.745730222	2.744154172	2.60048918	0.660119424	1.13297933	1.068622193	0.91874802	1.080761989	1.236425867	0.520326844	0.825780725	1.679662938	2.146553366	1.590761306	1.140532495	0.83534512	0.509580643	1.029848457	0.036106592	-0.007040919	-0.603955758
MYB119	0.982528807	1.311250742	0.510703443	-0.116726733	0.411657792	-0.119304856	0.621556366	-0.460326023	0.247436943	1.786165526	0.527699156	0.599190738	0.466031868	0.04008298	0.624709396	0.643365095	-0.205028502	0.530659371	0.001779727	0.019029167	1.228871878	0.5217451	0.033242516	0.972682367	0.089572815	0.102428845	0.596701302	0.06146621	-0.1526714	0.199369769	0.277822841	0.977563292	0.04718012	0.216862113	-0.132645643	0.614772765	0.380061546	0.540966755	0.71513214	0.032371887	0.124671278	0.193468999	-0.171182878	-0.465323769	0.111956603	-0.743403564	-0.176091263	0.000562858	-0.277786721
AGL82	0.885432488	-0.083603626	0.338222263	0.343255931	-0.286526008	0.052794503	0.733320564	0.016401713	-0.423590077	-0.163792188	0.245153132	-0.028570893	-0.36507654	0.041381321	0.47491292	0.193334919	0.775488317	-0.190380991	-0.405412048	0.297941869	0.082515003	-0.157569977	-0.733291753	0.895150388	-0.546211092	0.881016018	0.778773885	0.162048303	0.623913497	1.108072999	0.913832286	1.757531107	1.208224702	1.190962897	1.346046167	0.950530623	0.566130937	0.712253017	1.645786986	1.409586191	1.197762132	0.821353491	0.566548434	-0.573517102	0.477801497	0.044950571	0.023837418	-1.150957515	-0.695392215
AT5G58900	-0.951837901	-0.578510374	-0.728280103	0.057717152	0.065175405	-0.133268736	0.315200439	0.561147395	0.717495302	0.57686028	0.166390755	0.385657044	0.470680054	0.6725116	0.187588903	0.055221101	-0.254754646	0.384799882	0.235084192	0.069702482	0.249065746	0.355064246	0.279509313	-0.628447934	-0.46904601	-0.654251092	-0.582507572	-0.896764903	-0.900965116	-0.397707311	-0.240983368	-0.366064967	-0.259195102	-0.171749523	-0.186689341	0.039153194	-0.326659019	0.155480018	-0.068914015	0.287160635	0.22227834	-0.775446787	-0.676487979	1.060463764	1.281555745	1.244979355	-1.403028975	-1.614417492	-1.379096287
AT5G58610	-0.372007724	-0.213507576	0.811935552	-0.940054145	-0.893637524	0.090264134	-0.836708239	-0.759080772	-0.298597559	-0.742372577	0.003214195	0.506287546	-0.279915599	0.023778294	-0.852285379	1.426083684	1.085191973	0.350552622	-1.592496247	-0.233353197	-0.356150566	-1.671164124	-0.390808645	-1.732730952	0.157230212	0.546626153	1.210351348	0.661970607	0.722310734	0.585075329	0.090729668	-0.278941009	0.886428046	0.084405959	0.58379159	-0.079215068	0.07077791	0.133553181	0.807627279	-0.343993682	0.212336151	0.06650877	-0.062924498	-0.411865487	1.067668141	0.297503248	0.176125106	0.63048757	-0.292664577
AT5G58620	-0.000700895	0.233073732	0.683603373	0.223605054	1.068850414	0.352726401	0.436405765	0.851568028	0.624824652	0.869901135	0.462681406	0.479942041	-0.931633079	0.520221468	0.867030556	-0.054710579	0.634017028	0.700425481	0.635472861	0.428410862	0.25378178	0.327500159	0.519960278	1.221912556	1.014193028	-0.420297885	-0.793113729	-1.713425664	-1.119495638	-0.236300986	-0.814702939	-1.641905804	-1.222182769	-1.27527337	-1.515265125	-0.684668227	-0.963615205	-1.806411885	-1.073758531	-0.998418907	-1.221994088	-1.419438738	-1.286024283	-0.352303949	-0.43936746	-0.334516566	-0.256139249	-0.312528935	-0.368107132
AT5G58340	0.967392904	-0.412800219	-0.027524105	-0.31611816	-0.41750921	0.703456972	0.558317546	0.550890188	-0.781130783	-0.769454413	-0.462546759	-0.743738744	-0.264987878	-0.446407385	-0.083548665	0.838176347	-0.145425576	0.068448182	-1.258664662	-0.243536262	1.692455411	-1.178695295	-0.739951082	0.517223075	0.529013115	-0.389783029	1.093124878	0.932498093	0.642249536	0.141577893	0.71466532	-0.405365707	0.035953331	0.091164719	-0.608228228	-0.497662608	0.172804556	-0.035118472	-0.246956198	1.508440681	1.170486531	1.191525831	1.439924742	-0.549843514	-0.64102798	-0.247860269	0.207081985	1.146780719	-0.172669068
AT5G58280	-0.039890084	-0.912570978	0.51406271	-0.304161951	-0.837826475	-0.396965151	0.016495559	-0.782961962	-0.66054128	-0.521478907	0.587569215	-0.217179133	-0.10605714	0.553509295	-0.143201215	-0.780984025	0.331881127	-0.018016447	-0.587808037	-0.7821639	0.110525374	-0.076877347	0.334882661	-0.176886897	-0.133578448	1.218831628	1.37484786	1.680061113	1.857971862	0.727800593	1.381794587	1.893701242	1.925497157	1.620435034	1.33290475	1.99268261	2.825065944	1.903465953	1.597389699	1.132033704	1.716362685	1.53072431	2.062831151	-0.065457313	0.767582177	0.732558231	0.821299503	0.538317697	0.538795528
RR18	-0.213022896	-0.29134285	0.48373785	-0.303136493	0.298253065	-0.242526179	1.026169226	0.331187439	-0.330693302	0.33307618	0.838593892	0.42973935	0.633737551	0.960010079	1.492408728	2.055532865	1.76547455	0.097664386	0.257919389	0.542997042	0.149034941	0.681053341	-0.068001973	1.367588976	0.209186671	0.741176536	0.680931143	0.759760503	0.240134633	0.379449114	-0.070603104	1.084873584	0.65834353	0.528100197	0.304583526	0.628343625	0.550250167	0.738551727	0.640974694	0.258928948	0.979058075	0.345135075	0.381401623	-0.052342086	0.295012471	-0.070138435	0.610136061	0.937202256	0.227668051
MYB36	-0.124922156	-0.480471069	-0.467276784	-0.855526569	-0.817225814	-0.254670851	-0.592832279	0.04050497	-0.34325491	-0.254932361	-0.707828427	-0.727756275	-0.937429798	-0.778736918	-0.570369698	-0.312855334	-0.418316406	-0.82205333	-0.541806154	-0.723984391	-0.347890037	0.172633549	-0.515608526	-0.224741752	-0.730575459	-0.269437145	-0.252238646	-0.158299358	-0.20277947	-0.351677813	-0.42126061	-0.230731466	-0.28432267	-0.436605177	-0.2128097	-0.127719573	-0.080090277	-0.275064249	0.072973801	-0.225802509	-0.292013403	-0.251217624	-0.182640935	1.532867519	1.532686565	1.491140526	-0.072605205	-0.725697486	-0.555710927
ZFP2	-0.123749462	-0.082615691	0.166774165	-0.743183656	-0.676418194	-0.475118993	-0.818885307	-0.294674232	-0.245841716	-0.193849156	-0.85223537	-1.085353635	1.520224877	-1.070541267	-0.937555331	-0.84449072	-0.840787827	-1.085490089	1.209286136	1.059535684	0.41123874	-0.323262969	0.62369828	-1.038220445	-0.694501878	-0.310282668	-0.292804449	-0.248618338	-0.178169558	-0.427255451	-0.515048199	-0.42911299	-0.461727081	-0.317349111	-0.255743579	-0.340938478	-0.264282996	-0.343659832	-0.209783326	-0.50166277	-0.361673498	-0.269923409	-0.317138065	-0.470617301	-0.259421379	-0.489626217	3.742388585	3.439382894	3.568218564
AT5G57720	0.964271693	0.384056495	0.828473198	-0.134946451	0.511711861	0.278948672	0.554577057	-0.284082802	0.227425323	0.93396553	0.55507646	0.567080225	0.158745089	0.740591664	0.413503098	1.089585137	1.162697152	0.401374028	0.32061427	0.427202159	0.535555833	1.13865302	0.557209906	0.919814714	0.15652373	0.662929678	0.572416447	0.62497729	0.618505595	1.038371567	0.835709281	0.682833244	0.779898252	0.763955001	0.837025331	0.72723161	1.310878654	0.65594348	0.759315525	0.792241176	0.731887202	0.872297415	0.627474555	0.554156287	0.738342898	0.367350937	0.211599321	0.707997422	0.637168221
LRL3	-0.265324821	-0.522720102	0.766333689	-1.346818963	-0.702732269	-1.295603101	-0.319347956	-1.025313815	-0.637184244	0.433726068	-0.321155675	-0.194187582	0.021300678	-0.89445312	0.204330467	-0.143094615	0.461643626	-0.400201431	-1.123337293	-0.705570142	-0.191078477	0.121686537	-0.671771706	-0.740813038	-1.148893887	0.398647525	0.481662749	-0.519391403	0.32307647	0.598534756	0.387463621	0.51426244	0.104194938	-0.220231613	0.556467922	0.057734968	0.182352602	0.061361886	0.656126315	-0.795434893	0.098896489	0.532819115	-0.626515512	-3.126672331	-1.698861822	-0.967790405	-1.044083962	-0.312722493	-0.537134162
PLT5	-0.562206038	-0.630437142	-1.264770519	-1.569685301	-1.553355887	-0.007495877	-1.472353625	-0.370980425	-0.767508913	-0.848687701	-1.13089523	-0.657927282	-1.10453309	-1.369071823	-1.604810691	-0.201382673	-0.817381086	-0.527256494	-1.595675923	-1.131640801	0.382406834	-0.54379358	-1.100649934	-1.013888418	-0.630214877	0.164459408	0.796297395	-0.029034215	0.06411013	0.583334758	0.971289869	0.523736466	0.624625985	0.611299688	0.045810335	0.773706633	0.086877613	1.091751598	0.510201532	0.879142239	0.605336863	0.428556343	0.395048541	1.731572679	0.798937396	0.808253795	-0.742472724	-0.028115271	-0.443985638
IAA33	0.365530942	-0.604788018	-0.577074233	0.131129473	-0.375684954	-0.32247403	0.437811614	-0.447843806	-1.39621771	0.864702971	-0.331181663	-0.049878135	-0.930565268	-0.643674436	-0.305913055	1.227958218	0.537275078	-1.124621241	0.252129376	-0.840222927	-1.429316031	-0.94740042	-0.071795946	-0.18166964	0.609083332	0.77772342	1.015906547	0.992165294	0.448968184	0.759832606	0.66289875	1.310450813	0.209656409	0.253747537	0.804671653	1.368935012	0.360599079	0.568501984	1.539580359	-0.621873683	-0.04570757	-0.397513362	0.367817559	0.322290214	-0.41623106	0.235924177	-0.093046722	0.507321704	0.192469863
COL5	-0.025004648	0.060370089	0.217685063	-2.962742754	-3.041702633	-3.097790838	0.226444408	0.578723787	0.324680188	0.307584928	0.084160057	-0.152053318	-0.361061181	-0.32978139	0.934561451	-0.292946152	-0.60846312	0.057848359	-0.02331073	-0.295125187	-0.071611961	-1.848078359	-0.83465626	-0.877239928	-0.79651909	1.888471954	1.755765489	1.999681848	2.15114462	2.443511978	2.005996977	1.242233254	1.248709453	1.992777505	2.278989235	1.912361657	1.333645594	1.172438326	1.041855922	-2.610120822	-2.477798657	1.203285186	1.390188376	-0.882933242	-0.534074685	-0.574089162	0.748735271	0.461997143	0.550881367
AT5G57150	0.064321848	-0.009149151	0.119640947	1.71455556	1.670599776	1.828191774	-0.341625298	-0.213564798	-0.120918676	0.103723414	-0.653099668	-1.092832272	0.239131216	0.06954984	-0.173156663	-0.754552865	-1.081866018	-0.236245903	-0.320747577	-0.501000644	1.444650219	2.338148138	1.352564543	0.411663028	0.162459791	-0.453842749	-0.754917935	-1.224372068	-0.761084432	-0.615469618	-1.308647104	-0.340135191	-0.768835819	-0.597537953	-0.567006885	0.024662445	-0.232609413	-0.340081989	-0.706108439	-0.748611173	-0.846817786	-0.479171768	-0.480160277	1.440622341	1.398089633	1.495673038	-0.804573583	-1.17807699	-1.335495615
CIA2	-0.841810803	-1.074066136	-0.832208955	-0.836025377	-0.864139689	-0.954066612	-1.27338612	-0.972926984	-1.347052252	-1.383053666	-1.128454615	-1.054676128	-0.937317138	-1.468231753	-1.555292132	-1.568455125	-1.566634864	-1.468214841	-0.734493203	-1.09141858	-0.496284099	-0.678450534	-0.592346659	-0.482979552	-0.551025908	2.363492506	2.322859134	2.025678376	2.138573028	2.216255217	2.341881654	2.257381919	2.27371686	2.545914887	2.516145753	2.555701003	2.62772627	2.436355219	2.217501023	1.83112777	1.900923937	2.054742321	2.234778777	0.557741797	0.368115047	0.069360047	0.407709248	0.180732105	0.110197018
NAC099	-1.818919866	-3.118928121	0.305471325	-1.17573545	-1.203274785	0.538069881	-0.208356328	-1.796637527	-0.924130418	-0.146918284	-0.774915901	-0.121408322	-0.802738368	-0.235221286	-0.162352426	-0.098480909	-0.643969265	-2.046558433	0.378255366	-0.287304431	-0.714472292	-0.50010383	-1.097366246	0.290334833	-1.4907472	0.158537409	0.520674354	-0.640537699	-0.136597283	-0.943931234	-0.122549228	-0.041253823	0.266505178	0.265891743	-1.019937769	-0.949496819	0.94957555	0.111445509	-0.926531028	0.311498269	0.332308516	-1.431102661	-0.291854155	1.937764442	2.324988374	2.375615451	2.731309898	1.692762204	2.966018582
ET2	-0.33518963	-0.017406376	-1.078941989	-1.286753149	-1.631630421	-1.0289686	-0.802380073	0.470300688	-1.511044173	-2.071860052	-0.804773942	-1.154885109	-1.387582235	-1.298846678	-0.446175009	-0.132722476	-0.894079027	-0.827907056	-0.999560183	-0.325306323	0.378426172	-0.207370528	-0.571183763	-0.582510704	-0.787009542	1.155771244	1.227193562	1.39434717	1.509983602	1.674263205	1.590387864	1.474452014	0.77923785	0.780017092	1.460361345	1.476673238	1.421037171	1.18483034	1.16773397	0.800239819	1.051473272	0.725557445	0.683933401	2.377119209	1.926012183	1.703976126	-0.237383198	0.048721139	-0.138535202
GNC	-0.860086894	-0.891474517	-1.034672092	-1.094505603	-1.065336478	-0.955178142	-1.090834387	-1.185612592	-1.328563826	-1.346854031	-0.952125706	-1.080932779	-0.911774567	-1.208020884	-1.096908766	-0.732502173	-1.100976469	-1.155393343	-0.932182267	-1.207976469	-1.093880648	-1.097717896	-1.164190977	-1.210359184	-1.116807586	2.530186988	2.252906943	1.672924307	1.805410538	2.209178952	2.305196376	2.94512061	2.425836278	2.301813404	2.295014091	2.129943558	1.90936455	1.589865858	1.232816555	2.518438092	2.331010217	2.686450034	2.734731319	-0.370111566	-0.408474459	-0.519823265	2.288829057	2.149386837	2.626823352
AT5G56900	0.338739567	0.466822253	0.488449846	0.24920004	0.558670906	0.309492761	1.047029179	0.325756547	0.18570558	-0.037210038	1.164749774	0.978955266	0.175768141	0.762600016	0.989845278	0.288320936	0.62417037	0.499926516	2.04896643	1.878791777	1.895275293	2.076468013	2.331519406	1.740507953	1.513456964	-0.900689351	-0.922185096	-0.662802488	-0.627800646	-0.629234118	-0.607662739	-0.739934691	-0.863172779	-0.619629504	-0.526893955	-0.893122611	-0.861977068	-1.053902551	-0.9949158	-0.952663667	-0.932484789	-0.96137335	-0.797197483	-0.83066739	-0.727618446	-0.838094718	-0.375953415	-0.650686801	-0.444354536
AT5G56200	1.182010971	1.574558065	1.353454545	1.371650853	1.016502386	0.865847529	1.471407009	0.773551076	0.667455231	0.647027307	1.014930955	0.930383104	0.673721769	1.02395558	1.281737805	1.194794765	1.589090786	1.678131286	0.911441372	0.860854564	1.235519906	1.451308028	1.583845863	1.520992002	1.24371659	-0.509019823	-0.474616181	-0.492718301	-0.507071069	-0.565231294	-0.576621618	-0.599100526	-0.651054092	-0.629352923	-0.462634195	-0.462471773	-0.459844425	-0.58941553	-0.58093578	-0.585011233	-0.596076013	-0.545223444	-0.45477414	-0.629891479	-0.720249702	-0.480633791	-0.67576279	-1.032663438	-0.857618048
WRKY2	0.551077124	0.439140892	0.57809108	0.446392036	0.435024863	0.228114621	0.361632904	0.353057773	0.026467182	-0.245289081	-0.193812303	-0.006296763	0.492689564	-0.719433457	-0.088873376	-1.466575506	-1.113496001	-1.208517985	1.177898061	1.144116651	0.92152419	1.041579583	0.927790461	0.69220283	0.535491854	-1.450385179	-1.080062614	-1.080526064	-0.652648952	-0.926278193	-0.666954759	-0.668006621	-0.356290934	-0.996379324	-0.873433019	-1.024025896	-0.747124836	-0.466265078	-0.509115898	-0.403313311	-0.43325414	-1.41283643	-1.039505256	-1.350947243	-1.49023164	-1.4845872	1.113615424	0.553277928	0.768140849
MYB80	1.159934596	0.849232244	1.640225346	0.221172541	0.840065911	0.728717337	0.509480105	0.575189863	0.349450451	0.607997061	0.263189163	0.353913623	0.293990094	0.355862426	0.491363416	0.656798513	1.353538738	0.28052233	0.196338126	0.724392952	0.840058793	0.728110924	-0.225429915	0.645550942	-0.139708038	0.283360419	0.837506894	0.321528872	0.798488131	0.540479064	0.340965755	0.619073062	0.963435782	0.685417083	0.820469348	0.288445573	1.395471111	0.620503987	0.843504527	0.514544244	0.515101271	0.499565713	1.32605572	-0.128685703	-0.63570692	-0.569037765	-0.005471109	1.036471394	-0.203247731
MYB120	1.574795841	1.871469504	0.078559039	0.060215682	-0.344674294	-0.001840881	-0.069461108	0.177584699	0.405004143	0.788615567	0.680398811	0.673429432	0.114013732	0.324155429	0.552646689	1.301102643	0.410055551	0.532076107	0.093786376	0.641020038	2.481273416	1.490212906	1.035344214	1.598266646	0.617882952	-0.248714417	0.100878483	-0.338547824	-0.177739299	0.079747021	0.329943676	0.00177926	0.184400014	0.309215118	0.21329522	0.557647244	0.327125801	0.662211494	0.856139257	-0.379124588	0.068175249	-0.142260036	-0.001260261	-0.384505712	-0.889503834	-0.608147167	-0.059377102	0.197900639	-0.554042646
ILR3	1.147616651	0.291568508	1.076501712	1.172659203	0.956439584	0.969478488	1.027453322	0.771472396	0.964614586	0.730054526	0.640395969	0.490075587	-0.36512054	0.389934238	1.155333295	-0.244004228	0.928988993	0.376343961	1.700673309	1.585581596	-0.057979956	0.740770413	0.867694919	0.896325931	0.654356783	-0.259681113	-0.116761991	-0.792524465	-0.681544111	0.072927927	-0.0170124	0.365130205	0.349403998	-0.000707742	-0.051971909	-0.9703125	-1.586274763	-0.934170393	-0.653913396	-0.497083857	-0.654943966	-0.042755838	0.016965458	-0.734542723	-0.689546775	-0.500585188	-0.218508847	-0.399352884	-0.211992219
AT5G54630	-1.242813829	-1.132398184	-1.28774472	-1.1842341	-1.061184498	-1.072800444	-1.300266968	-1.125927867	-1.346787151	-1.283968168	-1.243501824	-1.27869433	-0.292727912	-1.092431709	-1.217910623	-1.189824016	-1.301550803	-1.233656742	-1.255069098	-1.362491579	-1.618911495	-1.36397809	-1.669941013	-1.484811871	-1.544304286	2.645772196	1.959871253	2.219344253	2.303116307	2.121843554	2.118925505	2.086981677	2.009843344	2.572101721	2.528378073	2.881778506	2.7251292	2.436459636	2.305065847	2.077559494	2.136597767	2.4181717	2.310987117	1.204249746	1.041089835	0.849730405	0.747173026	0.801295185	1.083810795
HSFA9	-0.589155225	-0.496254983	-1.40172524	-0.926755042	-0.439004698	-1.167760849	-0.83979741	-0.355001664	-2.32279081	-0.694635629	0.446122915	-0.670543974	-1.895354723	0.152940696	-1.064854028	-0.588272188	-1.15927583	-0.836648135	-0.647792838	-0.92876849	-1.680733699	-1.653130278	-0.623524297	-0.488220473	-1.712902723	-0.024414146	0.459773798	0.610004253	1.843845913	-0.159715307	1.063019426	0.897406159	0.532776648	0.460984923	-0.312056855	1.333564618	0.435512615	0.444281941	0.927580341	-0.080068067	-0.148816935	-0.158344362	-0.541740183	-1.614531632	-0.709294388	-0.887899141	0.038494495	-0.286400385	0.547903082
MYB49	-0.365537279	0.02352735	0.148627585	-0.675237054	-0.820617282	-0.98806684	-0.431565868	-0.003652054	-0.337795123	0.745217333	-0.837171789	-0.868354011	-0.704364148	-0.393933609	-0.155104932	-0.565401466	-0.504115497	0.193925621	-0.729194081	0.154334237	-0.476204915	-0.50521071	-0.152064673	-0.115364473	0.907883272	0.318260851	-0.164189021	-0.257503892	-0.6816553	-0.154673721	-0.213990382	-0.503835822	-0.089198395	-0.510262543	-0.407124053	-0.087366086	-0.110574948	-0.97011036	-0.051104329	0.087491459	-0.122503117	-0.307459768	-0.013547019	0.922471314	0.19876139	0.862176394	-0.990404204	-0.305275724	-0.727791524
HB52	-0.625529944	-0.849616195	-0.601390591	-0.862196638	-0.589799137	-0.697216067	-0.658489474	-1.456047555	-1.485297127	-0.914982295	-0.776656257	-0.872650359	-0.707544984	-1.098333979	-1.208394372	-0.952012641	-0.741344197	-0.425187231	-0.69158747	-0.534392649	-0.648314647	-0.108202649	-0.759764711	-0.960000106	-1.037386982	0.850093469	0.344537193	0.428333143	-0.170731167	0.345932943	-0.094178232	0.036613809	0.036424982	0.026362956	0.509701621	0.512195057	0.137493861	0.057888523	0.390347097	-0.177883392	-0.142291888	0.139478537	0.23999794	2.214719934	2.26380086	2.180295171	-0.1313215	-0.094981506	0.434829638
GRF7	0.345631785	0.192022312	0.766126454	0.561143373	0.454593557	0.269028558	-0.192650414	0.101096714	-0.197346748	0.352487958	0.118919672	0.451562699	1.359168175	0.41239534	-0.183437429	1.222096909	0.189873381	1.198653985	-1.000091046	-0.636737277	0.087479009	-0.133025563	-0.001532611	-0.158922452	0.414825437	0.482120499	0.518217827	0.606774241	0.801051836	0.594779505	1.105739568	1.28626952	1.704578354	1.992336899	0.547105045	0.379755191	1.458372377	1.508106626	1.341305899	0.853243265	0.817861347	0.966641087	1.180864907	0.487527858	0.238689172	0.278164791	-0.720287992	-0.802754954	-0.263549682
CUC2	1.455716041	1.083839764	1.243217352	1.081436892	0.271588483	0.534894242	0.88044489	0.433849138	0.524464778	-0.229108637	0.49198705	-0.146593774	0.014122352	-0.214849262	0.50296598	1.691139187	0.324907142	0.308406107	0.200540266	0.239439712	-1.039548663	0.515385872	-0.369984303	1.250700406	-0.26759176	0.548364965	0.55074821	0.683595991	1.048070347	0.776642546	0.60351596	0.033911627	0.677891958	0.68884176	0.981282428	0.346801164	0.355975918	0.067119947	1.201076829	0.329910902	-0.279252234	0.765283523	-0.006799317	-0.112908883	0.785685208	0.440478583	-1.789680285	-0.536085352	-1.025148969
TRY	0.020344406	-0.162704132	-0.577556099	-0.449519986	-0.87960766	-0.929582382	-0.67156572	-0.518460303	-0.801184405	-0.748845706	-1.034544891	-0.704268018	-0.695142229	-0.886870827	-0.782563824	-0.447396914	-0.748687582	-0.745110199	-0.723398654	-0.557432256	-0.780041194	-0.868904789	-0.484860554	-0.699312197	-0.886934483	0.910550334	2.368126679	1.295261516	1.589107387	0.564318199	1.324175526	2.226553613	2.617909321	1.136331254	0.731355898	0.37216461	0.587320616	0.166788616	0.014269525	1.31571873	0.966608148	3.270539383	2.810252581	-0.64715329	-0.424216162	-0.998943602	2.775719008	2.176276959	2.219274905
SPCH	-0.568061575	-0.518592803	-0.53476296	-1.094578867	-0.520100474	-0.394004091	-0.37298001	0.084941616	-1.396695791	-0.83655711	-0.296050499	-0.295171991	-0.612505022	-0.415753562	0.302646922	-0.127268222	-0.724897269	-0.363356388	-0.536747045	-0.37782848	-0.077131925	-0.146519668	0.513824957	0.587006062	-0.009195808	2.329061766	1.993500369	1.239641337	1.570427503	1.610443308	1.935429984	2.57027093	3.437287551	2.354981566	1.827308116	1.728536286	2.786740333	2.705843991	1.917880456	1.16998262	2.125317162	2.157560847	1.945590517	-0.32109237	-0.368680938	-0.359952159	-0.720325484	-0.491996718	-0.842837515
CRF3	0.693239281	-0.085302702	0.134030215	-0.802606331	-0.632957747	-0.838368851	-0.707448322	-0.092100536	-0.397613027	-0.899147715	-0.806612453	-0.99487492	-0.61683078	-0.806571004	-0.974521614	-0.227312893	-0.675220231	-0.657894578	-0.878086227	-0.883843766	-0.856524894	-0.50007372	-0.285023889	-0.300074377	-0.319786983	-0.529808097	-0.6287131	-0.604928579	-0.773366478	-0.514187755	-0.763581305	-0.444160901	-0.528447016	-0.29036013	-0.575594824	-0.525264469	-0.185448505	-0.388172884	-0.103887963	-0.442749975	-0.337734567	-0.433889553	-0.447482166	0.488168445	0.192080566	-0.066389323	-0.862467398	-1.067770605	-1.330359545
SET29	-0.736993066	-0.143405135	-0.154123948	-0.347838422	0.378419293	0.227421939	0.760126908	-0.856546645	-0.302056204	-0.236634818	0.86252541	0.550151406	-0.646219029	0.324301958	0.373277158	-1.364610213	0.076404239	-0.458965694	0.176123308	0.501020029	-0.65075735	-0.277569555	0.35890602	0.521965535	0.127484742	1.807335411	0.880454397	1.462398396	1.218334451	0.510568601	0.86577877	1.558099522	1.971427817	1.809813059	1.197655675	2.356818642	2.059649856	1.686966051	1.259431332	1.480369111	1.862481186	1.446414001	1.992828962	0.220852923	0.324769907	0.195366052	0.775897313	0.50004574	0.640048016
AT5G53420	2.52131903	2.847578226	2.725970446	1.414885617	1.473574561	1.37207135	0.66261152	0.322280924	0.330348467	0.299462569	0.263302888	0.113133029	2.038561013	0.235288684	0.167933495	-0.884632569	-0.913861056	-0.882227546	0.373625028	0.095673095	0.819359244	1.281794248	0.97515109	-0.739464181	-0.439506622	0.207245164	-0.19952818	-0.523034116	-0.485324564	-0.45144956	-0.673319863	0.611504664	0.102620327	-0.156470063	-0.176926782	0.145380676	0.365656755	0.020296234	0.164238245	0.27674808	0.39009765	-0.363435442	-0.43871771	-0.06034358	-0.077105929	-0.115996826	-1.971763759	-2.053627019	-1.469021506
WRKY27	-0.550393741	-0.542009597	-0.182619357	-1.959680227	-1.627263022	-1.941858246	-0.075367251	0.441342209	0.218953546	-0.006625442	0.573357573	0.265134354	-1.956146385	-0.362681583	0.255659814	0.139676953	-0.337712853	0.163682998	0.112736377	0.06968109	-0.248349756	-0.574495779	-0.579732747	-0.630894399	0.067050307	0.85513591	0.008084195	-0.548198013	-0.650669763	-0.685297196	-0.755917017	-0.945344598	-0.213660094	-1.276478651	-0.690251795	-0.429799389	-0.708432472	-0.769994212	-0.182423709	-0.596182578	-0.182184372	-0.728171615	-0.963471555	1.012157719	0.837647545	0.92962815	-0.384303888	-0.876194359	-0.694120822
AT5G52660	-0.476275048	0.098646912	0.041242011	0.632525452	0.48307397	0.815995372	1.418767208	-0.169721257	-0.506710696	-0.491367731	1.672438592	1.447229023	1.415352499	1.470188894	1.409901352	-0.054143511	-0.043836521	-0.694565405	1.919651443	1.823930261	1.736932793	1.558629767	1.660162978	0.337687223	0.682884187	-0.283602027	-0.226109226	-1.005068969	-0.703337472	-0.681409203	-0.854706936	-0.340860897	0.119414958	-0.577757708	-0.462554766	-0.466963093	-0.653480076	-0.59860427	-0.748236985	-0.428181826	-0.51754153	0.722680853	0.107998291	-2.003904187	-1.871897566	-2.097678871	-0.787908458	-0.783719086	-0.776035603
MYB19	0.554295708	0.009173561	0.065944238	-0.034185656	0.254930475	0.448455465	1.510995214	-0.804567389	-0.339864728	-0.361765911	0.49301068	1.044354336	0.059543773	1.192356676	-0.037205832	2.104088758	2.503885555	2.132339097	0.41950479	0.325072899	0.210201381	1.490499091	1.830466649	0.179763366	0.068217351	0.763828235	-0.006281625	0.413441863	0.00487699	0.743919994	0.386808854	0.189192139	0.727740698	0.15586573	0.761452617	0.709250362	0.421332801	0.522166927	0.619402973	0.20415665	0.506975098	0.41169074	0.604867094	-0.214912048	0.215959005	-0.784733064	-0.601525142	0.30507641	-0.049487459
SCL8	0.246918236	0.154052776	0.28476619	0.735723269	0.768454922	0.733304652	0.944333514	1.254175907	1.031134713	0.813838969	1.036988846	0.840196046	0.827901651	1.067850811	1.100684875	0.265552214	0.774918116	0.536671684	1.81807547	1.753060532	0.963606433	1.228585478	1.446734512	1.641569449	1.50642122	-1.191483313	-1.377818902	-1.263658896	-1.248104652	-1.202138278	-0.977439255	-0.814809384	-0.837872934	-0.975250639	-1.217884806	-1.4993882	-1.28610079	-1.093723791	-1.230905633	-0.759169955	-0.830740723	-1.086375629	-0.99254299	0.453021978	0.53852143	0.406564204	-0.717622556	-0.809330373	-0.674241947
HDG7	1.141254862	0.434110134	0.957732065	-0.221712777	0.405892439	0.738327731	-0.014451073	0.117327302	-0.176645424	0.352217394	0.064266986	-0.149689161	0.635016355	-0.155221465	-0.290164807	0.375977445	0.127630422	-0.538783685	0.248594595	-0.078111624	0.277856499	0.173355459	-0.639730347	0.358489346	-0.166360608	-0.416415305	0.854023369	0.506158173	-0.522017819	-0.441443595	0.093111616	0.028195823	0.384765333	-0.370418066	-0.215681365	-0.153311152	0.689154241	0.381732686	0.279724792	-0.04658627	0.420095203	0.628923908	0.02846998	-0.732979048	-0.537028935	-0.524580776	-0.248063907	-1.417828235	0.447472227
AGL72	-0.326415438	-0.147245378	0.143085216	-0.099067429	0.32599104	-0.27792187	-0.544961298	0.280072045	-1.008869401	0.343503369	0.47326949	1.030283433	-1.190330566	-0.71615904	0.710353044	-0.959057955	0.000859786	0.95442911	-0.249610336	0.797410169	-0.68214476	-0.805251529	0.072324725	-0.802725914	-0.176776283	0.312712897	0.444880761	0.290479024	1.482651425	1.376326465	-0.665770829	0.613124575	0.015101101	0.127187883	-0.194412143	0.654680937	1.444161133	-0.375523028	0.312902632	0.001427606	0.207963293	0.192516785	0.691226155	-1.230590072	-0.723334838	-1.740335927	-0.387252705	-0.65048713	-0.483372261
AGL71	0.762501023	1.433090199	0.287572776	0.099793952	-0.324435235	0.188080047	-0.03769203	2.818287272	2.507507802	1.571630839	-0.132118339	-0.135898163	2.161248196	-0.359605116	-0.312593688	-0.361684082	-0.599933429	-0.782778152	0.904593287	1.08336307	0.575237616	0.703163447	1.193161914	0.809117047	0.848527289	-0.641702732	-0.256031554	-0.171327695	-0.318910044	0.090404838	-0.107075332	-0.083929913	-0.055767667	-0.618863708	-0.312996077	-0.652809901	-0.767207637	-0.203915586	-0.26797019	-0.489807596	-0.202911267	-0.389603685	-0.422864779	-0.80880662	-0.289404276	-0.771278275	-0.523514169	-0.189179415	0.08863557
AT5G51910	-0.906360265	-0.670415205	-0.451269282	-1.75007536	-1.034139363	-0.690908646	-1.793398647	-1.556154857	-1.107987703	-1.623641217	-1.668557065	-1.44620939	-1.138127835	0.104929158	-0.998889887	-0.273235768	-0.765746271	-0.123934867	-1.139695562	-1.080129961	-0.768766608	-1.314189201	-0.702152024	-0.548305971	-0.663393687	2.483298769	2.273532125	2.598324236	2.351952608	1.755535533	2.078382448	0.823839199	1.285434559	2.357466349	1.970658908	2.030527438	2.047931073	1.339059346	1.77321099	1.491976381	1.210590839	1.913416202	1.66245917	0.169408053	0.157733942	0.318000736	0.091895032	-0.190816262	-0.051176978
AT5G51980	-0.388279975	1.174006373	-0.201186588	1.85412595	1.116842489	1.772858593	-1.216329827	0.048569559	0.148763713	-0.436152773	-0.281296496	-0.845415018	-0.362523535	-0.181825198	-0.819929827	-0.494310137	0.026182153	0.694816189	-0.707824474	-0.548706384	-1.747794213	-0.513434283	-0.55669962	0.548451709	0.743342021	0.403125056	-0.290086931	-1.226831838	-0.431282033	-0.196524459	0.218656812	0.344932687	-0.445920592	-0.53973235	-0.681550227	0.601651395	-0.403260813	-0.433187126	-0.816522512	0.373201339	0.258595106	-0.367132254	-0.626738049	0.581616392	0.382169609	0.694066225	-1.517686485	-0.993136897	-0.801322123
DREB1D	-0.716391204	-0.261346186	-0.160913742	1.209747754	1.354367603	0.971866958	-0.77521769	1.023676807	-0.149797292	1.216838874	-0.649731078	-0.961628673	-0.064111153	0.385247183	-0.387764196	-0.140483672	-0.216371166	0.831930153	-0.625425655	-1.037319549	0.234851844	0.273148666	0.234707819	1.20509762	0.800341294	0.306387385	0.13067957	-0.44020172	-0.00204203	-0.294634935	-0.657930127	0.051944489	0.058852307	-0.141683102	0.058415924	0.020321096	0.80010398	0.296589225	-0.084032137	-0.121604014	-0.023998653	0.245271374	-0.136817728	-0.04431337	0.115551794	-0.049847246	-0.912623263	-0.798645193	-1.012236107
AT5G52010	-1.485261851	-1.056805109	-2.207002776	-1.718265938	-1.555279878	-2.076862473	-1.428480782	-1.98815259	-1.852038088	-2.106391549	-1.212488048	-1.038146323	-1.267235319	-0.806820955	-1.010358032	-1.288898083	-0.407404138	-1.524256294	-1.072052196	-1.483081014	-1.07337505	-1.511942115	-1.073865703	-1.485452379	-1.279168401	1.802071265	1.321408617	1.1252699	1.195810101	1.307071059	1.645860793	2.2396175	1.986007684	2.097522474	1.924666832	2.083021329	1.728316307	1.995174795	2.089207993	2.408541814	2.287164861	1.998086459	2.357487792	0.336376767	-0.203732758	0.429913484	0.062255336	-0.111575494	0.386966461
AT5G52020	-1.371082643	-1.037631342	-1.042275469	2.04206545	2.071160544	1.835019211	-1.101391738	-0.018358241	-0.224669406	-0.03633445	-0.913838001	-0.667126138	-1.370905298	0.824527446	-1.093624466	0.942301998	-0.768131336	1.303736628	-1.406145249	-1.513917736	-0.708730189	-0.710358528	-0.390641298	1.981807331	1.947423534	-0.581755091	-0.335554317	-0.449366056	-0.423392501	-0.399380862	-0.447944562	-0.410813932	-0.502865256	-0.467623112	-0.425974085	-0.517533685	-0.134041711	-0.296582317	-0.204885113	-0.501506607	-0.454881707	-0.325573979	-0.175314814	0.108886435	0.374210605	0.667367724	-0.403361456	-0.644681913	-0.241649617
AT5G51190	-0.865577268	-0.817411103	-0.772356639	1.288682772	1.217949631	1.205471707	0.213753297	1.312361541	1.315470806	1.268559414	0.346110592	0.156970503	0.017142966	0.835625587	0.564734732	0.807218985	0.701380947	1.012088332	-0.437005523	-0.067013415	1.180172014	1.275122979	1.385343635	1.472561611	1.427428263	-0.1800849	-0.342567685	-0.425545643	-0.396015048	-0.819570136	-0.84546936	-1.145437639	-1.13396005	-1.096887762	-1.108650414	-1.078443518	-1.219788309	-1.029434475	-1.110604466	-1.332565668	-1.33213148	-1.316352136	-1.124938373	0.862640272	0.987835201	0.971639403	-0.216610061	-0.309010131	-0.192360976
AT5G50915	1.204961396	1.439278548	1.225425779	-1.119838427	-1.166075322	-1.180891043	-0.954802499	-1.328461545	-1.63002922	-1.154057789	-1.364513361	-1.013871914	-0.227043293	-1.261328151	-1.242921429	-0.708710956	-1.294024457	-1.147968135	-1.054827026	-1.013620193	-0.712388747	-0.925618354	-0.534185826	-0.625862817	-0.514272602	2.179889584	2.500784351	2.158332717	2.116521322	2.828886948	2.395357896	1.912366016	1.352699487	1.165295647	1.378629814	1.634566774	1.775239068	0.600663653	0.822090037	1.753064734	1.455653136	1.677066093	1.848226243	-0.26179199	-0.158315886	-0.166133375	1.453028904	1.17484195	1.728634013
NAC097	0.865791647	0.272955644	-0.897588443	-1.59563217	-1.912486816	-1.199224384	-0.361464558	-1.296697834	-1.157916749	-1.889921666	-0.118882084	-0.157809071	-0.313547684	-1.032868383	0.515469522	0.029019735	-0.363269649	-0.996822212	1.075814261	0.75798482	1.571369782	0.820928015	0.428617094	1.978784965	0.846549574	-0.163030757	1.66876053	0.994458829	0.593430549	0.823639058	1.075397035	0.908104075	1.213455237	0.345148828	0.258530553	0.26139157	1.069100126	0.609892742	0.030225674	1.399168963	0.529488594	0.811217166	1.560784157	-0.739831938	-0.914725781	-0.940185867	0.426156791	0.605225517	0.637544124
NF-YC7	0.999791165	0.381150636	1.165308074	-0.084042542	0.273233095	0.375529435	-0.805675782	1.870068433	-0.163189719	1.039411197	0.311473167	-0.402302931	0.205896902	-0.478250249	0.559569675	0.740241782	0.089883661	0.140589516	-0.143278152	0.239999298	-0.551158942	-0.959817307	-0.029505217	0.191061213	-0.835314163	0.472997174	0.529573526	0.173745541	-0.011073954	0.359567124	0.566772756	-0.159659206	1.020804164	0.050398388	0.217477315	0.236995146	-0.069484242	0.491187597	1.042731654	0.08343746	0.424697771	0.746427111	0.024810057	-0.178103124	0.719743321	-0.57292072	-0.549695064	0.392601861	-0.188382724
NF-YC6	1.087370056	-0.490587568	1.179368821	0.105066015	-0.339447659	0.147705435	0.867305595	0.486268794	-0.252706549	0.169392664	0.440067268	-0.54297511	-0.655667745	0.438515414	-0.037599089	0.067361812	0.811204086	-0.638443147	-0.341516084	0.658454068	-0.357686416	-0.343892061	-0.317479317	-0.023804027	-0.773062708	0.726277148	0.846685747	1.84082285	1.831454291	1.968778229	1.365790219	1.024194274	1.73451869	0.289441966	1.160741588	1.461538236	1.926490182	1.532983891	1.532069135	0.405314371	1.8138264	1.050829653	0.720581151	-0.105180741	0.981453875	0.921752873	-0.396457934	-0.194889013	0.103901453
SPL13B	-0.43408392	-0.273906698	-0.688943299	-1.864803191	-1.690550769	-1.922744945	-1.263365517	0.829460112	0.713757757	0.394679241	-1.388778467	-1.120317736	-1.080547369	-0.494982979	-1.459965042	-0.246705908	-0.971806655	0.011831987	-2.288730134	-2.186351263	-2.433042303	-2.7481987	-2.707427908	-2.23152484	-2.011067477	0.788072502	0.472940038	0.946327877	1.191715412	1.069425039	0.981668576	0.876661091	0.582437105	0.572732287	0.588259627	0.390964071	0.502877018	0.346860447	0.337798907	0.385983988	0.413098953	-0.052372384	0.128249901	1.723483326	1.84213802	2.002924319	0.50482081	0.508029323	0.84281135
PFG3	-0.862567291	-1.305546085	-0.881255174	-1.613921873	-0.927633868	-1.241486572	-0.350229155	-1.521548749	-1.564569175	-1.275462419	-0.790139823	-0.448685807	0.11030268	-0.35780279	-0.503183589	-0.063874857	0.060832476	-0.375537577	-1.006698372	-1.394236707	-0.434939838	-1.133852498	-0.751277215	-0.667713071	-0.632042587	2.197301049	2.682073683	1.66730523	1.670455407	1.058729629	2.236653325	2.59086379	2.325977449	1.413647295	1.474307853	1.870996056	1.28720679	1.337906555	1.097208477	4.018574831	3.871027129	2.093690933	1.844970267	-0.046009732	-0.238087249	-0.394133977	0.893691426	0.519824205	0.718594448
AT5G38620	-0.750076551	-0.791963626	-0.829149258	-0.656357403	-0.669206047	-0.589923285	-1.067273808	-0.259218876	-0.740450739	-0.988339003	-0.872476799	-0.838945752	-1.012027826	-0.970111938	-0.470221884	-0.383605891	-0.749999518	-0.36213123	1.229469259	0.885412912	1.181771466	2.243275492	3.165385741	3.746873601	4.915291311	-0.077726519	-0.276472613	-0.146015442	-0.317572779	-0.157878827	-0.413290262	-0.043019034	-0.158975329	0.015137206	-0.060654022	0.073244686	0.017574631	0.078544034	-0.048333955	0.087121121	-0.146943954	-0.116766616	-0.20417788	-0.105016476	-0.10269358	0.087100867	-0.633830255	0.116345184	-0.186363162
bZIP1	0.38991143	0.379125344	0.225595687	-1.733375004	-1.548694029	-1.774006418	-1.099877678	0.378471159	0.459439227	-0.005904416	-0.330153968	-0.34787923	-0.776427501	-0.656770355	-0.789731482	1.27450674	0.183785122	1.34504979	0.099466455	-0.36955947	-0.454494966	-0.741657901	-0.234148985	0.609625779	0.791301913	1.898500033	1.58465779	1.945042414	2.200639593	1.922196188	1.304107377	-0.936701916	-1.5306901	0.757196262	1.202488711	1.111690705	0.636588429	0.437093025	0.387117198	-0.440667315	-0.278881096	-0.18377834	-0.269318549	0.571684178	0.954061837	0.512685568	1.441728271	1.183457512	1.285919465
WRKY48	0.132652139	0.346868447	0.207436952	1.561375982	1.506749162	1.537171337	0.065531562	1.16135428	1.177891666	1.202757646	0.083227059	-0.069681707	0.154922219	0.794589532	0.257663	1.000627688	0.620114206	1.206201955	-0.146732521	-0.175639506	0.575455558	0.468935266	0.519826619	1.176285635	1.229482314	-0.389151053	-1.126993634	-1.121134051	-0.960570331	-0.9825958	-1.263323661	-1.012927888	-1.21592597	-1.382232839	-1.27486738	-0.82985866	-0.810589366	-1.172305934	-1.231827285	-1.219783987	-1.153178401	-1.330292784	-1.096191762	0.524030048	0.629535479	0.643535134	-0.969811393	-0.954966306	-0.807576961
MYB78	-0.146020296	0.36216838	-0.342930624	-0.161816076	-0.012372936	0.185989924	3.181233139	1.72601892	1.086718747	0.737556031	2.018852528	1.105190089	-0.867452018	2.063777484	1.834336684	2.330350533	2.839786515	3.369610428	0.185873163	-0.021273041	-0.295691161	-0.063180685	-0.010172953	-0.237532242	0.133383685	-0.190408845	-0.320086091	-0.431064174	-0.526475345	-0.263917481	-0.516353026	-0.423764329	-0.473346799	-0.374312263	-0.382133873	-0.253968784	-0.294848149	-0.374252873	-0.317585377	-0.382470398	-0.376843888	-0.437352462	-0.398031501	-0.50781882	-0.60392338	-0.49106389	-0.787704331	-0.818298663	-0.761598005
PRR4	0.312101308	-0.251115863	0.831960765	-0.01877177	-0.492505259	-0.00869364	0.095836883	-0.483340169	-0.323577931	1.209405079	0.93703429	1.161378031	0.472703872	0.667636689	1.0457163	1.494443429	1.221223375	0.053222286	-0.037593561	-0.141456581	1.493233364	0.328189862	0.135455657	0.295651088	-0.148228327	1.412388873	0.315282739	0.660956636	0.011114705	0.930243753	0.294316377	0.438161872	0.35496852	1.416932262	0.483523686	0.935323948	0.469924775	1.117012779	1.046893246	1.325903874	0.848453615	0.429650822	0.434596282	0.082898774	0.13471039	-0.361666867	-0.480797274	0.686947314	-0.151851414
FEM111	1.116398044	0.753255876	0.755275269	0.793366037	0.961965491	0.90518641	1.322810091	0.682528949	1.381498182	1.365234468	1.096237834	0.946912224	1.214130862	1.074946082	1.002732798	0.076573395	0.766938098	0.331159404	0.698986057	0.723608475	0.243170007	0.662982155	0.606714253	0.794845932	0.103054039	-0.030282635	-0.396366553	-0.759752382	-0.354044742	-0.065153845	-0.32126041	-0.178484363	-0.410280978	-0.645239336	-0.407864433	-0.148901067	-0.477880211	-0.116176047	-0.561790001	-0.387824144	-0.006984945	-1.093955173	-0.364020456	-1.095041808	-1.195947118	-1.093962228	0.515540548	0.433723154	0.106871956
PAT1	0.385335677	0.646454378	-0.019222868	-1.234538544	-0.742154503	-1.078894713	1.260074109	0.06481224	-0.06526026	-0.489725462	1.481865247	1.961315405	0.360900423	0.841468132	1.345298224	-0.123897474	0.909192451	-0.254127125	0.900469384	0.498185389	0.485044499	0.208216692	0.50592941	-2.011988327	-2.217718965	-0.683680873	-0.258494773	0.238422957	0.443093165	0.415512086	0.693806619	0.757306678	0.937603523	1.067282031	0.551561121	-0.599802948	-0.438328984	-0.367230812	-0.606689403	-0.959222739	-1.050306926	0.773705948	0.816630802	0.48830382	0.751827532	1.105213801	2.91363315	2.950083503	2.53247115
AT5G48560	-0.67396076	-0.641162128	-0.519334278	-0.174711348	-0.363324992	-0.347197568	-0.708592046	0.29951757	0.135531686	0.339612947	-0.531609147	-0.542565902	0.191429003	-0.6678781	-0.671521237	0.060825668	0.131378381	0.132092913	0.505330566	0.43663504	0.373822597	0.128021578	0.014572272	-0.42181074	-0.356334097	-1.463216043	-1.489592823	-1.701209301	-1.757920009	-1.873943252	-1.877646194	-1.660786564	-1.648279184	-1.710999646	-1.766684144	-1.441220007	-1.469143546	-1.611493038	-1.505954599	-1.479355493	-1.613843901	-1.575848846	-1.574785581	0.103211886	-0.09825483	0.072464486	2.099001977	1.998327128	2.037263323
NF-YB6	-1.219014035	-1.48920581	0.721644818	0.235732165	-0.323543772	0.763819168	0.39029141	-0.667178607	-0.335428274	-0.169802375	0.509189628	0.307376634	0.090068582	0.953550087	-0.332973534	-1.036039482	-0.977699612	-0.610305363	-0.648717823	-0.557133823	-0.166257975	-0.294722788	0.328131296	0.311651644	0.329959464	0.140510258	1.212479466	0.987540299	0.89624513	0.932603546	0.546742132	0.817901099	1.375283025	0.586018058	1.099553008	0.565724009	0.941325004	1.489576332	2.078832122	0.468329721	0.294289753	1.244499944	0.58313718	-2.021675414	-1.061408339	-0.854883337	-1.334074884	-0.484474213	0.967056178
NF-YB2	-0.529876494	-0.149473662	-0.20990598	0.562881161	0.378080044	0.3444663	0.869263355	0.194738151	-0.076489297	-0.422426463	0.817507084	0.835759111	0.553562993	0.566051323	0.643280946	-0.260608021	0.207509656	-0.23773213	1.124372317	0.942063883	0.568468787	0.575984351	0.709618025	0.363733812	0.383462071	-0.857167492	-0.669667927	-0.383509172	-0.367260547	-0.590128	-0.44756291	-1.590060966	-0.979976339	-0.692985827	-1.186740283	-1.384158559	-1.275789669	-0.427038987	-0.597844267	0.995454203	0.764252312	-0.013602568	0.067227404	-0.929626277	-0.872990199	-0.997157231	1.273599067	1.073676908	1.58527006
AT5G47790	-0.080634652	0.747909802	0.079672816	-0.231098378	0.030070892	-0.901375116	0.741012071	-0.989077285	-1.510530166	-2.778930869	0.355875343	0.52629041	0.662194503	0.219298594	0.767897862	-1.889535051	-0.393803316	-1.013441218	0.591006562	0.060039136	-0.566794385	-1.111333966	0.028449519	-1.361216637	-0.304196981	0.283692969	0.628650384	0.217907321	0.618133363	0.66119004	0.694956367	0.952197254	0.904551963	0.753218219	0.953015919	0.411355675	0.301534219	0.709456013	0.350273057	1.602723249	1.254476529	0.751050342	0.814124526	-0.633266997	-0.805139058	-0.736121346	-0.382974188	-0.398600238	0.310364768
ERF2	-1.023489916	-0.688260208	-0.873663193	0.852533265	0.963082379	0.764970963	-1.359357077	1.391582109	1.197150709	1.198411642	-1.102407209	-0.94090252	-0.393715592	0.47816583	-1.562604591	0.398564639	0.08085588	0.6712017	-1.025377014	-1.001098753	0.283343854	0.78148136	0.498508355	0.907808713	1.122181399	0.471355844	0.033267514	0.567634371	1.338097755	0.56054832	-0.291913481	-0.330661763	-1.052683814	-0.195627519	0.12644365	0.300555915	0.066069836	0.276748334	0.048512864	-0.170172399	-0.355137769	-1.144359022	-0.9566772	0.69726529	0.936778262	0.839849801	0.591501229	0.386156906	0.601368447
AT5G47390	-1.244294504	-1.426328345	-0.987818971	-1.578932643	-1.776977493	-1.322100429	0.035408195	-1.413543646	-0.758926233	-1.13416693	0.268845505	0.002870608	-1.06150829	-0.599644295	-0.257005053	-1.144581199	-1.378159247	-0.970950562	1.075165465	0.658731377	0.176797472	-1.140293656	-0.232664731	-1.118420953	-0.425129085	1.928612089	2.039083616	1.998105682	2.26603801	2.110038639	1.361223253	-0.022257133	0.267166279	1.589358564	1.577699827	0.780427618	0.877001307	1.022824962	0.696236827	0.63505958	0.647286152	1.413176901	1.363719864	0.81147051	0.886721192	0.935786222	1.620930175	1.756845115	1.658874578
ERF5	-1.07187937	-1.034816611	-0.930703428	1.48739736	1.356649304	1.315423697	-0.73300152	1.072277103	1.005420849	0.884422908	-0.500557238	-0.428286888	-0.683352105	0.468118195	-0.292197393	0.248526879	-0.020768847	0.417422133	-0.62207379	-0.084565	1.69428026	1.413371871	1.78128889	2.018647036	2.107648417	0.542677349	-0.022400946	-0.51765178	-0.260722503	-0.524405135	-0.861349807	-0.736334895	-0.916146282	-0.919594369	-0.832292832	-0.702776266	-0.785884928	-0.791805647	-0.732556643	-0.995652938	-0.986944924	-0.917971848	-0.762694594	1.027837763	1.491799261	1.324554842	-0.574918466	-0.893167676	-0.419124649
HAT2	-1.625289269	-1.27669287	-1.622105396	-0.445131831	-0.591522035	-0.763772935	1.185891865	-0.498271685	-0.625474262	-0.791029336	1.478425564	1.526501786	0.668912896	1.444913851	1.569202132	-1.580186396	-0.795943382	-1.693866096	1.185148738	1.939841665	0.520224523	0.485066498	1.407420006	0.918664881	0.695623287	-0.263721782	0.125607661	0.513268764	0.512108013	0.663704037	0.629983093	-0.894340405	-0.498622662	0.373436	0.247898842	-0.728792002	-0.966135757	-0.742551808	-0.593474935	-0.967218128	-0.858749858	0.026298136	0.028733281	0.358223759	0.476076626	0.381238054	0.547991389	0.511843438	0.287364037
AT5G46910	-2.03016279	-2.235071	-1.925720403	-1.021852513	-0.984541931	-1.184589616	-1.415541788	-2.048676023	-2.070270223	-1.782989554	-2.09508388	-2.048792586	-2.033476148	-1.55976662	-1.929905822	-0.526835601	-1.16604023	-0.274418055	-1.874086426	-1.789761765	-1.775229438	-0.828871726	-1.349652028	-1.388234674	-0.604108827	0.921106023	0.639005991	0.869964351	0.726718757	0.854231859	0.793764156	0.279256082	0.310550169	0.08959999	0.094269392	0.170155203	0.278990827	0.174659968	0.198693475	0.60448108	0.14449847	0.529265871	0.50380779	0.719172091	0.909747599	1.268357423	0.633997791	0.746813742	0.536349309
bHLH071	-0.66069439	-0.706585386	-0.307815155	-0.568351599	-0.738839167	-0.946315489	-0.700086599	-0.761168074	-1.112720167	-0.817061153	-0.582066718	-0.703542801	-0.779936321	-0.71827127	-0.498448451	-0.291439302	-0.598538162	-0.155154235	-0.745016905	-0.827139854	-0.489468566	-0.570299147	-0.69071676	-0.680693849	-0.673310636	1.503182652	1.806823161	1.80588937	1.801271688	2.01591333	2.2631119	2.594300415	2.754102192	3.0484299	2.68802087	2.501692169	2.762227906	3.087967823	2.745499836	2.993055909	3.027206102	2.411569508	2.434084104	-0.30700667	-0.216358592	-0.235340194	-0.475935311	-0.229627138	-0.243171001
HDG5	0.577531252	0.655700146	0.846380801	0.225555526	0.635489722	0.300266936	0.13589536	0.788884175	0.599614745	0.295009245	0.342119893	0.17001083	0.146693137	0.001092655	0.192680951	0.618784706	0.466925955	-0.137028759	0.134295688	-0.068516794	0.797311323	0.573929548	0.020727256	0.825346027	0.561001625	0.934602874	1.078076206	1.321608494	1.038781215	1.152751221	1.226866086	1.482512794	1.426409404	1.217168243	1.57176145	1.308058137	1.48939974	1.151600044	1.712252149	1.299202304	1.477296847	1.010467992	1.069997165	-0.38448688	0.00792804	0.076842959	-0.084933862	-0.254167336	-0.023300326
NAC096	0.659224828	0.499012191	0.760897787	0.180983945	0.431707868	0.283657966	-1.109951514	-0.188912598	0.016789711	0.107512616	-1.333947539	-0.933467999	0.720322714	-1.124382657	-1.33799073	-0.828740021	-1.454439845	-0.994104192	-0.354684923	-0.079807869	-0.395403612	-0.151893574	-0.633430801	-0.525195066	-1.040274406	-0.812020683	-1.217268068	-1.447237759	-1.532154188	-1.516289697	-1.069953741	-0.802667039	-0.866273938	-0.922653771	-1.359087052	-1.002262902	-1.182630147	-1.349445738	-1.072787589	-0.846286637	-0.746879002	-0.693192438	-1.04603258	1.824546451	1.543177366	1.582045177	0.039365686	-0.164432698	-0.333545867
MYC3	0.304786034	0.289757376	0.206517534	1.442382451	1.426852035	1.294388803	1.235065503	0.930473306	0.816174065	0.534281039	1.232640586	1.28056125	1.082726014	1.262662386	1.324446524	0.521313789	0.793151836	0.821820247	1.621066641	1.688021138	1.117640552	0.966697811	0.77570563	0.707535487	0.688547624	-1.15242605	-1.095652908	-1.22517418	-0.916779119	-0.860600742	-0.856442385	-1.303566913	-1.193176731	-1.019358381	-1.088122066	-1.086557447	-1.104602258	-1.093600948	-1.232044309	-0.594526958	-0.756153407	-1.402898168	-1.354210443	-0.81502068	-1.06921926	-0.655449424	-0.762009205	-1.058047997	-0.76026622
NIG1	-1.302074085	-0.870136017	-1.163411337	-1.143219171	-0.212107679	-1.148092521	-0.432375757	-0.098743607	-1.6647172	-1.36266651	-0.944148285	-1.032379709	-1.207730179	-0.43118228	-0.68797682	-0.408708788	-0.672382309	-0.334553055	-1.381083985	-0.700498033	-0.753597301	-1.20000036	-1.396799205	-0.958593095	-1.261433165	-0.151890642	0.635855008	1.35067811	0.828354268	0.314636035	1.500088345	1.681223312	3.036567129	2.337903009	1.15267016	0.176357844	2.84069712	1.965970671	1.232831158	1.870265178	2.151061472	4.543180985	5.365580876	-0.090447127	-0.387982905	-0.555094832	0.037031555	0.574676664	-0.452733223
AT5G46710	-1.109526959	-0.97539957	-1.631175543	0.977597314	1.21043879	0.953235101	-0.808205627	-1.114308777	-1.054436187	-0.7419361	-1.098721379	-1.195914278	-1.176466955	0.566293361	0.203005513	0.536802979	-0.630822661	-0.120572294	0.337159443	0.083452271	0.78171218	0.715320588	0.613541363	0.082989021	0.251804423	1.529116555	1.105582421	2.003782871	2.120114221	1.527754341	1.214792591	-0.883655235	-0.942765453	-0.355181364	0.24179929	0.840852222	0.048754719	0.774526638	0.827049299	-0.424539237	-0.343427255	-1.010886934	-1.187386969	0.595360928	0.923119363	0.933628915	-0.466012122	-0.568308745	-0.187525733
WRKY8	-0.039564256	0.083931454	0.186235354	-0.510988356	-0.713187655	-0.138656338	-0.956264127	-0.400258257	-0.160656439	-0.27137734	-0.079091185	-0.423165845	-0.518795583	-0.486632002	-0.865872363	0.040345293	0.167474082	0.304290383	-0.498288837	-0.378005748	-0.656388895	0.026880148	0.650853505	-0.97170134	-1.297500627	0.228236899	0.045057335	-0.02541951	0.440753989	0.520742508	-0.030413825	0.141543938	0.126365153	0.135375938	0.111195709	0.000763606	0.211125132	0.283554619	0.480249412	0.589617255	0.109112933	0.12082951	0.289783159	-1.186988703	-0.676456383	-0.806577121	0.325987407	0.087830324	0.337412583
WOX9B	1.529084519	-0.12813725	0.247099903	0.475155103	-0.038530379	-0.086124153	0.624154746	-0.494038893	0.711613651	0.081688542	-0.209678137	0.767837244	0.180792337	0.749364608	1.58671817	1.21209853	0.469985504	0.727903021	-0.257478269	0.692098209	0.751446302	2.275761447	1.593691475	0.420542872	2.036567588	-0.018548993	-0.152251534	0.244423889	0.049472942	0.180896238	0.291785154	-0.593058042	0.39997113	-0.113021148	0.293691492	0.119067233	-0.186744407	0.172366408	1.117292698	0.089919832	0.110625653	-0.266329785	-0.197653325	-0.805157583	-0.265599222	-0.613484625	-0.195065884	0.733058406	-0.259661784
AT5G46010	0.732635615	0.591061163	-0.102046502	0.457767475	0.630208888	-0.371256738	0.201367326	-0.304479889	1.341510266	0.718512566	0.589346771	2.638605821	-0.248938695	0.180802433	1.239243173	2.545334677	0.202730791	0.61264025	-0.231813407	-0.237116455	0.77273778	-0.319939089	-0.222680168	0.178675818	0.804109846	-0.763367791	-0.196879367	-0.038384894	-0.526643864	-0.32201406	0.498836018	-1.100389704	-0.438946182	-0.481225142	-0.417579796	-0.247378143	0.264678752	-0.103451392	-0.202407212	-0.756689083	0.284840583	-0.12723988	-0.326461575	0.395248955	-2.298378998	-0.350313003	-0.048646321	0.074976059	-0.401081682
RHA1	-1.443555294	-1.469724544	-0.989197065	-0.122790824	-0.166451456	-0.396497549	-0.193604888	-0.894011516	-0.930500296	-1.146425785	-0.308041222	-0.3711828	-1.108882018	-0.423059792	0.142018673	-0.887416124	-0.497458169	0.001100069	0.400175205	0.342841962	0.534594212	-0.351381542	0.14648723	1.110262112	1.138998503	-0.259853145	-0.13860078	-0.02691134	0.500819006	-0.116845417	-0.103497305	-0.479977341	-0.938742275	-1.358232308	-1.423642724	-1.335783155	-0.702920169	-0.970875893	-1.402095372	-1.019673656	-0.89319933	-0.525604201	-0.492207005	-0.007047493	-0.108555163	0.008322609	2.202788353	1.203310078	1.510044759
maMYB	0.18440929	1.034274055	-0.304182755	-0.346614807	-0.350816967	-0.43537087	-0.460664129	0.112283973	-0.197675568	-0.428407678	0.008028089	0.043956733	-0.011428428	-0.061473348	-0.046448739	0.013818675	0.25700046	0.170393751	-2.279340824	-2.486423123	-3.168661155	-2.312093504	-2.813150036	-2.370487201	-2.382032579	0.238183125	-0.041220926	-0.155271963	-0.063296657	0.055768026	-0.191386955	0.458543001	0.162416557	-0.193791862	0.063268726	0.406117018	0.228785356	-0.051931525	-0.16332101	0.073648208	-0.009811694	-0.343039482	-0.244515023	1.023451361	0.672822235	0.909509769	0.074525498	-0.229873222	-0.197580882
WRKY16	1.144305909	1.012751761	-0.447804495	0.505231319	0.76036965	1.328150514	0.934105152	0.66418618	1.252725101	1.120272175	0.912923034	1.352101622	0.711248731	0.750381246	1.034101315	0.779432021	0.324956894	0.271045256	2.079372605	1.774168054	0.748328911	0.702828946	1.19600693	0.961373912	1.403341081	-0.223901762	-0.946198493	-0.793558242	-1.134239342	-0.654250711	-0.691658308	-0.667109925	-0.455474071	-1.336167317	-0.561383462	-1.118411211	-1.307142914	-0.930800543	-0.650875016	-1.189092647	-1.007295223	-0.944158064	-0.254018921	-0.675868067	-0.871525648	-0.794142297	-0.092299539	-0.263071558	-0.180176647
AT5G45270	-2.054317537	-1.162334316	-1.390690163	0.882620502	1.212250571	0.64406377	0.518786022	0.661237596	0.987947846	-0.674968515	0.493610932	0.504794927	-0.12926372	0.75411824	0.672806326	-0.409718687	0.491484717	0.235022375	1.246031163	1.28378271	0.834157931	0.865999654	0.443160812	-0.307377898	1.057365898	-1.422395018	-1.577633012	-2.163272951	-1.977143507	-1.065525791	-1.413694798	-0.498711621	-0.508254763	-0.505287852	-1.119567985	-0.706696645	-1.362533324	-0.762375856	-0.588413686	0.491797821	-0.20659727	-0.458033154	-1.228293513	-0.305000762	0.044865955	-0.245526734	0.308160599	-0.110911502	-0.001774902
BMY2	0.597506724	0.336571265	-0.155860481	0.617768255	1.109665029	1.354084109	1.115709947	0.005978583	0.307578127	-0.351632093	1.415843408	1.527085157	0.467692887	0.899749929	0.990399077	1.04742024	1.859360206	0.975750343	0.950492888	1.158573171	1.0778071	1.374909598	1.101135043	0.707132903	1.206665095	-0.385225414	0.171778445	-0.682127097	-0.224262145	-0.29504744	-0.217397599	-0.334295772	0.339409591	-0.354585023	-0.500155409	-0.619611193	-0.974951075	-0.091688986	0.145567204	0.072571109	-0.222876857	-0.127710894	-0.307593838	-0.185301465	-0.656610717	-0.275826541	-0.501096196	-0.540174814	-0.830544989
PKR1	0.221099357	0.130731972	-0.01927722	0.977429533	0.962851	1.152106531	1.069768546	-0.009707865	0.804222233	1.688101364	1.395079419	1.020643234	-0.313739012	1.004804387	0.899508726	-0.712237123	-0.029213072	-0.226511511	1.645233637	1.1835762	1.228527036	0.282129679	1.051567194	-0.167921392	0.340828931	0.557871267	0.207610106	-0.160302323	-0.124349088	0.158983032	-0.065695669	0.31229349	-0.00769457	0.290876912	0.091559349	0.017233392	-0.261817493	0.751754766	0.724038663	0.587277896	1.413280957	1.073186557	0.558935282	-1.719292297	-0.962705273	-1.532011073	0.359789926	0.289001667	-0.153360493
NUC	-1.008917031	-1.25816555	-1.253732713	-2.046965949	-1.330013294	-1.208185795	-0.983347829	-0.955465941	-0.804053524	-1.20896553	-1.581604586	-0.967190246	-0.825849891	-1.123312346	-1.564959803	-0.749363578	-1.323331329	-1.114437292	0.078042918	-0.534895585	0.066705603	-0.799182612	-0.30991764	0.315787276	0.82174076	-0.593430688	-0.297097599	-0.32320157	-0.725587576	-0.318913818	-0.03043831	-0.608285957	-0.407049473	-0.665680226	-0.756707726	-0.590027582	-0.134595997	-0.228602158	-0.224583992	-0.47051074	-0.448470192	-0.875100397	-0.575641178	-0.678999438	-0.858977246	-0.740517518	1.562315271	0.950433115	1.307776372
GPRI2	-0.972265013	-0.768719794	-0.881995539	-1.431272087	-1.379939581	-1.622411761	-1.431603287	-0.138747054	-0.111418095	-0.292751347	-1.576127109	-1.850876861	0.038578779	-1.783310852	-1.431575189	-2.498706132	-2.722745506	-2.574943642	-0.153521389	-0.476361675	-0.068181589	-0.548323382	0.054029973	-0.59027133	-0.543473313	2.274308184	1.695450441	1.574759576	1.572943864	1.965213153	1.936601637	2.92060316	2.427638347	2.349724867	2.578909103	2.734709257	2.160383381	1.396272279	1.040354048	0.807743015	0.77569866	2.086889524	2.027699076	0.160344637	0.149725166	0.040214598	1.039427986	0.915401324	1.137380845
AT5G44260	-0.513697839	-0.484800386	-0.224745402	-0.437557187	-0.267523921	-0.498148592	-0.494181491	-0.532618489	-0.591199989	-0.294196126	-0.547495238	-0.118256861	-0.761970696	-0.445851245	-0.310081948	-0.250509664	-0.252123132	-0.579798486	-0.654060315	-0.644305883	-0.71736299	-0.849821144	-0.809734191	-0.76573843	-0.436384544	3.804585772	1.732965303	3.790516461	4.39681178	3.475120959	2.407791332	0.655154641	0.394132003	2.39495405	3.827251946	2.777007435	1.841456978	1.92969167	2.262436507	0.300100555	-0.031471482	0.570544557	0.589830202	-0.190679079	-0.352976551	-0.305676598	0.061711904	0.17449019	0.215861777
AT5G44080	-1.892705181	-1.08887934	-0.850557416	-0.868974793	-0.233185184	-1.568336612	-0.552011854	-1.135788212	-0.68589462	-1.26261245	0.008310498	-0.273949956	0.325753596	-0.134612905	0.230502876	-0.514486666	-1.22321032	-0.580178927	-0.09093821	0.060319984	-0.506375007	-1.641298179	-0.299928625	-1.18518489	-0.147538496	-0.588927182	0.024542821	-0.100967658	0.34419999	-0.195577327	-0.442242152	-0.711026398	-0.640711531	-0.800301647	-0.512104042	-1.043247837	-0.967908851	-0.847054042	-0.846786119	-1.040517793	-2.046899995	-0.433313161	-0.528186785	0.477002306	-0.443127062	0.255607576	0.556723182	-0.254068581	0.529204739
SUVR2	-1.704869446	-1.25554756	-1.461713064	-0.11840553	-0.870439882	-0.601459214	-1.856532732	-1.684282525	-1.13018224	-1.659925058	-1.379510584	-1.323601369	-0.917921957	-1.433557474	-2.106788768	-0.011123255	0.267071333	-0.058905566	-1.883891012	-2.074005069	-2.310634492	-1.640057833	-2.163413425	-1.926949722	-1.604787138	-0.255798271	0.306780138	0.357272705	0.173495476	-0.265060224	0.706762697	-0.429559619	0.331199591	0.137127794	0.004380392	-0.366537983	0.497570023	0.759384786	0.513238186	0.9938618	0.551766806	0.305714147	0.561561699	3.065187345	2.667117463	2.400205201	-0.193134906	-0.392909207	-0.428928925
AT5G44180	-0.650971054	0.348203314	0.005970956	1.197921536	0.604292885	0.64359956	0.951998435	0.266201913	1.484570016	0.885771147	0.853648774	1.162053564	1.041662284	0.03171646	0.551227306	-0.483595753	0.80049978	0.337879801	0.995951082	0.994089352	1.254183783	1.042657792	1.351881841	1.459727168	1.338643322	-1.095138019	-1.20256685	-1.215332596	-1.047229576	-1.612595203	-1.437481291	-1.848996349	-1.081364786	-1.008141483	-1.32661696	-0.525539969	-0.68908858	-0.56364468	-0.538920604	-0.95161605	-1.048657517	-1.692558697	-1.518377629	-0.159058644	0.105319693	0.047075466	-0.050229708	-0.072027404	-0.239852618
ERF9	-0.435684432	0.167670301	-0.538016618	-1.316322484	-1.468360187	-1.046991345	-1.336189676	-0.935464285	-1.526640327	-0.874708237	-1.210333598	-1.492511892	-1.159607267	-1.343942865	-1.635221795	-0.307395388	-1.237136316	-0.45863002	-1.059931094	-1.242647808	-1.449991994	-1.540380858	-1.362311409	-1.336776319	-1.461415585	-0.149941225	-0.560810081	-0.42191992	-0.486599938	-0.172938988	-0.526038833	-0.313618547	-0.266686928	0.442129107	0.170280327	0.353942885	0.358162471	0.39907745	0.45201106	-0.266574029	-0.367918071	-0.434164816	-0.352229467	-0.038409078	0.223974717	0.203584565	2.766716267	2.655050293	2.927431859
IAA4	-2.620690373	-1.999745045	-2.075962786	-1.677618527	-1.267926017	-2.179030769	-0.881246733	-1.915410068	-2.252342647	-2.463357485	-0.78830746	0.038283257	-1.928437087	-0.880482916	-0.614058554	-1.318782896	0.039938942	-1.218500442	-1.086781705	-1.255623685	-1.468570333	-1.964527315	-1.396335245	-1.552313856	-1.22367826	1.386091228	1.278096809	1.801674275	1.891875827	1.357449468	1.665994537	0.411122404	0.476025574	1.482100233	1.514588064	0.965016483	0.762181045	1.388881729	1.148981925	0.936515534	0.885518509	1.045710432	1.091149443	1.550993523	1.211446577	1.083015025	1.061408696	0.759627515	0.811892567
HSFA6A	-0.770770203	-0.607124458	-0.557078568	-0.893608818	-0.797737318	-0.697995238	-0.584529862	-0.740160104	-0.869607396	-1.126857136	-0.581742991	-0.552462496	-0.575331905	-0.81533629	-0.630510527	-0.59818739	-0.289853987	-0.561270069	-0.67914269	-0.90535643	-1.044196116	-0.896894048	-0.920879991	-0.782727328	-0.821179877	0.650381715	0.137430332	0.285604469	0.419389167	0.126740248	0.169177034	0.384267744	0.270743339	0.299229883	0.388171256	0.518796182	0.370607195	0.24342572	0.18936426	0.352974961	0.14725914	0.342975238	0.233156789	-0.086262724	0.021935245	0.013425026	-0.264258995	0.1549178	-0.280526679
ZF3	-0.226493793	-0.226633072	-0.106085572	1.380702475	1.223453988	1.24495021	0.479009768	1.692630095	1.800742888	1.617194439	0.453645411	0.497845384	0.08315529	1.640043033	0.75066907	1.372248245	0.515777632	1.668261462	-0.157104199	0.064760217	0.68777089	0.44080788	0.62305464	0.839626716	0.918222659	-0.58218593	-0.513831275	-0.986618797	-0.914089556	-0.573766443	-1.143948522	-1.042738561	-1.153236923	-0.905805571	-1.02995333	-1.172785361	-1.092883922	-1.156486584	-1.098497067	-1.648228795	-1.054353697	-1.098386528	-1.018394156	0.442883137	0.547782778	0.49718906	-0.885889159	-1.215358182	-1.053760152
SPL2	-0.43148071	-0.684963809	-0.493862468	-1.442296885	-1.355455931	-1.550613838	-0.338944862	-0.956683366	-0.719456879	-1.147261422	-0.268837595	-0.46652824	-0.96005735	-0.483473334	-0.180194341	-1.32451236	-1.101613666	-1.024791211	-1.87859083	-1.985033039	-2.678237129	-2.71151127	-2.711774853	-2.560299917	-2.937137637	1.106066252	1.039195375	1.130198865	0.95258838	1.382643164	1.380406429	1.178943859	0.949556449	1.045930623	1.116889584	1.077215751	0.856393395	0.774627272	0.752558849	1.041829406	0.796188407	1.14450867	1.288316925	-0.135986075	0.072798419	-0.125077141	2.15495967	1.934811388	2.13790346
AT5G43410	-0.501526176	-0.915304916	0.476540142	-0.468024491	-0.414899524	0.076217677	0.040491185	-0.442706846	-0.167132906	-0.535921622	0.0383696	-0.485949904	0.556166783	0.412866841	-0.210721993	0.176902911	0.158507948	-0.665858567	-0.714743584	-0.323205423	-0.58370652	-0.489258968	-0.068101368	-0.594121354	-0.39071758	0.354569256	0.499690702	0.686311641	0.32316445	-0.021177731	0.285476233	0.39424855	0.46991411	-0.270665199	0.540729947	0.86014941	0.471099498	0.408800837	0.300530241	0.238903305	0.410642171	0.545151459	-0.180128219	-0.483754186	-0.196704055	-0.056304706	0.249401722	-0.339719221	-0.33512524
U2AF35B	1.569828791	1.85858969	1.756544336	1.389412438	1.402917257	1.373134455	0.409665309	0.70204796	0.735899837	-0.070855954	0.778085085	0.136436114	0.9361253	0.456278514	0.804768805	-0.268876026	-0.20977246	-0.417665806	0.633808928	0.560915628	0.342683996	0.457188625	0.115716811	0.870844593	0.998318335	-1.181355382	-1.145414422	-1.354289029	-1.258065984	-1.024879111	-0.833035088	-0.83927426	-0.774111683	-0.604609518	-0.495980805	-0.685259587	-0.650836025	-0.447678335	-0.185563033	-0.661092191	-0.807595666	-1.055019187	-1.003182027	-0.599780528	-0.593622346	-0.851670144	-0.649481121	-0.627053693	-0.617164889
AT5G42910	0.340709639	0.058558025	-1.199503041	-0.641772935	-0.531940441	0.182318699	-0.001972106	-0.792648945	-0.584085341	-1.604955385	0.105568548	0.622019178	-0.157708889	0.05588912	0.172521777	-0.193618385	-0.110216603	0.063874243	0.92140083	0.063882553	2.247190177	0.773845593	0.2197876	0.305056918	0.604801523	-0.16659119	-0.598601269	-0.356798617	-0.356228872	-0.509658084	-0.540561821	-0.024276339	0.212962728	-0.765933634	-1.202008689	-1.333762665	-0.397624097	0.007887162	0.877076764	-0.022969563	-0.468162793	0.358111626	0.361563734	-2.226740618	-0.419623105	-0.323208397	-0.165210222	-0.130306613	-0.235737169
ZHD13	-1.306333479	-1.040547974	-1.164889627	-0.799101639	-1.072082475	-1.20884416	-1.127843518	-1.078216713	-1.165198075	-1.28124371	-0.778862747	-1.1730058	-1.931308776	-1.426657778	-1.356674731	-0.630839261	-0.167541889	-0.617895518	-1.898880684	-1.357029389	-1.461675705	-1.362844548	-1.4439628	-1.13723377	-1.253921354	0.48942101	0.146292424	0.23066746	0.269529856	0.224843568	0.485858892	0.39696321	0.931982148	0.216771776	0.190631306	-0.287014386	0.20225825	0.363510631	0.269997084	0.785211831	0.642738997	0.604785703	0.672789202	1.618753877	1.549228659	1.615689116	0.849301142	1.298703506	1.164349976
BPC6	1.560979723	1.786043749	1.33099563	1.248046299	0.922818182	0.701328037	0.565975594	1.260956537	1.347277488	0.941978615	0.542566596	0.470060504	1.558107682	0.508463961	0.364130003	0.236229309	0.728839961	0.10484558	0.064479608	-0.077760552	-0.191211865	-0.096281183	0.033584739	-0.364296674	-0.38572646	-1.73185047	-1.534756295	-1.599255818	-1.608407474	-1.092803566	-1.460068598	-1.424708952	-1.465899846	-0.478838267	0.008792641	-0.526110189	-0.947964479	-0.436334182	-0.275157539	-0.59834138	-0.941910312	-1.360241146	-1.225985318	-1.143989585	-0.479893127	-0.894304619	0.032614534	0.062893876	-0.15299314
KAN4	-0.358234124	-0.373310891	0.078751177	-0.383725985	-0.289360875	-0.431873307	0.436873083	-0.963500094	-0.440616887	-0.482681047	0.627958277	0.544804914	-1.123589751	0.73264201	0.955015724	0.689122451	1.639821655	1.563147018	-1.27555329	-1.499197439	-0.809246294	-1.007808314	-1.306190909	-1.732599517	-1.462153305	-0.968472755	-0.960271693	-0.781387764	-0.815132597	-1.281353179	-1.074511902	-0.67773214	-0.75239526	-0.807613031	-1.252140671	-0.853564933	-0.590849127	-1.001822078	-0.850246102	-0.768599933	-0.658577001	-0.688076737	-0.979679494	0.081852048	0.00139225	0.209802567	-0.745231111	-0.935562378	-0.492581201
AT5G42640	1.35636357	0.402291237	1.379282146	0.465686347	0.222863309	0.22473205	0.846489237	-1.009697857	-0.535552216	-0.269873649	0.815930623	2.121242949	1.257315699	1.389685587	0.455184805	1.591260564	0.94319843	1.311736699	0.506375864	1.320340245	0.951159573	0.496597208	-0.283934557	0.942483454	0.653668141	-0.981067441	-0.311904292	0.118626368	-0.389404113	-0.582308199	-0.132255849	-0.696491564	-0.60804278	-0.290356612	-0.524716486	-0.5441663	-1.002266231	-0.635425368	-0.464477376	-0.711319251	-0.03047002	-0.296967694	-0.767916232	-0.24390429	-0.714547468	-0.615416128	-0.880772237	-0.949440091	-0.527325615
AT5G42700	-0.095892655	-1.305440095	-0.66080731	-0.517097046	-0.527962376	-0.541277493	0.031725837	-1.45898463	-0.581486845	-0.915727596	-0.391679495	0.28054902	-1.032095803	-0.355298895	-0.749924117	0.588591385	0.208361884	0.381996559	1.382494508	0.811662061	2.503108954	3.158548663	1.854267193	2.280471081	0.198115828	-0.080505021	0.090293585	-0.069617834	-0.259350868	0.112932134	-0.024676776	-0.167594478	0.301771381	0.011324553	-0.376947216	-0.213427868	-0.140853304	0.405247249	0.131919725	-0.282948334	0.076833829	0.002544208	-0.246002945	0.652399734	0.715062396	0.221365769	-0.535622656	-0.474493836	-0.810766827
SDG25	-1.155144362	-1.329925829	-1.326880429	-0.74430273	-1.071727883	-0.772215959	1.045803366	-0.439017861	-1.400134292	-1.595129787	1.063464886	1.604243742	0.268861864	-0.196421258	0.249855139	-0.797719969	-0.33683609	-0.16563578	0.618530751	0.521067206	0.654569402	-0.21991925	0.286226301	0.55329159	1.437130863	-0.620976842	-0.680998501	-1.034857092	-1.044216817	-1.214032924	-1.303754242	-0.090897747	-0.994458497	-0.041532636	0.597566271	0.021803578	-0.828702874	0.410181658	-0.937894325	0.61972401	0.314711614	0.801527553	0.154635877	-0.733148979	0.045984064	0.090532387	1.198634516	0.569068574	0.185897859
AT5G41920	1.305181205	1.19076576	1.12334784	0.703711382	0.738843789	0.653998263	0.630957326	1.341867237	1.549100218	0.773461949	-0.071853173	0.704807298	1.837735478	0.175414883	0.872343229	0.023986639	1.166839827	0.611615974	-0.096107691	0.349548732	-0.337716487	-0.102694503	-0.279300399	-0.243006979	-0.488335414	-0.723085487	-1.082748142	-0.468227528	-0.67697856	-0.23109177	-0.141329399	-0.374158782	-0.063173836	-0.109166426	-0.047419026	0.305210168	0.177336758	1.27196673	1.0471424	0.825519673	0.875155081	-0.785110328	-0.694286518	-1.060135416	-0.518517384	-0.649917655	0.991095228	1.218513783	0.729494552
AT5G41380	-0.50923645	-0.194912134	0.014823301	0.058739649	0.592392196	-0.073986633	0.190402403	-0.994649178	-0.898808152	-0.374203188	-0.354220828	0.721815852	-0.675065556	0.868729989	0.850029116	0.395879392	1.261801835	-0.192214928	0.235399199	0.969078047	0.643684383	1.411813679	0.80685472	-0.02575859	0.655024014	-0.130730144	-0.081288796	-0.278529343	-0.573670415	-0.642704713	-0.724025568	-0.432126549	0.041096484	-0.428697828	-0.338840485	-0.220983845	-0.057820082	-0.134563527	0.040988971	-0.253081743	0.350664478	-0.373508081	-0.307812628	-1.140161038	-1.281465647	-1.117578344	-1.253401101	-0.204100613	-0.08765621
BEL1	0.300711024	0.577200827	0.30693778	-0.472678237	-0.382492825	-0.642998918	-0.96773747	0.742655049	0.706617729	0.697171972	-1.051140861	-1.007234935	1.022467274	-1.397105848	-1.074037694	-1.307569709	-1.609550939	-1.413212028	1.356529177	1.222251998	1.404784025	1.328837693	1.611951338	1.630823095	1.579435473	0.952133928	0.908445599	0.733964755	0.866643528	0.87709583	0.992379887	1.559713437	1.393084128	1.555434237	1.365782141	1.618711366	1.567670477	1.561579915	1.517548667	1.669264198	1.664458524	1.170478677	1.297969383	-0.589470783	-0.579109461	-0.694496689	0.878657646	0.831152884	1.078037887
AT5G49200	-1.380063824	-0.633993129	-1.441520703	-1.041577342	0.350974718	-1.629042347	-0.271101677	-1.315817289	-0.285121812	0.689248298	-0.158680456	0.593612597	-1.133993706	1.18682152	0.362070645	-0.938952387	1.18885258	0.755235494	0.49422564	-0.720574304	-0.22778446	0.590503972	0.607468811	0.679321068	1.049469017	0.356685444	-0.405740603	0.346672008	-0.081377309	-0.271595768	-0.068867509	0.546753258	1.420725003	-1.071657044	-0.898054129	-0.067104034	0.496438589	-0.134137658	-0.063236567	0.4350748	1.675786047	0.489379255	-0.234622656	-0.960047109	-2.54786162	-1.76876586	-0.859481095	-0.467387466	0.441323141
NAC095	0.054405489	1.440617014	0.393058482	0.158283656	-0.489727008	-0.030819027	0.336436824	-1.055883541	-0.234493	-0.108960885	0.359182505	0.834790448	1.528706147	0.317650827	0.965348921	1.062029261	0.881379986	0.320119145	0.703874119	1.269288565	1.037960689	2.563569843	1.488540723	0.668953039	1.60384181	0.530316618	0.31456162	0.372448047	0.105401763	0.238324714	-0.05805918	-0.02772236	0.699391214	0.283950255	-0.074790394	0.382161733	0.052649213	0.241681813	0.828077622	-0.02417312	0.022632796	0.315039411	0.708094462	-1.142160063	-0.536950534	-0.668400822	-0.680036681	-0.272031153	0.155109517
MYB24	0.465590454	-0.373867001	0.112825155	-0.639451856	0.250230283	0.446672706	0.401790254	0.948119633	1.605888909	0.659002134	-0.397599467	0.759349884	-0.639997211	0.942922938	0.107200845	1.413394248	-0.082122213	1.105207396	0.198636292	0.831595299	0.891111023	0.900278947	0.783841329	0.473660413	-0.050133931	-0.923114153	-0.367620909	-0.56558077	-0.511782078	0.19194538	-0.594081258	-0.543771105	-0.775181335	-0.239211416	-0.264495013	0.159724752	0.052108604	0.526767371	0.024678027	0.216167498	-0.04998246	-0.381705706	-0.296526671	1.074781384	-0.131366423	-0.313368014	-0.672888312	-0.621050333	-0.052057352
MYB115	3.630509089	0.97613691	0.991102764	-0.137356811	-0.370635191	0.939186616	0.659890449	1.875113964	0.294668897	-1.43696466	0.66789849	-0.22307442	-1.175815979	-0.116990559	-0.536202352	0.214507373	0.122287743	-0.354490855	0.386300559	0.875722548	0.811227831	1.070668078	-0.321671196	-0.444992749	0.038666165	-0.257014389	0.05877749	0.310620291	-1.146227634	-0.38711348	-0.286506902	-0.625517988	1.003050913	-1.620677371	-0.176396739	-0.255326592	0.105016378	-0.351774219	0.164973706	-1.313064059	-0.510533991	-0.469508477	0.146815642	-0.381331772	0.420604659	-0.137358461	1.073928514	-0.38760226	0.047809446
MYB22	-0.892607159	-0.807357146	-0.152125252	-1.054239185	-1.280282191	-1.229472303	1.000013733	-0.552249138	-1.115683281	-1.220694289	-0.250009062	-0.495104745	-0.545768114	0.679699095	-0.543563851	-0.686500157	-0.073178948	0.000970525	-0.667136835	0.471010888	-1.768184752	-0.282358406	0.545762724	-2.251397089	1.213139487	0.792400322	0.536877111	-0.116117108	2.033800032	0.346497972	1.118715283	-0.249584414	0.712797601	1.289266032	0.312233445	0.106568651	1.312199224	1.648275359	1.366498201	0.036622818	1.352704153	1.728380489	0.888971417	0.050228994	0.916249749	-0.02309262	0.139580171	-1.033594756	0.569938611
AT5G40710	0.574993029	0.361416247	-0.015750053	-0.714933493	-0.304999461	-1.290500611	-0.348918573	-1.804450322	-1.461408412	-3.002779548	-0.290839285	-0.324845483	-2.722822954	-0.32917477	0.225470851	-1.406807852	0.012143148	-0.251825818	0.556186645	0.112129915	-0.005099276	0.247975731	0.148817439	1.037873212	0.980308002	-1.142221614	-1.406971113	-2.018963813	-2.094244136	-1.286120889	-1.589895451	-1.252926676	-1.480506289	-0.04668703	-0.67940499	-0.741559838	-1.083496544	-1.00139964	-0.554237302	-0.540674365	-0.518502868	-0.819425044	-0.910732912	0.433439046	-0.041286641	0.431230598	1.503569431	0.482892363	-0.075879211
MYB23	-1.164333664	-0.613324343	-0.554729378	-1.262625854	-0.990511577	-0.904824908	-1.080412601	-0.502918389	-1.191428299	-1.06902475	-0.842090829	-1.034529097	-1.058826765	-1.234111203	-0.929955213	-0.871864864	-1.013663136	-1.182594168	-1.111812841	-1.048804392	-1.145549921	-0.932537944	-1.024368356	-1.031918256	-1.049363099	1.075379701	1.8125915	1.384407676	1.652396941	1.650811518	2.467905631	1.357613685	1.623259682	2.467979079	1.77882105	0.347146803	1.388578989	1.776421966	1.486571215	1.973196374	2.450924629	2.767475564	2.717912595	-0.723325158	-0.461894022	-0.449314413	-0.232983756	-0.333092191	-0.418794622
MYB89	0.509023058	-0.324922664	0.873568127	0.089576601	-0.393943394	0.067181366	1.774646265	-1.738051454	0.325908274	0.958731786	0.860438435	2.421478228	1.014385986	0.870274601	0.562814618	0.418039636	1.403315817	1.063017147	0.194613945	1.496357528	0.404078484	0.899399771	0.929279248	0.768067656	0.917396726	-0.042692372	0.420244278	0.604089248	-0.083714294	-0.09844637	0.037388988	0.537681783	0.760871026	0.223619045	-0.253742409	0.673942161	0.786491426	0.027486579	0.337265016	-0.120002077	-0.26013172	-0.111494359	-0.049601859	-1.41961538	-0.213364704	-0.546598731	-0.133645429	0.272635036	0.072089958
CDF2	0.310539643	0.722396487	0.26894636	-1.550296713	-1.833880195	-1.977303584	-0.672668992	0.354761931	0.322034391	0.324423631	1.172979176	0.701856863	0.037962932	-0.483182308	0.083837855	-1.105344021	-0.704131384	-0.679263986	2.482050288	2.361885273	0.017678789	-1.410481019	0.078622344	0.352229693	0.635792192	1.13975131	1.034665494	0.877944477	1.016461013	0.624722973	0.652549532	-0.420692468	-0.564081913	-0.329355286	-0.555814311	-0.991941464	-0.950326373	-1.749870034	-1.520049135	-0.761055616	-1.215594824	0.695069118	0.673267928	-0.596061945	-0.660378899	-0.807617797	2.130059978	1.922323875	2.021874857
EMB3008	0.632219103	0.202272274	0.421833104	0.802708097	0.531490125	0.529605886	1.376097649	0.379895044	0.165997667	-0.264012685	1.595156959	1.009201051	1.528502041	1.460678095	1.168492072	1.22965153	0.678064362	1.077268466	0.275613275	0.717972631	1.076958998	0.088349239	0.389018651	0.198903794	1.062931858	0.322671704	0.299037373	0.199063507	0.10703374	0.248303422	0.582614472	0.458100294	0.463592751	0.283732637	0.390550766	0.325625747	0.231861353	0.214990483	0.160940008	0.124189766	0.382880647	0.276530345	0.295670646	-0.281843941	-0.078747735	0.291543774	-0.124827926	-0.362932634	-0.233396357
NAC094	0.406852496	0.392244537	0.932012879	-0.456067854	-0.634102735	-0.561726283	0.097368992	-1.928711913	-0.747445289	-0.542403295	-0.759262024	0.126533801	-0.633853279	-0.26335238	-1.139054	-0.404408085	-1.011477456	-0.156753051	-0.171860086	-0.438909737	0.145732036	1.247279337	-0.429649641	-0.952791706	-0.261027433	1.334338533	0.599351969	1.673466385	1.402535141	0.161724352	1.299718345	0.292683245	1.459347778	0.924680584	1.411871056	0.9699615	1.115604453	1.791340847	0.792059295	0.424457567	0.539015677	0.214091372	0.412949793	0.416741467	-0.433353462	0.50422906	-0.485611791	0.537037593	-0.70217
ZHD10	0.30599057	0.191433963	-0.069427641	-1.503055933	-1.231178329	-1.034003806	-1.15947445	-0.43552974	-0.075010496	0.302845756	-1.830976105	-1.02610984	-0.2819426	-0.598637095	-1.182925329	0.077618551	0.222742488	0.695237622	-1.428083546	-1.691400986	-2.145127073	-1.848254743	-2.144465848	-1.976994072	-1.820703182	-0.587533535	-0.540832178	-0.84206518	-0.481093336	-0.451349351	-0.44893412	0.246222393	0.136761849	0.292378622	0.302594	1.175769342	0.29898212	1.038649176	0.916745222	0.104716012	0.14068761	-0.536842352	-0.736522096	0.923610044	1.429794774	1.423556002	0.019930294	-0.471611922	-0.648324208
NAC064	0.371321247	-0.029113954	0.003559109	-0.243666943	-0.46040505	-0.215209942	0.816623924	0.792962089	0.276351906	-0.389744685	1.623488021	1.352986266	0.02267362	1.159301826	0.52942797	0.802059263	1.137248682	1.027293854	1.588498119	2.019926541	2.743113827	1.790615958	1.129278251	2.057650175	0.248899057	-0.198661151	-0.443757	-0.176384521	-1.226633184	-0.834393452	-0.207939597	-1.146721749	0.003009464	-0.143410269	-0.808823365	-0.397931733	-0.475402526	-0.277460276	-0.526757806	-0.496321714	-0.682486103	-0.419405631	-0.594439393	-0.216948246	-0.432311306	-0.866580936	-0.005871578	-0.344885843	-0.18256593
ORE1	-1.179720369	-1.24283269	-0.646993683	-1.11071533	-1.101821825	-1.314110192	1.454633616	-0.559236498	-0.899823921	-0.75289271	0.552586913	0.589794528	0.350586274	0.79851164	1.204079106	-0.725396613	-0.545467703	-0.46482835	2.044060513	1.916540438	1.009367664	1.411134644	1.501136809	1.132004645	0.933156205	3.062812508	1.439136143	-0.318921101	0.547523216	0.967696056	-0.608881299	-0.627357294	-0.545320746	-0.065532521	0.685807297	0.30471331	0.094270823	-0.771304084	-0.214671546	-0.672765833	-0.5954951	-0.866464091	-0.704658366	-0.568169683	-0.51635307	-0.282448989	-0.500963894	-0.876647343	-0.318274406
bZIP43	1.004127568	0.669493199	0.262328627	0.614793467	0.507832086	-0.966596575	-0.645200169	-0.247001345	1.340428257	1.966341787	0.01324888	1.028996575	0.937429082	-0.210883555	-0.779722597	-0.240818675	-1.094044207	-0.397378318	0.193564769	-0.946898276	-0.422675729	0.290693273	0.049588071	0.662297544	0.389354981	0.13420925	-0.004306135	1.483529182	0.451820654	1.234306058	0.791284889	0.390206537	0.47726592	0.107252535	-0.334993533	0.760322331	1.668174159	-1.03536457	1.282859253	0.047617094	0.309856305	0.039645918	0.365310419	0.038449388	0.803622055	-0.334562014	0.769961423	0.566316862	0.320936792
AT5G38840	1.6195726	1.41520672	0.830582803	0.764593121	0.375963114	-0.263031659	0.930077097	0.728181552	0.515682812	-0.210235945	1.116855941	0.501533121	1.662077099	1.006230595	0.763957822	-0.216375609	0.745572761	0.472330959	-0.013425474	-0.848069338	-0.982810057	-0.269153882	-1.033951303	-1.45761048	-1.399893285	0.285964885	-0.737623808	0.164418365	0.70858287	-0.940032745	-0.626911807	-0.795865314	0.361359982	-0.802618919	-0.880326744	0.23185088	-0.707016323	0.28112658	0.186706138	-0.363027402	-0.387986818	-0.238691	-0.603115399	0.540914524	0.099099283	0.667082955	-0.414275543	-0.080119944	-1.313073614
NF-YC12	-0.027622869	-0.077119176	-0.016412658	0.256584417	0.192134565	0.133841512	-0.820006626	0.107427434	-0.382449903	-0.115628299	-0.925423791	-0.701219075	0.22312782	-1.364414501	-1.469501484	-0.736335741	-0.744042044	-0.358834435	-1.020688587	-0.812550245	-0.828109332	-1.405444531	-0.581230057	-1.322695554	-0.932023948	1.257406247	1.465753231	1.407253191	1.279052757	1.53187114	1.507573914	1.672492102	1.921330986	2.25402211	2.076972845	1.722586763	1.97100539	1.711302557	1.628640799	1.133196662	1.138523931	2.059602629	1.740460184	0.631947123	0.6702904	0.862053707	1.687197498	1.538420757	1.68959447
RVE2	-0.342192876	-0.18874117	-0.356269321	-1.480710612	-1.311770687	-1.508463303	-1.46394403	-1.022046145	-0.700048728	-1.059253108	-0.888788624	-0.986259585	-1.802196044	-1.561726716	-1.469824326	-1.257421919	-1.339511696	-1.490720817	1.83959019	1.947185883	-0.393380983	-0.368788312	-0.349427397	-1.050546046	-0.727729842	0.826213402	0.641683131	-0.284420984	-0.21051174	-0.533288133	-0.314294373	-0.998337745	-0.725979736	-0.76053853	-0.696017286	-0.735843131	-0.69099933	-0.158450268	-0.032301157	2.756902235	2.855988022	-0.173284372	-0.191224037	2.630387352	2.260386543	2.374149169	1.611646804	1.543971187	1.790833293
ATARF8	-0.50531756	-1.608743137	0.027949466	0.320201788	-0.239171793	0.602591041	1.225930564	1.238961696	0.101570562	0.780294926	1.246832916	1.254938917	-0.921841546	0.433107222	0.903418876	0.24183216	0.780029546	-0.050444032	1.01774038	1.031722436	1.028609551	0.427705478	0.732257553	-0.148171784	1.101270128	-1.236350873	-0.575655287	-0.927382665	-1.098936277	-1.857775809	-0.919597819	-0.115546519	0.052820279	-0.155559233	-0.894720209	-1.521471103	-1.32020637	-1.700189683	-0.693342601	-1.266810211	-1.175029407	-0.051101629	0.388059961	2.091814112	1.202474712	1.949146137	-1.089514537	-1.818962822	-0.734550402
LBD35	-0.419498504	-0.13188826	-0.132511496	-0.388911899	-0.573322407	-0.325990831	-0.088663019	-0.418060961	-0.529450653	-0.563092489	-0.444691321	-0.446057768	-0.309424865	-0.491287585	-0.261739397	0.063847996	-0.358853592	-0.401945321	-0.34821011	-0.445714664	-0.568092701	-0.345049808	-0.581430053	-0.485388754	-0.211997228	0.25648179	0.061845741	-0.11065364	0.138490116	0.26279889	0.114981663	0.307828758	0.247418675	0.101070901	0.198195071	0.207605321	0.372856174	0.182978266	0.140342553	0.270790751	0.237413351	0.214871748	0.27922307	-0.031110456	0.116455966	0.004021203	0.051885567	-0.256657504	-0.246883952
AT5G36740	-0.33137155	-0.691658002	-0.972427175	-0.439890364	-0.761378577	-0.350201092	-1.319868352	-0.123478075	-0.993734233	-0.095996973	-1.380927194	-1.180015252	-1.27789644	-1.087548707	-1.68786626	0.669815788	0.501531314	-1.088666721	-0.663358348	-0.702044712	0.79484857	-0.260928733	-1.021222579	-0.061075721	-0.517368248	-2.237915942	-1.257948912	-0.377465406	-0.988317526	-0.623961139	-1.291036627	-1.040692948	-0.414746308	-0.206208904	0.118461766	-1.106740222	-0.599743428	-0.175000943	-0.479159917	0.106099064	-0.460558033	-0.856893865	-0.495457457	1.699483738	1.398392474	1.593756297	-0.65369228	-0.059486117	0.755069628
TT2	0.718202788	0.648121953	-0.415923908	0.961021904	0.912051037	1.199034675	0.204744964	-0.963984435	0.106198163	0.248429945	0.098821321	0.644338232	2.094339567	0.244907038	-0.359566493	0.554664776	-0.265618553	0.046907538	1.227959801	0.488494392	-0.135097484	0.950237041	0.373939183	0.555090079	-0.07582066	0.031443253	-0.361272148	-0.213525921	-0.258512327	-0.303615524	0.349139093	0.32651713	-0.045946312	0.174152201	-0.328840024	0.312622103	-0.535178107	-0.064853103	-0.069477499	-0.039769316	-0.144780655	-0.281515142	-0.117366908	-0.234246974	-1.039729051	-1.033791503	-0.071532469	0.31906312	0.123605505
SAP	-0.086159536	-0.623555134	0.92487942	-1.124173034	-0.73735527	-0.448101431	0.837466792	-0.028759743	-0.680078965	0.249559504	-0.493971953	-0.809812547	1.084695315	-0.371842897	1.023386302	-0.909256851	-0.785447827	-1.794657033	0.353111158	0.864601289	-1.185251028	-0.747807962	-0.808476847	-0.537155875	-1.025001189	0.606154796	0.331141769	1.554738461	0.715098312	1.350899754	1.145207069	1.641850087	0.813057907	1.523296871	1.779637801	1.136706759	2.527174251	-0.494497846	1.366573523	1.219405977	1.101628206	1.071697041	0.282428837	-0.661689144	-1.303537049	-0.674828929	0.702540525	0.109064723	0.253302127
PRR5	0.473393331	0.71512834	0.478920128	1.479929502	1.37567165	1.340498677	0.881892322	0.792457484	0.839673819	1.025372174	0.171537009	-0.334076243	-0.078652737	1.816525746	0.834199317	0.846612667	-0.078285894	0.730377962	-0.919527319	-0.871610313	-0.512138125	-0.174242951	-0.419100642	-1.184696594	-1.283077876	-1.10029123	-0.583773695	-0.561097602	-0.853355763	-0.65983465	-0.816085622	-0.807464644	-0.845055613	0.069598882	1.434391278	1.732736422	1.089335189	2.702514122	2.621631131	0.779897668	0.733162103	-0.769836669	-0.821555501	0.401817773	0.265810223	0.49927036	0.015165552	-0.44162274	-0.184716196
TIP	-0.611999519	-0.447201746	-0.299293829	1.48462418	1.610046799	1.463250652	-0.134995653	0.939685915	0.91962187	0.877829285	-0.080941249	-0.097026861	-0.027335254	0.457336206	-0.069335913	0.631270957	-0.07247898	0.862038172	0.55663873	0.683573482	0.776811171	0.878346927	0.901979897	1.695898057	1.858989267	-1.47664792	-1.189212272	-0.496746796	-0.546299465	-0.894113741	-1.056527105	-1.567567049	-1.776079332	-1.622318766	-1.571912011	-1.528982824	-1.624740836	-1.37654211	-1.290742597	-1.391449866	-1.202659568	-1.31662203	-1.363697126	0.316562152	0.467735994	0.493605171	0.116063976	-0.094121214	-0.072821148
WRKY30	0.277051574	-0.018437869	-0.067217192	-0.648128966	-0.61938925	-0.708505357	-0.240101722	-0.607590415	-0.436017851	-0.16595264	-0.492133648	-0.506157145	0.378252638	-0.363615513	-0.517160754	0.557640726	-0.194702297	0.70159357	-0.470680929	-0.420281938	-0.506261629	-0.318343249	-0.048955876	-0.561929283	-0.463787885	2.369757009	-0.098987921	0.1097342	-0.000336984	-0.031338529	-0.129548588	-0.239105512	-0.017328927	-0.303037763	-0.097853043	0.662256713	0.015613036	-0.233709788	0.059850133	-0.20294447	0.039108213	-0.393936722	-0.141020668	0.903915097	0.341704987	0.287366639	2.028254626	1.035828173	1.354574197
SDG34	-0.514203838	-0.046338573	-0.337134688	-0.896129997	-0.429838041	-0.881361797	-0.881036292	-0.970691448	-1.102248761	-0.746038649	-0.97014131	-0.444999594	-0.867883354	-0.930762655	-0.744958822	-0.713461825	-0.405478604	-0.822122682	-1.322984218	-1.149129636	-0.85931042	-1.460694385	-1.231259962	-1.089667428	-0.799799263	0.784492302	0.492634779	1.095243221	0.410424894	0.657864846	0.735041679	1.536566866	1.67416972	0.684612087	1.062227105	1.078656653	1.201163571	1.086648432	1.809067833	0.973994019	1.153282708	1.071551225	1.029050012	0.49115726	0.646068087	0.306444746	-0.888736721	-0.457704301	0.069045569
AT5G23650	1.441434045	0.015177753	1.319490004	-0.003112343	0.345097687	0.560972361	0.744899746	-0.140265609	0.718064818	1.048554378	0.465358545	0.71437745	0.830784143	0.906404861	0.813954299	1.186199368	1.272341532	1.65146975	-0.077524356	0.556001784	0.957539044	0.667276868	0.385116444	0.964010794	0.81692814	0.098976289	0.347050859	0.134464628	0.235294216	0.368997476	0.003101878	0.215296646	0.256748851	0.063071436	0.553984594	0.645735189	0.676914611	0.942356401	0.816725511	0.025386753	0.951024451	-0.427714476	-0.111802277	0.189746727	0.361638827	0.608940114	-0.701934437	0.346626759	-0.302431532
HMGB6	-1.700762653	-1.50293103	-1.97342106	-1.764639514	-1.971867733	-1.560100539	-0.833268346	-2.219780397	-2.643773678	-1.978820831	-0.647730928	-0.948803103	-2.266575236	-1.3556313	-1.021060466	-1.959164341	-1.747182355	-1.626680605	-0.342621475	-0.421367667	-1.269223039	-0.869809859	-0.837865005	-1.965987062	-1.903703768	1.063934013	0.822729174	0.926503897	1.228735945	0.559675885	0.921145469	1.178318772	1.301991316	1.033265766	1.015247155	0.847065247	0.674276748	1.53462443	1.016620203	1.549946905	1.35452132	0.661845775	0.830999581	1.45411212	1.209178894	1.329437061	-0.550257805	-0.889635443	-0.876550233
AT5G23405	1.401842795	1.757939606	1.539958885	0.734966739	0.891030694	0.543521238	0.545181309	0.427665817	0.50480647	0.398443766	0.492385392	0.49878849	1.015054717	0.612961054	0.443901687	0.244274384	0.813066611	0.61554792	0.70429137	0.589822656	0.649331128	0.64248202	0.740336717	1.026173323	0.906608376	-1.282707213	-1.038595915	-1.266096864	-1.290316443	-1.080314619	-1.334723587	-1.524148251	-1.426706619	-1.419409195	-1.151685805	-1.515104215	-1.388219564	-1.217108225	-1.568192279	-1.107995715	-1.126539296	-1.381314351	-1.417370071	-0.572123918	-0.831771469	-0.815804709	-0.616658368	-1.335378409	-0.984497625
TT16	1.375012648	0.732723258	1.02403974	0.442526521	0.100282648	0.672322041	0.337447324	0.265754771	0.301315453	1.242347289	1.398411668	0.42837965	1.18105325	0.713643803	0.730087491	0.752262187	0.523395568	1.284836336	0.010444411	0.690458916	1.002926698	0.28039019	0.296895195	0.226366496	0.215888846	0.377831459	0.503303997	0.329319371	0.585076328	0.290547144	0.603662766	0.750401727	0.86389042	0.520438726	0.273546723	0.578320112	0.566755393	0.917478631	0.635653968	0.852491572	0.423391295	0.26084568	1.36378194	0.288412221	0.25915166	-0.187656961	0.852283451	0.763507758	0.594803741
AT5G22990	1.572477174	0.805399	0.633420977	0.247775193	-0.026634246	0.865102339	1.503997571	0.255335117	0.086938839	-0.143554731	0.333316911	0.753810507	0.400533183	0.305329736	0.822794366	3.059274328	0.35866236	0.192206185	0.15462446	1.602146977	1.076956593	0.734707792	0.015223686	0.554181291	0.713880119	-0.685867455	-0.486683668	-0.35915344	-0.272534908	-0.390175371	-0.36834773	-0.340474672	-0.410132461	-0.250843812	-0.313064309	0.015888724	-0.002834269	-0.205068346	-0.046451102	-0.563822475	-0.142940174	-0.751611398	-0.393508461	-0.024430192	-0.329035829	0.159583349	-0.3842013	-0.22043335	-0.236848843
RAX1	0.112682356	-0.166275866	1.023833001	-0.167311372	-0.244547305	-0.127244696	-0.432527528	0.749178424	1.075558231	0.814456818	-0.455230435	-0.592044672	0.370638775	-0.337223878	-0.392471563	-0.398070571	-0.141229577	-0.407344009	2.196297747	2.121168201	1.384378962	1.660621725	0.95481105	1.146060284	1.015876433	-0.116374449	-0.649962665	-0.218793917	-0.2824377	-0.756447496	-0.624253674	-0.515670686	-0.711537398	-0.749952273	-0.242536785	-0.56771151	0.125598198	-0.730571866	0.197221871	-0.618779373	-0.242858201	-0.395511186	-0.364312845	0.509759236	0.42453957	0.790185063	-0.604709339	-1.293195766	-1.44331525
NF-YB13	0.394069685	0.72379127	-0.433927103	0.203777809	0.029415638	-0.095384322	0.793634163	0.262819942	0.332984325	-0.308712217	0.956561063	1.226938425	0.354242869	0.325772185	0.566771274	-0.736481567	0.02762354	0.123653651	0.739151801	0.374959137	0.310680921	0.099541671	0.626701515	-0.310935818	-0.007395286	-1.128973778	-1.094709997	-1.396457846	-1.169874046	-1.241574509	-1.639271827	-1.372547351	-1.080742169	-1.644155378	-1.294352532	-1.579064954	-1.829320069	-1.926308484	-2.234384308	-1.634125596	-1.719465881	-1.505397771	-1.0720043	-2.193161709	-1.336938301	-1.728574924	0.239471019	0.318612022	0.517430635
AT5G22890	-0.699563216	-0.678730134	-0.751469128	-0.803071625	-1.000582735	-0.775171001	-1.024499058	-0.574082603	-0.781289672	-0.894893897	-0.914386457	-1.117453194	-0.607052329	-0.760430271	-0.987517596	-0.627966981	-0.414129158	-0.981902572	-0.921673576	-1.000354092	-0.962237351	-0.740877946	-0.84806949	-1.078997558	-1.106477096	0.834300467	-0.017998972	-0.390685359	-0.115639928	-0.283080091	-0.313345656	-0.073985482	-0.215256374	-0.148574051	-0.300951066	0.042508745	0.122018919	-0.002645309	-0.059078171	-0.142212277	-0.174076001	-0.447416879	-0.272127239	-0.171110297	-0.198786203	-0.127049221	-0.803008611	-0.856533568	-0.37711167
WRKY38	-1.117305857	-1.031205557	-1.108009257	-0.220603488	-0.81628285	-0.778466766	-1.191774216	0.456160132	-0.187262564	0.260536092	-1.035872331	-0.964664458	-1.107619424	-1.191524018	-1.151303877	-1.055959238	-0.892006673	-1.019504634	-0.992906808	-0.973942409	-1.023923158	-0.661462033	-0.910804621	0.739188677	0.346712508	-0.247484031	-0.415026797	-0.602985565	-0.009371971	-0.620122381	-0.659531328	-0.224992348	-0.391120742	-0.453333964	-0.431542516	-0.393619532	-0.11354908	-0.29538584	-0.34439164	-0.372857813	-0.257233115	-0.256075866	-0.382522893	1.916549244	2.132945309	2.209151517	-0.57426336	-0.497254637	-0.50269944
AT5G22760	-0.055885313	-0.435940652	-1.18230183	0.841959632	0.900918714	0.360098901	1.644915195	0.155307902	0.293048555	0.414224661	2.003446629	1.751958359	-0.038786992	1.518384798	1.342365346	-0.221314667	0.814352801	0.258277132	1.766152815	1.307819674	1.104965415	0.767005274	1.74407277	0.973783068	0.770085593	-0.256843068	-0.748008266	-1.225760728	-0.479585903	-1.370251585	-1.029485303	-0.163382534	0.042130075	-0.285486555	-0.839588701	-0.208075768	-0.846470331	-0.358838287	-0.520075508	0.051516478	-0.120531973	-0.444553853	-0.924839293	-0.855327879	-0.790867712	-0.47045828	-0.30421717	-0.730422617	-0.84206415
RAG1	0.935078339	1.513483103	1.367227901	1.723454433	1.411912419	1.709792033	0.99174721	1.484245743	1.24247001	1.242965639	1.269577256	1.06043029	0.614345021	0.811417456	1.096189737	0.070708807	0.052372035	0.450396217	0.130597869	0.475374394	-0.035125573	0.086549225	0.290559753	1.207444683	0.6977564	-0.800102051	-1.127848498	-0.819917938	-0.782616668	-0.542911974	-0.322194671	-0.9182767	-0.9341522	-0.618811787	-0.374289936	-0.415760313	-1.116910509	-1.049380528	-1.25784674	-0.457216903	-0.273082186	-1.078207774	-0.782385836	-1.475727567	-1.040229075	-1.455470897	0.28517459	0.33505056	0.895033861
NAC090	-0.575105551	-0.847789001	-0.457072847	1.064944582	0.842456578	0.896250918	-1.188147682	0.456998026	0.506598707	0.444129593	-1.087960248	-0.965887453	-0.936431964	-0.405316625	-0.894288755	0.371408214	-0.693643521	0.08318862	-1.110182582	-1.235737046	-0.874972571	-0.782626677	-0.847742873	0.774947085	0.59539251	-0.409670858	-0.334054717	-0.329370723	-0.247088855	-0.367007966	-0.373412733	-0.322167685	-0.42701021	-0.38866379	-0.404221095	-0.298021092	-0.248206058	-0.395550937	-0.256409132	-0.500774712	-0.533463607	-0.354414803	-0.525132782	-0.192872849	-0.216199875	-0.175964931	0.356360037	0.165366918	0.685260559
NAC089	0.618468402	0.463326858	0.575886134	1.077345937	1.016099886	0.99705017	0.953672152	1.075622055	0.951344882	0.607734572	1.273040599	1.408337742	1.610560272	1.133211503	1.334455217	0.134668325	0.621465411	0.388044509	1.281957676	1.022145188	0.888057804	0.910920048	1.074733243	0.556224956	0.726653893	-0.325673054	-0.465513679	-0.214123232	0.078327498	-0.308946108	-0.220769908	-0.262956979	-0.313065681	-0.259363199	-0.329229509	-0.381462981	-0.688858098	-0.629955509	-0.820631696	-0.531859151	-0.681386692	-0.276314998	-0.210513843	-1.415997862	-1.231435225	-1.282504965	-0.414220647	-0.661365176	-0.639469058
SPL7	-0.861026065	-1.195251294	-0.626701523	0.099520728	0.092349348	0.096686561	1.730602042	0.275897351	0.464983074	-0.059043818	2.014601641	1.991172952	-0.543872321	1.49342078	1.740321265	1.179094733	1.77135432	1.768699578	0.829205401	0.755990011	-0.13604449	-0.200241874	-0.30115452	-0.320883661	-0.052216151	-1.151248566	-1.234271884	-1.405476764	-1.237404787	-1.239848104	-1.049709402	-1.14132027	-1.357516457	-1.408395162	-1.657839654	-1.663552645	-1.971758522	-1.76810503	-1.439431494	-0.553368954	-0.563446434	-0.604856766	-0.430490221	-0.325525979	-0.697892273	-0.397884636	1.034486759	1.263602565	1.212522627
AT5G18550	-0.553374072	-0.581044044	-0.121381408	-1.13487069	-1.296189434	-1.410264747	0.237748285	0.728897255	0.029780196	0.153900954	0.515583271	-0.415935158	-1.576437877	-0.167202624	0.061772098	1.218883389	1.329886596	1.066437209	-0.706556328	-0.285186316	-0.564486666	-0.056619072	-0.68402803	-2.431145186	-1.490956248	-1.003862696	-0.248230269	-0.424016341	-0.583627314	-0.432161836	-0.347384244	-0.616063471	-0.016547636	0.084592539	-0.656314112	-0.076849668	0.344704945	0.776778488	0.370395809	0.755944638	0.599739292	-0.754184722	-0.392073425	1.618544138	1.201135755	1.413250467	1.032932683	1.384079069	0.599458982
PUCHI	1.079951273	-0.164792826	0.531448419	0.257194573	-0.193710916	0.497784364	0.58161996	0.046666523	-0.244767206	-0.195123032	1.375357305	0.885089649	1.318273613	0.972517215	0.821572345	1.338529246	1.841180493	1.136067268	-0.788005335	0.692266736	0.486685673	-0.030091183	-0.07115913	0.719364339	0.710805076	-0.186613751	-0.166283852	0.235451552	0.201639774	0.571310369	-0.215097427	0.394690304	0.344009899	0.01844025	0.613785601	0.246571721	0.479613678	-0.509419848	0.596969272	0.538962311	0.463636506	-0.046672784	-0.028359642	-0.189965569	0.098383017	-0.334333961	-0.0617316	0.299253986	-0.044385186
TLP11	-0.505726016	0.46951473	-0.128271029	2.003111354	1.5841283	1.716965322	0.948985384	0.103287061	0.164248315	0.156428105	0.481579868	0.489261018	1.221522338	0.39726428	0.61944106	0.896875019	0.634371203	0.578239292	1.698834569	1.170618825	1.473994663	1.985447346	1.948422107	-0.107640906	-0.062780527	-1.120391297	-1.480213583	-1.010658847	-1.196927904	-1.364102942	-1.494442312	-0.727894845	-0.478101171	-0.108782602	-0.051276475	0.481972522	-0.211554335	0.680110749	0.883408127	0.029196202	0.142144338	-1.543960487	-1.497184609	-0.306319389	-0.043911912	-0.196471288	-0.883182004	-1.015998181	-0.775715927
AT5G18450	-0.454151115	-0.853525559	0.366396021	-0.211717371	0.54361204	0.039300732	0.283753317	-0.194773965	-0.126340528	-0.134720368	0.116024732	0.593864229	0.285082056	1.493058625	0.212429083	0.859427157	1.539749979	0.848983213	-0.414430707	0.367448059	-0.1992135	0.438191467	1.648039053	0.739976329	1.254883056	0.998090522	0.999588003	0.657055897	0.301276278	0.292104063	0.494110336	1.103792671	0.73858422	0.949985756	0.330882322	0.952937875	0.595376723	1.080426867	1.155828835	0.547474732	0.732212003	0.772385184	0.853439924	0.397644219	-0.109132923	0.417465819	0.084316501	0.109543237	-0.322065222
ANAC087	0.290278304	0.518969565	0.516196172	0.460830116	0.40158631	0.37191644	-0.819774231	1.147660043	1.146715674	1.280217648	-0.854150882	-0.665401825	0.779537039	-0.635745921	-0.808083744	-1.076109746	-1.187718942	-0.989299755	0.679783524	0.549420453	1.105150347	1.118484864	0.94000039	1.688094863	1.693506806	-0.985653788	-0.772992109	-1.025498232	-1.019298206	-0.809088011	-1.208051565	-1.000220777	-0.857061681	-1.126913114	-1.054921454	-0.94797008	-0.87883212	-0.934030047	-0.886214922	-0.949941215	-0.994598734	-0.818434489	-0.992027546	0.684198824	0.807369213	0.735402131	-0.848058867	-1.046632004	-1.039480746
AT5G18090	-0.539150734	0.332780054	0.015938379	-0.081843577	-0.643160219	-0.709527959	0.493130942	-0.67734867	-0.186672157	-0.907312204	-0.384954881	-0.12810245	-0.625884304	0.078549457	-0.676842842	1.520352774	0.838703707	0.936123149	-1.506061962	-0.249679878	-0.443973976	-0.162704193	-0.493212609	-0.223866774	-0.208382154	0.399524737	0.012196307	-0.031561484	-0.574689486	0.272972813	-0.535689992	-0.21881441	0.252185119	-0.118034529	-0.194183318	-0.099717078	0.031921105	0.018858918	0.266204658	-0.010341114	-0.216690724	0.532532919	-0.342236931	0.840335066	-0.103985473	0.547548098	2.482498831	2.473546839	2.223091229
MYR1	1.163858967	1.231740621	1.187987351	0.401204811	0.311576715	0.355565278	-2.660863075	0.868216726	0.834274308	0.971098241	-2.608198531	-2.339786831	1.012013999	-2.054386278	-2.746973479	-3.416533303	-3.333754947	-2.619942015	-0.100696009	-0.309440209	-0.022174297	0.216672496	-0.134537823	-0.224214254	-0.170095145	0.105162232	0.558291883	0.659423288	0.852447746	0.68896943	0.728377057	1.193333899	1.32270582	0.643121389	0.532769495	0.178467153	0.279679696	0.352671425	0.148952265	0.11624145	0.15177789	0.666473467	0.631640041	-0.351852967	-0.283715514	-0.295896212	-0.668374616	-0.727308992	-0.328223208
MYB56	1.354239056	1.809327834	1.267691919	0.301456601	0.451502859	0.239514968	-0.254475103	0.753670014	1.773808628	1.45182873	0.037518231	-0.117258065	1.412357186	-0.461246064	-1.31370921	0.026913373	0.004050674	0.255954676	-0.202252708	-0.223887568	-0.254929	-0.191837789	-0.819479715	0.254601724	0.419775456	-1.023591753	-1.259300135	-1.11840036	-1.10029054	-1.314347336	-1.55901334	-1.377027767	-0.948598013	-1.322881296	-0.932160994	-1.392947263	-0.991455836	-0.917105571	-1.051374882	-1.202694075	-0.855463685	-0.31376905	-1.143294221	-1.007381354	-1.215676163	-1.828513819	-1.069987728	-1.096897933	-0.527631812
DAR4	-0.089667262	0.666214462	-0.097229564	0.625952711	0.392695623	0.410091932	0.284590043	0.363457696	0.899481969	0.959304476	0.500263093	0.322375196	-0.101363871	0.592303598	0.298135303	0.164902072	0.302752617	0.509256291	-3.13245184	-3.138892777	-2.928105988	-2.865281318	-2.92583222	-3.096704736	-2.857357247	0.90132468	0.428735635	-0.484181302	-0.029928121	0.20405458	0.240573163	0.994299188	0.385362683	0.123753059	0.280106316	0.581022221	0.05379013	-0.120283147	0.372897279	0.510945542	0.457671397	0.12594576	0.169659032	0.576724428	0.797871546	0.652804782	-0.158559636	-0.454855524	-0.091794915
VDD	1.341153058	1.403895359	-0.048747054	-0.54860222	-0.766463293	-0.194582561	-0.019645532	-0.825522445	-0.607249295	1.023638514	0.056573239	0.922088167	0.557760289	1.300101778	0.033425189	1.753048648	2.041401497	0.969545376	0.959891767	-0.396957188	0.724230643	-0.17280219	0.060901403	-0.269513888	0.929728624	0.173899926	-0.363007489	0.326070599	-0.021639874	-0.062019238	-0.453124396	-0.14301032	0.29688982	-0.466482029	0.182790721	0.394399788	0.415076288	-0.0152745	0.168523989	0.501129208	0.140937236	0.178550147	0.218843012	0.457540801	0.205264105	-1.331050086	1.852744446	-0.468663816	-0.077797104
AT5G16680	0.395247566	0.681199286	0.425458322	1.187491524	1.288768027	1.067700173	0.931480064	0.987299	0.899141664	0.986150452	1.014375786	1.066189127	1.037651649	0.871878922	0.713071301	0.281153891	0.364862029	0.686125132	1.188663668	0.839514069	1.185781336	0.668724389	1.212805619	0.929061475	0.991608584	-1.150878884	-1.356881814	-1.447636065	-1.054980698	-1.07294916	-1.426228574	-1.024162722	-1.253053129	-0.938988455	-1.049545857	-1.000090051	-1.16682143	-0.853794759	-0.946306315	-0.917360958	-1.306776003	-0.956692703	-1.154274532	-1.210359242	-1.118698475	-1.274090425	-0.058685789	-0.20743273	-0.030964495
SDG40	0.417764937	1.350103545	1.182583524	0.354248528	0.13105421	0.711369989	0.008436029	-1.609140828	-1.213259378	-2.07453795	-0.043807042	-0.895242615	-2.810079866	0.496825659	-0.912195451	2.107865086	3.643074967	2.568306651	-0.683246306	-1.238199038	-1.693411641	0.4379271	-0.133716315	0.52609568	-1.191875906	0.507680722	0.527758001	-0.434628698	-1.081392076	-0.462875855	0.313222088	1.255797224	-0.186458267	-0.721871196	-0.231168345	-0.028205123	-0.221617229	0.185555912	0.750126169	0.655872631	-0.659263802	-0.41659751	1.01603291	1.073653821	-0.21475929	1.676719244	-1.669827958	-1.688263576	-2.01325855
NAC086	-0.460665632	-0.825387587	-1.228480692	0.371003222	0.698642759	-0.387045344	-1.65664534	-1.797748519	-1.551534446	-0.406099147	-1.070792262	-0.636430428	-1.297103051	-1.229896295	-1.782230376	-1.924624492	-1.456838086	-1.17974194	-0.729296078	-1.226948429	-0.411612146	-1.649477198	-0.848862197	-1.020114719	-1.106092855	0.075310131	-0.291229097	-0.212818831	-0.157168529	-0.351315598	-0.375604112	-0.579993156	-0.263319083	-0.817614747	0.045320143	-0.023097893	0.041610578	-0.718864289	-0.214522864	-0.751242108	-1.017323753	-0.510939814	-0.138821653	-0.94217348	-1.178165055	-0.453122736	-1.580650113	-0.577122145	-0.566946972
HDG9	0.520321951	1.250295009	0.49552909	0.207874548	0.388487677	-0.06274761	0.544319734	0.844366461	1.059905144	0.403640731	1.200741932	0.184702557	0.538701063	0.369586863	0.831778737	1.225867738	1.897059604	1.097648539	0.032407373	1.334788133	0.91001058	0.247534652	1.309782989	0.655833979	0.246927919	0.410576682	0.711170035	0.307683524	0.007654478	0.218058184	0.35210507	0.288328183	0.579107035	0.108762772	-0.135352086	0.134035871	-0.058515391	-0.491878837	0.566772157	0.310990715	-0.052979528	-0.057622142	-0.170502389	-0.605496593	-0.526876662	-0.438132654	0.297023132	-0.056761393	0.174732596
RVE1	-1.208512017	-0.889273363	-1.123918615	-2.580255222	-3.017998567	-2.694356988	-1.091320117	-0.815395316	-0.794212489	-0.843536366	0.72897313	0.296427423	-1.222458942	-0.579208104	0.227387001	-0.39418724	-0.530054508	-0.173629337	1.887217004	1.848724068	-0.787992831	-2.231586995	-1.020240197	-0.45513553	-0.06286045	1.457190479	1.806960151	1.231930151	1.106875176	0.795631234	0.787323987	0.017345243	0.621986843	0.052199871	-0.063013784	-0.814729882	-0.990213476	-1.638712633	-1.480510918	-0.808167114	-0.814887468	1.764198015	1.615086214	0.812258048	0.841789847	0.597933374	2.260569599	2.151295813	2.313047655
MYB43	0.129365181	0.657245066	0.08949259	-0.186345518	-0.260661539	-0.460911003	-0.612639217	-0.138553845	-0.128215242	-0.005413579	-0.681885437	0.362286474	-0.084911768	-1.125753139	-1.071570054	0.941008122	1.122859116	1.304930316	0.769707394	0.661396006	-0.288838576	-0.1888474	0.033908602	0.726866423	0.735723876	-1.082209467	-1.270924588	-1.078403981	-1.224162939	-1.198053471	-1.2347475	-1.032845551	-1.008521692	-1.095155959	-1.156549473	-1.166334942	-1.138651544	-1.066479886	-1.193941209	-0.72039501	-0.620543916	-0.915662911	-0.812987762	-1.171716721	-1.517595655	-1.380211231	1.715304813	1.627967329	1.594080699
HB-3	-0.847868216	-0.988150083	-1.021376014	-1.25297344	-1.344429242	-0.930009978	-1.209230989	-1.316567489	-1.253560237	-1.102729286	-0.990798851	-0.976892835	-0.980304683	-0.89741787	-1.072466349	-0.638157246	-0.997029088	-0.751452359	-1.141570767	-1.329188927	-1.186383629	-1.210864572	-1.256437387	-1.169561439	-0.951277688	0.15632157	0.069020389	-0.087849476	0.029888502	-0.359914795	-0.037294173	0.05453436	0.448020254	0.310929919	-0.005818838	0.09705213	0.065285712	0.09392807	-0.114764475	-0.092788815	-0.198015909	-0.204979144	0.128757112	0.674906919	0.600848917	0.397815739	0.749209449	0.156192025	1.06250677
AT5G16470	1.500133469	1.75655611	1.524638954	0.813843788	0.990990914	0.564841157	-0.33660874	1.033884657	1.182363101	1.20130184	-0.30105209	-0.130789297	0.633075153	-0.101079794	0.003748266	-0.077417556	0.301651039	0.317437436	0.077225347	-0.057146216	-0.393890033	0.206231811	0.163431407	0.534679934	0.317870421	-1.365251878	-1.523982371	-1.731131105	-1.396905001	-1.466720615	-1.467727974	-1.213587089	-1.199237422	-1.659869537	-1.550397192	-1.662905283	-1.972154232	-1.642564365	-1.661358274	-1.763748529	-1.828982186	-1.423180331	-1.584462856	-0.20704307	-0.06901989	-0.272403422	-0.313340918	-0.479757118	-0.392644331
ZFN3	-0.698595124	-1.045708645	-1.357900459	-1.609111936	-1.286487374	-1.168904211	-0.79896498	-1.294866566	-1.360528152	-1.119626003	-1.178085409	-0.939820776	-0.762580949	-1.692923879	-1.217915388	-0.785127397	-1.066635854	-1.504855697	-0.663164946	-1.025847566	-1.114286544	-0.699816127	-0.971669012	-0.94713324	-0.940397732	1.961575001	2.016156435	1.80115675	1.60617968	2.061968532	2.176571178	2.19504817	2.099039989	2.080623633	1.614976509	1.600908429	1.69783487	1.553790452	1.614178159	2.204837525	2.234034946	1.863382826	2.068703122	0.851049511	1.070254308	0.953620803	1.417369824	0.913886399	1.5558182
KAN1	-1.648018778	-0.435784637	-1.518748476	-1.495980474	-1.137650585	-1.052440683	-1.67922965	-1.916657905	-1.951276779	-1.871419676	-2.474665627	-1.970134404	-1.134223438	-1.914310873	-2.342790945	-2.052149792	-2.503858393	-2.220964024	0.321842452	-0.256214525	0.032995586	-0.20003917	0.015265172	0.16145278	-0.482409784	0.419137552	0.608352885	0.502660413	0.704746416	1.102529679	0.944876383	1.382888553	1.013835612	1.043552451	1.393898785	1.041676606	0.789211743	1.085705924	0.905773544	0.754300449	0.336609909	0.13796367	0.375145526	0.163896902	0.175501832	0.706347298	2.60248024	2.200364826	2.62491436
WRKY72	-0.208154306	-0.155481541	0.638118441	-0.255467744	0.124011915	-0.020130557	0.022409413	-0.13225411	0.142420694	0.046076974	-0.408507405	-0.297285699	0.076535205	0.02730959	0.487627111	0.610155346	0.293353949	0.383635885	-0.390921698	0.036284745	0.734036094	0.151238907	-0.133079735	0.73769953	0.607427465	-0.155055812	-0.626332542	-0.903729653	-0.795256971	-0.461042675	-0.641065978	-0.573333142	-0.182702302	-0.516064514	-0.728939637	-0.339470054	-0.480550274	-0.782523183	-0.52920706	-0.712566977	-0.689920732	-0.812847617	-0.714757935	0.158181146	0.532531347	-0.118223695	-0.588484785	-0.294485113	-0.679999204
ZHD8	-0.357984527	-0.728512318	-1.274361567	-1.923853665	-2.438272703	-1.73742447	-1.448088977	-1.476995785	-1.020536226	-1.323024492	-1.024776	-0.881715	-1.321628268	-1.025456225	-1.081676005	-0.079538379	-0.750401239	-0.637767947	-0.561873188	-0.454271906	-1.192064216	-1.708556068	-0.893629313	-0.335709355	-0.512039555	2.950577745	2.37329564	1.436724033	1.765109656	2.302435653	2.040038264	1.552260678	2.014970073	1.860687571	2.151668241	1.789063588	1.590845394	0.933743757	0.671305775	1.723379871	1.762603329	1.914199201	2.070989299	0.161641232	0.082900921	0.111169637	0.311035702	0.159587451	0.506511676
MYB16	-0.937056681	-1.077032158	-0.953613222	-1.014897465	-0.797910588	-1.001167307	-1.037256961	-1.241206019	-0.975037322	-1.175202228	-0.919540407	-0.981837984	-1.022618847	-0.791484965	-0.959011882	-0.836442564	-0.942022934	-0.850936805	-1.138014375	-1.077295559	-0.953942593	-0.936289062	-1.303882634	-0.953511598	-0.92218929	2.492508248	2.239044601	2.395405882	2.467868775	2.752596493	2.597255706	1.951847152	2.118357755	2.793530699	2.61998336	2.463101064	2.528395379	2.305188491	2.045780947	2.346611837	2.47616349	2.459447982	2.8095668	0.998760345	0.973588615	1.090194689	-0.168060311	-0.08191818	-0.132999559
AT5G14260	-1.409252256	-1.237253513	-1.290780757	-1.238126135	-1.504429622	-1.380744944	-0.644224413	-1.141013603	-1.426989543	-1.57613522	-0.788618087	-0.944668241	-0.946361787	-0.864612962	-0.799579391	-1.198022065	-1.230976441	-1.201724815	-0.57265518	-0.638126378	-0.593845466	-0.669708777	-0.612506935	-0.806507054	-0.916398748	2.112547224	2.09734673	2.183362179	2.189267291	2.40577399	2.22389879	2.301646498	2.379642409	2.729481895	2.673200434	2.895886624	2.459709169	2.700346155	2.608471086	1.841538007	1.948832979	2.277875474	2.324882269	0.47689191	-0.056385132	0.261283357	1.139032148	0.649397237	1.007913556
MYB40	0.670154759	0.568177103	0.486729561	0.098191619	0.674381544	0.349636393	-0.202652484	-0.915580629	-0.238974515	1.086125397	0.125740613	0.784164672	0.663255202	0.113392406	0.537552941	0.959722176	0.260046225	0.24948327	-0.206780513	0.598016586	-0.097267199	1.323128628	0.09831126	-0.022273266	0.083499361	-0.12237292	-0.123351094	0.282626487	-0.762541264	0.192166223	0.399974211	0.443625518	0.357394933	0.077675392	-0.062100266	-0.072595104	-0.706170633	-0.73049251	0.375606651	-0.017063098	0.45571301	-0.271121284	-0.220251222	-0.50052172	-0.299347925	-0.772056035	-0.540816623	-0.061842972	-1.286882188
AT5G14370	0.601725257	-0.065401715	0.237736025	0.594833104	0.493567692	0.598040533	-0.452534696	0.5373259	0.128258275	-0.659255231	0.036715127	-0.272506108	0.549431621	-1.07921261	-1.112189347	-0.634914314	-0.724573733	-0.404418255	0.828637641	1.120742986	0.892542837	0.244991574	0.477221447	-0.623609306	-1.629055991	-0.655944648	-0.744196898	-0.336877194	-0.266945198	-0.64586378	-0.441750401	-0.808351268	-0.496023669	0.11764652	-0.88070329	-0.863138139	-0.456723188	-0.454675091	-0.501438305	-0.040803269	-0.299006563	-0.602128984	-0.595459039	0.873499521	0.415946874	0.566214225	2.880437231	3.467502164	2.941982642
NAC084	-0.583373659	-0.770474795	-0.582211991	-0.680342782	-0.412521923	-0.541404722	0.107867999	-0.709759992	-1.198680298	-0.805990332	-0.380991722	-0.08422708	0.791985165	-0.761787124	-0.49412928	-1.125665255	-0.707580538	-0.869082276	0.005374432	0.276895368	0.231364236	0.132073552	0.071305397	0.363592521	0.645319093	0.14681071	-0.05755959	-0.485638375	-0.661816166	-0.489232953	-0.586012757	-0.607178392	-0.333399884	-0.579141997	-0.509454937	-0.202758642	-0.467345748	-0.711864689	-0.157550105	-0.716942722	-0.36337152	-0.40795785	-0.546109502	-0.301381605	-0.54647453	-0.119023889	-1.427241111	-0.90629104	-1.167982528
SUVH4	1.438514711	2.221066596	1.517094798	0.57041441	0.667085757	0.639443257	-0.180121571	0.644628801	0.132945493	0.756056471	-0.746028645	-0.4474003	-0.648228572	-0.583242471	-0.229309919	-0.268110234	0.24802	0.326369404	-0.876223259	-1.048473638	-0.79828451	-0.347724628	-0.595067966	-0.716183443	-0.965541568	-0.889296464	-1.00385848	-0.604037186	-0.606818964	-0.987374096	-0.709287318	-0.679577437	-0.641316672	-0.729091687	-0.787944247	-0.952046637	-1.091667368	-0.731333856	-0.756712653	-0.246558351	-0.163569055	-0.246006918	-0.551879948	1.569992115	2.164391299	1.665376925	-2.216292542	-2.141977993	-1.411495837
LEP	-0.581302217	-0.46305422	-0.088969939	-0.748505019	-0.567611608	-0.75738593	-0.625760988	-0.784375738	-0.946353818	-0.24856915	-0.532604639	-0.692112082	-0.780540764	-0.903729637	-0.792156107	-0.623572067	-0.659776521	-0.642733587	-0.985330103	-0.894576131	-1.021675691	-1.45769976	-1.124110315	-1.403245301	-0.892466658	1.067515095	0.334753205	0.336753903	0.307224508	0.328317603	0.119318327	0.326689378	0.088332452	-0.054555024	0.075279189	0.088678207	0.634000616	0.328258696	0.530474085	-0.223723686	0.084174411	0.185040763	0.13483572	-0.032142998	-0.4129635	-0.04948072	-0.216153077	0.121468731	-0.07466366
AGL15	-0.500914575	-0.546496395	-0.740362379	-1.183070143	-1.064620237	-1.007971253	-0.377380508	-0.39433047	-1.594875112	-0.804942073	-0.500694086	-0.960144687	-1.029232848	-0.934823659	-0.640353949	-0.436600358	-1.026737348	-0.838428939	-1.305307607	-0.907683201	-1.044282063	-1.003846503	-0.65123969	-1.257652278	-0.773641048	-0.003579345	-0.105698507	-0.196849378	-0.230403623	-0.102579671	0.122567012	-0.363769624	0.365453605	-0.436360679	-0.150921155	0.037355958	-0.566375615	-0.423554805	0.036522694	-0.02932362	-0.221125232	-0.222821741	-0.231519893	1.724628714	3.215222063	2.660719154	-1.075457861	-0.981492145	-0.726656606
Rap2.6L	2.388317404	2.595597877	2.472831147	0.578607595	0.487572351	0.475638352	1.231652932	-0.115158809	-0.095254382	-0.194060812	1.575778136	1.088485722	0.755150929	0.938364635	1.479454158	-0.3417617	0.062829111	-0.25171693	1.64083909	1.514494677	0.97058033	1.651504838	1.231102791	0.740125074	0.91396632	0.03710276	-0.021086765	-0.850112824	-0.89436352	-0.3499643	-0.975709843	-0.058777355	-0.92351619	-0.907044042	-0.412996333	-0.524199082	-0.27067025	-0.85202106	-0.723954065	-0.857002113	-0.793623063	-0.849364663	-1.012509963	-1.097543883	-0.935120809	-1.093978912	-1.434169484	-1.491502186	-1.348240967
TIFY9	1.314815534	1.605265194	1.494866833	0.589909291	0.676546288	0.525793501	-0.852448637	2.083213368	2.082966693	2.105178451	-0.799823277	-0.863574218	-0.209350674	0.660084942	-1.453881038	1.333021722	0.930530273	1.563224399	-0.648404159	-1.369261296	-1.099813164	0.05249592	-0.437084361	-0.335555374	-0.220192711	-0.753486822	-0.693555557	-0.805605965	-0.311044227	-0.288083416	-0.866745306	-0.736594975	-1.00168642	-1.200487906	-1.174280236	-0.943797593	-0.754046634	-0.914120228	-0.78786045	-1.090920266	-1.222602114	-1.005402269	-0.906238529	-0.053026905	0.124129947	0.228063864	-1.573226861	-1.717954409	-1.667422921
NF-YA1	0.310758507	0.468941084	0.965550706	0.235314885	0.4437751	0.470176571	0.659902396	0.068112074	0.206727821	0.378013636	0.791583297	0.742014428	0.77245733	0.42070789	0.592752476	0.127845457	0.285166712	0.166834778	1.016864841	0.625533982	0.956102755	0.535969147	0.816534521	0.252642129	0.667407453	0.267464338	0.361412068	0.456392527	0.453638103	0.358413433	0.392022299	0.11188234	0.39910955	0.494698259	0.409385092	-0.160130312	0.382239089	0.221496297	-0.330500231	-0.113109053	-0.180308867	0.52022319	0.254923117	-1.737070652	-1.585818528	-1.395195749	1.03156424	1.229392733	1.175635176
AT5G12850	-0.28528231	-0.979711444	0.058177449	-0.364231746	-0.023058787	-0.196361605	-0.364281183	-1.113104279	-1.033516824	-0.685836526	0.080880549	-0.454738271	-0.163668504	-0.171853395	-0.065778334	-0.291259895	-0.12324068	-0.081165402	0.310861012	0.162297019	-0.182557267	-0.274180754	-0.43926136	-0.107320135	0.256480999	1.689051474	1.636646338	2.102126962	2.054333792	2.257658766	2.180096222	1.617628425	1.326024266	1.639170247	1.427666631	1.789600766	1.734521373	1.746437773	1.404680951	1.303133193	1.188271997	1.578775	1.763138268	0.83599832	0.43007831	0.568741986	1.033937781	1.1895905	1.199972325
MYB46	-0.607847704	-0.766221709	-0.422648843	-0.933845516	-1.308803196	-1.287360338	-0.964120157	-0.229680255	-0.042648674	0.222208616	-0.988848705	-0.471637823	-1.578576159	-0.99760125	-0.935756369	1.527283275	1.1157557	1.636550512	-1.329308668	-1.121150272	-1.153381733	-0.901410251	-1.564728378	-1.062258436	-1.305329229	-0.852201916	-0.625855154	-0.696924123	-0.746847144	-0.988802126	-0.866142142	-0.694943354	-0.791303916	-0.667303278	-0.973963495	-0.812338448	-0.596005161	-0.712676675	-0.691021838	-0.707674693	-0.612735352	-0.727257731	-0.61057897	0.094249507	-0.00325021	0.23493748	2.718641267	2.571247948	2.300917257
TINY2	-1.405438693	-1.53156532	-1.335543344	-1.365965503	-1.080472514	-1.026398984	-0.932457379	-0.787542883	-1.857012843	-2.114149944	-1.106879462	-1.093284784	-0.977892686	-1.091765217	-1.171824404	-1.206843816	-1.126656483	-0.714036483	-1.566918296	-1.027616144	-0.795403016	-1.055752297	-1.0160872	-1.278992292	-1.293422523	-0.344440294	0.067546055	0.086600483	-0.331895144	0.317130916	0.57372799	1.054957935	0.977890241	0.088665491	0.093980891	0.187325623	0.049873306	0.144327911	0.433860375	0.321368388	0.346663278	0.284306615	0.574559221	1.904290398	1.618711977	1.661711781	-0.43450941	-0.739769969	-1.196382338
MYB3R-4	-0.865936187	-0.864283777	-1.181478197	-1.111335256	-0.804953023	-1.433314226	-1.50595306	-0.61173827	-1.137249144	-0.679404653	-1.494119251	-1.418495507	-1.326497937	-1.999967482	-1.50693054	-0.667835043	-0.93386306	-0.808908858	-0.98343167	-1.156041099	-1.443271767	-0.431521419	-0.488548932	-0.813535247	-0.588675448	-0.014924345	0.522510099	0.073938605	-0.042977357	0.043482928	0.368436477	0.220072908	0.431859799	0.036838435	0.371176426	0.159091439	0.359066167	0.350968732	0.745435446	0.243626493	0.26481742	0.165060143	0.355208901	3.931119549	3.512412154	3.75238103	-0.609785348	-0.358941469	-0.358787228
AT5G10970	-1.135735586	-1.301027783	0.094022214	-1.646767356	-0.75823736	-1.170835061	0.481902821	-0.873619582	-0.838427341	-0.877880998	0.702922183	0.823074312	-1.167426036	0.477600761	1.003321057	-0.085671152	0.239532462	-0.319034476	1.19512069	0.859122271	-0.193476859	-0.499745217	-0.257652052	-0.793763446	-0.562312545	-0.367505439	-0.00742475	-0.366369569	-0.235194387	-0.662203735	-0.448501591	-0.688625277	-0.369689363	-0.45253279	-0.84048674	-0.93879586	-0.223103051	-0.342070091	-0.34511284	-0.108601278	0.136218075	0.079775245	-0.126863738	2.679077034	2.320818465	2.863697218	-0.730803004	-0.91416318	-1.185275708
TED5	-1.407989706	-1.582091008	-1.350620919	-2.108872616	-2.390076123	-2.680875227	-1.453446319	-1.975758725	-2.25614533	-2.321807141	-0.800002147	-0.590473073	-1.862958626	-1.228320143	-0.721727859	-1.503287706	-0.306070427	-1.11507916	0.068143304	-0.095421959	-0.362336673	-1.799117071	-1.004372605	-0.412359937	-0.104653537	1.077031329	0.560060073	0.283679664	0.203837368	0.222416697	0.065173921	0.426321893	0.487273768	-0.48188603	0.026315487	0.091598328	-0.159014918	-0.619715292	-0.665984788	0.476042532	0.469535351	0.487287005	0.81591252	1.528831145	1.358105057	1.347470049	-0.009683489	-0.400776556	-0.342843478
PLT3	-0.29458905	-0.644773749	0.226623933	0.029222329	-0.323857104	-0.202996657	-0.54113703	-0.978388889	-0.660075033	-0.648652862	-0.819371725	-1.243052258	-0.971931686	-0.887951125	-0.781536989	-0.545916502	-0.649118847	-1.001721419	-0.583103516	-0.45397228	-0.133000123	-0.440751662	-0.436762579	-0.663567844	-0.988657919	-0.482318834	-0.230028403	-0.188200332	-0.250262459	-0.319954496	-0.04644935	-0.375446125	-0.476301276	-0.046012746	-0.15601227	-0.543554419	0.097571302	-0.417501027	-0.026274955	-0.264681649	-0.193486474	-0.078497378	0.009543212	-0.067132768	-0.164928437	-0.261199238	-0.962736081	-1.194901778	-0.805331051
MYB92	-0.231385258	-0.444161605	0.517915296	-0.110533781	-0.271904713	0.132174885	-0.359161626	-0.583070197	0.447390851	0.215996949	-0.629071706	-0.82027408	0.311617791	-0.808899637	-0.761138171	0.035404162	-0.805163142	-0.679922549	0.427099266	0.428999303	0.483791536	0.56806947	-0.091711363	0.010732509	0.170422869	-0.359324141	-0.402802718	-0.385742434	-0.091130275	0.061762113	-0.318384075	-0.500337581	0.170645506	-0.093002872	-0.145644725	0.012631945	0.048046872	-0.305506726	-0.062544807	-0.243936038	-0.255135554	-0.112099528	-0.067839546	0.993763795	0.725093115	1.322868801	-1.040689059	-0.002332598	-0.48779485
TGA4	-1.325774566	-0.995614613	-0.925731453	-0.890777825	-1.026894694	-1.1543297	1.661466964	0.987597091	0.984236318	0.725996276	1.928641347	2.165013673	0.550618114	1.839161726	1.840057402	1.159111437	2.293125039	1.134436159	-0.090453672	-0.060420259	-0.100214711	-0.114185767	0.14763042	0.081890115	0.28544297	-0.677555639	-0.66830146	-0.262335973	-0.430636723	-0.023052724	-0.138702943	-1.398080684	-1.010575397	-0.475260215	-1.036758156	-1.041211044	-1.780594818	-0.912819947	-1.17745639	-1.109198161	-0.873495874	-0.886597369	-1.548383982	1.547343185	1.845060696	1.785187734	-0.522956493	-0.832796245	-0.861560056
AT5G10120	-1.238111059	-0.581716324	-0.639443854	-0.779768637	-0.85922807	-0.739995874	-0.743375845	-1.226135444	-1.274449701	-0.173814905	-0.771453625	-0.804437326	-0.62482968	-0.61196859	-1.016868514	-1.056689845	-0.466756002	-0.900455821	-1.260231607	-1.217325399	-1.71665236	-0.968584929	-1.056673793	-1.117817301	-1.369765808	0.029724544	-0.164212051	0.142802597	-0.17983181	-0.329680294	-0.097883469	-0.003901905	-0.362692153	-0.226025094	-0.150386073	0.074758612	0.005377171	0.083261078	-0.17661355	-0.058441476	-0.271696738	-0.523661327	-0.197799075	-0.157220253	-0.445266348	-0.668437409	-0.184031467	-0.672953571	-0.51809997
FLF	0.956783465	1.186053696	0.917352198	0.657291161	0.595968747	0.657020448	0.15560165	0.859021851	0.90181779	0.705400046	0.203799724	0.326855195	0.406864653	-0.047032156	0.146762392	0.80079991	1.030474502	0.947872585	-1.898589438	-2.040588039	-2.026495676	-1.840258524	-1.859972526	-1.948232002	-1.890663207	-0.919551074	-0.809089827	-0.704853865	-0.77274981	-0.748094171	-0.768790391	-0.76724549	-0.738398964	-0.920428329	-0.858742229	-1.091691548	-0.743633574	-0.595539306	-0.872807749	-0.761176663	-0.860469694	-0.820633669	-0.753864042	1.133428232	1.157300031	1.095434739	-1.452429961	-1.52944192	-1.314499969
AT5G09780	1.2983024	0.086621835	1.694001096	0.670868238	1.248685533	1.068182421	0.417978299	0.177380022	0.879213709	0.287829493	0.500014418	0.00061385	-0.57720341	-0.159290465	-0.086872999	1.249430032	0.634109957	0.254300246	0.108976478	0.39516158	0.985100229	-0.191919917	0.525540843	1.109391447	-0.253056746	-0.084768505	0.39077466	0.446564226	0.370292495	0.467820719	0.711278345	0.077177664	1.083508191	0.439189159	0.452916391	0.662524555	0.93873632	-0.240222563	0.309170614	0.350039832	0.226704994	0.601691753	0.423534898	-0.202439725	-0.349574644	-0.683731302	0.48680929	0.781366499	0.405554541
SDG15	0.438137227	1.163875615	-0.131948764	0.313445295	0.076170317	-0.012301291	-1.723380562	-1.026438903	-0.554906346	1.189523054	-2.694321497	-2.142900624	-0.182057239	-0.959110737	-1.371862709	0.183922017	-0.604514966	0.967818652	0.017884036	-1.299079938	-2.72650884	-0.958489037	-1.392028874	-0.606212064	-0.456753528	-0.01247126	0.013928197	0.002382879	-0.203114015	0.901522332	1.185764911	0.525513504	-0.116066764	-0.288782413	-0.297917507	-0.780858453	-1.079778605	-0.473982048	-0.864533802	0.325058847	0.21094354	0.285442494	0.109101387	-0.541379785	0.966489052	-0.118004575	-1.873967499	-0.742773651	-1.121605676
HAM2	0.454463141	-0.594624875	0.084556085	-0.248574081	-0.307334927	-0.224496536	-1.128179898	0.732081807	-0.341997672	-0.984818526	-0.874956539	-0.253091389	-0.955333495	-2.277804187	-1.069934273	-0.930108082	1.016970427	0.547940849	0.204663578	0.309604831	-1.462169135	-0.63329599	0.08177623	-0.208738188	-0.521850727	0.166377751	1.167732615	-0.098071639	-0.237561424	1.376111686	1.56547491	1.675711436	1.384667614	1.385255365	1.618123437	0.846647469	0.065031342	0.526141085	0.351496199	0.449877961	0.380152039	1.585118178	1.858479538	-0.831362865	-1.343253614	-0.983719459	1.613813393	0.848876953	0.996476885
AT5G08520	0.283885383	0.733936877	0.494320671	1.343174456	1.240834892	1.418767053	0.499154593	0.87752916	0.918644463	1.028607371	0.518712118	0.452123873	0.847550068	0.325625475	0.707012605	0.713166894	0.631219393	0.809234394	0.997214403	1.089935463	1.197465107	1.067744964	1.181529087	1.003135156	0.996127632	-0.423070172	-0.496195846	-0.24252657	-0.401991117	0.14261171	0.298971077	-1.235375515	-1.212938019	0.673657535	0.653832892	0.829203961	0.232647154	0.987184735	0.746429932	0.269957986	0.241923631	-0.555692207	-0.580891052	-0.819575725	-0.626217226	-0.676794158	0.867109514	0.975755657	0.909376565
NF-YB12	-0.931782787	-0.617317649	-0.821449586	0.233961038	-0.173814284	-0.129686442	0.922558011	0.15587504	-0.205639343	-0.995503694	0.546873475	0.837207571	0.29809832	0.630946903	1.069993545	-0.807452197	-0.033396405	0.089842705	0.466023665	0.440212455	0.22709664	0.084073336	0.073260723	0.084793937	-0.237618545	-1.297627588	-1.275676986	-1.468247922	-1.011205457	-1.321291021	-1.557772806	-0.834032316	-0.845041954	-1.430232903	-0.99982362	-2.188205926	-1.367794016	-1.344192615	-1.207636456	-1.631025077	-1.536896893	-1.190620784	-0.863171151	-2.246892057	-2.102108052	-1.831906571	-0.418212717	-0.923017835	-0.918726891
TCP17	-0.342943659	-0.4117391	0.17165511	-0.656747195	-0.619047398	-0.427889286	-0.78127165	-0.776685408	-0.843980651	-0.487296031	-0.866112937	-0.630847248	-0.427274764	-0.591619914	-0.820194342	-0.568555033	-0.830604179	-0.321697711	-0.835048026	-1.257911184	-0.674359713	-0.899686094	-1.100948692	-0.782722206	-0.492139946	1.966923889	2.873551018	2.333177086	2.177632726	1.907454749	2.149597056	3.418830854	3.067124173	2.091406102	1.728817672	1.45317625	2.175467396	1.929805325	1.622815327	2.752250506	2.286706766	3.264113599	3.254145411	-0.316827226	-0.46278436	-0.327744212	-0.607010974	-0.058092434	-0.08349443
BIM1	-0.785033575	-0.322443657	-0.683819236	0.866141881	0.799654852	0.60784631	1.750653135	-1.114538793	-0.880908444	-1.90973147	1.824527539	1.734667137	-0.155060519	0.709288701	1.345493458	-0.726560604	0.602743399	-0.347681167	0.935378147	0.778457377	0.333674614	-0.291736858	0.100632079	0.335413643	0.372505665	-0.299585513	-0.993015686	-0.70083743	-0.18235769	0.127654131	-0.736202822	1.995642813	1.613248457	0.128921475	0.225018264	0.693336904	0.444591025	0.204034538	0.554406772	0.167300071	-0.331049112	-0.142735999	0.364925918	-0.582412002	-0.76564892	-0.87216004	-1.00831174	-0.451888978	-0.555797604
AT5G07580	-1.229948899	-1.303595769	-1.40544782	1.234153863	1.177376703	0.983239354	0.700607814	1.15590812	1.167515568	1.172830341	0.338888065	0.232636807	0.932283876	1.274248237	0.690599895	0.96450458	1.09541994	1.105338869	0.666318667	0.978904231	1.841957487	1.807256637	1.864722795	0.802206125	0.828559165	-0.518568718	-0.67154118	-0.783165853	-0.712690968	-0.559923944	-0.39020487	-0.852076469	-1.051951921	-0.893436998	-0.559330734	-0.097364053	-0.662660368	-0.207797586	-0.193192706	-0.695197976	-0.587426282	-1.284760973	-1.415447068	0.223108245	0.319133962	0.254456279	0.207387024	0.025259331	0.136467871
PEI1	-1.156540531	-0.298539052	-1.296176593	-0.073360041	-0.682082225	1.006086437	-1.37338925	0.093199712	-0.901397822	-1.592147201	-1.175885645	-0.077609704	0.659822369	-1.853849064	-1.244164887	-0.274074075	-0.940424446	0.182366143	-0.079397787	0.357465017	-1.019045399	-1.414246294	-1.505787535	-0.797303396	-0.922091584	1.483759584	1.787626886	1.74331237	3.456353337	1.18734861	1.980102731	1.136915331	1.223094755	1.616961493	0.537272225	2.754687169	2.335597931	1.951816502	2.520318646	1.004060543	1.332245651	2.215890665	1.010781215	-0.117623466	0.45354505	0.623267082	0.281267458	-0.593736556	-1.590626365
MYB76	0.625925227	0.01587869	0.378471418	-0.146149262	-0.182339585	-0.352754031	-0.061556903	-0.646953092	-0.31832107	-0.04031324	-0.079780427	-0.200130439	-0.435945992	-0.221968921	-0.215295139	0.177658024	0.101180543	-0.134934281	-0.723791341	-0.310258013	0.02638323	-0.208837994	-0.410580795	-0.384834292	-0.267916103	0.191914786	0.234109983	0.261640092	0.02975971	0.042124383	0.200737805	0.184960099	0.006127035	0.73368424	0.340969177	0.32181671	0.622589317	0.489185573	0.316732657	0.566114899	0.754007879	0.491443035	0.169039513	0.469616203	0.497311184	0.438700773	-0.380819957	-0.298006191	-0.226704808
NAC080	0.562384697	0.088155744	0.666600858	-0.672772412	-0.534395821	-0.382485861	0.8348241	0.408429341	0.407487452	0.354698245	0.892690003	0.829927269	0.487440134	1.106318026	0.945408409	0.672023266	0.90918712	0.60112965	0.999679936	0.922025412	0.562456982	0.905986323	0.812642321	0.756227949	0.457253279	-0.978133789	-0.813271876	-0.817738144	-0.964357394	-0.727274747	-0.791077098	-0.950821602	-0.917337393	-1.065668475	-1.144176467	-0.833388691	-0.676964734	-0.826311973	-0.643355509	-1.081871061	-0.972326695	-0.849726397	-0.920851053	-0.815179095	-0.55436644	-0.666533894	-1.133205185	-1.223776917	-1.422031902
PMG2	-1.455685757	-1.22042264	-1.176406153	-1.4648131	-1.654162516	-1.518012083	-1.297042912	-1.816078004	-1.603516021	-1.255599663	-1.306778516	-1.244865111	-1.135523418	-1.297730848	-1.449385929	-0.883651155	-1.168891035	-1.421487324	-1.588007014	-1.453904213	-1.552702622	-1.492241662	-1.569805467	-1.553269606	-1.50974101	0.435954175	0.888896466	0.450786321	0.474542848	0.275202701	0.625933695	0.876613172	0.771915217	1.302745557	0.883440522	0.832959173	0.875503304	0.557661509	0.466531596	0.6430387	0.633481568	1.215291554	0.925994752	1.764382325	1.762964362	1.8935212	0.828755604	0.701128142	0.817025796
RR21	1.933702915	-0.277241426	0.882473335	-1.227064209	-0.294370705	-0.383063804	0.255025293	-0.556837414	-0.31061415	-0.277962912	1.60712383	0.36543987	0.399547956	1.790877422	0.358226126	1.301858686	1.453600643	0.222743612	-0.37104823	-0.10314025	0.625749299	-0.091163415	-0.52227249	0.48731806	0.603942753	0.388042223	0.195919306	0.176466248	0.605040418	0.244678587	1.068742344	0.65284418	1.285211949	0.444178713	0.586115867	1.380219935	1.711904811	1.39669593	1.053426835	-0.099665352	0.976244519	0.516676715	0.614004779	-0.504759349	-0.540326637	-0.070703322	-0.271320297	-0.473357093	0.424441439
AT5G07310	1.603753166	0.312517006	-0.393187617	0.054890103	0.516279633	-0.111357586	-0.485799158	1.008248688	-0.115105518	-1.435098731	-0.53003605	-0.174065721	-0.467832204	-0.59559281	0.123286457	0.443559995	1.436214583	-0.663966095	-0.31760171	-0.469345477	0.834414142	1.635894774	0.748953235	1.058797592	1.195943388	-0.131864574	0.319088863	-0.243524631	0.065887671	-0.221743288	0.007367091	0.179731948	-0.15551334	-0.496321615	-0.441235577	-0.046016563	-0.32068216	0.733846061	-0.271570217	-0.088680631	-0.210048217	-0.24235161	0.176525543	0.36910862	-0.72849827	-0.876679812	0.681963066	0.194158372	-0.421373529
AT5G07400	1.468388922	-0.105504316	0.650958038	1.9922735	1.001067575	1.58935588	-0.21121072	-0.40356772	-1.070470297	-0.648039777	-0.166307558	-2.134631788	-0.668688628	-1.387924969	0.645827401	0.273765052	0.379228853	-0.081460743	0.275181337	-0.804498122	-0.567961197	-0.018473824	0.350945528	-0.76953782	-0.706718315	-1.173800985	-0.828993683	-0.127262723	-1.594739095	0.213840289	-1.274769206	-1.430146041	0.221550898	-0.260053746	0.273357284	-0.765768559	-0.355016541	0.168610333	0.462220607	-1.723947676	-0.820584383	-0.247139261	0.952056494	2.025128513	1.140766332	2.643793444	0.293228806	1.38275314	-1.093129369
AT5G06770	-1.530904996	-1.343207355	-0.622905411	-1.90947294	-1.69672682	-1.609920704	-1.28311893	-2.227908676	-2.309523305	-2.12326263	-0.767012417	-0.670681234	-1.415668082	-1.164593834	-0.995303171	-1.226354644	-1.270739145	-1.445561983	-1.253397862	-1.585793412	-1.885886975	-1.304610531	-1.412741927	-1.344566376	-1.0091492	2.440673536	2.047440892	1.623001181	1.908094783	1.740631954	1.534677597	2.0287433	2.488883137	1.841623337	1.44749277	1.74583473	1.954650809	2.203454882	1.889156266	2.424686591	2.662886604	2.130975894	1.986844132	1.02001669	0.5416341	0.691816866	-0.620126935	0.290040195	0.33150462
TGA5	0.425444445	0.339881446	-0.138143731	0.181178409	0.303763075	0.343249071	0.931662432	0.308637131	0.651998504	0.274794777	1.196985637	1.311607514	0.47053646	1.289740119	0.842861731	0.774958342	1.120503183	0.709975339	0.913523393	0.760995813	0.576484789	0.706177068	0.697922962	0.46037569	0.673188816	-0.400475053	-0.601839922	-1.100257714	-0.905534503	-1.001223214	-1.275948466	-0.472652517	-0.786327458	-1.128361038	-1.063434811	-0.809699757	-1.076154732	-1.406774369	-1.453129406	-1.161332418	-1.368242089	-0.608035456	-0.631735082	-0.768381699	-1.214023395	-1.085042091	-0.409302307	-0.232865749	-0.733253313
MAC5C	1.088934818	0.82630369	-0.458931352	2.084676377	1.586636598	1.113572129	1.399677327	0.563866779	0.061899686	0.785113166	0.717473962	0.599205858	2.681147579	0.855794406	0.499426091	0.093700779	0.018242552	-0.270331427	-0.373021616	-0.025304453	-0.231148789	-0.608946023	-0.820178407	-0.382518803	-1.486777598	0.221021786	-0.294861358	0.174581927	0.652031526	-0.232708762	0.028133232	0.792531846	-0.061842891	-0.195084662	0.916979705	-0.060478525	0.143507037	-0.134843653	0.561220047	0.246745828	0.354696506	-0.073198787	-0.044453395	-0.838713781	-0.776065428	-0.683371875	-0.751830043	-1.43697938	-1.31898717
WRKY26	-0.182696918	-0.010633255	-0.163727796	0.863639707	0.797889391	0.608847369	0.768240517	0.813635891	0.77408976	0.734010809	0.529456728	0.223946007	0.909374353	0.688765365	0.38737235	0.002406976	0.031983525	0.182393611	1.107847091	0.906274195	1.067985444	0.968317675	1.100056401	1.186237986	1.098955726	-0.173764147	-0.53252944	-1.009570995	-0.710258811	-0.471264445	-0.9764268	-0.734656958	-1.13461837	-0.95504587	-0.18502939	-0.20851097	-0.547020515	-0.757465012	-0.640835209	-0.958149665	-0.835406757	-0.892438641	-1.002119516	-0.484796976	-0.537833393	-0.493793362	-1.142157669	-1.110948122	-1.084780238
TGA2	-0.360111962	-0.329481934	-0.010789681	0.912452361	0.653118895	0.395383271	1.398921748	0.696436963	0.026290449	-0.328581659	1.577989622	1.404942315	0.697990265	1.178845555	1.264082303	-0.315294721	0.911699109	0.282634464	1.283183057	0.888812618	0.777532236	0.971696871	1.049868006	0.967053927	1.219655008	-0.924527632	-0.937308396	-0.819621066	-0.695975881	-1.086448286	-0.621847096	-0.589786416	-1.129907184	-0.987628547	-0.800009983	-0.650456931	-1.289617067	-1.094113361	-1.131891143	-0.740566674	-0.647643946	-0.565045474	-0.618705645	-1.152825492	-1.473458503	-1.381058622	-0.355046194	-0.569833852	-0.30208427
AT5G06550	0.480077416	0.969751667	0.29294914	-0.711883456	-0.636764422	-0.416771795	-0.657623397	-0.935012783	-1.090042004	-1.537172506	-0.244539493	-0.571628673	-0.282513383	0.03296226	-0.126754882	-0.572111023	0.410926206	0.013065246	-0.625460238	-1.014577935	-1.106537372	0.157288889	-0.766155097	-0.461608669	-0.6445409	0.041593123	-0.71250779	-0.452589275	-0.423465143	-0.72332717	-0.30349646	-0.208590731	0.34236292	-0.497215534	-0.551619101	-0.24341863	-0.343105579	-0.466669669	-0.512959565	-0.590554864	-1.16447278	-0.433641593	-0.779706866	0.681741057	0.117203054	0.389797644	-1.787900184	-2.60841613	-2.131903184
GIS2	-0.629750846	0.239344777	0.449971374	-1.546050332	0.02812379	-1.089343698	0.84107566	-0.037530409	0.275016014	-0.050991658	0.86786473	-0.192370664	-0.127563825	-0.199923581	-0.317192069	0.93410093	0.952201416	-0.492504202	-0.567912586	1.426123792	1.343001917	0.352776871	-0.061199057	-0.360499808	0.220714181	0.616362175	0.595875606	0.386283379	-0.147600423	0.147587521	1.67984411	0.252073239	0.640012292	0.191554877	0.108359959	0.516348833	-0.443091002	0.010414325	0.567005807	0.46773229	-0.468387485	1.390125308	0.576964167	-1.020256454	-0.142678666	0.389836947	0.730434838	0.10218897	-0.256057209
NF-YA10	0.618978747	0.511150921	0.641465788	1.193536384	1.172137552	1.105290319	0.845839351	1.626951253	1.409943861	1.204452975	0.832350802	1.001252646	1.556742361	0.997099416	0.980660498	0.151647589	0.433744921	0.439917859	1.109247254	1.087054192	1.085722053	1.020188121	1.131841148	0.954304875	0.984129586	-0.607294102	-0.81664886	-0.556140439	-0.58445357	-0.799555225	-0.580925304	-0.646317852	-0.737227705	-0.406872369	-0.355184307	-0.66772346	-0.307994378	-0.496030715	-0.569096361	-0.580999618	-0.63469799	-0.505086338	-0.634143578	-1.031697565	-0.949472592	-1.093726698	-0.171156184	-0.293785697	-0.312243076
HAT14	-0.025687549	-0.287943018	0.069619112	-1.25008507	-1.041811933	-0.868777655	-0.453502953	-0.41818695	-0.414203513	-0.723693983	-0.642997487	-0.625894575	-1.030406807	-0.888350768	-0.852469346	0.344579778	0.269755752	0.397651311	-0.160171482	-0.236955155	-0.74136464	-0.115325297	-0.707314956	-0.189942496	-0.251392146	-0.678557076	-0.308039715	0.099008098	-0.051148965	-0.500246377	-0.116647512	-0.163405272	0.366724914	0.466754747	0.476463231	-0.387621506	-0.049120292	-0.054371585	-0.265200305	-0.061789067	-0.217980215	-0.084199022	-0.087941866	0.799231247	0.764127967	0.99930261	1.722108253	1.658203813	2.01775973
AT5G06800	0.19690054	0.020311663	0.031385755	-0.66721534	-0.647815662	-0.892962808	-0.99466843	-0.347302156	0.098537284	-0.153735276	-1.434054461	-1.315139642	0.218144445	-1.230992806	-1.356245679	-0.933083122	-1.220336607	-1.233831971	0.573142016	-0.005270991	0.175047973	0.533811355	0.429751175	0.930206484	0.525397678	0.08539228	-0.200412166	-0.239002574	-0.295193035	-0.1189758	-0.080526856	-0.289903916	-0.140003659	-0.197979539	-0.215048827	0.002266202	-0.34821542	-0.189970049	-0.10769033	-0.361696581	-0.136476972	-0.061387592	-0.161624573	2.108984168	2.334650885	2.461200793	-0.860689132	-0.805203164	-0.834115214
TGA10	2.136208575	-0.055610704	2.28778856	-0.185745021	0.634222848	0.721024525	0.606526437	-0.828564312	0.639151614	0.979496993	0.28633046	0.120169207	-0.140334177	0.076747724	-0.434508014	1.041996731	0.241293375	1.06669765	-0.008328031	0.231921281	0.821856416	-0.135864193	-0.105953706	0.351113878	1.190756122	0.272481683	-0.266788917	0.10865	-0.444633645	-0.1357889	-0.051994927	-0.130735187	-0.447682385	-0.021627695	0.451413573	-0.51813127	0.042912771	-0.310742011	0.094466381	0.00234802	0.721061898	-0.516387162	-0.467627213	0.198390227	-0.344182406	-0.360923469	-0.012528564	0.476891708	-0.371002476
RBE	0.339587817	-0.190745817	-0.044193033	-0.35930235	-0.696855872	-0.203474805	-0.574789928	-0.180624481	-1.115494145	0.135260276	-0.037883903	0.298058279	1.080661138	-0.22385321	0.127787731	-1.153002655	0.630024227	0.162534628	-0.572528001	0.005723697	-0.325557824	1.328546305	0.129148534	0.052737395	-0.855882975	1.532970982	0.446721003	0.593765005	1.59601186	0.766960405	1.006629954	0.919026276	2.116033939	1.292276412	2.675097976	1.467802702	1.240104402	1.342270647	1.29442391	0.569137184	1.358359886	1.202656437	1.180092916	1.005766752	1.460057798	1.005527882	-0.084659834	0.350999129	0.185954618
LBD33	-0.855322913	-0.941810252	-0.040679339	0.390271919	0.162065682	-1.038953	-0.110260986	0.054048023	-0.372290083	0.361093271	-0.560818051	-0.439127664	-1.227452694	-0.203371426	-0.97868278	-0.61435139	0.693278544	-0.463363405	-1.317636582	-1.075185369	-1.018743877	0.118783218	-1.151041153	-0.742679097	-1.167041699	-0.889071367	0.472937063	0.287279772	-0.622345807	-0.472855124	-0.086338858	-0.798014786	0.270322287	0.437640829	-0.189878535	-0.019536296	0.886555445	1.037716501	0.582179087	-0.005604186	0.121723319	-0.261413379	0.022065169	-1.398955092	-0.555204747	-0.353706449	0.309121711	-0.291348939	0.413648322
MYB33	0.882783314	0.680467417	1.293333058	0.221807327	0.385873817	0.544465868	1.566240835	0.597752802	0.67197752	0.754105456	1.517032816	1.336660833	0.889025996	1.31527641	1.674734011	0.710119216	0.997637673	0.84634197	1.016194178	1.278861917	1.359092065	0.960591988	0.648822658	0.217639481	0.323401719	-0.199588622	-0.013494844	-0.015365739	0.001822936	-0.11284763	-0.110287299	-0.212389673	-0.046148429	-0.132433814	0.05806551	-0.196265409	-0.521141071	-0.095444577	0.10328859	0.198063637	0.210898217	-0.300285882	-0.044045593	-0.260101133	-0.745268671	-0.279835585	-0.120879691	0.211795265	0.122818082
AT5G06110	2.476622418	2.502298702	2.874576078	0.872156882	0.920239982	0.951141128	-0.143141211	1.091315433	1.63037278	1.524404391	0.321078898	0.001119513	0.934135005	0.575981083	0.596158993	0.213024549	0.523637275	0.383826775	-0.264577817	-0.292371342	0.011753927	0.57185745	0.105082758	0.183062331	0.31066143	-0.733078134	-1.192701449	-1.031831541	-1.214745911	-0.587192092	-0.837892808	-0.148235824	-0.561004364	-1.273010274	-0.981427099	-1.45117761	-1.057609721	-1.121301068	-1.337665475	-1.489966973	-1.258492082	-1.200492127	-1.023703684	-0.506484594	-0.309806679	-0.485621285	-1.313266654	-1.539001165	-1.482950102
AT5G06250	2.923322607	2.127059907	2.313462798	-1.193588693	-1.07256237	-0.766250647	0.623785541	0.631775835	0.602914291	-0.01342484	1.453235198	0.367094534	-0.420515936	-0.01897354	1.791854801	1.197193457	0.79393869	1.164798807	-1.588662902	-0.776133662	-0.882995178	-0.602116741	-1.068341104	-0.838384665	-0.467442128	-0.818334739	-0.157762484	0.282549766	-0.402397309	-0.768268054	-0.456429719	-0.160727918	-0.035829004	-0.069213326	-0.060561829	-0.443749878	-0.224417161	0.10637568	-0.23195753	0.409556942	0.176372073	-0.21882369	0.476325462	-1.006753761	-1.038234994	-0.863141887	-0.428383743	0.418742589	0.912589313
AGL96	-0.099957184	-0.08490009	0.386570558	-0.366518433	-0.400359514	-0.403346005	-0.052621807	-0.248262785	-0.178045189	-0.468015557	-0.086814792	0.172764753	0.43583996	-0.11585711	0.312962364	0.277861783	-0.274536642	-0.277210931	-0.657293336	-0.867707431	-0.523056896	-0.792172259	-0.44790847	0.940080179	0.657320023	-0.151119067	0.11853697	0.422997212	-0.14970588	0.096944742	-0.46397503	0.244740262	0.366350694	0.030529203	0.111167857	0.188886813	0.618836865	0.757136343	0.529887666	-0.259839437	0.550250087	-0.174337673	0.130665805	-0.374122454	0.116039401	-0.019995803	-0.403797956	0.084772308	-0.306754182
AT1G01350	0.613090864	0.724948307	0.182278355	0.247573711	-0.595423009	0.184425205	-0.395817962	-0.091012198	0.117755103	-0.317117833	0.677573049	0.0607174	0.236507305	0.418457487	0.260058986	-0.517036452	0.144889317	0.250765807	0.636048869	0.782353991	0.703975638	1.037627726	1.092566934	1.254166326	1.479421089	-0.140727259	-0.73936306	-1.408851077	-1.067013484	0.037207327	0.311416973	0.362553916	-0.39978595	-0.478266061	0.103037012	-1.13646743	-2.080011787	-0.867248654	-1.320518473	-0.910887839	-0.242536762	-0.484986815	-0.364368616	-0.318967666	-0.480088609	-0.75710707	-0.483482319	-0.909833616	-0.929935285
AT5G05790	0.368884412	0.337610567	0.125729344	1.374734046	1.324526719	1.070357198	0.178779394	0.806259751	0.838357939	0.655522551	0.345286585	0.786881601	0.491945361	0.941582092	0.465779838	1.200544664	1.660107891	1.4172436	0.900127746	0.70459095	0.50449377	0.291253103	0.262982676	0.664995706	0.764225092	-0.946226545	-0.777064406	-1.50306441	-1.489813167	-1.381699255	-1.295158679	-0.894288716	-0.766323451	-1.873051366	-2.162408227	-1.719999943	-1.594360622	-1.569088211	-1.583441603	-1.434742305	-1.444126655	-1.405968944	-1.404474927	0.27186866	0.249650486	0.262475056	-0.418477049	-0.774075288	-0.644693103
AT5G05550	1.581328481	0.680956301	0.204230708	1.068802818	0.39802699	1.266833103	1.853229748	1.607893389	0.09822844	0.139063867	2.396377505	1.418410395	0.51303237	0.889384208	1.609232573	0.130562918	0.316100869	0.440502306	0.351261326	0.723950445	1.028921268	-0.045619346	0.031582443	0.752841397	0.741657169	-0.698252848	-0.122333409	0.691987993	0.881948572	0.391062156	0.122802256	-0.702072856	-0.118261403	0.795801579	0.456837925	0.016046865	-0.703942066	0.106007257	-0.037758329	-0.276341511	0.026302178	0.166923028	-0.229162489	-1.483721704	-1.513807619	-1.761379854	0.449786778	-0.308699271	0.18633137
DREB2A	-1.42010094	-1.558023995	-1.987458092	2.16349142	2.105385779	2.016572452	0.178483978	1.469819595	1.319776468	1.222713956	-0.163481302	-0.175128316	0.336220731	1.337135482	0.731530535	1.276201762	0.151756957	1.494272626	-0.897646114	-1.00641716	1.436521627	1.407148746	1.749842707	1.616347325	1.502193598	-0.577183749	-0.476403744	-0.922472393	-0.637475415	-0.613955224	-1.112437766	-0.449201227	-1.131641556	-0.539983356	-0.207150835	0.24105509	0.104777428	0.048238213	0.149032775	-0.226778295	-0.189813548	-0.498615232	-0.600123744	-0.656852605	-0.173177832	-0.449117184	-0.170120026	-0.275244598	-0.040775665
AL1	2.15350478	2.30703123	1.547377631	0.346574855	0.340839561	-0.052564174	-0.214121072	0.94210553	0.925712069	1.029409528	0.149126239	0.407808439	1.403242324	-0.017559332	0.110429357	-0.839169353	-0.443156227	-0.15024545	0.092672375	-0.031101671	-0.869324554	-0.217544442	-0.484835256	-0.288999563	0.028841474	-1.759886822	-1.212491211	-1.780070306	-1.470640293	-1.156248365	-1.169366522	-0.823988602	-0.952868332	-1.108418966	-1.112285044	-1.604578027	-1.68325538	-1.128689167	-1.804771538	-0.990281528	-1.52137641	-1.021160284	-1.400523384	-0.587939871	-0.667870635	-0.676249789	-1.40033172	-0.982701307	-1.478420509
AT5G05090	-0.990901371	-1.373677946	-1.10712076	-0.529044192	-0.477760487	-0.707326815	1.183470855	0.208276453	0.472739307	-0.12474185	0.605278346	0.506450494	0.366413607	0.883425953	1.094872002	0.428736776	0.130840985	0.462329107	0.345066827	-0.009499806	0.218919066	-0.520784026	-0.153352357	-0.813625331	-0.367445576	-1.494708073	-1.233189788	0.432419863	0.707936993	-0.200578595	0.357367084	-0.876694398	-0.629276414	1.112706335	0.692431415	0.75128853	1.016674627	1.574428439	1.502909073	-0.004118563	-0.032114226	-0.176451781	-0.809543253	-1.486955637	-1.558580313	-1.262412417	1.797397716	1.816944081	1.663355861
SUVH1	-0.813413478	-1.036460634	-1.949179256	-0.523416374	-0.370515802	0.066306787	1.425713718	-0.409170185	-0.559153829	-1.863558239	0.577695908	1.268550464	-0.121909676	1.622722378	1.177452418	-0.519268327	-0.346050438	-0.568414558	0.956776878	0.964357403	-0.577525842	0.188030602	0.91192819	-0.314624372	-0.549708553	-0.749827033	-0.640874797	-0.192213778	0.028872099	-0.418888958	-0.147459965	0.248643232	0.465252813	0.44297843	0.23751552	0.205784135	0.335098801	0.786837695	0.342619574	0.454732155	0.226345011	-0.229762281	0.044187778	1.099751746	0.141797243	0.355980106	-1.60483682	-0.803184467	-1.425486318
AGL99	1.104665561	-1.0315245	-0.631702055	0.275012075	-1.391432661	0.576633125	-0.162189904	-2.269122862	-0.461467198	-1.081435259	0.202197426	0.020009623	-0.891872428	-0.387316743	-0.021748127	1.365572306	-1.040421372	-0.696748652	0.219486953	0.682422199	-1.033740042	0.076720755	-1.098504986	1.253967208	2.056071753	1.415883393	1.452213565	-0.247728866	-0.259739902	-0.610496157	-0.116327179	0.395882596	-0.414573431	0.235338473	-0.551840148	0.90523521	0.461704707	0.060529395	0.254141043	0.552875844	0.624262236	0.046763377	0.309145636	-0.425367112	-1.13334982	0.224055947	-1.433419022	-1.289351686	-0.221076692
NAC2	-0.166027058	-0.445964403	-0.264148358	0.785799543	0.400943038	0.484734215	0.33257497	-0.007209089	0.59576032	0.621734693	0.505055517	0.249158139	0.411761567	-0.205800424	-0.085773102	-0.528456868	-0.45440317	-0.142065919	1.554769343	1.059157636	1.242957232	1.468984895	1.781581191	2.04874447	1.126285809	-0.340523858	-0.702446299	-1.244733545	-1.183115473	-0.645394967	-0.590120554	-0.898880223	-1.494391396	-1.142337714	-1.257905413	-1.358226783	-1.664339743	-1.762765779	-1.767537892	-0.454787802	-0.62982175	-0.877380033	-0.816694383	-1.132799402	-0.940253347	-0.800926638	0.234530339	0.600838068	0.455113627
AT5G04760	-0.619479511	-0.53861577	-0.476307436	1.467176118	1.36795742	1.336942081	0.846433997	0.712383427	0.674403143	0.239742177	0.844843243	0.883903712	0.269162618	1.12838339	1.011261819	0.416014974	0.517155675	0.559366057	1.120856456	1.166093995	1.352522128	1.390499469	1.630033559	1.379095007	1.319232258	0.022329226	-0.203182286	0.05409246	0.108055268	-0.015820614	-0.218421039	-1.152374396	-1.220500842	-0.91438148	-0.650497448	-0.316109928	-0.681023732	-0.882001058	-0.724189154	-0.564648185	-0.601816926	-0.833865247	-0.708773912	-1.054990774	-1.20549419	-1.009716401	0.05237475	-0.025961498	0.068225309
PTL	1.381706952	1.599744714	1.215652616	0.475988048	0.347955753	0.471464587	-0.017000945	1.022907379	1.186293768	0.866805598	0.045263687	0.290547914	0.855462743	0.206153131	0.113090404	1.034854397	1.496466853	1.245652242	-0.142200925	-0.288657789	-0.193649751	0.13166143	-0.209653935	0.530948667	0.50619334	-1.408456457	-1.375054723	-1.550789156	-1.567193633	-1.601431954	-1.626578576	-1.216238992	-1.316705828	-1.519880285	-1.633847684	-1.518475292	-1.52763789	-1.693944389	-1.224863344	-1.281639777	-1.69323673	-1.411484764	-1.246201716	0.838895403	0.76951092	0.734807181	-1.706770167	-1.745578989	-1.748633353
HSFA3	-0.421674772	-0.671935407	-0.061136732	1.62876998	0.994726375	1.153640784	-0.967038551	-1.053348702	-0.360861981	-0.005922555	-0.879044338	-1.667800278	-0.372164554	-0.957240959	-1.182369107	-1.069833795	-0.837779036	0.026808636	-0.391200823	-0.46952255	0.109845767	0.088888095	0.261268749	1.477044701	1.346349655	-0.014015461	0.254906063	0.72159665	0.383222453	0.561183176	0.562739845	0.797152946	-0.077699754	-0.17133899	0.872132227	0.644017842	1.266682528	0.825282639	1.37895942	1.456980391	1.516260914	-0.669286364	-0.292280286	0.620511462	1.255906799	0.695194679	-0.601255157	-0.292270389	-0.25890678
HDT3	1.472437239	1.509261082	1.412600544	0.627700196	0.920110393	0.409201097	-0.560771637	-0.684335555	-0.744335396	-0.26357068	-0.482914188	-0.926786648	-1.022513486	-1.205004111	-0.487762026	-1.018279794	-0.384749036	-0.823959121	-0.561544561	-0.98580576	-0.586318054	0.032618358	-0.734999355	1.019650592	0.839498154	0.017392455	-0.408275827	-0.922887	-0.889836907	-0.616662261	-0.434435408	-0.20241039	-0.189792341	-0.951642559	-0.962739524	-1.003176005	-0.747969347	-1.165152905	-0.847333579	-0.653839371	-0.675903956	-0.198884445	-0.349195658	0.672295743	1.131116445	0.719937824	-2.169238516	-2.257631169	-2.329547359
LMI1	0.889785734	0.966008968	-0.291517176	-0.813279738	-0.304743888	0.098559712	-0.419848561	-1.374816392	0.157032954	0.280752063	0.581421424	0.719590512	0.152055918	0.961014605	0.436438211	1.901631603	1.729980732	-0.406687835	-1.119063292	-2.257683398	1.607718727	-1.290673931	-1.428860552	-0.241791108	-0.637268208	-0.741071695	1.131716225	2.028079222	1.170600755	0.701624744	1.746638228	1.351851771	0.276949844	1.43202889	0.710368176	1.142839918	1.150769067	1.647341073	2.491164166	1.364354456	1.217318534	1.279358522	0.515507526	0.991081196	-0.861610284	0.378827588	-0.425527333	-0.239760771	-1.156407153
AT5G03510	-1.603169185	-1.003966588	-1.486640806	-1.216968934	-1.786145568	-1.414026085	-1.806480469	-1.248260618	-0.750560505	-1.222786856	-1.734370284	-1.619869431	-2.136125074	-1.599755355	-1.365335692	-0.746029291	-0.340711264	-0.763933013	-1.455488668	-1.993716502	-1.80582565	-1.259065497	-0.929160241	-1.466923409	-1.560590923	0.159989473	-0.638923561	-0.310328557	-0.635823446	-0.254165176	-0.291521241	-0.124715295	-0.420368928	-0.130829038	-0.385128906	-0.288207863	-0.416804648	-0.281746771	-0.085052938	0.047551263	-0.246433452	-0.390809881	-0.085841074	0.589037884	0.146735459	0.205848128	1.73616507	1.153326701	1.795553348
DPB	0.64269611	0.358461654	-0.337217426	1.108683072	0.497247405	0.658676082	1.355783373	0.033103624	0.578622791	0.366372329	1.84575643	1.527941456	0.564880777	1.093105895	1.592099158	-0.012732711	0.395954519	0.274211144	0.815662199	1.072977729	0.576126224	-0.042411894	1.300018587	0.663802351	0.282741506	-0.365575918	-1.467852849	-1.386953473	-0.736633048	-0.261812139	-0.14882936	-0.049410036	-0.276294276	-0.79361744	-0.405341495	-0.838046174	-1.379417876	-0.239236977	-0.510994657	0.882047877	0.400115856	0.615355836	0.176565227	-1.605773669	-1.718460572	-1.387382663	-1.114818379	-0.121549266	-1.099587854
PRR7	-0.183031975	-0.185715251	-0.219282852	-0.067869295	-0.222484331	-0.072287908	0.958568108	0.671132455	0.253907195	0.129667553	0.937714264	0.899656921	0.333565659	0.441216474	0.718605839	0.489864366	0.563563122	0.767934495	1.21702748	1.108427911	0.853733497	0.994040189	1.029134551	1.149610532	0.837748133	0.231608063	0.366950912	0.409326091	0.563082907	0.690618415	0.433181238	0.746860183	0.769204095	1.599695864	1.838944188	1.921336595	1.487554306	1.433447106	1.425956958	-2.147378071	-2.109352557	0.251302687	0.176446192	-1.688535619	-1.244471047	-1.485972215	0.452576589	0.161354812	0.400803185
LCL1	-0.484218708	-0.802607601	-0.429566472	-0.488118031	-0.543881821	-0.542804812	0.662355448	-0.3603251	-0.482337268	-0.592305098	1.253325919	0.920716213	0.514081845	0.101758318	0.682404231	-0.745438285	-0.531578838	-0.915531629	0.701035389	0.801562842	0.191023492	-1.648397779	-0.269320698	-0.3386731	0.04058468	0.689206066	0.945167247	0.90420279	0.945387327	1.113632371	0.830704912	0.561540089	0.611679282	0.646446857	0.893028608	0.215774191	0.124099161	-0.300580735	-0.159895423	-0.116457819	-0.050814241	0.898856014	0.910567933	-0.561662442	-0.574035247	-0.582974203	1.828913578	1.772926597	1.730335689
JKD	-0.563010112	-0.84719669	-0.39932357	-1.450487048	-0.766599468	-1.05259094	-0.495135193	-0.530902665	-1.601312821	-0.74356527	-0.626249011	-0.672066374	-1.257882325	-1.095599909	-0.525712296	-0.594181942	-0.177326396	-0.73580701	-0.704728062	-0.796995102	-0.056392889	0.030552997	-0.643496049	-0.555918263	-1.376412524	-0.245821465	0.250480533	0.45663365	0.335944484	0.397820409	0.637948954	0.158961207	0.380179321	0.756853762	0.230850475	-0.041041597	0.337079029	0.275168274	0.852817509	-0.003778866	0.231181255	0.294778405	0.346992343	0.847263964	0.274583851	0.781072371	1.336940415	1.438998653	1.141371647
VAN	0.778593611	0.655693772	0.945602061	0.430173644	0.252630097	0.413196026	0.30357578	0.989855485	1.043871791	0.576781494	0.47234335	0.401125112	0.985184705	0.330893947	0.34998309	0.257549835	0.229530947	0.348969839	0.867774575	0.616605677	0.335868946	0.421851063	0.487292853	0.456319155	0.438575716	-0.968246696	-0.950680266	-0.656425809	-0.561556308	-0.911115181	-0.737108568	-0.896844223	-0.968886502	-0.529310513	-0.891196465	-1.01386426	-0.895745852	-0.788518329	-0.993107196	-0.23793305	-0.590260109	-0.466430211	-0.615704746	-0.810843587	-0.700640434	-0.657242755	1.258294565	1.380401165	1.225610445
AT5G02460	-0.084191897	-0.79098413	-0.180931926	1.445243649	1.684340288	1.295867949	-1.318314338	1.413473106	1.039499205	1.155532661	-1.432063135	-1.89618337	0.156605086	-1.895411103	-1.770858916	-0.522656819	-2.100987926	-2.303941477	0.449448732	0.603718786	0.957562352	1.441659219	0.694750115	0.455726865	0.775916197	-0.376750431	0.258235497	0.295443565	-0.106973356	-0.242450963	-0.225730568	0.253989625	0.293831179	-0.1189974	0.015628126	-0.374209067	0.16157878	0.279407223	-0.041679791	0.125776218	-0.217021515	-0.118669388	0.417792471	-1.021613994	-0.964118821	-0.721806738	-1.990451274	-0.864962295	-1.33324511
DPA	0.348378634	1.364848387	-0.018811809	0.233136807	-0.285405713	0.405155663	-1.437017292	-0.393080914	0.34098945	0.110235723	-1.831575741	-1.895932242	-1.667180726	-0.658593875	-1.76776277	-0.55519296	-1.236713697	-0.823546648	-0.019515391	-0.897059159	-2.520516249	-0.232793719	-0.811969157	0.113960464	0.244790216	-0.255301125	-0.605955864	-1.015716933	-1.09777821	-0.064415677	-0.2846823	0.491381319	0.300660903	-0.438720257	-0.67425434	0.097990894	-1.018774755	-0.323831397	-1.436102727	-0.648612011	-0.980556028	-0.838538634	-1.455241829	0.039736918	0.191708727	0.379062952	0.24233813	-0.792009219	-0.310969904
AT5G01860	0.883562385	0.96024579	-0.024997739	0.51647815	0.3606663	0.617913815	0.029058646	-0.39423946	-0.802687431	-0.429127862	0.641261891	0.475894966	1.671288882	0.419032662	0.735129993	2.045575949	0.60116672	0.603908743	-0.167948248	-0.433877646	0.220199626	-0.97421643	-0.884915983	-0.363464896	0.301449753	0.475906875	0.439222503	2.153053266	1.617744015	0.821667333	1.204739689	0.75302094	1.021968784	0.973844306	1.103113379	1.170440364	0.700439751	0.506424657	1.122498322	0.290891455	1.141307079	0.347595382	0.028259839	0.485964775	-0.274438058	-0.960791253	-0.37761478	-0.756352151	-0.301434857
APTX	0.409897342	0.793829513	0.499732172	0.204450567	-0.393246696	-0.621454787	0.019540079	-2.59490237	0.123284335	-1.424359696	0.123187342	-0.279316242	-0.402884607	-0.57109535	0.130182372	-0.289160487	-0.990427898	-0.052430736	0.196075234	-0.92791563	0.053376077	-0.681568724	-0.314109043	-1.493406656	0.380439921	-1.500239235	-0.947950316	-0.375875194	-0.60995781	-0.616176228	-0.09580862	-0.656607182	-0.1667631	0.142241161	-0.76602306	-1.088541595	-0.80346616	0.404102263	-0.361745886	-0.442963463	-0.726950853	0.511823336	-0.510719168	-1.820995113	-1.320324967	-1.547726821	0.303019808	-0.444280875	0.116969168
AT5G01380	-0.460923172	-0.313986905	-0.711836821	-0.251550622	-0.378065199	-0.516258378	-1.079797654	-0.902848009	-0.874553728	-0.862986841	-0.940072546	-0.729327105	-0.917435345	-0.450115531	-0.976323502	-0.162335952	-0.533692642	-0.147508316	-0.806758494	-0.75826601	-0.805850181	-0.330568468	-0.793942186	-0.026590065	-0.242505523	-0.2061354	-0.266375097	-0.179436155	-0.254156723	-0.269061629	-0.465173434	-0.242136664	-0.33863187	-0.262925634	-0.181842282	-0.201979439	-0.226245495	-0.432042422	-0.141696028	-0.339753362	-0.595407374	-0.316523448	-0.398888752	-0.251782844	0.077720926	-0.090811036	-0.242191561	-0.542419153	-0.344457644
AT5G01200	0.685601086	0.723297357	1.011560932	1.710840248	1.713672019	1.642610984	0.607491695	1.197514491	1.301959965	1.209295276	0.529069114	0.614308948	0.989736711	0.284114212	0.620838845	0.230939169	0.447663922	0.475878049	1.130410853	0.950274957	1.315528987	1.442733723	1.38683254	0.406006239	0.326884604	-0.712741886	-1.224665531	-0.885034653	-0.711713461	-0.799496982	-0.625686499	-0.872821839	-0.626015859	-0.598988599	-0.67068711	-0.83104998	-0.561973206	-0.38565816	-0.38608244	-0.471493904	-0.553398887	-0.826555232	-0.78579052	-0.572381032	-0.547945418	-0.649770956	-0.135439775	-0.432177986	-0.375168987
HSFA7B	-2.46993688	-0.576658238	-0.507401418	-1.638363191	-0.457517042	-1.200947914	-0.760358068	-2.199983741	-0.888146511	0.207718842	-0.471670985	-1.423086359	0.051626421	0.006577728	-0.056931321	-1.28803077	0.623144436	-1.058512596	-1.41411906	-0.369444056	-2.066255498	-1.188986414	-0.554977832	-1.550355842	-1.274277911	0.449525342	0.170692743	0.534606013	0.259037684	0.356267643	-0.207561663	0.156009074	0.391794129	-0.643299542	0.72755444	0.455076574	0.240422506	0.737124753	1.108236498	0.164566632	-0.328437004	0.863844524	0.111863218	-0.822889936	-0.391376451	0.101468837	-1.171311271	-0.991532546	-0.203152677
PFG2	-0.986257316	-1.077749758	-0.36782261	-1.164617687	-0.788841065	-1.054328124	1.165426191	-0.624974243	-1.140706457	-0.364545047	0.432901845	-0.027060988	-0.467661312	0.188644022	0.544362505	0.27433202	0.107523644	0.076873537	-0.948908086	-1.348604393	-0.470658122	-0.954327544	-1.708761855	-0.679701719	-0.443510697	1.931828987	1.373393212	2.397085879	1.90993277	1.437733094	2.265914534	2.251719921	1.030957277	1.238592093	2.304055927	1.827352482	2.163854264	1.325518537	1.487937636	2.656783129	2.029873072	2.772757928	2.561378818	-0.816012634	-0.418248896	-0.98141965	-1.182648072	0.083798159	-0.385875007
BZIP53	-1.407066063	-1.356143596	-1.560414383	-0.064905153	0.036547636	-0.125969398	0.851345609	1.353422259	1.370133164	1.235114137	0.821167832	0.544655386	1.242619105	1.375813075	0.981564848	0.511692964	-0.00655144	1.024355436	0.571537711	0.119040924	-0.198582523	0.010076359	0.173756929	0.448207617	0.549086297	-0.854847305	-0.94248521	0.256102785	0.551793318	-0.324576782	-0.227766118	-2.731407623	-2.476579767	-1.596059483	-1.443379657	-0.897594422	-1.161990032	-1.016678291	-0.910866167	-1.433535897	-1.197337357	-2.259437655	-1.910324431	0.732708708	0.66550061	0.541121595	-0.143409033	-0.290372096	-0.625322812
PIL2	1.079595705	1.208274975	1.168456479	1.279119461	1.276634969	1.179289162	1.156652497	1.303283744	1.467154092	1.459566409	0.999084541	1.123808138	0.776452485	1.106127309	1.262328612	0.93764149	1.18964059	1.10895384	0.671675559	0.677615425	0.82729353	0.871977229	0.73263485	0.587544654	0.570794916	-0.825861604	-0.963345033	-0.685774084	-0.726816178	-1.245217415	-0.939209486	-0.710265236	-0.519177819	-0.8131242	-0.974835455	-1.217012024	-0.37791022	-0.628986915	-0.358650623	-0.907131008	-0.687289422	-0.438463162	-0.61711396	-0.925585143	-0.851709184	-0.697620263	-1.322411476	-0.985762703	-0.976693899
IAA30	-1.2695394	-1.974486202	-1.303372929	-1.272078767	-0.807499716	-1.156028718	-0.913689047	-2.293997814	-1.674005515	-1.556096359	-1.239224503	-0.762455768	-2.080433903	-1.200045502	-0.679687573	-0.669342431	-0.920673437	-1.147629189	-0.759504069	-0.483265796	-0.933730679	-1.262763212	-0.698024799	-0.748104043	-0.657525138	-0.630081237	-0.370246109	-0.62835896	-0.321266176	-0.17023269	0.0103317	-0.450097613	-0.435209459	0.091764632	-0.300516139	-0.578306311	-0.473221982	-0.674273506	-0.589994542	-1.123068387	-0.340031147	-0.213351695	-0.338965191	0.444280454	0.524502964	0.92281137	0.01201544	0.155787594	0.184131138
AT3G62240	1.194968949	0.848072171	1.09453936	1.180491992	1.409794343	0.931130382	1.06490469	0.188841227	0.615086091	0.643636441	0.733044476	0.632263526	1.998879357	1.36568662	0.789714574	-0.413781071	0.449345475	0.41151496	0.674161435	0.769758865	-0.173914234	-0.090235949	0.272207898	0.808045634	0.215258987	-1.191900645	-1.599260853	-1.016102137	-0.750063251	-1.127653727	-0.903670663	-0.704818618	-0.84966383	-0.978553583	-1.176026121	-1.234118467	-1.617961612	-1.842032499	-1.082479995	-1.137931307	-1.035367954	-1.599587788	-1.304804294	-1.562627548	-0.904165699	-1.053746212	0.075845998	0.718286283	0.586895267
HB-12	-0.536500998	-0.323464119	-0.597958804	0.832487529	0.794175709	0.739261449	0.203104966	0.719624078	0.80459052	0.740561657	0.49404947	0.355409711	1.239726604	0.258804908	0.365296947	-0.173962624	-0.409107533	0.037734721	0.619785752	0.52147524	0.80720522	0.529534955	0.86773343	0.708880611	0.639907315	-0.028826768	-0.145570292	-0.200799094	-0.102742167	-0.622227189	-0.848279826	-0.364941274	-0.696725285	-0.618581179	-0.521522474	-1.078437991	-0.989587666	-1.595745834	-1.794685762	-1.4838404	-1.662409178	-0.198578758	-0.121800829	-0.830034009	-0.7787223	-0.747448028	0.637141496	0.454218568	0.65195953
SDG14	-0.951361401	-0.145714136	0.55780403	-0.090970839	0.602959764	0.406626875	2.095276988	-0.097102126	0.191751532	0.245733291	1.349222211	0.853634966	0.553162587	1.270489396	1.762968982	0.086044499	0.467203629	0.763487024	1.594166459	1.265887336	1.350915679	0.085392286	0.786237504	1.532765617	1.223894784	-0.168491637	0.410167722	0.424235698	0.223898408	0.125367809	-0.184411233	-0.112414488	0.058760721	-0.125644706	-0.335221362	-0.80626422	-0.117134116	-0.771337114	-0.857390439	-0.911654054	-0.991658371	0.395450853	0.024334375	-0.395705395	-0.81755442	-0.392947567	0.230899205	0.133618767	0.272513249
CRF6	0.217320188	0.237601737	0.49580425	1.614646412	1.62167445	1.54364321	0.588077828	1.776997578	1.454003023	1.570553487	0.504554778	0.580216993	1.425985857	0.917537762	0.80718111	0.631197348	0.411370828	0.872222428	0.334019409	0.238527669	0.936889542	0.919358595	0.972072561	1.178247601	1.267278028	-0.540787789	-0.646477713	-1.003752967	-0.648883083	-0.230499368	-0.946100947	-0.390712772	-0.545295296	-1.216785923	-0.831069015	-1.043988942	-1.384483093	-1.617743298	-1.346274837	-1.845264085	-1.993633012	-1.301723522	-1.161159253	-0.405869559	-0.351138767	-0.309966459	-0.1559345	-0.288719719	-0.194896633
ARF18	-1.284346414	-1.576648036	-0.687720606	0.320043764	1.076915062	0.38360982	-1.347009471	0.042503513	0.635504176	-0.144173216	-1.612451326	-1.223498849	0.183039435	-1.501729146	-1.333719892	-1.058023178	-1.698525493	-1.745336693	-0.35967846	-0.496571042	-0.592276165	-0.504735768	-0.963134685	-0.090069944	0.362904463	0.135215745	0.62507133	1.681321405	1.713296194	0.549465296	1.225276767	0.564925826	1.440106708	1.254247828	0.908580353	0.378866142	1.051128191	0.770224184	0.428243036	0.80729403	0.653656912	1.21171678	1.177788721	-0.01266979	-0.009096666	-0.496685864	-1.483286754	-1.060182776	-1.332560372
DAG1	-0.154304837	0.085618137	0.022520873	1.543795521	1.481674747	1.280444173	-1.546742185	1.185864421	0.943282265	1.27360139	-1.156693339	-1.765363463	0.090165604	-1.340556277	-1.689730138	-0.652394356	-0.942040944	-0.633550894	0.662844838	0.684632285	0.596791832	1.417818153	0.924773725	0.911199405	1.094733278	-1.587597074	-1.703449924	-1.244264879	-1.311532843	-1.270039132	-1.45225015	-1.607869669	-1.476659647	-1.364410974	-1.386622526	-1.563784313	-1.274807824	-1.375152778	-0.799092605	-1.21141862	-1.31313025	-1.367870115	-1.310278529	0.771150941	0.447345663	0.73370741	-0.211304628	0.06536011	-0.203885325
AT3G61950	-0.571464604	-0.649840188	-0.263873087	-0.852821295	-0.69416941	-0.572987128	-0.484982431	-0.772691425	-0.772530578	-0.792867705	-1.346836749	-0.648441241	-0.94608868	-0.937499272	-0.69739521	-0.233347164	-0.948838704	-0.9203233	-0.748105192	-1.155297864	-0.500437103	-0.539248067	-1.129191979	-0.963462877	-1.126883321	0.767197589	1.968847779	1.608057526	1.533068457	1.092196922	1.596678466	1.47775376	1.434479448	2.097811926	1.725429109	0.75441116	1.483609367	2.373366105	1.258574064	4.219447974	3.710467275	2.213241767	1.872853323	0.00157685	-0.420817755	-0.456233731	1.247234875	1.104934309	1.398472488
NGA2	0.145030373	-0.01671601	-0.170732417	-0.119253135	-0.153842501	-0.844583139	0.160139671	-0.625363667	-0.405132473	-0.364970959	-0.095189615	-0.427088918	0.190057757	0.2059601	-0.297568649	0.614032026	-0.057135754	-0.476026519	-0.383973098	-0.493564767	-0.155257277	-0.490369939	-0.411503892	0.40471378	0.290859155	0.998656387	1.497246384	2.143774767	2.550800074	2.220284249	2.659254899	1.848513939	1.646210487	2.950480508	1.729459632	1.699716929	2.05692373	1.784175633	1.72034236	2.049987068	2.891998645	2.379456763	2.36950821	-0.086823545	-0.995538879	-0.268643842	-0.165060201	-0.634178816	-0.535929504
NST2	-0.409525579	-0.647035213	-0.392764253	-0.883741595	-0.64897975	-0.963105907	-0.940162236	0.004178473	-0.361276711	0.012469207	-0.908803848	-0.338584949	-0.997218979	-0.741495857	-1.051056778	0.200724225	-0.022083582	0.366151111	-1.050888434	-1.018531466	-1.107557603	-1.189506328	-1.262008355	-1.219390164	-0.953851238	-0.37036702	-0.348938893	-0.243125296	-0.518875378	-0.155505536	-0.418065394	-0.260348731	-0.353198917	-0.312331888	-0.413009857	-0.200293623	-0.250730104	-0.149786218	0.042255594	-0.189361989	-0.20256181	-0.431269196	-0.31717219	-0.800308166	-0.229483802	-0.560323146	2.7639467	2.3142584	2.362026857
HDG1	-1.258232405	-1.387876472	-1.270529034	-1.251942092	-1.173295517	-1.87834106	-2.127084687	-1.356493775	-1.154893053	-2.112417812	-2.421096629	-2.18727094	-0.662995294	-1.900742602	-1.769509021	-2.104485435	-2.434275016	-2.18983236	-0.637740346	-0.326959956	-0.838056762	-0.859653268	-0.830182803	-1.298526624	-1.155818568	0.992974703	0.598589155	0.821783441	0.853428569	0.639864942	0.615711905	1.000607809	1.171731917	0.915405059	0.646705741	1.136931784	1.274739777	1.414733595	1.282151787	1.562728919	1.67662784	0.529595179	0.470432261	1.264758746	1.331535458	1.065268047	1.331733457	1.362315433	1.645156844
AGL13	0.940247982	0.61148379	0.183702478	0.829688811	-0.364551616	0.960654325	1.002972466	0.079102809	-0.5226816	0.310394576	-0.012989002	0.315109995	0.00738132	1.034609091	0.22622099	0.34256703	0.206573098	-0.02135605	0.096076622	-0.358348758	-0.115613455	0.079001264	-0.104186608	-0.19304894	-0.173440389	-0.527053388	0.383881606	1.079499674	0.130369468	1.204650501	0.222350364	0.264232958	0.622270085	0.287532535	1.776166953	0.551037433	1.401078046	0.403873897	0.556234221	-0.030505642	0.020202922	0.006216212	0.189327719	-0.032074303	-0.561078845	-0.362796789	0.374245433	0.039305863	-0.527888237
PLIM2c	0.971085799	0.287314519	3.017237699	-0.029426813	0.542661529	0.562504289	0.306491921	-0.14219488	0.904422008	1.492442433	0.201490767	0.34341245	1.408522579	0.073177385	0.619193235	0.118981021	-0.119950347	0.253218437	0.180516454	0.459526172	0.068305359	0.309549112	0.256191446	-0.565544312	0.704795642	1.144022301	1.427750451	0.783361654	1.030964072	0.634920506	0.689938685	0.9751359	0.531724288	0.927839539	0.712774982	0.670891128	0.67997567	0.234637333	0.513202537	0.579639259	0.560981504	0.841941694	0.450584926	0.631055078	0.389471964	0.877386033	-0.311582925	0.284481489	-0.742605377
MYB17	0.165918521	-0.49766834	-0.095863475	-0.617624104	-0.710135079	-0.232319978	-1.048347564	0.726915545	0.007034717	0.448823239	-1.060530902	-1.37179194	-0.256951266	-1.539683878	-0.638208476	-0.664432528	-0.399573072	-0.490908166	-0.008656724	-0.16812722	0.193383607	-0.309381901	-0.174899464	-0.674435209	-0.748352972	-0.323193116	0.26801301	-0.017192869	0.814507614	0.1452379	0.104995328	1.002495045	0.968948809	0.144469735	-0.051016531	-0.700617654	-0.397990335	-0.443046061	0.169075073	-0.157238133	-0.310027076	0.686593678	0.995636839	4.46692199	4.354153745	4.085024487	-1.659885128	-1.083774632	-1.661145591
GATA4	-0.500958789	-0.502555583	-0.989271818	-0.836136759	-0.955868108	-1.078327304	-2.025846971	0.440178598	0.564047975	0.552025406	-1.752442307	-2.050318373	-0.837270952	-1.985438737	-1.94435169	-1.503025105	-1.757415734	-1.123296997	-2.05237295	-2.159498506	-1.323998259	-2.009705141	-1.515331896	-1.442539869	-1.892776894	0.928661532	0.354465562	0.74233115	0.647090024	0.776011092	0.429139013	-0.060772191	0.194685294	0.923681166	1.271287914	1.037442327	0.7015983	1.203537597	1.085864742	0.399157938	0.290733899	-0.198230243	-0.103895042	2.163178479	1.995379754	1.944308634	0.087715569	0.11452216	0.20454668
HAT3	-1.416083666	-1.226606934	-0.833799839	-1.928159802	-1.793912505	-1.64373032	-0.663879704	-2.655673091	-1.729444194	-0.874050663	-0.895412158	-1.542390137	-0.89775558	-0.966692266	-1.112967258	-1.198570658	-1.039378725	-1.343892039	-1.731042478	-1.451665338	-1.62683553	-1.56251664	-1.799697975	-1.312773249	-1.727014374	1.333349018	1.577242937	2.194756465	2.091636129	1.318582783	2.160805242	1.207738668	1.176634912	2.504279875	1.892887144	1.343314603	2.084336005	2.47907645	1.830267094	1.669739517	1.612850901	1.180296947	1.412097271	1.912651947	2.283896742	2.34430788	0.230777441	0.297281163	-0.086530782
LOM2	-0.293221502	0.188977795	0.707708011	0.136602988	0.196672369	-0.054082801	-1.079241416	-0.173997706	-0.685805689	-0.168229026	-1.119376984	-0.720049066	-0.765952006	-0.809417418	-0.312841536	-0.137337668	0.576526479	-0.08954274	-0.196734788	-0.307688173	-0.800993913	-1.602343186	-1.132592404	-1.487835753	-1.485358556	1.272330472	1.381306051	0.861438736	0.538768445	0.635815301	0.955441181	1.349237545	1.439314235	1.016267222	0.762808182	1.439008785	0.627019667	1.422106027	1.707984461	1.715082627	1.629724434	1.17387194	0.955701886	0.354473943	0.443285484	0.53516403	-1.081888876	-0.517014131	-0.762163493
AT3G60580	-0.043405926	-0.295430792	-0.429432541	0.537382649	0.596123235	0.417410076	0.249073014	-0.811021289	-0.900263318	-0.816322431	-0.257456575	0.50368104	0.719496368	-0.254678658	-0.53509078	0.039493148	-0.085664313	0.059359976	1.779073345	1.6666196	0.321867692	0.760723589	0.792132884	0.001338619	0.403358346	-0.657452129	-0.371571161	-0.746520243	-0.89559442	-0.314751882	-0.369656132	-0.339648101	-0.343324877	-0.680379303	-0.897362087	-0.34594909	-0.404110302	-0.702208776	-0.392501246	-0.468460187	-0.335750272	-0.294319279	-0.541389467	-0.475305686	-0.605990974	-0.281057843	0.528228134	0.408669038	0.487577815
AT3G60490	0.069813907	0.384440151	0.175528754	0.452071927	0.390709592	0.415550915	-1.675285696	1.40904674	1.445767129	1.215412442	-1.512704463	-1.539825806	-1.03066304	-0.88875748	-1.71801368	0.908344132	1.31499167	1.130345291	-1.441387492	-1.663050237	-1.74371978	-1.338208113	-1.556483918	-1.262320411	-1.441243156	-0.702806761	-0.783410416	-0.695650837	-0.824217475	-0.57925246	-0.812416948	-0.649916048	-0.87485736	-0.677965806	-1.172037696	-0.799012189	-0.929106403	-0.769569507	-0.797739658	-0.82310077	-0.697219976	-0.81504295	-0.643112925	1.040308741	1.176848317	0.905071596	-0.483155673	-0.739485051	-0.455010923
SPL12	0.410036616	0.413923947	0.663147327	1.270627863	1.180593028	1.214618526	1.298638071	1.109960691	1.355822173	1.520619962	1.407488727	1.696990609	0.906041151	1.251743045	1.023261335	0.633324885	1.494840174	0.899867167	1.5085185	1.060174572	0.437876102	0.703368621	0.857886352	0.767408552	0.721211838	-1.211279892	-0.79842866	-0.852256411	-0.801235832	-0.805440466	-0.573248732	-0.723776992	-1.046521902	-0.617739085	-0.780532801	-0.589967899	-1.081085199	-1.158794553	-1.000439597	-1.016170641	-1.018365289	-0.647802659	-0.863388487	-0.591869904	-0.58224233	-0.710215494	0.075789379	0.164962987	-0.103477495
AT3G59580	-1.026661597	-0.743426086	-1.107364199	-0.391205986	-0.619942515	-0.557451833	2.13163191	-1.129026964	-0.599955829	-0.974705377	1.862928946	1.766671905	2.103552864	2.075372099	1.98343668	-0.903489292	-1.14196175	-0.473217948	2.110343124	1.687492527	1.210731963	0.805110614	1.701993717	0.078219322	0.261026677	0.607826078	0.81522856	0.572424832	0.664036713	0.530431114	0.934849219	0.366167354	0.730151719	0.646672226	0.796302042	0.402500194	0.789016491	0.403207659	0.166989907	0.677558656	0.749646425	0.977980926	0.984678255	-0.295394084	-0.293842427	-0.5596974	0.574908425	0.31982781	0.613891087
PIL6	-1.946870466	-1.761441676	-1.381058063	-2.312469398	-2.157436025	-2.512348552	-1.277289634	-1.323906054	-1.502790937	-1.536435678	-1.224948613	-1.216379913	-1.510169072	-1.549354774	-1.307500508	-1.822902422	-2.245661433	-2.10194036	-1.179021051	-1.192202686	-0.909320282	-1.531429958	-0.798613865	-0.974640196	-1.024289366	2.188026027	2.09861972	2.002150231	2.137973986	2.237071506	2.126765733	1.785587602	1.597782233	1.941575741	1.891314206	1.874829428	1.63194402	1.422294979	1.314793899	-0.089217232	-0.006189176	1.852452672	1.814053457	1.014731402	1.009570817	1.102316012	1.352052368	1.125654278	1.267388814
MBF1B	1.355003627	1.1515279	1.213462007	0.865785193	0.661650122	1.011082599	1.190302665	0.429787075	0.724342396	1.072706776	-0.107763642	-0.19017425	0.126312906	0.338998471	0.525759796	-1.154924452	-1.292879604	-0.709802862	0.350279941	0.29737879	0.776334578	1.28955492	0.979103207	-0.668020931	-0.443786513	-1.803124313	-1.685065833	-0.854092985	-0.727742965	-1.205798776	-1.415879329	-1.466423816	-0.902282358	0.121003375	0.589478793	0.580326146	-0.150972757	1.332684468	1.108118596	1.035915249	0.913806577	-1.10200146	-1.29659294	-1.075000549	-1.21958314	-1.092781696	0.074483602	-0.685394049	-0.161361456
WRKY69	0.693932284	1.059816705	0.450107541	0.377734059	0.52562013	0.634112531	0.020256341	1.107622833	1.498469463	1.529496924	-0.093658699	0.16728183	0.028990033	0.590882344	-0.112030187	0.889600914	0.137147785	0.78014206	0.326292413	0.102854212	0.861769983	0.844826575	0.984729334	0.435575323	0.77655272	-1.303860958	-1.391555059	-1.608015927	-1.23125419	-1.445393196	-1.374801044	-1.349026928	-1.371024186	-1.712803716	-1.261391706	-1.046856319	-1.028688579	-1.151384589	-1.237491865	-1.376218032	-1.380898935	-1.249773454	-1.546807781	0.37821987	0.514643665	0.331667735	-0.86428482	-0.778888504	-0.51605655
SHP1	-1.013513292	-0.600718847	-0.096650243	0.06823116	-0.029770478	0.065749487	-0.911859729	-0.030303088	-0.530833945	-0.058865161	-0.831818745	-0.941621687	-0.666371547	-0.930686185	-0.735541968	-0.981846646	-0.800389572	-0.801239764	-0.721015563	-0.840722224	-0.420089452	-0.454573713	-0.325465704	-0.537202179	-0.503521784	-0.224344567	-0.257964326	-0.515422379	-0.501821761	-0.378554331	-0.328037933	-0.10989421	-0.450124127	-0.584604094	-0.259723409	0.045282102	-0.223714371	-0.411797491	-0.194202023	-0.324577924	-0.369885866	-0.492797354	-0.235214931	-0.152087783	-0.137478026	-0.082515906	5.352608794	5.158848917	5.599497
SPL15	0.267338374	-1.64466183	-0.085288879	-1.137273264	-0.802407709	-0.567872018	-0.684499212	-1.049243144	-1.063703022	-0.4905578	-0.313651724	-0.997596302	-0.654790002	-0.770022635	-0.752998788	-0.757734307	-0.427689758	-0.283667517	-1.084640638	-1.135741549	0.113382488	-0.492763212	-0.829537945	-0.965482957	-1.183798681	0.410228859	0.844584156	0.53392117	0.065721618	0.269930029	0.586425416	1.417500424	1.318861485	1.414078183	1.035176578	0.156310302	0.369815664	-0.118703387	0.300909577	0.319674363	0.595095686	0.370567937	1.748126992	-0.541119481	0.891020411	0.550376673	2.053976296	2.890721077	1.69847794
LBD29	0.547316597	0.571617268	0.538479124	-0.362264467	0.574307309	0.057394908	1.162586095	-0.062353999	-0.250335544	1.093486585	0.620890869	1.40895648	0.682901411	0.650315945	0.128708089	0.407494069	1.040165733	0.951606893	0.207987656	0.029313235	0.65402157	0.879073074	0.351251484	0.446565595	0.518525645	0.475982201	0.667069437	-0.047652693	-0.173284235	0.228071181	-0.043288339	0.642553935	-0.64634576	0.288977095	0.063798698	0.251103775	-0.429216019	0.344701506	0.719399612	-0.03117324	0.274863596	-0.158576665	0.518785421	-0.18109067	0.966970656	1.407504158	0.185826125	0.278530144	0.448385705
BZIP61	-1.266966458	-1.030561381	-1.092894305	-1.152882384	-1.01472262	-1.21572655	-1.097277064	-1.297966759	-1.531669541	-1.419938701	-1.110949808	-1.184040767	-1.281694488	-1.100675379	-1.213325122	-1.117400672	-1.235215597	-1.041820894	-1.306858854	-1.400068224	-1.273311685	-1.380665975	-1.270102896	-1.179355784	-1.220330949	1.80725337	1.722719654	1.996140091	2.137749438	2.287537554	2.404032571	1.599198439	1.407448096	2.169798969	2.367969292	2.27679234	1.991437324	2.328811282	2.225715072	1.159621455	1.286602857	1.200113798	1.432799624	-0.259605945	-0.077600275	-0.166018569	0.900869743	1.06289147	0.790594899
AT3G58630	0.848981123	0.113545692	0.81378602	0.743628046	0.379375496	0.908163882	0.749337431	0.057184458	0.843929359	0.132177838	1.222307044	0.890688631	0.562513857	1.567630621	1.085012398	-0.103503861	1.411924958	0.738042793	1.047982732	1.09876762	0.095734178	0.694663935	0.286409959	0.108481764	0.007223695	-1.260227669	-1.305361248	-1.523720136	-0.729915148	-1.15344461	-2.033104048	-0.078007313	-0.432623743	-1.192065852	-1.454674054	-1.125947284	-2.078593077	-1.684089578	-1.263659191	-2.066723384	-1.529408148	-1.253919177	-1.094185361	-1.269660689	-0.302963839	-0.833985112	0.172666476	0.245514867	0.014570334
GIS	-0.151373184	-0.18109568	-0.028327351	-0.436023662	-0.590586419	-0.387774668	-0.59471958	-0.635461155	-0.288615927	-0.02989663	-0.028330616	-0.324046608	-0.147870738	-0.132067697	-0.122476396	0.268799256	0.05830491	-0.648032112	-0.638385136	-0.752461507	-0.128703278	-0.41069899	-0.560217099	-0.627842369	-0.73058965	1.726212981	1.903163237	1.454331198	1.384532125	1.669316726	1.877151742	2.74635361	2.540960562	1.822929647	1.51202878	1.813450174	1.917341792	1.854036921	1.913037094	3.693589639	3.444443951	3.248720167	2.737070738	0.090830738	0.318770395	0.008590798	-0.430183342	0.411730434	0.260295188
WIP2	0.485718236	0.839046679	0.463083571	1.448299931	1.63779055	1.601206876	-0.395495574	1.548460778	1.088906975	0.738545337	-0.367302799	-0.355348254	1.31820814	-0.608287669	-0.351163988	-0.318243035	-0.639745946	-0.327950963	1.711307664	1.6633211	1.096494034	1.179060545	1.173554868	1.240173588	1.522056934	-0.88461306	-0.826995132	-0.671640703	-0.71125952	-1.023907829	-0.980520934	-0.711240351	-0.819091019	-0.938837269	-0.908479443	-1.231306734	-1.046895455	-0.700259295	-0.801056994	-0.69241908	-0.672792166	-0.746455122	-0.777855191	-0.07923275	0.164966638	-0.066284199	-0.664263639	-0.446297492	-0.984606856
AT3G57600	-0.668079186	-0.139878671	-0.282967796	-1.006712677	-0.665100653	-1.131024163	-0.516471743	-0.669204311	-1.069494827	-0.831846929	-0.486402829	-0.347867778	-0.459020743	-1.106459136	-0.175726691	-0.135697965	-0.437153322	-0.680987344	-0.822737505	-0.740452959	-0.54535596	-0.56628606	-1.125242737	-0.705092615	-0.744863846	0.481735782	1.147273409	1.112487245	1.138571834	1.090793845	1.479592691	1.86991133	1.123218344	1.321228145	1.021055962	0.671051903	1.204410665	0.989734977	1.379217465	1.56785855	1.257402575	1.864656383	1.248167908	-0.23112549	-0.357108981	-0.609044465	0.058070251	0.583117702	0.07612084
AT3G57800	-1.092947887	-1.430542388	-1.637228878	-1.940312355	-1.892912024	-2.305331608	-1.809242236	-1.222809183	-1.462620291	-1.511808288	-1.985635902	-1.973052453	-1.055510799	-2.06510583	-1.95073752	-1.525483162	-1.700363343	-1.738545017	-1.558514962	-1.821639253	-1.861371131	-1.788287474	-1.675433258	-1.731315173	-1.450522825	1.339241887	1.507031614	1.243344113	1.307264438	1.63036056	1.462780226	1.863751141	1.540694109	1.343631636	1.545046584	1.514947781	1.290672551	1.259272997	1.482524058	1.43618699	1.396558433	1.153223498	1.072979899	0.645985047	0.611539706	0.808086963	2.057893198	1.689761608	1.99989995
AGL18	0.562408537	1.122168914	0.723561658	-0.542985281	-0.591118116	-0.523797317	0.109132666	-0.124827621	0.645457784	-0.152652976	-0.064154718	0.37566379	-0.103086248	0.159087629	0.387805978	-0.015054898	-0.030850114	0.259321492	0.197431905	0.065254699	0.103202641	-0.368612133	0.089426358	0.110795727	0.332138214	0.030582393	-0.213417727	-0.782960881	-0.757245541	-0.489385306	-0.651628466	-0.594476135	-0.271827107	-1.340848972	-1.218493052	-1.113093049	-1.052435838	-1.769982481	-2.123145782	-1.262638435	-1.234913857	-0.654986227	-0.833104688	0.341136678	0.549469119	0.038801343	-1.369534932	-1.929913962	-1.054217614
AT3G57480	-0.495646312	0.678118577	-0.600395686	-0.409191071	-0.301064618	-0.858800558	0.17758037	0.261981797	0.401705984	-0.151899026	0.232249302	0.425694278	0.537459648	-0.163148856	0.395013037	-0.0591716	-0.29350751	0.120618946	1.126634259	1.191646955	0.355684036	-0.225419877	0.72117752	1.813745918	0.77825693	-0.83235684	-1.706921785	-1.195624255	0.035241864	-0.524105405	-0.75734043	-1.407955851	-1.991825095	-1.039923158	-1.732527965	-1.603703346	-1.538658036	-1.132208499	-1.937873641	-1.165975395	-1.233748823	-1.397246939	-1.867573918	-0.511311925	-0.631045782	-0.651251144	1.072483295	1.112667464	0.97485542
AGL16	-1.148483485	-0.964464494	-0.630112671	1.43324235	1.01782897	1.204965639	0.804470837	-0.521369384	0.302496387	0.688725364	0.910975847	0.206143171	0.561068814	1.108588375	0.62844345	0.429902613	0.190059546	0.724914117	1.560299562	0.847199561	0.933986973	1.023188482	1.058899985	1.846968434	2.04730842	-0.225121603	0.018969383	-0.263862966	-0.105904113	-0.211760673	-0.482877824	0.417465929	-0.151283868	-0.043836686	0.097271941	0.049520745	-0.118414897	0.470867709	0.240872477	0.539183776	0.410263704	0.305428034	0.430137738	0.56259159	0.868732459	0.86936753	0.270199662	0.429124509	0.44708476
ORG3	-0.867310789	-0.793493153	-0.803562585	-0.908857665	-0.696248482	-0.981783789	-0.823708234	-1.114429589	-0.87873811	-0.986350766	-0.801672424	-0.83470271	-0.691823	-0.876715352	-0.768025672	-0.798327311	-0.821850367	-0.887517036	-0.964077697	-0.986141977	-0.880437211	-1.017886018	-0.952786189	-0.87787151	-0.873782945	-0.04968114	0.377481308	-0.293388656	-0.28282268	-0.075405261	-0.036120252	0.058488423	-0.15076772	-0.220611733	-0.100882702	-0.049556976	0.099091677	-0.005533555	0.005732368	1.120821706	0.598835808	0.018884214	0.223503383	-0.130781242	-0.069920221	-0.21045887	-0.47524554	-0.499073641	-0.508443043
AT3G56520	0.317999717	0.732531885	-0.574564357	0.51835107	-0.040321545	1.710851992	1.11986777	1.239545765	-0.276109253	1.428449679	0.010476301	0.704925486	-0.40533135	0.758266684	1.311899572	2.703477283	0.469490972	1.350585586	0.32666581	0.848598607	0.729629607	0.594445699	0.967605079	1.683353917	-0.139779749	-1.309675692	-0.789068057	0.125525635	-0.623977276	0.45910252	0.22592996	0.114847398	-0.217218792	0.040273791	0.023701339	-0.696087033	0.597810069	0.007627586	0.186200757	-0.058842652	-0.094401413	-0.013764483	-0.343329041	-0.166285463	-0.513059833	-1.270614093	-0.251266497	-0.240953709	0.228503349
NAC065	1.923112406	0.659808943	0.825671676	0.01380196	0.130278478	1.340266697	-0.28698658	0.601583424	-0.555191753	-0.392411551	0.7046964	1.768160692	-0.054603942	0.422355507	0.788138979	1.287400424	0.601069401	-0.009297852	1.065682599	0.380649787	0.873628769	0.373518953	0.134092723	0.183523904	0.460482718	-0.300035503	-0.53721665	-0.442775586	-0.583446544	0.035668731	-0.612013128	-0.59300846	-0.763496217	0.001147773	-0.233622204	-0.618668477	-0.595983319	-0.466733813	-0.111310964	-0.67225613	-0.393308373	-0.155054471	-0.583585246	-0.253634586	-0.923963768	-0.598612267	0.175280058	0.118959565	-1.111521791
BZIP49	0.963703388	0.250369379	1.579504454	-0.05815126	0.50480227	1.11244275	1.886431116	-0.713594096	-0.216937686	0.965303834	0.744601444	1.045857398	0.221303294	0.428849671	1.80278504	1.636105283	0.729580011	0.253180465	-0.269216286	0.098258175	0.650506997	-0.083832011	-0.330124431	0.007072647	-0.254946991	0.369062446	0.522682791	0.218825848	-0.534446894	0.545083382	-0.073934973	0.28681639	0.951950177	0.119352981	1.100392671	0.488430543	0.360991781	0.579127667	0.703757148	-0.16954333	0.439893378	0.402079069	0.368549534	0.014814645	0.163797	0.058365313	0.474991303	0.269839718	0.145348316
WRKY70	-1.343592794	-0.977025254	-1.327007251	0.630943853	0.586919589	0.501626427	-0.198461557	0.952703534	1.109512395	1.071164689	0.031653693	0.006702508	-0.613901134	0.195482388	-0.038250017	0.304249484	0.232742105	0.454853062	-0.593108573	-0.344643067	0.465097884	0.401150824	0.460574878	1.09923593	1.1967127	0.545264311	0.676820864	0.77063074	1.293545251	0.101332126	0.152933755	0.122312958	-1.091135993	-0.028614204	-0.318552878	-0.263515418	0.336293063	0.628273695	0.311688765	0.267924846	0.518039708	-0.169923035	-0.105938941	0.382773752	0.554802835	0.491319955	0.675735881	0.514612294	0.639173751
SZF1	-1.161728484	-1.312473489	-1.337910901	1.608289907	1.560231426	1.514122041	-0.583606625	1.481303766	1.444655358	1.349363205	-0.362443689	-0.314701424	-1.286329039	0.988383805	0.062044794	0.953306661	0.204606211	1.125862252	-0.64100295	-0.42296292	0.828623414	0.991263216	0.80974204	1.374901509	1.316719012	0.312039963	0.196892606	0.387840486	0.604010544	0.285945718	0.213254482	-0.90601622	-1.717927446	-1.319230091	-1.269420139	-1.1132918	-1.2219677	-1.422376675	-1.432333553	-1.418911734	-1.359985172	-0.950310934	-1.017487249	0.836594957	0.922279129	0.951602419	0.195369611	-0.024136848	0.111925716
WLIM2b	1.38928094	1.167550711	1.446310808	1.207338411	1.116222889	1.352396324	0.747979724	0.978931836	1.161091085	1.134877939	0.424369963	0.732259631	0.915727271	0.318038777	0.497786369	0.303978644	1.079272007	0.402107914	0.860358096	0.554447525	0.12139343	0.197940681	0.029618826	0.208432845	0.255656237	-1.388549774	-1.434677904	-1.237427226	-1.131492595	-1.165127043	-1.346996603	-1.220833082	-1.16116981	-0.878000916	-0.696983199	-1.148784422	-1.448062049	-1.043460607	-1.050600519	-1.403404529	-1.436563367	-1.355617718	-1.424617027	-1.036265715	-1.035519435	-1.037692119	0.325875421	0.222999944	0.454038793
MYB109	-0.305891517	-0.327118958	-0.74106877	-0.230348329	0.046756309	-0.932163277	-0.492740175	0.295026822	-0.669207169	-1.166680845	-1.009442015	0.199228804	-0.658310955	-0.709645039	-0.497634284	-0.126532014	-0.379950357	-0.284167461	-0.218016309	-0.836369301	0.007353374	-0.653639255	-0.56589431	0.186921621	0.082410903	-1.327674873	-1.43514489	-1.293154203	-1.254522594	-1.739606591	-1.632998825	-0.713855321	0.201233388	-0.697575086	-1.105838391	-0.940237146	-1.634987914	-1.621088979	-0.922103437	-1.843655891	-2.366443762	-1.892522002	-1.701608185	-0.156341479	-1.621226673	-1.270248142	1.053772784	1.177855457	0.902650926
OBP3	-1.228983254	-1.264232256	-0.928172678	-0.29950437	-0.156273112	-0.043111686	-1.345848616	-0.256925752	-0.859662768	-0.534027221	-2.050939505	-1.352751208	-0.10735409	-2.041343219	-1.967003458	-1.523791058	-2.513321201	-3.153408951	0.783472346	0.918429973	0.510727231	0.438247769	0.352869256	0.501801055	0.66184894	-1.195508207	-1.000369453	-0.466066719	-1.122062532	-0.849541737	-0.864377902	-1.064889089	-0.830766486	-0.750633284	-1.427958099	-1.401816518	-1.092308268	-0.629227742	-0.826479548	-0.738535941	-0.442931786	-0.501184783	-0.592259167	-0.222438306	-0.710382604	-0.135352192	1.631814943	1.136490727	0.880951203
SMZ	-1.258476462	-1.291979807	-1.261468098	-0.930220661	-0.869255859	-1.318732837	-0.626752395	-0.182899359	-0.424450928	-0.337082805	-0.578985859	-0.406384873	-1.142940401	-0.162886328	-0.575009796	0.227647442	-0.197844568	0.37126264	-1.106870102	-1.119058372	-1.139364911	-1.00078963	-1.061292998	-0.942255123	-0.876518561	0.253842202	-0.039091887	-0.470169471	-0.425254714	-0.457709417	-0.556342414	-0.216631535	-0.609544913	-0.595448204	-0.448001294	-0.278301142	-0.368465413	-0.11877245	-0.01577276	0.035781101	-0.016331027	-0.405661232	-0.175519924	2.57078592	2.456924937	2.565834305	-1.382303577	-1.136252297	-0.929918244
AT3G55080	0.207505719	0.390587942	0.427177353	-0.153744155	-0.321348947	-0.720076963	-0.771697456	-1.438182237	-0.756292512	-0.219257978	-1.152866959	-1.25982943	-0.140413152	-1.706556718	-0.92089282	-0.114856691	-0.183240687	-0.28827935	-0.608573461	-1.276350566	0.251212405	0.115983181	-0.22306761	-0.669379351	-0.857503439	2.073725351	1.85448695	1.370857621	1.521664592	2.090129835	1.82087529	2.316343859	1.759104833	2.011555592	2.038600287	2.105991346	1.746517511	1.784991516	1.865027039	2.400980137	2.379339961	2.098493974	1.173818735	1.214078694	1.606965339	1.1996623	0.400934498	-0.049369463	-0.329610938
BZO2H4	1.263782044	1.155207653	1.106061103	0.666902869	0.702843719	0.770407062	1.105079788	1.818973114	1.33633782	1.097363473	0.893655997	0.623042571	0.971209708	1.199948725	0.854829754	0.977669171	0.546751594	0.847977873	0.637152887	0.758603467	0.796920601	0.61961468	0.52791819	0.867706766	0.819920026	-0.51251296	-0.808355703	-0.935685152	-1.011945946	-0.401721558	-1.117440316	-0.540003687	-0.832375862	-1.262842521	-0.182485566	0.117096784	-0.416048024	-1.088808573	-0.598954613	-1.541950867	-1.421365686	-0.997040042	-0.957149906	-1.244876709	-1.294790352	-1.301280472	0.497618637	0.400632904	0.441073689
GATA8	-1.311503826	-1.329983038	-0.99364004	1.876703176	1.655686923	1.803341266	-0.743328497	0.245012976	0.167362638	0.278923339	-1.298467672	-1.334109393	-0.912139566	0.466476937	-0.849130386	1.086944873	0.246994653	1.257441993	-2.842576576	-2.701177098	-1.013135418	-0.795216628	-1.542031913	0.081831389	0.278665092	-0.806949226	-0.750315188	-0.257375194	-0.172985606	0.495699373	0.480229265	-0.760667005	-1.034103835	-1.083857017	-0.841790432	-0.504558584	-0.518752217	-0.624273213	-0.744471013	-0.856953941	-1.025672714	-1.10966217	-1.267643534	0.212118487	0.222644657	0.151402812	0.348588838	0.301933005	0.093341208
emb1967	-0.311238272	0.268196296	-0.187542965	1.18261094	1.294967993	1.512416149	1.144170765	-0.501985794	0.299068463	-0.34674903	1.5331055	1.327710909	0.873438581	0.828460821	1.236365778	-0.505260643	0.398944662	0.018902341	1.540809313	1.251859937	1.568960151	0.954736985	1.59760785	0.518660521	1.078748404	-0.096054196	0.346884403	-0.824380755	-0.482805383	0.125165565	0.074403244	0.567025871	0.183096299	0.33309505	0.519303606	-0.201310555	-0.134464019	0.184223265	0.09684014	0.300637496	0.042530217	0.231628933	0.640136341	-0.812915832	-0.479936218	-0.666118411	-1.275734165	-1.169823627	-1.072328257
SGR1	-0.899444739	-1.121129072	-0.794606282	-1.778581096	-1.565596653	-1.725493672	-1.410094011	-2.203627595	-1.494176503	-1.999413118	-1.426219497	-1.457918447	-1.063204567	-1.637874787	-1.653699098	-1.255102394	-1.825718273	-1.587570486	-1.325812483	-1.40667608	-1.270885617	-1.252679402	-1.497710814	-1.257278159	-1.341264938	2.170705123	1.760478338	1.362280284	1.409916095	1.516537337	1.545430405	1.964633419	1.754732212	1.252295186	1.479547505	1.382582479	1.440901914	1.186463277	1.239248021	1.465852782	1.535037741	1.803623949	1.835122261	1.041355034	1.025482648	0.993260391	1.010844335	0.828677307	0.755682783
AT3G54390	-0.42508733	0.343414496	-0.25809568	0.066811484	-0.066346066	-0.068244082	0.736143423	0.398447452	0.44018574	0.524292457	0.866782053	1.32491419	-0.947138562	0.960455637	1.215477709	0.895553959	1.561544016	1.09740887	-0.25066946	-0.359778931	-0.540036298	-0.518753635	-0.120163797	0.211677107	0.284547794	-1.336673862	-1.109040276	-1.143865841	-0.941636531	-1.41218932	-1.096756418	-1.238137709	-1.076593041	-1.917080056	-1.422932548	-2.014330609	-1.793767386	-1.557416158	-1.974072949	-0.115906238	-0.50729139	-0.792625206	-0.673386143	0.209413648	0.402660895	0.404204601	-1.101254146	-0.909659433	-0.752946869
ATAP3	-0.068843871	-0.196956283	0.999465034	-0.910220612	-0.198225836	-0.633643297	0.210344898	-0.950921326	-0.906605261	-0.401943642	0.195590622	-0.50027783	-0.449131174	0.226906416	-0.203380481	0.026800409	-0.225951435	-0.248189233	-0.197320163	-0.916312367	-0.015789058	-0.564568466	-0.134385431	-0.810246683	-0.111586934	0.156719406	0.647577458	1.434502977	2.883096897	0.685691133	0.933996585	0.998803672	2.040668523	2.85275536	2.522110975	1.65166581	1.604622124	1.417533451	1.917552453	3.218951604	1.70572015	1.40843267	3.526814728	0.88716386	0.637990022	0.516080142	-0.581552127	0.27345524	0.001845499
SRS6	0.502811839	0.292170063	0.674511509	0.773696606	0.749175579	0.543900264	0.918365856	0.513041932	0.70726661	0.707015728	0.980169191	1.21951445	-0.335032977	1.160219427	1.291437793	0.918474933	1.714849229	1.168170979	0.716519364	0.573316974	0.198240122	-0.047500244	0.053249883	0.575704353	0.60102099	-1.118932833	-1.05522594	-1.314824202	-1.331818209	-1.230342566	-0.921245871	-1.02269168	-0.841438938	-1.168499873	-1.10487434	-1.468699338	-1.3941991	-1.290223314	-1.151642034	-0.931169538	-0.961436218	-0.990484168	-0.841897834	-0.603749696	-0.181804633	-0.276955151	-0.439720506	-0.579824566	-0.589268046
TRFL4	0.787736439	0.468817386	0.211527177	0.323515823	0.212648746	1.062670605	0.881054131	0.179660685	-0.023411619	0.829419541	0.888628362	0.405900726	0.577227532	0.901461109	0.010568375	1.192380849	1.112611196	0.315548361	0.306965528	0.498639336	0.264214971	0.59303192	0.666294635	0.745341042	-0.017930372	0.068742282	0.334134474	0.443885158	0.082801835	0.077968009	0.567567585	0.615458545	0.40470516	0.394347551	0.28280959	0.490790598	0.39716976	0.95640146	0.405559876	0.175917509	0.448672423	0.371023645	0.19394474	-0.001344163	0.719102904	0.154394488	0.057878622	0.918992921	0.692403995
AT3G53820	-0.232807188	-0.203219825	-0.618009948	0.322793679	-0.396911539	-0.319900577	-0.576873564	-0.510777073	-0.789055154	0.719607064	-1.108764932	1.035175588	0.65394931	-0.56375852	-0.185314276	0.721749871	0.034165321	0.303058292	0.313353111	0.710160864	-0.499677753	-1.906478971	-0.565133673	-0.08085835	0.412598279	-0.118863973	0.025715979	-0.165873627	0.230852744	1.150108244	0.183262535	1.849930552	0.737332572	-0.588482573	-0.105652019	0.116086655	-1.012822644	-0.427247015	0.16388445	0.257376903	-0.028026847	0.247135654	0.538019875	-0.390884211	0.284455915	0.589281019	-0.355747034	0.180050193	0.909125006
AT3G53600	-0.569895234	-0.36772984	-0.884013031	-0.090535426	-0.49333602	-0.615735733	-0.878055275	-0.420555687	-0.172654339	-0.641752343	-0.610077229	-0.153094037	-0.506853039	0.060945904	-0.735959915	0.291335581	-0.572991488	-0.401071921	-0.228955327	-0.522432887	0.022559794	-0.090055315	0.134888142	0.398947087	0.042168065	-0.156724635	-0.241067285	-0.314692912	-0.31542918	-0.275067455	-0.126897524	-0.170578521	-0.190356196	-0.584609739	-0.231891896	-0.301144385	-0.166713444	-0.174837631	-0.234566438	-0.401400753	-0.063573748	-0.053030869	-0.257287534	-0.162009956	-0.079904851	-0.310287405	-0.550610897	-0.07333201	-0.483049476
AT3G53680	-0.540037993	-1.398499348	0.419676571	0.246883352	0.281072376	-0.230741632	0.831652745	-1.105372573	-0.779060561	-0.400151831	0.122649838	0.838308658	-1.004013294	0.784629628	0.430150513	-0.263541644	0.314879755	0.416545926	-0.331357014	-0.592677341	0.371626664	-0.299114046	0.074894086	-0.201035324	-0.109853968	0.477499642	0.907863438	1.594259849	2.024823489	1.685934705	1.928990473	2.04924737	1.527497988	2.241928758	2.258471166	2.113447628	2.075528656	2.064376035	2.55176933	0.969203522	1.247995766	1.428488637	1.740351847	0.866668858	1.635343566	1.496181806	0.050264298	0.109935533	-0.280182175
AT3G53370	-0.530356571	-0.339769422	-0.552713025	-0.924735315	-1.143736922	-1.154295777	-1.286408105	-0.899975862	-1.237528394	-1.143224871	-1.070735339	-1.778114028	-1.542033762	-1.222050947	-0.909048159	-0.455311221	-0.209447054	0.066912442	-1.577153859	-1.883164328	-1.575810086	-1.961147077	-1.742473298	-1.993666748	-1.905219115	-0.561332662	-0.467928339	-0.449419547	-0.052973049	-0.584242147	-0.530516658	-0.466102005	-0.553459154	-0.021756531	-0.324234139	-0.409497353	0.137007619	0.087353879	-0.015005405	0.438234303	0.374466199	-0.272294973	-0.282619587	0.438883118	0.18858503	0.054822485	-0.441293944	-0.552320101	-0.25567995
MYB27	3.5313934	4.066716325	3.136278414	0.363697469	0.145726617	-0.420202377	2.10244125	-0.387940918	-0.088661386	0.242224697	1.893760182	1.368673445	-0.321608735	0.534329119	1.28271288	-0.177733594	1.043641794	-0.362579222	-0.572098808	-0.593538769	-0.722781785	-0.713581436	-0.75531212	-0.986077406	-1.249463881	-0.43026862	-0.461673288	-0.395721681	-0.426626376	-0.587631377	-0.708034729	-0.321885028	-0.429801846	-0.356262627	-0.686289618	-0.38016412	-0.044674481	-0.120271025	-0.458860915	-0.303795654	-0.309149525	-0.403165316	-0.340981774	-1.174573423	-0.6660626	-1.085140523	-0.954157538	-1.03958666	-1.346610235
AT3G53310	-0.040967302	-0.089180025	-0.344892294	1.168015218	1.040667224	1.062948068	1.263938934	0.523683164	0.340249545	0.293360943	1.131847224	0.78750306	1.505234852	0.94418864	0.937584528	-0.116359852	-0.117457027	-0.375334699	1.315924477	1.236867313	1.281204703	1.336278001	1.464050285	1.395609773	1.477043971	0.136796384	-0.192052937	0.32205439	0.284465104	-0.008582678	-0.037563343	0.175886614	0.194689132	0.584551619	0.516089232	-0.042678923	0.157126281	0.070756244	-0.042886245	0.300424422	-0.141522193	0.125650847	0.335195387	-1.10572573	-0.58837279	-0.769334258	0.138881116	-0.209642218	0.228253814
NF-YB10	0.832029845	1.161934617	0.862724704	-1.670042123	-1.595800305	-1.551959004	-0.237464659	-0.537844147	-0.277348441	-0.439275361	-0.397277986	-0.074011719	-0.682564179	0.265530817	0.264658644	-0.605587271	-0.421644099	-0.287388569	1.786073354	1.519835331	0.985673994	0.966207583	1.825205138	1.06470959	1.541400784	-1.102158179	-1.009137355	-1.904661953	-1.885074817	-1.456566517	-1.734834471	-1.123713415	-1.16787817	-1.863617951	-1.524475058	-1.503559281	-1.067444327	-1.715545132	-1.257070011	-1.428717108	-1.711765969	-0.909631372	-1.529876123	0.487512672	0.442861229	0.206127146	-0.551102108	-0.393831607	-0.830276841
GRF4	1.67868125	-0.331810925	1.067291587	-1.419459723	-1.763036218	-1.01014279	-1.165423579	-1.002701955	-0.763773923	-1.639477946	-0.075753891	-0.72489967	-1.951158997	-0.199746526	-0.208949836	-0.580690882	-0.379069547	-0.357656738	-1.334487795	-1.554940826	-2.554691067	-1.000097488	-0.350441721	-0.434882661	-0.473267508	0.270896193	0.442684235	-0.932917621	-0.904222205	-0.367590309	0.321580438	0.13011419	0.127396217	-0.106599116	0.665980543	0.047670551	-0.501804384	-0.209946603	0.285780033	-0.082283408	-0.422909899	0.459005532	0.658278436	-0.186425056	-0.025123877	-0.189898453	-0.880811429	-0.626760523	-0.585100956
AT3G51950	0.659240798	0.410895402	1.238630919	1.38756994	0.701697222	1.334316988	0.230778357	0.143008986	0.30877494	1.025357986	1.0277246	0.424192326	1.071776782	-0.01054586	0.868034738	-0.715032706	0.583503082	-0.427669928	0.202207786	0.376483101	0.437259028	0.884388645	-0.235803048	-0.621437893	-0.265639849	-0.702991736	-0.340232948	0.829731086	0.136654903	-0.547092231	0.13616884	0.082893517	1.249201292	0.602982412	-0.215709874	-0.616240159	-0.435267605	0.367450917	-0.104922271	-0.066152343	-0.011693368	0.514997405	0.551466586	0.896073628	1.792026867	1.253504028	-1.672780337	-1.273668604	-1.640596637
HSFA7A	0.028622614	0.224287768	0.149317441	-1.020153235	-1.221658736	-1.145071556	1.062235346	0.827773945	0.891017702	0.700407649	1.00473549	0.983286973	1.297378175	0.429115731	0.561968439	0.064792404	0.213234974	0.233146059	0.927206004	0.845677923	0.344352289	0.575895267	0.695936712	0.224796731	0.375606211	0.507765724	0.278204059	-0.701265789	-0.611375715	-0.19743473	-0.518876053	-0.924578056	-0.971347138	-1.089344141	-0.654537557	-0.350812549	-0.896746501	-1.083926828	-0.69762315	-0.90405519	-0.763739726	-1.070326643	-1.079350501	1.705729157	1.590163027	1.656952179	-1.282537733	-1.517003294	-1.187500431
BZIP24	1.061762638	0.570679869	0.049796562	-1.189956899	-1.144195843	-0.720397405	1.946465059	-0.705502413	-0.456082777	-0.200715739	1.967247949	1.138382155	1.20622978	1.247027238	1.783862405	-1.264592872	-1.469460668	-1.679152029	1.242062112	0.73789849	0.125083882	1.397158093	1.319376982	1.398674322	1.676333444	-0.19806332	-0.162862009	-0.338045547	-0.046304842	-0.245554102	-0.851068894	-0.433773969	-0.469822106	-0.369874601	-0.627387519	-0.653564961	-0.230540906	-0.318095063	0.199771298	-0.958160967	-0.802632608	-0.740076917	-0.233685489	0.082093924	0.10300254	0.499477656	-1.433228978	-1.889252994	-0.97580977
MNP	0.245704427	-1.103553652	-0.422052468	-0.774272478	-0.984040472	-0.708806637	-0.933748992	-0.983290306	-1.873720368	-1.15298523	-0.461402292	-1.278531071	-1.345280689	-1.031215071	-1.361596711	-1.340178662	-2.137926421	-1.496616897	-1.008778846	-0.43603181	-0.520437118	-0.655829401	-1.20867532	-1.220237148	-1.46273166	0.15591621	0.69892759	0.935753497	0.187685058	-0.269751909	0.388740156	0.242753407	0.797458766	0.009680888	-0.010642398	0.519630074	0.957469325	1.116878395	1.446964212	0.143890921	0.50483828	0.116033848	0.628864151	0.367613156	0.348318701	0.442424323	-0.470211873	-0.7232369	-0.364491614
ZHD7	-1.449447704	-0.89075098	-0.685776676	-1.091684049	-0.801891913	-1.389420884	-1.74534862	-0.526471063	-1.962205518	-1.217116085	-0.798448888	-1.16107737	-1.32844785	-1.750335208	-1.554776752	-1.240187981	-1.053985288	-1.4434968	-1.229237903	-1.610493458	-1.390153777	-1.777620987	-1.086497081	-1.096529371	-1.795902846	1.157124098	1.24808228	2.476943213	2.26394729	1.67737166	3.020726791	2.487519822	2.072277816	2.832549908	2.188546861	1.822999296	1.892887075	1.93786246	1.674976494	1.23563121	1.989591525	2.474895797	1.853598855	0.16678019	0.316136973	0.51852143	0.319907019	0.145480963	0.632182715
AT3G51120	-0.011970443	0.92561854	0.081444019	1.440329464	2.073635016	1.00896538	0.261229936	0.436587567	0.95530032	0.439165997	1.032558282	1.067435125	0.000232144	0.371225206	0.979455186	-1.169027402	-0.195935795	-0.411736602	1.787573627	1.45513769	0.152029236	1.293147642	1.866770937	1.912929533	1.665414232	-0.051837264	-0.202281925	-0.028874661	-0.231875231	-0.166110832	-0.282241629	-0.360155976	-0.007095573	-0.002501011	-0.24255043	0.440311454	0.121220706	0.280472854	-0.51703284	0.229312038	0.164943557	0.239022452	0.130722278	-1.253977463	-0.953355176	-1.236361881	-0.19366808	-0.091410098	-0.330911684
AT3G50650	0.876457966	1.028543476	0.995811456	0.799368109	0.734946567	0.471697096	1.531116068	1.149171076	1.075034506	0.666103317	1.169676909	1.441157199	0.932124157	1.555777119	1.505574776	0.999046974	1.669649239	1.403414482	0.805696807	0.81486124	0.736376102	1.260579753	0.986000726	0.703545631	0.624552892	-1.31631601	-1.120494015	-1.019472637	-1.015909775	-0.906269284	-0.761938946	-0.969772286	-1.07484789	-0.969650005	-1.004305614	-1.075890693	-0.982018275	-0.698093097	-0.568907351	-0.371657324	-0.471712153	-1.339376156	-1.076993731	-0.316208946	-0.201806458	-0.335218288	-0.49139333	-0.731074938	-0.53478279
IDD2	-0.19369579	-0.46261847	-0.024194115	0.492442779	0.372197927	0.439000573	-0.255501226	0.583541208	0.65839973	0.150392712	-0.897963125	-0.66926322	-1.02256659	0.27570322	-0.214800718	0.588206087	1.057272658	0.780963182	0.084371437	-0.00380021	0.586556292	1.299907996	0.146076376	0.457206946	-0.051271354	-1.983363766	-1.589675673	-1.218559287	-0.95352169	-1.11610549	-1.028697841	-1.499634419	-1.011767698	0.413616192	0.622251116	0.751046322	0.773275125	1.929873074	1.784486055	0.594653982	0.500150811	-2.070288468	-1.618127246	3.5193037	3.43464606	3.741404968	-1.774554388	-2.123725536	-2.418927894
BEH1	-0.119516134	-0.873264033	-0.609042752	-1.080220113	-1.154616699	-0.895305484	-0.810556994	-1.21031401	-1.584795386	-0.884899743	-0.954750835	-1.24037026	-1.344071947	-1.189736687	-1.034560155	-0.711575519	-0.992667059	-1.0364886	-1.242252499	-1.082690339	-0.73255752	-0.996402983	-1.075017695	-1.097264857	-1.042463266	2.271941979	2.364651266	2.4613462	2.336351453	2.325609983	1.889487455	2.543213888	2.531849004	2.285946173	2.61250334	2.2405128	2.099996888	1.74819273	1.580574989	1.558795348	1.853901285	2.285961557	2.385653064	0.790916871	0.72266508	0.471228529	0.742788736	0.942140597	0.875993991
MYB77	-0.952548796	-0.974268527	-0.898738996	1.145921474	1.230100754	1.079872511	-1.548072909	1.45523319	1.548005857	1.38111417	-1.171625032	-1.214213457	-0.40760127	-0.088365476	-0.813206126	0.514941201	-0.187473468	0.677680153	-1.552586282	-1.216438815	0.954603812	0.634883731	0.688514609	1.507841881	1.346401126	0.775619298	0.795399837	0.843553604	0.975897473	0.925815958	0.805885973	-0.558274084	-0.551877316	-0.384662495	-0.227099989	0.221656632	0.100721453	-0.29397156	-0.232835835	-0.660319039	-0.679236288	-0.265795652	-0.209328182	1.179887025	1.304945825	1.455010009	0.170004839	0.11635992	0.137954765
OBP1	-0.572267932	-0.256200432	-0.520878021	0.121129807	0.01752114	-0.034927005	0.460230067	-0.138906502	-0.305132287	-0.642055904	0.932074033	0.637920207	-1.711380435	0.524277403	0.874118432	0.48718585	1.25312965	0.752746542	0.188572835	0.074164787	-0.220007211	-0.213287236	-0.241205658	-0.42006201	-0.848315353	-1.545917335	-1.094635043	-1.109672356	-0.971066891	-1.26076047	-0.974991027	-1.111177705	-0.980217335	-1.089555013	-1.225836012	-1.428437746	-1.107617446	-1.115880527	-0.957192287	-1.465443585	-1.580599949	-0.849756896	-0.996008478	0.635142821	0.440831237	0.588245772	0.404190827	0.466578459	0.276568179
DEAR1	-0.007452928	-0.027572728	0.036426172	0.859173486	0.69421521	0.815455182	-1.41779165	1.278078713	1.061268022	0.912661192	-1.29780677	-1.825664051	0.436075985	-0.723764608	-1.387483949	-0.206522284	-0.858996977	0.14816613	0.033325474	-0.195792777	0.664012825	1.336828248	1.149421973	0.880471173	1.081909085	-0.281600702	-0.460400638	-0.10470173	0.136067219	-0.242822862	-0.584349401	-0.556985767	-0.756320444	-0.50121789	-0.195502874	-0.153268551	-0.198782991	-0.313436041	0.009797098	-0.835635655	-0.757235997	-0.81886922	-0.720439118	0.323363283	0.372927109	0.208349114	-1.018769897	-0.493127102	-1.139009138
LBD38	-0.060302119	0.083463496	-0.246739397	-2.281905197	-2.857842839	-2.793710335	-1.411222497	0.70767586	0.506355383	0.509650718	-1.387725246	-1.745988103	-2.259058049	-1.752092664	-1.337474065	0.34440984	0.717122444	0.485438031	-1.523952165	-1.89955784	-2.273246934	-1.652364947	-2.188255793	-0.659450971	-0.424253996	0.8000382	0.417349253	0.546078868	0.504865829	0.979631168	0.589983077	-0.908706397	-0.487134545	-0.524849276	-0.068220473	0.090550138	-0.251163803	-0.230880067	-0.36078347	-0.536768949	-0.309550661	-0.474838961	-0.603808601	1.725905531	1.652366962	1.694798366	-0.266231229	-0.491590635	-0.360161713
TRB3	-1.312419231	-0.390374546	-2.537858441	-1.739661743	-1.625425306	-2.860517812	-1.252309051	-1.347823111	-0.617086826	-1.916220339	-0.914366141	-0.009122638	-0.856912486	-1.454990424	-0.669302247	-1.565798925	-0.475993649	-1.037656947	0.37912192	0.001799777	-1.308580546	-1.281357429	-0.37416897	-1.361420687	-1.734987557	0.768158229	1.165055534	-0.152104533	0.090334422	0.58363319	0.809093423	1.425040007	0.615414738	0.460065113	0.503828452	-0.179894592	0.171351486	-0.102977164	0.310877636	1.099974256	1.031175969	1.223330315	0.818708067	-0.824621635	-0.14478082	-1.470285996	-0.130443472	-0.215646432	-0.300364506
bZIP5	-0.600048038	-0.506433486	-1.075827036	1.321169469	1.275178272	1.107154612	0.163920394	2.206134462	2.595464016	2.050305022	0.302462948	0.33748126	1.658809607	-0.050805658	0.349910304	-1.210933636	-1.148442908	-1.034318145	1.805784092	1.850367028	1.331755929	1.560451292	2.036385009	0.334399976	0.306924451	-0.586623533	-0.62070388	-0.701972983	-0.926346336	-0.559305611	-0.7276265	-0.650970898	-0.718494782	-0.5743868	-0.719691039	-0.339198998	-0.505164512	-0.602970664	-0.626700971	-0.543387268	-1.041297221	-0.780996521	-0.804828833	-0.898649005	-0.857124734	-0.729482709	-0.851548302	-0.844208837	-1.048043772
RAX3	0.630610286	-0.306259571	-0.731535993	0.477782757	-0.224044569	0.068252986	-0.499870387	1.49375586	1.468310622	1.275162568	-1.091862211	-0.956769	1.80616496	-0.749401849	-0.905136156	0.0175501	-0.480988589	-0.887492387	2.526646582	2.217794282	1.789183914	1.556754367	1.77846854	1.349055193	1.206036822	-1.070634093	-0.686391296	-0.934507721	-1.029983831	-1.102659761	-0.786276479	-0.975483091	-1.146624696	-0.73073404	-1.180519034	-0.777490687	-1.0380348	-0.983052382	-0.810771177	-1.203276819	-0.711861395	-1.026478337	-0.773153707	0.769454735	0.883952175	0.746636394	-1.06060479	-1.068788552	-0.985678615
AT3G49930	-0.560263028	-1.179751906	-0.459755405	-0.859387921	-1.33642427	-0.603610366	-0.555297819	-0.05097394	-0.304252372	-0.246978773	-0.095426289	0.165105146	-1.209857041	-0.064552615	-0.113515786	0.659387672	0.624620299	0.065469491	-1.195371096	-0.684287902	-0.680134562	-0.485820076	-0.805862771	-0.672443467	-0.525881619	-0.70612432	-0.639160618	-0.678886459	-0.76227405	-0.79434232	-0.88375074	-0.608986144	-0.658388655	-0.75736529	-0.792329894	-0.187828529	-0.112206216	0.067449818	-0.048995371	0.176609268	0.770807558	-0.619399554	-0.689530253	-0.530843442	-0.187647219	-0.291341778	3.681333466	4.536005282	4.121146965
AT3G49950	0.047525371	-0.994808381	1.062726612	-0.263933687	-0.176047719	0.452899892	0.298892565	0.276685089	-0.847097425	-0.694466033	0.872981472	0.653601891	1.157156363	1.064689925	1.18697794	1.566404845	1.14408442	1.462580892	0.091459524	-0.167108188	0.557941544	1.56326112	0.189502888	0.727757248	0.410328655	0.269847294	0.863232452	1.013489667	0.624960188	0.426123172	0.626415261	0.492162425	0.852908585	0.633663546	0.410628219	0.276421327	1.197155964	1.310870843	0.672326007	1.284239447	1.852371163	0.644648497	0.567375789	-0.023989907	-0.677277099	-0.129058886	-0.100379263	0.603906912	-0.713376204
NTL6	-0.852536985	-0.568669232	-1.039326382	1.779739495	1.682100295	1.732073478	-0.570020851	1.158442816	1.212313483	0.92827337	-0.433470458	-0.499031812	-0.400687216	0.414581144	-0.268015033	0.621018193	0.145225591	0.948214806	-0.484906727	-0.540084366	0.726719912	0.731845084	0.639955689	1.783470508	1.705016524	-0.704974634	-0.756238658	-0.262491297	-0.048572823	-0.432533553	-0.491896209	-1.423048457	-1.498464278	-1.412106694	-1.585924098	-1.478666486	-1.214047362	-1.223865392	-1.469076717	-1.00215395	-1.076515708	-1.426247916	-1.299814875	0.624407903	0.906354082	0.88257748	0.025745353	-0.040713587	0.011283779
MYB45	-0.619749556	-0.845955852	-0.728199824	-0.879744043	-0.862540629	-1.074953704	-0.873048211	-1.004692453	-1.146131219	-0.940648549	-0.821708449	-0.824338164	-0.729291869	-0.92484349	-0.99169753	-0.735582918	-0.730589906	-0.947722761	-0.843624853	-0.869779126	-0.865699037	-0.798888516	-1.007246158	-0.912226532	-0.928553388	-0.032694352	-0.255072556	-0.421327911	-0.322946698	-0.307125194	-0.303284693	-0.213049708	-0.318321677	-0.367681209	-0.240344854	0.101433204	-0.08903963	-0.294763001	-0.229812372	-0.296980846	-0.16950437	-0.398215849	-0.258365627	2.043244914	2.059715409	2.335062266	-0.606519032	-0.568264152	-0.630717935
AT3G48440	1.635683163	1.496852757	1.923877952	-0.483505478	0.075230141	0.009985617	-2.677813677	-0.616946908	-0.025097441	0.55197613	-1.364302769	-1.594356198	0.423331532	-3.115701239	-1.859923576	-0.403551806	-0.689118913	-1.373920283	-1.309028587	-1.612739649	-1.096551798	0.128597659	-0.881393776	-2.608909249	-1.92122074	-0.501994756	-0.46960451	-1.405133078	-1.692730605	-1.884893063	-0.713941448	-0.68791336	-0.572208614	-0.210753373	-1.225485437	-1.23282349	-0.066662699	0.072523359	-0.500863414	0.917268903	0.540972015	-0.298800447	-0.393164805	1.832900088	1.607702172	1.6859633	0.069382339	0.300950202	-0.208539764
MYB94	-0.933363257	-1.034865286	-0.606047406	-1.050891902	-0.951344873	-1.000505376	-0.752948184	-1.762685145	-1.603705211	-0.92138095	-0.784077954	-0.866913864	-1.28261059	-0.992455087	-0.826056149	-0.561081376	-0.671259854	-0.826942951	-0.80519267	-1.169581471	-1.276201103	-0.944260875	-1.124353896	-1.246557425	-1.024427301	1.750207886	1.712039555	1.861522068	1.781186433	1.935243862	1.832953934	1.006803098	1.00317396	1.481300375	1.916085511	1.750588898	1.659584116	1.392230082	1.389453087	1.29542876	1.616983566	1.01674938	1.647549576	0.800738289	0.619304085	0.938106815	0.723369849	0.529801403	0.99608771
TCP14	-2.849296934	-2.120397226	-2.597167867	0.996282682	1.050614688	0.789047118	-1.160374524	-0.682946703	-1.290346578	-1.778183178	-1.149800178	-2.103081612	0.32522964	-1.375556338	-2.036692751	-0.7062661	-0.997822348	0.206313924	0.911340458	1.085583192	0.458206142	0.598233477	0.057452642	0.646112489	0.638017461	-0.011507904	-0.281029562	1.836490096	1.975846662	1.35776834	1.45395123	-0.165265171	0.420275387	1.638653508	1.689066686	2.184057401	1.358584228	1.988339304	2.022637477	0.561435915	0.560246984	0.090721271	0.210373152	2.215432229	2.278532442	2.379690596	0.788374527	0.443525668	0.934858095
CDF3	-0.772192617	-0.635042835	-0.53925754	-1.918300531	-1.593275019	-1.936259718	1.350439296	-0.008516559	-0.114073388	-0.050930257	2.039846579	1.671783839	0.365631339	1.323775849	1.871385374	0.106206535	0.359055661	0.161146652	1.304807898	1.575858887	0.796317888	-0.818299841	0.618562059	-0.56518423	-0.226290798	0.642774235	0.597646041	0.712651937	0.694944973	0.606651948	0.617581679	1.599205741	1.447177753	1.193748887	0.993315513	1.014548906	0.897659883	0.328892218	0.110069383	-1.799675119	-1.67873584	1.124762041	0.979705968	-1.182711731	-1.23065565	-1.108244872	0.772915785	0.632763839	0.684011364
AT3G47120	-0.498675332	0.328561183	-0.370337454	-0.864494194	-1.009841008	-1.366520653	0.05355463	-1.032342043	-1.166633024	-1.748794967	0.08610119	0.194979085	-0.006091415	-0.131496694	0.269725923	-1.337317586	-0.074088135	-0.638519579	-1.1725944	-1.520693162	-1.705881535	-1.155961408	-1.378154427	-1.726714656	-2.204407538	0.655909848	-0.191278593	-0.108020109	0.385826888	0.576013489	0.595417182	0.802883056	0.459361409	0.371751039	0.888467878	0.199043826	0.470112603	0.381267238	0.515805835	0.062474444	-0.499063751	0.406537152	0.119601296	-0.381780785	-0.289742935	-0.48148628	-0.530728663	-0.661881269	-0.660666133
PCL1	-0.264768612	-0.111317698	-0.494679806	0.244550877	0.152450419	0.04238169	-2.127363226	-0.072373997	-0.477748501	-0.589385977	-2.346063	-2.308974183	-1.581086947	-1.094638117	-2.052679159	-0.301225028	-0.837087647	-0.160473428	-2.01992607	-1.702450996	-0.48492293	0.653849544	-0.167591156	-1.081721137	-1.180854609	-0.309772787	-0.399348042	-0.323756168	-0.544849129	-0.372529241	-0.445247437	-0.678793902	-0.72234327	-0.229001343	0.333455916	0.842775914	0.708733842	1.748910373	1.950948769	1.43843748	1.429278512	-0.996172251	-0.771463688	-0.104229334	-0.105073138	-0.012410702	1.417534154	1.39717602	1.528592844
AT3G46600	-1.311957392	-1.462321686	-1.633823419	0.416781258	0.581556152	0.429400501	-1.826411039	-0.343908368	0.177771049	0.029192631	-2.045968117	-1.940957766	-1.287318871	-1.343416685	-1.557709323	-0.65064671	-1.57657123	-0.731293116	-0.447407061	-0.18438538	0.645504981	0.910431699	0.913833035	0.545529587	1.166049832	2.140327585	1.910169084	1.831487367	2.090046662	1.869732383	1.484254026	-1.019192639	-1.573737422	-0.063506614	-0.215755586	0.336053241	0.115747308	0.274051674	0.076182046	0.287798958	0.259555949	0.267755156	0.323748775	1.384717691	1.685801685	1.428991645	0.239078441	0.162570562	0.449895465
AT3G46770	-0.355688409	-1.698786676	-1.065804131	-1.148246583	-0.547327211	-0.423378402	-0.977472866	-0.248405394	-0.261989697	-0.542150791	-0.609035445	-0.009235658	0.224510912	0.008324766	-0.017364608	-0.358611674	0.075274735	-0.611071746	-0.743383153	-0.881828148	-0.598357216	-0.917673282	-0.675835701	0.541075718	-0.752739792	-0.374418498	0.709336198	0.73689904	0.583338329	-0.221140132	0.456111427	0.195924212	0.962646689	1.115257361	0.122918586	-0.254394238	-0.133153723	1.05350766	0.156805183	0.708923441	1.336283306	0.920180982	0.779167148	2.258007211	4.128085176	2.832128506	-0.894651977	-0.936690245	-1.411930671
MYB48	0.82510272	1.00153761	0.808382255	0.130900974	-0.002571783	-0.049731943	1.581549519	0.573966579	0.677027659	0.892156539	1.950340049	2.031632787	-0.195506018	1.527820141	2.007973113	0.864190674	1.619856053	1.037337935	1.011168974	0.898519155	0.928812862	0.666661247	0.836284055	0.670144053	0.60810257	-0.423200936	-0.851242985	-1.232217683	-1.174870758	-1.167497646	-1.279310965	-0.830954231	-0.967536833	-0.594592607	-0.605205891	-0.268836022	-0.382027505	-0.270554711	-0.220823773	0.151269887	0.224840871	-0.513980864	-0.502931184	-1.740045592	-1.525536259	-1.526983713	-0.169166259	-0.270392993	-0.173351626
AT3G46070	-0.293997189	-0.65441172	-0.224209106	3.370458114	3.912130132	3.693971588	-0.292836736	1.087112792	1.151067546	0.652237193	-0.283301709	-0.700379964	0.438275141	1.002024963	-0.442829358	1.259873934	0.351079188	1.47757834	-1.205479673	-1.085477272	-0.686737264	-0.606424839	-0.415713026	-0.463517055	-0.757985609	-0.052930031	0.127893052	0.095452042	0.059059373	-0.061161383	0.001324752	0.127283357	0.030637167	0.323884748	0.104805863	0.206988059	0.131614593	-0.033974397	0.167805321	0.047037037	0.175898993	-0.289139976	-0.2488096	-0.382223093	-0.072131572	-0.171169668	-0.714077622	-0.101680064	-0.338595265
AT3G45260	-0.790527422	-0.379422589	-0.447892881	-0.890062833	-0.85140639	-0.807859212	-1.051138243	-0.949688048	-0.60743835	-0.508538867	-1.15766679	-1.176405159	-0.420996573	-1.228995345	-1.194685963	-1.148041152	-0.885157282	-1.218201556	-1.198318896	-1.242700117	-1.324844851	-1.210363303	-1.265646438	-0.96525725	-1.375229496	2.798619602	2.143072452	2.350086179	2.299677988	3.415777198	2.961234986	1.926985871	1.055886972	2.449069347	2.896239044	3.498902027	2.866398248	2.780526814	2.851002277	1.955407747	1.920108556	0.820673381	1.064969431	0.239474158	0.602903815	0.371341399	0.42558628	0.249010846	0.282859725
DOF6	-0.91488484	-0.577335875	-0.17599817	0.110958256	-0.070300513	0.819355677	-1.408535132	-1.878316692	-2.139902302	-2.207144652	-1.485417845	-2.048535776	-1.163795	-2.209832499	-2.026210583	-2.222914791	-2.393570326	-2.809209536	-0.799006567	-1.580164907	-0.891779116	-1.520780414	-0.755735171	-1.016938948	-0.612734056	0.800357828	0.399523663	0.157572109	0.213444708	-0.280224002	0.192372787	0.228952062	0.748839479	0.523702228	0.364004151	0.441669525	0.778257761	0.823603133	0.576074211	0.646069998	0.528029704	0.823234158	0.413350177	-0.865051447	-0.218316191	-0.222394896	1.182394461	1.408737753	1.908583092
HDT1	1.485860341	1.333036653	1.435449685	0.151225855	-0.018238306	0.012382895	-1.605301424	-1.036758869	-1.068063615	-1.230775104	-1.257120193	-1.816801283	-1.019537061	-0.807756936	-0.998885825	-1.086818464	-0.792841708	-0.991972456	-0.708508748	-1.092313286	-0.500354696	0.570442223	-0.059299144	0.118021315	-0.106562744	0.415215133	0.230530623	-0.50367811	-0.711486894	-0.566290801	0.142347291	0.171338704	0.41137515	-0.531776097	-0.467588488	-0.782170286	-0.706589702	-0.505243517	-0.488158442	-0.863144834	-0.866831816	0.080525372	0.210642557	1.498651351	1.370296908	1.449873538	-2.376927302	-2.895541884	-2.56249029
DPBF2	0.347051442	-0.140236927	1.684178345	0.319548568	-0.556630499	-1.021275074	-0.752990468	-2.174331133	-0.266993349	-0.265941464	-0.113416559	0.694417062	-0.924095492	-0.161930648	0.596339736	-0.174135654	0.741506499	-0.220123725	-1.109274831	-0.486511056	-0.327861687	-1.09802829	-0.723118043	-0.701924197	0.540922224	1.103282138	0.538626715	0.70490707	1.230290992	0.759951505	-0.120109541	1.38758661	0.341960288	-0.233857151	1.656021452	0.58409246	1.206361322	0.939434121	1.015095797	0.899509457	1.467586134	0.649113041	0.067979519	-1.455294515	-1.478127173	-1.369223567	-0.404645019	-1.985102139	-0.827681522
NAC061	-0.279602377	-0.447583685	-0.58452192	0.331283912	0.157582227	0.326833743	-0.96566897	0.505323159	0.191269071	-0.080969167	-0.535222215	-0.83639486	-0.727226151	-0.742996854	-0.835364274	-0.589227865	-0.70840655	-0.532418396	-0.706570547	-0.747071134	-0.392612724	-0.886558571	-0.787518518	-0.003106498	-0.249024947	-0.043453203	-0.11932007	-0.22186472	0.042705087	0.00164726	-0.265189754	-0.036623301	-0.175400184	-0.11462943	-0.156953917	-0.133889697	0.001993171	-0.166440901	-0.093890462	-0.082465954	-0.076972679	-0.117947878	-0.056170715	-0.065694483	-0.19829393	0.006027063	0.386954143	0.651160352	0.659586774
AT3G43240	-0.302642384	0.096255165	-1.045184612	0.609275197	0.614241175	0.562822974	0.309660021	-0.243796484	-0.08422311	-0.395679153	0.45435887	0.059910174	0.396669228	0.560734821	0.191009868	-0.127847121	-0.131569776	0.456396596	1.020281113	1.039559051	0.894075843	1.648566786	2.081686099	1.599853356	1.66312507	-1.365683028	-1.540251433	-1.205063375	-0.959931638	-1.375918194	-1.615171983	-1.401344145	-1.032015893	-1.024697889	-0.910727953	-0.645380355	-0.523774683	-1.122449506	-0.80873626	-0.461077442	-0.947130502	-0.924506588	-1.162064284	0.297633956	-0.187780074	0.184837484	-0.889879741	-0.917906744	-1.067005777
AL3	0.766353169	1.10306994	1.718948293	0.68251104	0.519013147	0.390978991	1.467779178	1.142919411	1.247939155	0.679079616	1.125659119	1.54334004	1.604400911	1.377930195	1.678778029	0.725188244	1.404154967	1.316177961	0.623527282	0.905742866	0.320246409	0.54507805	0.367132573	0.468764985	0.128343122	-1.116713238	-0.911963678	-0.867321085	-0.559606101	-0.781453661	-0.825463722	-0.425600815	-0.673495213	-0.996823447	-0.72588887	-1.193198458	-1.16459489	-0.588415314	-0.519705524	-0.946650911	-0.934570803	-1.178528722	-1.129841708	-0.362509552	-0.263401145	-0.270700109	0.46799696	0.230600186	-0.007125347
HB16	1.615920503	1.351032949	1.745411888	-1.323464271	-1.335172749	-1.243484618	-1.073577465	1.276665359	1.696203094	1.561031571	-1.558599436	-1.107688835	0.571852912	-1.28840545	-1.127317238	-1.21522576	-0.65912704	-0.993294933	-2.811612026	-3.021175525	-3.458569592	-3.396523952	-3.12289947	-1.263244131	-1.625462584	0.13912429	0.075141892	0.061021408	0.016750546	0.09295456	0.167243408	0.098353586	0.346608877	0.195064953	0.118549624	0.037027491	-0.180460888	-0.26248994	-0.349685116	0.227286422	0.222563668	0.138150884	0.148819676	1.441474043	1.349778253	1.479136733	0.320370298	0.431676679	0.404585017
AT4G39780	-0.763113494	-0.614122756	-0.562396939	0.153522108	-0.170497617	0.067923847	0.215305113	2.664281449	2.892929388	2.504987119	0.096152464	0.435697817	-1.374045608	1.192765258	0.990592166	1.33901532	1.450415924	1.661947494	1.065801627	1.091080198	1.206083963	0.689668159	0.72136817	1.555834973	1.499359168	0.781862799	0.665345232	0.072390546	0.089857737	0.20336907	-0.241619318	-0.137925353	0.348056019	-0.281736543	0.059155266	-0.087701671	0.058778484	-0.688957587	-0.567511303	-0.513142933	-0.508405595	0.108773537	-0.067726512	-1.232880996	-1.440086305	-1.061431698	-0.295219853	-0.410512439	-0.472834636
WRKY13	0.527441099	0.76005725	0.787267132	0.715638018	0.67297571	0.470413922	1.239222484	0.906113517	1.028727285	0.972564605	1.344380999	1.193111317	-1.948350725	1.666328586	1.420761591	1.5815458	2.132932192	1.851225041	-0.174058887	-0.282949395	-0.183500166	-0.01289367	-0.201366784	-0.533772547	-0.353946018	-0.966703948	-0.616444959	-0.806772693	-0.776599906	-0.924091227	-0.752339039	-0.731563096	-0.705840178	-1.044825164	-0.911228672	-1.001133809	-0.34823684	-0.543570265	-0.628070412	-0.915125481	-0.791916015	-0.709973445	-0.88788147	-0.418335434	-0.438866272	-0.346931902	0.29644488	0.193083833	0.103823166
SHL1	0.475217182	0.82303073	1.019058454	1.400339829	1.654916731	1.410399482	1.612941432	1.235372444	0.867851289	1.013164631	1.562122618	1.772426296	0.775960145	1.289545478	1.631084226	-1.336853301	-0.233379396	-0.689436424	0.202559488	0.050616398	0.451897599	0.93556179	0.894506538	0.599350191	0.404833327	0.167697424	0.32774139	-0.0826476	0.025507249	0.491216378	0.202786356	-0.24364768	-0.296108241	-0.015069148	-0.114605119	0.008199114	-0.473956789	-0.34932314	-0.486507943	0.395496572	-0.019837781	0.436722738	0.42607834	-0.984959631	-0.848123758	-0.696689034	0.348916599	0.430664329	0.359846336
AT4G39160	-0.612655259	0.263587922	-0.930038598	-0.662235449	-0.884860911	-1.245474259	-0.217190158	-1.895550212	-1.568561894	-3.408315852	-0.267494989	-0.236907406	-0.252815104	-0.151765798	-0.198816099	-1.20988949	-0.8318056	-1.073919972	0.35569662	0.041669209	-0.213082996	0.769108591	0.48520328	0.991926718	0.751239295	0.26565869	-1.079896063	-1.40497471	-0.412669972	-0.651541124	-0.371847006	0.317634224	-0.015056932	-0.372457099	-0.147572354	0.139348724	-0.624371713	-0.434225712	-0.275130576	0.132519183	-0.257867403	-0.147548072	-0.022848302	-0.783081974	-0.578695073	-0.841228875	-1.589160196	-1.628920597	-0.299889188
MYB4	-1.503159054	-1.308699363	-1.825557462	-0.903292619	-0.598423189	-1.04130115	-1.928390415	-0.656045563	-0.547348759	0.092904891	-1.319671774	-1.249938232	-0.454974684	-1.003334638	-1.104400193	0.45620684	-0.036778774	1.29056504	-0.311302957	-0.505149556	-1.133766313	-0.735568514	-0.625989037	-1.095680767	-0.901246119	-0.161321546	-0.425758745	-1.145971088	-1.413201867	-1.85073237	-1.936700759	-0.120621242	-0.058090395	-1.239939828	-1.451668779	-0.972505754	-0.770693638	-1.524321781	-1.722005722	-0.05618174	-0.389590063	-0.624974825	-0.370533562	0.812737285	1.06061186	0.916643437	1.476895804	1.00562869	1.431747486
AT4G38900	-0.986409861	-1.322355239	-1.64629653	-1.073181213	-0.900266192	-1.32962683	-2.087612421	-1.840999217	-1.484721247	-1.710638108	-1.783667292	-2.403132215	-1.291832288	-3.415201908	-1.995991702	-1.840120411	-1.873338739	-1.402917616	-1.459479712	-1.321630988	-2.14697335	-1.202036454	-1.60099122	-1.23936162	-1.424602587	1.274287638	1.070686285	1.284441304	1.482145833	1.388602158	1.198398826	0.870168108	1.139883566	1.549609147	1.488575399	1.518685939	1.467168002	1.089706644	1.220107996	1.078678352	0.751313671	1.062592704	1.116893702	0.760881261	0.576507773	0.688120256	-0.014113297	-0.17290382	-0.104992197
DRG	-1.794055545	-1.977237323	-1.505631974	-1.259538615	-1.981789194	-1.274646387	-1.571080595	-1.35278047	-1.319269298	-1.373675203	-1.510353743	-1.524658714	-1.660308638	-1.522183551	-1.576549502	-1.398937151	-1.095535775	-1.511751625	-1.374116246	-1.397740884	-1.168151843	-1.165106185	-1.306082837	-1.402538908	-1.229826155	-0.726812862	-0.002714431	-0.091323389	0.001739882	-0.339706051	0.297006847	0.151542097	0.314800061	0.228295765	-0.180080175	-0.57657206	-0.073145973	0.231284416	-0.121095392	0.333659705	0.416675881	0.37822224	0.367633439	2.894565767	2.851313342	2.875450218	0.015390758	0.059779093	-0.143680906
AGL21	0.966541255	1.418089485	1.093161688	1.516144927	1.563241024	1.286612609	1.037712552	1.418560575	1.159959699	0.987975651	1.058717339	0.838150606	0.863365946	1.096801293	0.942099062	1.476617268	1.721107728	1.693335767	0.513619579	0.347693678	0.273747781	0.622429304	0.453088261	0.336268226	0.149643079	-0.718189714	-0.64389435	-0.744897267	-0.582110286	-0.62614556	-0.599166298	-0.703052544	-0.665657076	-0.704203018	-0.631953676	-0.600065487	-0.526945189	-0.647475884	-0.604569794	-0.656925259	-0.761284472	-0.774581086	-0.699052062	-1.135837477	-1.001022331	-1.024844477	-1.000728773	-1.12196276	-1.103475349
DOF4.7	1.431212389	0.138989354	0.280841361	-0.691572942	-0.092220972	-0.034739564	0.686778505	-0.344216618	0.008717019	1.032169861	0.470171343	0.182283748	0.421220948	0.052946901	1.069481951	0.830005686	0.14990369	0.027010823	-0.242800613	-0.717336473	-0.193273121	-0.196510146	-0.395477748	-0.416287397	-0.022456229	1.312349	1.606865699	0.910870453	0.630745654	0.726284987	0.884782409	1.149327528	1.003581436	0.869029635	1.310765057	1.195929552	0.922022081	0.915165561	1.248397702	0.533344463	0.711438593	1.484631609	0.53904069	0.261424243	0.102345074	0.258319926	0.628911354	1.041886274	0.577509647
AT4G38070	0.068851784	-0.716147084	0.600336205	-0.312635681	-0.290731622	-0.617980515	0.607911016	-1.826705939	-0.237809606	0.198285035	-0.414118275	0.101444732	0.687763501	1.784647534	0.620192897	0.937531475	-0.06669555	0.423179367	-0.997774037	-0.589750998	0.018970379	-1.006624986	-1.431985911	-0.502406918	-0.005739901	-0.08338538	-0.407005293	1.320315424	0.821912644	0.077236153	-0.025600937	0.356804555	0.796983426	-0.372785599	0.519409671	0.324974142	0.825972388	0.240741942	0.84926981	-0.186150759	0.152333685	-0.459869369	-0.205751314	-0.090310173	-0.7428761	0.205938701	0.905978212	1.807049394	-0.136701398
AT4G38340	0.033398874	-0.026895486	0.140974882	-0.167990035	-0.34324786	-0.125282551	-0.161649311	3.622826363	3.907388414	3.883213781	-0.402826978	-0.494127895	1.558568925	-0.41042082	0.138619811	0.157533964	0.099965724	0.337873331	1.028492481	1.007194549	0.670298224	0.32720994	0.6855155	1.565192548	1.593322835	-0.810810251	-0.889919356	-0.84389478	-0.885243903	-0.938517793	-0.700416098	-0.903049376	-0.857642699	-0.812790271	-0.932921702	-0.683203203	-0.428582009	-0.844967772	-0.71113299	-0.778515809	-0.524528602	-0.614370576	-0.86045396	-0.187841395	0.15001002	-0.11241986	-0.183620748	-0.325867245	-0.132657434
HAT22	-0.179207493	-0.359820744	-0.037888166	-1.934914753	-1.856473311	-2.144917509	0.540196023	-0.245736647	-0.229481215	-0.171898222	0.463151269	0.220776147	-0.168821459	0.119771892	0.262827373	0.421801759	0.95047094	0.557574505	0.904543751	0.667388164	-0.27669918	-0.250815914	-0.085947282	-0.619669585	-0.370196223	-0.177236323	-0.38946583	-0.347842537	-0.250231993	-0.440905437	-0.97585496	-2.267188292	-1.17517767	-1.797421493	-1.563369821	-1.527638145	-1.80510541	-2.223246732	-2.175145384	-1.251056629	-1.430426504	-0.899175537	-0.830698382	0.100810947	-0.064147814	0.001879692	0.754293765	0.774070366	0.757972628
LBD39	0.091706923	0.174519953	0.143217493	-2.272794251	-2.182716306	-2.366779512	-1.808860379	0.49624799	0.405026093	0.238399099	-1.808729295	-1.808149961	-1.766797691	-1.741865731	-1.721793135	0.140858558	0.291116876	0.251485816	-1.638241332	-1.773395542	-2.343013321	-1.756958136	-1.949334506	-1.550716844	-1.145786368	1.578642239	1.271259094	1.04707451	1.039696542	1.489535229	1.104686476	0.301805677	0.271716446	0.749793502	1.135959602	1.326349317	0.839146743	0.634342895	0.759314218	0.543517681	0.707299972	0.457457004	0.393450054	2.244331869	2.303302774	2.327162058	-1.80706215	-1.419465107	-1.636191392
SHR	-0.996242222	-1.77845941	-1.085026975	-1.295365198	-1.232686183	-1.174174522	-0.683085428	-1.118403392	-2.024359525	-3.703962557	-0.184354857	-0.83768166	-2.201169273	-0.155140643	0.129967437	-2.940997709	-1.410512175	-1.283317524	-0.39333049	-0.089144132	-1.245212353	-1.306357218	-0.658383541	-0.760020622	-0.200805889	-0.459718751	-0.751182012	-0.10768207	0.129501985	-0.949220134	-0.109434409	-0.463403074	-0.232922879	-0.141763167	0.004000561	-1.017480558	-0.478072195	-0.634199147	-0.726832978	-0.315744003	-0.58805326	0.090903842	-0.467670623	1.262548691	0.527687348	0.886657491	2.698407059	2.360005381	2.256400666
BT5	-2.764076625	-2.70280215	-2.630608653	0.818622498	0.600723056	0.616436658	-2.521924847	1.010296534	1.189094094	1.197487351	-2.473477946	-2.396968105	-2.747574658	-0.447089248	-1.56152448	0.319955712	-0.917484489	0.731409526	-2.574384359	-2.691811082	-0.370913183	-0.344170751	-0.127817502	1.588119696	1.172385295	2.329271585	1.983757321	2.069598384	2.337171597	0.920996232	0.363720844	-1.037293316	-0.064173479	-0.020207068	0.57699528	0.635498856	-0.302757488	-0.492357061	-0.285963821	-0.279763339	-0.102520042	1.058879828	0.974831881	2.005568768	2.113086419	2.203920736	0.903001505	0.877887873	0.766581755
bZIP7	-0.595417138	-0.678692641	-1.183157145	-0.038571545	-0.255530906	-0.064881964	0.365515325	-0.384106109	0.013768631	-0.217168538	-0.136092405	0.563954165	-1.505182113	-0.034578581	0.32074134	-0.246609662	1.568621275	0.216752642	-0.538070436	-1.076811076	-0.437852231	-0.840673033	-0.785365541	-0.690751722	-1.136310247	-1.498750268	-1.145238256	-1.199847494	-1.219761836	-1.094020566	-1.145236225	-1.671454166	-0.902302025	-1.611090983	-1.273802279	-1.256493464	-1.350286354	-1.184022913	-1.382368281	-1.355355766	-1.606541447	-1.160826295	-1.200892433	1.574273847	1.765364233	1.575033396	-0.872285724	-0.784953642	-1.003603689
GRF2	-0.867104211	-1.378236092	-0.900532957	-1.317127005	-1.040583229	-1.036292572	-0.511354004	-1.562813655	-1.515700803	-1.256376131	-1.074235794	-0.906399838	-0.836644759	-0.917140871	-1.043379949	-0.726856287	-1.258827603	-1.521970665	-1.162956337	-1.236196616	-1.285196726	-1.298381093	-1.26271497	-1.621026996	-1.667661658	0.87409769	0.95227237	0.78657137	1.004241424	1.092543627	1.143095001	1.622426808	1.667817059	1.849051354	1.670955906	1.745695865	1.886879303	1.727364081	1.651337893	1.224383262	1.380091209	1.327238308	1.060463035	0.386725337	0.57504559	0.366494456	-1.197215248	-1.076482578	-1.073761321
MYB87	-0.419590176	0.07396628	-0.36602967	-0.163661885	-0.354301435	0.501868756	-0.599386534	0.5748495	-0.578078774	-0.608886247	-0.426874887	-0.773750744	-0.438850983	-1.005758708	-0.685576179	0.177795131	-0.100315519	-0.164889641	-0.602214325	-0.543645206	-0.320610773	-0.061707557	-0.631002285	-0.612788637	-0.673248983	-0.278116119	-0.351394085	-0.547910683	-0.347006922	-0.300506359	-0.643565956	-0.349379426	-0.369128234	-0.274683089	-0.304288257	-0.748743127	-0.053011747	-0.038264164	-0.042045543	-0.438957259	-0.120858581	-0.406132282	-0.086539196	0.361260351	0.410203173	0.203377388	-0.433460345	-0.548570868	-0.575106315
AT4G37850	-0.294200708	-0.335244998	-0.125446685	-0.832225545	-0.063398275	-0.237154511	-0.427217985	-0.963536832	-0.726565785	-0.554853679	-0.386019221	-0.587038757	-0.662609315	-0.344311823	-0.623222977	-0.360233624	-0.178886486	-0.36027585	-0.611935379	-0.564910557	-0.777698822	-0.614463654	-0.788449849	-0.762468722	-0.782420413	-0.0031405	0.147398086	0.253380925	0.006956807	0.00484232	0.064828359	-0.200476828	0.171709747	-0.09373193	-0.176101864	-0.073143372	0.419337078	-0.22407792	-0.187674481	0.083830494	0.351487672	0.306650474	0.108500727	-0.504363901	-0.305794661	-0.214110717	-0.330342728	-0.091438123	0.066625183
VND2	-0.537846114	-1.729038757	-2.717466758	-1.732197405	-0.3639571	-1.070457736	-0.085774686	-2.646238088	-1.306819664	-1.489136565	-0.162805922	-0.576034747	-1.603669003	-1.1019794	0.147900999	1.457156471	1.056732358	0.47183083	-1.575627184	-0.169472509	-0.469898567	-0.237524669	0.036739839	-0.017079708	-0.526733079	-0.470194152	-0.116896769	-0.381777292	-0.137438667	0.381312872	-0.029911518	-0.494260871	0.302456936	0.008539499	-1.728281177	-1.363068651	-0.878232754	0.18669489	-0.063356503	0.163859223	0.316419877	0.556269469	0.651116682	1.511311235	1.892267494	1.487038535	0.410998833	1.711806626	0.658707455
STY2	-0.070425947	0.352115456	0.236619091	-1.342034981	-0.516177002	-1.327287166	0.704723873	0.759701906	1.246848665	0.744296217	0.127821624	-0.31511302	1.083772286	0.291214366	1.29394432	1.924528695	0.721543687	1.800632056	0.718560079	-0.17986042	-0.569812381	-0.389178875	0.598364842	1.740483911	1.289206092	0.123176157	0.010983434	-0.647195091	-0.723764357	-0.653445005	-0.394457709	-0.212449466	-0.828058037	-0.243185251	-0.351255599	-0.13508401	0.095860983	-0.206422723	0.255500521	-0.546795737	0.173011471	0.231214578	-0.238381433	-0.231730514	-0.132866173	-0.764460544	-1.660275879	-2.346575264	-1.200949392
bHLH11	0.232239784	0.412462398	0.306482591	0.428022253	0.213641591	0.42526643	1.514223496	0.287135478	0.716975043	0.467994765	1.893569347	2.00179637	-1.309478606	1.73233987	2.003596675	0.822156629	1.577595507	0.939107603	0.941779908	0.837837403	0.78374326	-0.311048737	1.032399851	0.377265618	0.477424204	-0.398714863	-0.445879841	-0.23985617	-0.391733504	-0.51048134	-0.610309483	-0.379225088	-0.615353388	-0.360439608	-0.42026331	-0.503371719	-0.364787823	-0.319609798	-0.109686713	-0.52231727	-0.356088219	-0.403041997	-0.587826833	-0.676963911	-0.80283904	-0.613829647	-0.473329468	-0.415539692	-0.558683006
WOX13	0.991585514	0.778298087	0.590388168	-0.904578061	-0.686247352	-0.591959574	-0.65729916	-0.736607757	-1.134414464	-1.577201363	-0.257747003	-0.659800491	-1.188558319	-1.033780221	-0.003554252	-0.608776904	0.491096149	-0.243698173	-0.758237037	-0.686258699	-1.262403224	-0.86945957	-1.41270837	-1.573852161	-1.511107452	-0.787390823	-0.739683926	-1.019278227	-0.814342697	-1.206301825	-1.020210096	-0.868839846	-0.935309891	-1.43538141	-1.625439177	-1.410769882	-0.910366509	-1.228231416	-1.924729135	0.203711234	-0.0971488	-0.730468608	-0.624490571	0.298535603	0.208211806	0.377787944	-0.645960215	-0.589511632	-0.561121341
NTL9	0.526615583	0.416304456	0.311745537	0.811722342	0.721020808	0.807757131	0.49818387	0.632668547	0.900665393	0.339726189	0.438808195	0.627483864	1.275225481	0.344153338	0.533197652	-0.251439089	-0.141547575	-0.397220177	0.895547161	0.814694306	0.816864393	0.912758963	1.065550561	0.553859161	0.603019262	-1.519394726	-1.693435001	-1.180567538	-1.18881371	-1.368997581	-1.692571999	-1.596060811	-1.389422282	-1.485107772	-1.734066562	-1.29208709	-1.379407001	-1.423179802	-1.258070849	-0.888709498	-1.079256769	-1.922322335	-1.556695606	-0.929225963	-0.908519339	-0.820129929	-0.116461895	-0.432111875	-0.188522546
RKD5	1.327086879	0.955287854	1.213733811	1.306677975	0.739056239	1.365742943	1.003978126	-0.798601593	-0.013893666	0.304592552	0.468189268	0.460243281	2.219733645	1.12713193	0.033453912	1.95567656	0.849343497	0.422946443	0.102773357	0.909423398	0.80481638	0.965749046	0.611979259	1.209342849	0.343897234	-0.4429241	-0.229148669	0.25174211	-0.250956677	-0.336778255	0.008083586	-0.272251093	0.078308638	-0.372683758	0.197519268	-0.379942519	0.22041871	-0.189185909	0.10013944	-0.352501381	-0.019970533	-0.41237816	-0.798236861	0.147812239	-0.53654428	-0.42023756	-0.390260914	0.112678759	-1.039640387
DAZ3	0.8396659	-0.201241828	0.471209167	-0.301345559	0.39422579	0.876881753	0.536831003	-0.169085899	0.190969156	-0.423354724	0.190646845	0.657934704	0.280007787	-0.014533846	0.657818465	0.008655459	0.356765199	0.504712949	0.003492993	-0.845693358	-0.111447577	-0.350095117	-0.781411517	-1.400677374	-0.483934601	-0.104718439	2.054477633	-0.163125287	1.573371446	0.559765213	0.316630069	0.990639337	0.281048583	0.182174409	0.832853953	0.763677974	0.294840774	0.421233007	0.767867165	0.19043341	0.798511952	0.134716516	0.57031882	0.257854692	-0.09003417	-0.162688421	1.770599451	1.890152315	0.466291725
NFD5	-2.282034973	-1.265641182	-1.843431754	-1.267630906	-1.449450682	-1.923585102	-0.255210685	-1.212017273	-0.893796374	-1.026871968	-0.692749937	-0.044111242	-1.327824977	-0.967038955	-0.697584198	-0.791496595	-1.135015134	-0.623213791	-0.833087584	-1.204169226	-1.843349213	-0.87896592	-0.92715936	-0.885792072	-0.201127341	0.166853418	0.068980659	-0.119791471	0.189704012	0.214651769	0.717001302	0.661110073	0.458665157	0.231891783	0.263204094	-0.233367692	-0.230461404	-0.088358192	-0.346255444	0.227651928	0.097756796	0.260297494	0.488368884	0.356662904	0.383845686	0.06017049	-1.327951655	-1.871396979	-1.135709223
bZIP19	1.021310039	1.52651624	1.529970084	0.062630529	0.113721735	0.150202525	-0.793006587	1.474664315	1.68287636	1.731681713	-0.647314445	-0.420603235	2.208417145	-0.902169364	-0.669161257	-1.145065807	-0.617908306	-0.763803228	0.513743599	0.277065734	-0.290260506	-0.069774131	-0.231009277	-0.801422022	-0.690905031	-0.796861081	-1.161658928	-1.895555597	-1.612574569	-1.621473435	-1.768325943	-1.144080312	-1.240221531	-1.477052978	-1.677247353	-1.832119862	-1.743086728	-1.484807201	-1.449625518	-1.301343548	-1.738979613	-1.371597556	-1.272341469	0.216813063	-0.03329505	-0.319426078	0.26050138	0.062484976	0.135167786
AT4G35270	-0.118591916	-0.014394221	0.343945394	0.235582443	0.121188146	0.006801222	1.308387278	0.483922718	0.697351053	1.086271384	1.349457282	1.375042942	1.111552692	1.322981293	1.26765344	-0.196410585	0.087452469	0.085486387	1.948492889	1.970171587	1.331682617	1.393577915	1.834609771	1.557496892	1.576129794	0.278817779	0.169461725	-0.01014225	-0.213189013	-0.104100156	0.013767276	0.636708274	0.69297032	0.66077663	0.250930984	0.213100028	0.282402895	-0.034016567	-0.17973939	0.582563732	0.289534357	0.692642903	0.5391171	-1.114894276	-1.20048153	-1.233193647	-0.608427432	-0.611347287	-0.378408228
DAZ2	0.021815205	0.044280099	1.17220049	-0.407645117	0.152398451	0.264710074	0.602463999	-0.919878975	0.17385167	-0.168175876	0.038255429	-0.356979237	0.085321597	0.732892452	-0.59492225	0.613336763	1.135358654	0.306645961	-0.222849954	-0.925270995	0.092171847	-0.639675771	-0.303553514	-0.491132689	0.077738317	1.378507504	1.676335854	0.794356612	1.444441152	1.169174004	1.332937145	1.179812999	1.977804029	1.844828832	1.623562108	1.622672784	1.674421914	1.016734072	1.551848403	1.168820541	1.658161243	1.561133597	0.74199655	0.522685819	0.429915214	0.488077169	0.492147896	0.547012603	0.203017675
MYB32	0.556490132	0.601459031	0.44730954	0.946549078	0.906561702	0.861865699	1.040835538	1.152707787	1.123071668	1.119295099	0.851862969	1.002227849	1.008598381	1.123143213	1.125097459	0.760135188	0.956693585	0.895467068	0.390164508	0.389810762	0.480898115	0.357770668	0.435480941	0.492189741	0.336865387	-1.273970608	-1.161191926	-1.246288417	-1.348402591	-1.660989207	-1.623348113	-1.073644621	-1.362136275	-1.026370786	-1.210363208	-1.346621498	-1.103201466	-1.340757937	-1.460451103	-0.632071809	-0.777152537	-0.793063465	-0.688579988	-1.319494459	-1.562293308	-1.452297604	0.692150848	0.611671592	0.681498238
GBF6	-0.436795528	-0.052911842	-0.558723944	0.263872481	0.151679105	0.202889058	0.194186694	0.430438459	0.47460066	0.491980865	0.078987305	0.314794057	0.313371422	0.781952445	0.081044001	0.068686083	0.105604444	0.261804845	1.369601737	1.048299326	1.193927703	1.176215905	1.093091062	0.458076697	0.577822772	-1.679843351	-1.456373918	-2.25765584	-2.314939114	-1.476017336	-1.621847211	-0.532213676	-1.049391506	-1.854502296	-1.685410912	-1.302570685	-0.970615447	-1.286746807	-1.120224054	-0.281367327	-0.230514555	-2.525732666	-1.835067965	-0.860496025	-0.770983668	-0.947313159	0.6589994	0.5556028	0.739776397
BLH6	-1.623351189	-1.691204218	-1.606519546	-1.860609953	-1.603609614	-2.188195781	-1.534466084	-0.937608878	-1.329610454	-1.705814199	-1.508295019	-1.333834903	-1.70536318	-1.761022922	-1.520161147	0.107710045	-0.119454238	-0.002930974	-1.827908015	-1.723301126	-2.128046668	-2.099142194	-1.865524475	-1.825680686	-1.495953449	1.164508375	1.292048057	0.460229719	0.370011092	0.94921811	1.046156929	1.874219335	1.512632218	1.033102816	0.923226742	0.9838508	0.799107508	0.668160267	0.589881053	0.844702256	0.934649245	1.396429378	1.430559361	1.015988465	1.157298048	1.03122761	2.201785212	2.050691244	2.168320568
GATA3	0.12128824	0.199976553	0.375775962	0.730540549	0.765804495	0.607487555	1.691507855	1.205743507	0.943781893	0.993280498	1.677596303	1.668390726	0.668405908	1.500107474	1.548439078	0.56942479	1.381332931	1.024285905	1.441204335	1.229085145	0.988392103	0.765753364	1.101999125	0.567720503	0.96116233	-0.534072634	-0.857708111	-0.899264843	-0.756218233	-0.994299977	-0.87027794	-0.784704692	-0.647782026	-0.499224234	-0.773758537	-0.83941882	-0.493046454	-0.913492132	-0.962231087	-0.615964252	-0.691534826	-0.423701469	-0.637470923	-0.905886787	-0.687796803	-0.818269563	-0.010673744	-0.467746381	-0.305262675
AT4G34400	-0.991223333	-0.833271983	-1.028907004	-0.172996989	-0.463903341	-0.470696744	-1.000314419	-0.242736093	-0.541897903	-0.014896182	-0.870185133	-0.90617076	-0.893280908	-0.933649296	-0.942759479	0.328569236	-0.473539163	0.608017934	-1.227111924	-1.032357194	-1.224851552	-1.144166863	-1.43762846	-0.24573668	-0.518653767	-0.357512836	-0.261956275	0.104297897	0.014518911	-0.357073078	0.273335195	-0.114599991	0.106212529	0.450415823	0.317466348	-0.024149167	0.107899435	-0.025150138	0.009328129	0.444489768	0.196989445	0.547126646	0.685840009	-0.222101402	0.01145883	-0.099288674	-0.001212265	-0.376011353	-0.238901839
RRTF1	-1.398656892	-1.41315231	-1.392963407	1.62996231	1.616748201	1.579261015	-1.05714914	1.80099318	1.946415315	1.733631848	-0.853395807	-0.424208759	-0.780490384	1.075183506	-0.007705865	1.308857144	0.671455825	1.556234181	-1.11377427	-1.334551528	0.700735131	1.001628804	0.875981138	1.544517071	1.592191462	-0.571963151	-0.761657442	-0.71385183	-0.367849903	-0.780491177	-0.780779763	-0.710817921	-0.675446564	-0.771370739	-0.727765447	-0.688639165	-0.595975964	-0.486837267	-0.714382835	-0.704429465	-0.74772055	-0.691341758	-0.737589786	0.850115021	1.229913992	1.120754688	-0.675865027	-0.663443764	-0.518317373
DPBF5	-0.180587427	0.095935972	0.241987543	-0.193696933	-0.323353718	-0.5380199	1.090890579	-0.744685082	-0.554474408	-0.958545275	1.798519714	1.649084174	0.168725222	0.054031847	1.031639535	-0.626645809	0.112222921	-0.507909206	0.787448749	0.908122217	0.111400622	-0.305012866	0.292177653	0.349677206	0.51887796	0.690880379	0.363009568	-0.161737717	-0.21151836	0.204605801	0.269117482	-0.822823741	-0.957669218	-0.339412904	-0.873752481	-1.224750532	-0.714013064	-1.524169679	-2.126494258	-0.932648128	-1.514225431	1.01145911	0.882067091	-0.553752025	-0.205598237	-0.51829483	-0.640055708	-0.546396148	-0.242037529
MYB69	0.331843329	0.707773292	0.426896991	0.682440812	0.681641257	0.663856563	1.303341093	0.738371771	0.469999112	0.315861207	1.235055044	1.534835379	-0.816981598	1.336803973	1.295909466	0.579388003	1.012425959	0.898128612	1.139900928	0.913273885	0.60752314	0.536594825	0.756270338	0.796150356	0.889154735	-0.791617918	-0.735822062	-0.547997911	-0.825333949	-0.722644596	-0.799765429	-0.732055427	-0.885298586	-0.807162895	-0.753805664	-0.735282017	-0.580501123	-0.658488991	-0.57694451	-0.723047626	-0.659523893	-0.741774026	-0.74308734	-0.667229295	-0.833769547	-0.718421686	1.261878975	1.05402017	1.097954875
AT4G33280	0.585119998	1.033659081	0.240586266	-0.66095691	-0.35542318	0.640456243	1.023510113	-0.543677567	-0.625762354	-0.312022959	0.44702941	0.513954631	0.035814932	0.678587529	1.260651635	0.527896157	1.170615481	1.722212678	0.289753313	0.349830586	1.545672601	0.86752677	0.977410905	0.701140372	0.8721296	0.578410105	1.034166157	0.328566035	0.570198019	0.793703965	0.734378249	0.733704576	1.042240189	0.621559954	1.060132486	0.970833513	1.630394622	1.286419407	1.008178048	1.6399786	1.151183287	0.66877372	0.456684311	0.098904547	-0.257976873	0.111977939	-0.428509274	-0.274054817	0.095611615
HB-8	-1.028121017	-0.937847157	-1.218984346	0.549731502	0.633402303	0.536317813	1.450245865	0.075208289	0.310355338	0.809474855	1.322924911	1.415602726	-2.535325718	1.571703374	1.312612945	1.907601797	2.578346721	2.402362828	0.319793149	0.389903416	0.287249619	0.272757704	0.399864906	0.234941317	0.416971783	-1.622386708	-1.555906984	-1.178816734	-1.053695184	-1.358518919	-1.028783939	-0.993195576	-0.996979628	-1.096720423	-1.727244154	-1.536775805	-1.548965531	-1.256379013	-1.121980473	-0.944150786	-1.100254811	-1.144609502	-1.046539116	0.701609926	0.667863643	0.663146364	0.373138665	0.190637256	0.10311827
AT4G32800	-0.636385682	-0.612230724	-0.399161704	-0.663881801	-0.693770471	-0.8893641	-1.213397083	0.653288503	0.98959104	0.724632571	-1.251082118	-1.591938293	-0.421939707	-0.810425295	-1.446460971	0.49991707	-0.162097631	0.60438424	-1.33659976	-1.240973878	-1.237210177	-0.847632099	-0.986711715	-0.785397403	-0.851782567	-0.0151547	-0.016099375	-0.226457459	-0.376944008	0.718981575	0.468483872	0.597829818	0.179572399	0.07795744	0.240992382	0.324362718	0.220991638	-0.006459568	-0.003737951	0.325739898	0.185176397	-0.073482732	-0.187698104	0.390702217	0.690189311	0.669510726	0.168968147	0.25277069	0.015905453
GATA9	-1.115953177	-0.978274053	-0.753212007	-1.046568461	-1.208404421	-1.348735553	-1.113316439	-1.279753934	-1.380400506	-1.633745213	-1.109790118	-1.187445261	-1.144424667	-1.572496433	-1.088024873	-0.773997498	-1.511295008	-1.316268293	-0.969730324	-1.455468413	-1.283587215	-1.254367986	-1.587951553	-1.013747928	-1.110218283	0.50857299	1.061865135	0.66625127	0.66193353	0.6942597	0.847715391	1.142929662	0.916803516	1.444799382	1.282618843	1.102091402	0.885853935	2.118792636	1.476306461	0.780163806	0.519124226	1.056593919	0.867082922	0.792089621	0.726256338	0.532669539	-0.205259989	-0.081323915	-0.110451939
ATH1	-1.521812552	-1.373238773	-1.450142161	-1.51263511	-1.547887153	-1.471786579	-1.268275595	-1.414890018	-1.846536905	-1.965873763	-1.315590561	-1.242327207	-1.293631887	-1.380434056	-1.358098816	-1.279254145	-1.314335237	-1.338490221	-1.686632523	-1.603756322	-1.678268318	-1.575598108	-1.670776308	-1.510993236	-1.455696971	1.060111613	1.002849154	0.48939072	0.4244354	0.635377987	0.93690642	1.331403942	1.281768833	1.411009139	1.05227139	1.537126727	1.315838709	1.457328101	1.122660537	1.871587336	1.875903148	1.219769547	1.025806963	2.372851699	2.34346931	2.335969833	-0.917503249	-1.228079313	-0.854595999
IAA29	-0.128257301	0.198074555	-0.139450889	-0.733426474	-0.577103537	-0.539971475	-0.751742302	-1.099737019	-1.171449936	-0.504943643	-1.181411414	0.09189464	-0.94346619	-1.133151419	-0.331156456	-0.461485069	-0.224870001	-0.660429992	-1.096633962	-1.10974842	-0.42313951	0.229553599	-1.074169667	-0.184252873	-0.541503874	-0.056563856	1.144368893	1.521829753	2.536014624	1.036124812	1.323127119	0.698628327	2.509835554	3.866411006	4.488274409	0.708662309	1.30983437	2.193591392	2.151942522	-0.342346272	-0.514019988	0.936251628	1.375011045	-0.442734186	-0.330428288	-0.482099228	1.295186709	1.597737176	1.438794421
TIFY8	0.375480661	0.646616034	0.109048141	0.434999011	0.255036195	0.246978499	-0.616894382	0.06280174	0.156565397	-0.718779628	-0.769375531	-0.128566902	-1.035092154	-0.603312035	-0.306675472	-0.124367399	0.444689028	0.007564315	-0.60021637	-1.101059026	-0.691821869	-0.217451618	-0.51395529	-2.163775645	-1.465571505	1.203696347	1.528231066	1.429363575	1.195619633	1.459779402	1.587322589	1.390357738	1.960193586	1.974501996	1.48482356	1.511809038	1.288209342	1.762528034	1.658030267	2.399127208	2.346001901	2.215020658	2.149020332	0.384356435	0.20358429	0.3102437	1.035621361	1.055550167	0.890137542
RON2	-0.359240978	-0.694390974	0.779165301	1.51109315	1.792829863	1.444477002	0.894758918	0.187565216	0.761918162	0.547008533	0.943252402	0.997973753	0.279108878	0.639528953	0.882633667	-0.413654739	0.314911654	0.262996826	1.698779088	1.599145087	1.089414019	1.154953735	1.463900134	1.071371369	1.013864599	-0.375429767	-0.097465435	-0.554765554	-0.188395179	-0.412282745	-0.241577503	-0.113730796	0.21440326	0.491381667	-0.105557926	0.106202627	-0.35807671	0.221556311	0.131599832	0.922492115	1.118839828	0.455590004	0.292992885	-0.593418171	-0.538872415	-0.613171407	-1.090656075	-0.980349802	-1.490232083
WRKY18	-0.388219462	-0.191859127	-0.345780614	0.2576053	0.213350617	0.20678091	-0.922710037	1.17046567	1.186442849	1.079168585	-0.734966378	-0.548837936	-0.578219941	0.714491548	-0.344390361	0.632234973	-0.016019868	0.735426714	-0.082722463	-0.148240404	0.488731742	1.040674055	0.68523194	1.467622191	1.323945445	-0.723753381	-0.783023159	-1.007839162	-0.366175392	-0.017819201	-0.545992866	-1.026867854	-1.789101974	-1.81219887	-1.533689258	-1.411221949	-1.238876373	-1.455606003	-1.646934361	-1.552377097	-1.702740284	-1.708939747	-1.639017424	0.423745198	0.812245752	0.66896866	-0.30648871	-0.392504041	-0.07760124
REM1	0.419651544	1.06756199	1.318508602	3.155680259	2.567532659	2.590075357	-0.349386874	1.783391769	1.573466288	2.032835631	-0.619209082	-0.407502463	1.146900905	-0.768384726	-0.538146287	-0.043557865	-0.069482162	0.093964339	0.052889458	-0.171489038	0.098959699	0.038007349	-0.516288068	-0.363106227	-0.645759476	-0.508117724	-0.47515652	-0.332941332	-0.287579686	-0.457603776	-0.349726754	-0.57973505	-0.503969319	-0.451009403	-0.644308792	-0.585348477	-0.271903752	-0.189514042	-0.438870488	-0.347670596	-0.502840646	-0.834197907	-0.555666206	-0.811674492	-0.664790732	-0.720547813	-1.156673792	-0.742212654	-0.800378277
RR10	-0.501541983	-0.448924862	-0.416822366	0.491060767	0.613905465	0.275786326	0.818279269	-0.585053201	-0.457692129	0.027742381	0.552762521	0.836042756	0.254170344	0.818764115	0.673757611	-1.335030416	-1.21943985	-1.885908358	1.375185505	0.911526883	0.69120844	0.571164359	0.851157791	-0.497863575	-0.166121885	-0.617921246	-0.904942844	-0.884663104	-0.435160107	-0.884547656	-0.322929121	0.026950725	-0.312134381	-0.946689291	-1.358904321	-1.030545237	-0.560698013	-1.183400368	-1.487135324	-1.033527722	-1.046071365	-0.309896411	-0.299712279	-1.826283117	-2.588215972	-2.492009404	-0.494867753	-0.843570814	-1.151508686
VAL2	-0.670255234	-0.376200344	-0.152878955	0.822315761	1.177004076	0.734307122	0.302959802	0.134686234	0.1832792	-0.222359904	0.226158956	0.433340439	-0.932453663	0.499648141	0.174881807	1.272513085	1.063508966	1.605106525	-0.142276916	-0.18164622	0.157968547	-0.227601175	-0.086802372	0.195203031	0.552820877	-1.168614555	-1.386850712	-1.438903804	-1.325782944	-1.73963124	-1.228670814	-1.135304226	-1.414003618	-0.803990373	-1.164963917	-1.267412926	-1.267726107	-0.861437553	-0.94893183	-0.948488725	-1.110453335	-1.10658181	-0.854575764	-1.113961708	-1.048779396	-1.311977974	3.06853381	3.13348436	2.725639992
AT4G31680	-0.53824677	0.958886408	0.943959353	-1.160371665	-1.637372192	-0.490380751	-0.262036928	-2.003244008	-1.906914529	-0.425194484	-0.376151716	-0.282826094	0.297951472	-0.796504594	-0.117923001	0.71256501	0.196962595	-0.212501948	-1.119830877	-0.608184036	-1.547290518	-0.591520556	-1.047996315	-0.08807323	-0.675193063	0.815474249	0.034141847	0.308732657	0.240595493	-0.020514698	-0.386638348	0.201476201	1.190169531	1.103202136	0.217003207	0.725683182	0.871980666	0.603199542	0.098761925	0.474291116	0.199800475	0.215471939	0.438536338	1.266223579	-0.687333489	0.880710821	0.401237886	0.75295694	1.352197152
AT4G31420	1.212253241	1.62245798	0.998632201	1.119155948	0.822559444	1.181442819	0.50110978	0.388237314	1.162979806	0.915752703	0.578965235	0.584917784	1.028919254	0.134116895	0.625837557	0.285460364	0.432715641	0.501611694	0.682653371	0.358567942	0.446338897	0.159973986	0.65102466	-0.214246496	-0.083408195	-1.720490178	-1.551628215	-1.520394102	-1.544963835	-1.488745495	-1.597099957	-1.635708921	-1.854104062	-1.403042065	-1.635187266	-1.701642604	-1.679431863	-1.487540883	-1.614797155	-1.259632153	-1.445365792	-1.430968466	-1.431645452	-0.233084004	-0.416291633	-0.331710595	1.09368075	0.863809532	1.05063587
WRKY11	-0.634071873	-0.747457982	-0.872324949	0.784215153	0.564654953	0.723912835	-0.867268805	-0.229554196	0.037427023	-0.355891672	-0.883247447	-0.654716923	-1.003547846	-0.50925731	-0.931021119	0.450654462	-0.059499936	0.5536052	-0.22100763	-0.418956811	0.78125899	0.927423593	0.861294824	-0.361140891	0.180341111	-0.724707589	-1.434336881	-0.84620608	-0.687581897	-0.243431389	-0.785183886	-1.512138211	-2.238320933	-1.518518544	-1.137943252	-0.878503161	-1.468714779	-0.622549851	-0.911195977	-1.955778458	-1.658607926	-2.78399966	-2.595773339	0.576591685	0.450107481	0.342690839	-0.605513162	-0.487885273	-0.422091133
AT4G31615	0.685829616	1.685772093	0.708910933	0.347583289	0.120318929	-0.30629944	0.574940652	0.446174157	0.381592814	1.576733399	0.273891123	-0.385943542	0.32123538	0.160967885	1.046747749	2.287437501	0.823118602	0.929311212	-0.21914322	-0.127879096	0.694457616	0.256292603	-0.277399053	0.565343084	0.36063072	-0.105619758	0.178479245	-0.193265614	-0.350150799	0.515204613	-0.210360875	-0.186176205	-0.60175442	0.014486395	-0.22610351	-0.218284436	-0.027695413	0.095601329	-0.423693197	-0.376390117	0.949210986	-0.490564653	-0.397609779	0.349401173	0.673288048	0.872841694	-0.621743933	-0.52075621	-1.155753706
AT4G31630	0.866636884	-0.320702439	0.679179939	0.633969103	0.782023251	0.420816106	0.302128661	-1.285403442	0.558772586	0.692573261	0.661427123	-0.186685141	-0.237005796	0.344023389	0.887138331	1.129711447	0.060360662	0.600618536	-1.197588458	-0.321529114	2.175096437	-1.091647749	-0.380986073	0.075986639	1.299897504	0.611893032	-0.048041056	0.188881517	-0.043838826	0.148479476	0.221683089	0.305915446	1.077177041	0.431867545	0.940640403	0.687180903	0.187899609	-0.430796695	0.643502442	0.180930561	0.777625544	0.262020936	-0.151207036	0.361857573	0.595350648	0.085441959	0.622709553	0.952120068	2.291985495
AT4G31060	0.812846741	0.4702389	-0.015153769	1.710039523	1.324405137	1.207725874	0.407060576	0.016174402	0.36703933	0.709407881	0.131747339	0.961769379	0.062775586	-0.191394839	0.649633186	1.460145278	1.441612881	1.072165648	0.330315995	0.128715898	1.295946021	1.261018392	0.824980143	1.288434106	1.248879141	-0.647743494	-0.591547108	-0.603344347	-0.592551584	-0.458341969	-0.280489475	-0.804949584	-0.591521313	0.545391447	0.346455176	0.411553059	-0.134988934	0.931248734	0.903782895	0.223680905	0.17603803	-0.125817513	-0.375804027	0.869676933	0.089004002	0.693243144	-0.673755443	-0.347815989	-0.469577664
SDG4	-2.07545585	-2.086016209	-1.433977411	-2.226784472	-1.872773327	-1.420127119	-1.371138293	-0.533398376	-3.216088685	-2.562471915	-0.889050592	-1.721213548	-1.645610702	-1.232762473	-0.76446108	-1.441300138	-1.171614388	-2.037927052	-2.350397587	-1.641064666	-0.125190825	-1.338217517	-2.097471783	-0.925326424	-1.844468559	0.953326737	0.558073995	0.697555085	0.415921659	0.246584185	0.30703623	0.698925951	0.844821421	0.516488133	0.690871278	0.541636861	1.075453203	1.252439847	1.392635025	1.831710825	0.890302614	1.019750249	0.987030664	1.531152657	1.525479106	1.375054654	1.775120727	0.981843894	1.673280777
[truncated: 959 more rows]
[truncated: 79 more columns]
