# Supplementary material for: Recursive random forest algorithm for constructing multilayered hierarchical gene regulatory networks that govern biological pathways
Source: PLoS One. 2017 Feb 3;12(2):e0171532. doi: 10.1371/journal.pone.0171532 (PMC5291523; doi:10.1371/journal.pone.0171532)
Supplement: S4 File — (ZIP) [file pone.0171532.s004.zip]

Archive with 28 entries (19 files):
- Supplemental_file_4/
- Supplemental_file_4/.DS_Store
- __MACOSX/
- __MACOSX/Supplemental_file_4/
- __MACOSX/Supplemental_file_4/._.DS_Store
- Supplemental_file_4/BWERF_programme/
- Supplemental_file_4/BWERF_programme/.DS_Store
- __MACOSX/Supplemental_file_4/BWERF_programme/
- __MACOSX/Supplemental_file_4/BWERF_programme/._.DS_Store
- Supplemental_file_4/BWERF_programme/.Rapp.history
- Supplemental_file_4/BWERF_programme/bwerf.R
- Supplemental_file_4/BWERF_programme/example_data/
- Supplemental_file_4/BWERF_programme/example_data/.DS_Store
- __MACOSX/Supplemental_file_4/BWERF_programme/example_data/
- __MACOSX/Supplemental_file_4/BWERF_programme/example_data/._.DS_Store
- Supplemental_file_4/BWERF_programme/example_data/pathway_data.csv
- __MACOSX/Supplemental_file_4/BWERF_programme/example_data/._pathway_data.csv
- Supplemental_file_4/BWERF_programme/example_data/TF_data.csv
- __MACOSX/Supplemental_file_4/BWERF_programme/example_data/._TF_data.csv
- Supplemental_file_4/BWERF_programme/example_data/~$21_known_positive_TFs .xlsx
- __MACOSX/Supplemental_file_4/BWERF_programme/example_data/._~$21_known_positive_TFs .xlsx
- Supplemental_file_4/BWERF_programme/output/
- Supplemental_file_4/BWERF_programme/output/bwerf_output.csv
- __MACOSX/Supplemental_file_4/BWERF_programme/output/
- __MACOSX/Supplemental_file_4/BWERF_programme/output/._bwerf_output.csv
- Supplemental_file_4/BWERF_programme/readme
- Supplemental_file_4/BWERF_programme/toys_data.R
- Supplemental_file_4/BWERF_programme/use_bwerf.R
