# Supplementary material for: Recursive random forest algorithm for constructing multilayered hierarchical gene regulatory networks that govern biological pathways
Source: PLoS One. 2017 Feb 3;12(2):e0171532. doi: 10.1371/journal.pone.0171532 (PMC5291523; doi:10.1371/journal.pone.0171532)
Supplement: S4 File — (ZIP) [file pone.0171532.s004.zip › Supplemental_file_4/BWERF_programme/output/bwerf_output.csv]

layer	from	to	im
1	MYB103	PAL2	26.2257243864654
1	MYB63	PAL1	25.0470232467306
1	MYB63	CCoAOMT1	25.0382470347752
1	MYB52	AT4CL1	23.7740301287037
1	GRF3	PAL2	23.6858889958958
1	FG	PAL2	23.1107549860701
1	MYB85	4CL5	23.0717294059006
1	MYB63	CAD4	23.0688597305499
1	AT5G41920	FAH1	23.0515326562128
1	MYB58	CYP98A3	22.3787957384865
1	ARF17	CAD3	22.1755843889086
1	MYB58	REF3	21.7742229050142
1	SND2	CYP98A3	21.6714303065688
1	MIF1	REF3	21.4363532155456
1	MYB52	4CL5	21.3430687833173
1	AT2G44745	AT4CL1	21.2039952595428
1	MYB63	REF3	21.1524456662897
1	GATA12	HCT	20.811467189742
1	MYB63	AT4CL1	20.6315067992316
1	MYB63	PAL2	20.3552234515321
1	MYB58	PAL4	20.1621459804866
1	AT2G44745	HCT	20.0894655725128
1	MIF1	HCT	19.7558771917279
1	TOC1	PAL2	19.6770938219972
1	MYB63	CYP98A3	19.6734247819342
1	MYB43	4CL5	19.5608664595419
1	MYB63	PAL4	19.5148919531711
1	MYB63	4CL5	19.1103581257851
1	GATA12	CYP98A3	19.0553599399362
1	FG	CAD4	18.8226999205561
1	HB5	PAL2	18.766586030817
1	TOC1	REF3	18.7511745630318
1	MYB85	CCoAOMT1	18.6855359864104
1	NST2	IRX4	18.2395377149241
1	LBD41	PAL1	18.0873307242723
1	TOC1	PAL1	17.9208701727839
1	FG	CAD1	17.8584482441634
1	SND1	PAL1	17.6600064378955
1	SND2	CCoAOMT1	17.3111795278904
1	MYB58	AT4CL1	17.304095869124
1	LBD41	PAL4	17.2593727019919
1	SND3	PAL1	17.0986167422269
2	MYB46	SND2	27.4221603993281
2	MYB46	SND3	27.1163184306241
2	LBD15	GATA12	26.4747448005071
2	MYB46	SND1	24.8940498485689
2	MYB46	MYB85	24.7193711129397
2	MYB55	MYB85	24.1503833836063
2	MYB46	NST2	22.9619388171235
2	LBD15	NST2	22.9253506951243
2	NST1	MYB103	22.762966776165
2	MYB46	MYB63	22.4744392340173
2	MYB46	MYB58	22.2377518704468
2	NST1	MYB43	21.734971531992
2	RAP2.10	MYB58	21.6873804828718
2	AT1G66810	MYB63	20.9626161637872
2	RAP2.10	FG	20.6916961215167
2	NST1	SND1	20.4863360709812
2	CCA1	TOC1	20.2314918212757
2	MYB46	MYB43	20.1721032856828
2	AT1G66810	MYB103	20.0150588115888
2	NST1	SND3	19.8373737612918
2	KNAT7	ARF17	19.7556736531756
2	MYB46	MYB103	19.6665028224681
2	RAP2.10	MYB85	19.5553588936084
2	LBD15	MIF1	19.4008976481469
2	AT1G66810	SND2	19.2019431353122
2	AT1G66810	MYB85	19.0829164013052
2	CCA1	MYB85	18.9114188602142
2	AT1G68200	MYB58	18.8637024019865
2	AT1G66810	MYB58	18.7549894071845
2	KNAT7	MYB85	18.6294585680818
2	CCA1	MYB43	18.6271846466817
2	AT1G66810	SND1	17.8999536635854
2	KNAT7	MYB52	17.4606366182727
2	MYB55	GATA12	17.3749256205018
2	AT1G68200	SND2	17.3384921360997
2	AT1G66810	NST2	17.3331475358576
2	MYB55	MIF1	17.2838628197301
2	MYB86	MYB63	17.1968383376856
3	LBD30	MYB46	23.1258110171548
3	MYB61	MYB46	22.5534682738714
3	MYB61	MYB86	21.7678774978446
3	MYB61	AT1G66810	21.5516457539756
3	AT4G27240	MYB55	20.6253395776009
3	MYB83	AT1G66810	19.8882123641883
3	MYB83	MYB86	19.6418941952568
3	AT4G27240	RAP2.10	19.5324275413393
3	LBD30	AT1G66810	19.378206229914
3	HAT14	LBD15	19.2758987908137
