# Supplementary material for: Recursive random forest algorithm for constructing multilayered hierarchical gene regulatory networks that govern biological pathways
Source: PLoS One. 2017 Feb 3;12(2):e0171532. doi: 10.1371/journal.pone.0171532 (PMC5291523; doi:10.1371/journal.pone.0171532)
Supplement: S4 File — (ZIP) [file pone.0171532.s004.zip › Supplemental_file_4/BWERF_programme/readme]

1. BWERF is a backward elimination random forest algorithm developed for constructing the ML-hGRN operating above a biological pathway or a biological process.

2. As BWERF need extensive computing, we recommend running BWERF under a multi-cores server environment. In order to run BWERF, one has to install R (https://cran.r-project.org/), and packages "randomForest", "foreach", "doMC" and "mixtools".

3. Open file "use_bwerf.R" and modify the parameters.

4. Use the following command to run the programme
    >  nohup Rscript use_bwerf.R & 
